# Supplementary material for: Unveiling the Catalytic Mechanism of a Processive Metalloaminopeptidase
Source: Biochemistry. 2023 Nov 4;62(22):3188–205. doi: 10.1021/acs.biochem.3c00420 (PMC10666288; doi:10.1021/acs.biochem.3c00420)
Supplement: Supplementary file 2 — bi3c00420_si_002.cif [file bi3c00420_si_002.cif]

data_DEPOSITED_XRAY
# 
_cell.entry_id           DEPOSITED_XRAY 
_cell.length_a           182.050 
_cell.length_b           182.050 
_cell.length_c           87.570 
_cell.angle_alpha        90.00 
_cell.angle_beta         90.00 
_cell.angle_gamma        120.00 
_cell.Z_PDB              12 
_cell.pdbx_unique_axis   ? 
# 
_symmetry.entry_id                         DEPOSITED_XRAY 
_symmetry.space_group_name_H-M             'P 63 2 2' 
_symmetry.pdbx_full_space_group_name_H-M   ? 
_symmetry.cell_setting                     ? 
_symmetry.Int_Tables_number                ? 
# 
_atom_sites.entry_id                    DEPOSITED_XRAY 
_atom_sites.fract_transf_matrix[1][1]   0.005493 
_atom_sites.fract_transf_matrix[1][2]   0.003171 
_atom_sites.fract_transf_matrix[1][3]   0.000000 
_atom_sites.fract_transf_matrix[2][1]   0.000000 
_atom_sites.fract_transf_matrix[2][2]   0.006343 
_atom_sites.fract_transf_matrix[2][3]   0.000000 
_atom_sites.fract_transf_matrix[3][1]   0.000000 
_atom_sites.fract_transf_matrix[3][2]   0.000000 
_atom_sites.fract_transf_matrix[3][3]   0.011419 
_atom_sites.fract_transf_vector[1]      0.00000 
_atom_sites.fract_transf_vector[2]      0.00000 
_atom_sites.fract_transf_vector[3]      0.00000 
# 
_refine.pdbx_refine_id                           'X-RAY DIFFRACTION' 
_refine.entry_id                                 DEPOSITED_XRAY 
_refine.pdbx_diffrn_id                           1 
_refine.pdbx_TLS_residual_ADP_flag               ? 
_refine.ls_number_reflns_obs                     93542 
_refine.ls_number_reflns_all                     ? 
_refine.pdbx_ls_sigma_I                          ? 
_refine.pdbx_ls_sigma_F                          1.33 
_refine.pdbx_data_cutoff_high_absF               ? 
_refine.pdbx_data_cutoff_low_absF                ? 
_refine.pdbx_data_cutoff_high_rms_absF           ? 
_refine.ls_d_res_low                             43.78 
_refine.ls_d_res_high                            1.70 
_refine.ls_percent_reflns_obs                    99.96 
_refine.ls_R_factor_obs                          0.1706 
_refine.ls_R_factor_all                          ? 
_refine.ls_R_factor_R_work                       0.1696 
_refine.ls_R_factor_R_free                       0.1890 
_refine.ls_R_factor_R_free_error                 ? 
_refine.ls_R_factor_R_free_error_details         ? 
_refine.ls_percent_reflns_R_free                 5.05 
_refine.ls_number_reflns_R_free                  4725 
_refine.ls_number_parameters                     ? 
_refine.ls_number_restraints                     ? 
_refine.occupancy_min                            ? 
_refine.occupancy_max                            ? 
_refine.correlation_coeff_Fo_to_Fc               ? 
_refine.correlation_coeff_Fo_to_Fc_free          ? 
_refine.B_iso_mean                               ? 
_refine.aniso_B[1][1]                            ? 
_refine.aniso_B[2][2]                            ? 
_refine.aniso_B[3][3]                            ? 
_refine.aniso_B[1][2]                            ? 
_refine.aniso_B[1][3]                            ? 
_refine.aniso_B[2][3]                            ? 
_refine.solvent_model_details                    'FLAT BULK SOLVENT MODEL' 
_refine.solvent_model_param_ksol                 ? 
_refine.solvent_model_param_bsol                 ? 
_refine.pdbx_solvent_vdw_probe_radii             1.10 
_refine.pdbx_solvent_ion_probe_radii             ? 
_refine.pdbx_solvent_shrinkage_radii             0.90 
_refine.pdbx_ls_cross_valid_method               ? 
_refine.details                                  ? 
_refine.pdbx_starting_model                      ? 
_refine.pdbx_method_to_determine_struct          ? 
_refine.pdbx_isotropic_thermal_model             ? 
_refine.pdbx_stereochemistry_target_values       ML 
_refine.pdbx_stereochem_target_val_spec_case     ? 
_refine.pdbx_R_Free_selection_details            ? 
_refine.pdbx_overall_ESU_R                       ? 
_refine.pdbx_overall_ESU_R_Free                  ? 
_refine.overall_SU_ML                            0.19 
_refine.pdbx_overall_phase_error                 19.09 
_refine.overall_SU_B                             ? 
_refine.overall_SU_R_Cruickshank_DPI             ? 
_refine.pdbx_overall_SU_R_free_Cruickshank_DPI   ? 
_refine.pdbx_overall_SU_R_Blow_DPI               ? 
_refine.pdbx_overall_SU_R_free_Blow_DPI          ? 
# 
loop_
_refine_ls_restr.type 
_refine_ls_restr.dev_ideal 
_refine_ls_restr.dev_ideal_target 
_refine_ls_restr.weight 
_refine_ls_restr.number 
_refine_ls_restr.pdbx_refine_id 
_refine_ls_restr.pdbx_restraint_function 
f_bond_d           0.007 ? ? '3800 Z= 0.309' 'X-RAY DIFFRACTION' ? 
f_angle_d          0.901 ? ? '5122 Z= 0.484' 'X-RAY DIFFRACTION' ? 
f_dihedral_angle_d 6.044 ? ? 536             'X-RAY DIFFRACTION' ? 
f_chiral_restr     0.055 ? ? 592             'X-RAY DIFFRACTION' ? 
f_plane_restr      0.013 ? ? 664             'X-RAY DIFFRACTION' ? 
# 
loop_
_refine_ls_shell.pdbx_refine_id 
_refine_ls_shell.pdbx_total_number_of_bins_used 
_refine_ls_shell.d_res_high 
_refine_ls_shell.d_res_low 
_refine_ls_shell.number_reflns_R_work 
_refine_ls_shell.R_factor_R_work 
_refine_ls_shell.percent_reflns_obs 
_refine_ls_shell.R_factor_R_free 
_refine_ls_shell.R_factor_R_free_error 
_refine_ls_shell.percent_reflns_R_free 
_refine_ls_shell.number_reflns_R_free 
_refine_ls_shell.number_reflns_all 
_refine_ls_shell.R_factor_all 
'X-RAY DIFFRACTION' . 1.70 1.72  2922 0.3139 100.00 0.3153 . . 149 . . 
'X-RAY DIFFRACTION' . 1.72 1.74  2891 0.3062 100.00 0.3220 . . 162 . . 
'X-RAY DIFFRACTION' . 1.74 1.76  2928 0.2958 100.00 0.2833 . . 150 . . 
'X-RAY DIFFRACTION' . 1.76 1.78  2908 0.3017 100.00 0.3023 . . 161 . . 
'X-RAY DIFFRACTION' . 1.78 1.81  2930 0.3186 100.00 0.3230 . . 149 . . 
'X-RAY DIFFRACTION' . 1.81 1.83  2904 0.2875 100.00 0.2960 . . 156 . . 
'X-RAY DIFFRACTION' . 1.83 1.86  2965 0.2896 100.00 0.3162 . . 140 . . 
'X-RAY DIFFRACTION' . 1.86 1.89  2921 0.2437 100.00 0.3113 . . 150 . . 
'X-RAY DIFFRACTION' . 1.89 1.91  2923 0.2323 100.00 0.2501 . . 161 . . 
'X-RAY DIFFRACTION' . 1.91 1.95  2929 0.2109 100.00 0.2101 . . 164 . . 
'X-RAY DIFFRACTION' . 1.95 1.98  2921 0.1962 100.00 0.2261 . . 154 . . 
'X-RAY DIFFRACTION' . 1.98 2.02  2905 0.1873 100.00 0.2111 . . 177 . . 
'X-RAY DIFFRACTION' . 2.02 2.05  2926 0.1845 100.00 0.2312 . . 156 . . 
'X-RAY DIFFRACTION' . 2.05 2.10  2928 0.1784 100.00 0.1826 . . 167 . . 
'X-RAY DIFFRACTION' . 2.10 2.14  2964 0.1747 100.00 0.1831 . . 151 . . 
'X-RAY DIFFRACTION' . 2.14 2.19  2926 0.1684 100.00 0.1644 . . 169 . . 
'X-RAY DIFFRACTION' . 2.19 2.25  2940 0.1637 100.00 0.1803 . . 164 . . 
'X-RAY DIFFRACTION' . 2.25 2.31  2943 0.1668 100.00 0.1841 . . 158 . . 
'X-RAY DIFFRACTION' . 2.31 2.38  2976 0.1602 100.00 0.2025 . . 137 . . 
'X-RAY DIFFRACTION' . 2.38 2.45  2923 0.1625 100.00 0.2110 . . 171 . . 
'X-RAY DIFFRACTION' . 2.45 2.54  2958 0.1609 100.00 0.1830 . . 156 . . 
'X-RAY DIFFRACTION' . 2.54 2.64  2975 0.1604 100.00 0.2129 . . 148 . . 
'X-RAY DIFFRACTION' . 2.64 2.76  2977 0.1641 100.00 0.1831 . . 148 . . 
'X-RAY DIFFRACTION' . 2.76 2.91  2977 0.1682 100.00 0.1958 . . 162 . . 
'X-RAY DIFFRACTION' . 2.91 3.09  2995 0.1646 100.00 0.1751 . . 144 . . 
'X-RAY DIFFRACTION' . 3.09 3.33  2998 0.1625 100.00 0.1666 . . 159 . . 
'X-RAY DIFFRACTION' . 3.33 3.66  3015 0.1600 100.00 0.2038 . . 165 . . 
'X-RAY DIFFRACTION' . 3.66 4.19  3035 0.1437 100.00 0.1611 . . 159 . . 
'X-RAY DIFFRACTION' . 4.19 5.28  3085 0.1313 100.00 0.1416 . . 145 . . 
'X-RAY DIFFRACTION' . 5.28 43.78 3229 0.1561 100.00 0.1601 . . 193 . . 
# 
_pdbx_refine_tls.pdbx_refine_id   . 
_pdbx_refine_tls.id               1 
_pdbx_refine_tls.details          ? 
_pdbx_refine_tls.method           refined 
_pdbx_refine_tls.origin_x         58.8560 
_pdbx_refine_tls.origin_y         50.5455 
_pdbx_refine_tls.origin_z         36.8031 
_pdbx_refine_tls.T[1][1]          0.2057 
_pdbx_refine_tls.T[2][2]          0.2197 
_pdbx_refine_tls.T[3][3]          0.1323 
_pdbx_refine_tls.T[1][2]          -0.0097 
_pdbx_refine_tls.T[1][3]          0.0258 
_pdbx_refine_tls.T[2][3]          -0.0170 
_pdbx_refine_tls.L[1][1]          0.7855 
_pdbx_refine_tls.L[2][2]          0.5241 
_pdbx_refine_tls.L[3][3]          0.2145 
_pdbx_refine_tls.L[1][2]          -0.4156 
_pdbx_refine_tls.L[1][3]          0.1528 
_pdbx_refine_tls.L[2][3]          -0.1550 
_pdbx_refine_tls.S[1][1]          -0.0239 
_pdbx_refine_tls.S[1][2]          -0.0684 
_pdbx_refine_tls.S[1][3]          -0.0236 
_pdbx_refine_tls.S[2][1]          0.0459 
_pdbx_refine_tls.S[2][2]          0.0112 
_pdbx_refine_tls.S[2][3]          0.0654 
_pdbx_refine_tls.S[3][1]          -0.0010 
_pdbx_refine_tls.S[3][2]          -0.0769 
_pdbx_refine_tls.S[3][3]          0.0131 
# 
_pdbx_refine_tls_group.pdbx_refine_id      . 
_pdbx_refine_tls_group.id                  1 
_pdbx_refine_tls_group.refine_tls_id       1 
_pdbx_refine_tls_group.beg_auth_asym_id    ? 
_pdbx_refine_tls_group.beg_auth_seq_id     ? 
_pdbx_refine_tls_group.beg_label_asym_id   ? 
_pdbx_refine_tls_group.beg_label_seq_id    ? 
_pdbx_refine_tls_group.end_auth_asym_id    ? 
_pdbx_refine_tls_group.end_auth_seq_id     ? 
_pdbx_refine_tls_group.end_label_asym_id   ? 
_pdbx_refine_tls_group.end_label_seq_id    ? 
_pdbx_refine_tls_group.selection           ? 
_pdbx_refine_tls_group.selection_details   all 
# 
_software.classification   refinement 
_software.name             PHENIX 
_software.version          '(1.20.1_4487: ???)' 
_software.citation_id      ? 
_software.pdbx_ordinal     1 
# 
loop_
_atom_site.group_PDB 
_atom_site.id 
_atom_site.type_symbol 
_atom_site.label_atom_id 
_atom_site.label_alt_id 
_atom_site.label_comp_id 
_atom_site.label_asym_id 
_atom_site.label_entity_id 
_atom_site.label_seq_id 
_atom_site.pdbx_PDB_ins_code 
_atom_site.Cartn_x 
_atom_site.Cartn_y 
_atom_site.Cartn_z 
_atom_site.occupancy 
_atom_site.B_iso_or_equiv 
_atom_site.pdbx_formal_charge 
_atom_site.auth_seq_id 
_atom_site.auth_comp_id 
_atom_site.auth_asym_id 
_atom_site.auth_atom_id 
_atom_site.pdbx_PDB_model_num 
ATOM   1    N  N   . PHE A 1 1   ? 58.177 62.366 46.042 1.00 48.84 ? 18  PHE A N   1 
ATOM   2    C  CA  . PHE A 1 1   ? 57.288 63.266 45.313 1.00 49.49 ? 18  PHE A CA  1 
ATOM   3    C  C   . PHE A 1 1   ? 55.852 63.054 45.806 1.00 50.36 ? 18  PHE A C   1 
ATOM   4    O  O   . PHE A 1 1   ? 55.330 61.935 45.753 1.00 55.99 ? 18  PHE A O   1 
ATOM   5    C  CB  . PHE A 1 1   ? 57.392 63.019 43.799 1.00 41.54 ? 18  PHE A CB  1 
ATOM   6    C  CG  . PHE A 1 1   ? 56.290 63.656 43.002 1.00 43.17 ? 18  PHE A CG  1 
ATOM   7    C  CD1 . PHE A 1 1   ? 56.192 65.035 42.927 1.00 45.69 ? 18  PHE A CD1 1 
ATOM   8    C  CD2 . PHE A 1 1   ? 55.344 62.882 42.345 1.00 42.09 ? 18  PHE A CD2 1 
ATOM   9    C  CE1 . PHE A 1 1   ? 55.180 65.640 42.202 1.00 42.07 ? 18  PHE A CE1 1 
ATOM   10   C  CE2 . PHE A 1 1   ? 54.317 63.479 41.619 1.00 44.21 ? 18  PHE A CE2 1 
ATOM   11   C  CZ  . PHE A 1 1   ? 54.237 64.869 41.553 1.00 41.67 ? 18  PHE A CZ  1 
ATOM   12   N  N   . GLN A 1 2   ? 55.208 64.130 46.264 1.00 51.37 ? 19  GLN A N   1 
ATOM   13   C  CA  . GLN A 1 2   ? 53.952 64.005 47.001 1.00 54.25 ? 19  GLN A CA  1 
ATOM   14   C  C   . GLN A 1 2   ? 52.734 63.720 46.121 1.00 51.78 ? 19  GLN A C   1 
ATOM   15   O  O   . GLN A 1 2   ? 51.679 63.364 46.664 1.00 51.84 ? 19  GLN A O   1 
ATOM   16   C  CB  . GLN A 1 2   ? 53.708 65.272 47.826 1.00 57.30 ? 19  GLN A CB  1 
ATOM   17   C  CG  . GLN A 1 2   ? 54.674 65.441 48.993 1.00 59.63 ? 19  GLN A CG  1 
ATOM   18   C  CD  . GLN A 1 2   ? 54.341 66.639 49.867 1.00 65.12 ? 19  GLN A CD  1 
ATOM   19   O  OE1 . GLN A 1 2   ? 53.222 66.763 50.371 1.00 65.06 ? 19  GLN A OE1 1 
ATOM   20   N  NE2 . GLN A 1 2   ? 55.315 67.527 50.053 1.00 67.55 ? 19  GLN A NE2 1 
ATOM   21   N  N   . GLY A 1 3   ? 52.844 63.864 44.799 1.00 48.93 ? 20  GLY A N   1 
ATOM   22   C  CA  . GLY A 1 3   ? 51.728 63.609 43.902 1.00 49.48 ? 20  GLY A CA  1 
ATOM   23   C  C   . GLY A 1 3   ? 50.491 64.417 44.244 1.00 51.80 ? 20  GLY A C   1 
ATOM   24   O  O   . GLY A 1 3   ? 50.494 65.650 44.155 1.00 54.83 ? 20  GLY A O   1 
ATOM   25   N  N   . GLY A 1 4   ? 49.423 63.727 44.642 1.00 49.71 ? 21  GLY A N   1 
ATOM   26   C  CA  . GLY A 1 4   ? 48.246 64.379 45.173 1.00 47.13 ? 21  GLY A CA  1 
ATOM   27   C  C   . GLY A 1 4   ? 47.180 64.748 44.166 1.00 43.30 ? 21  GLY A C   1 
ATOM   28   O  O   . GLY A 1 4   ? 46.128 65.261 44.572 1.00 42.75 ? 21  GLY A O   1 
ATOM   29   N  N   . MET A 1 5   ? 47.412 64.517 42.873 1.00 38.55 ? 22  MET A N   1 
ATOM   30   C  CA  . MET A 1 5   ? 46.382 64.768 41.872 1.00 36.01 ? 22  MET A CA  1 
ATOM   31   C  C   . MET A 1 5   ? 45.143 63.936 42.172 1.00 34.12 ? 22  MET A C   1 
ATOM   32   O  O   . MET A 1 5   ? 45.235 62.738 42.445 1.00 33.68 ? 22  MET A O   1 
ATOM   33   C  CB  . MET A 1 5   ? 46.918 64.447 40.475 1.00 32.61 ? 22  MET A CB  1 
ATOM   34   C  CG  . MET A 1 5   ? 45.928 64.648 39.314 1.00 31.24 ? 22  MET A CG  1 
ATOM   35   S  SD  . MET A 1 5   ? 45.394 66.371 39.125 1.00 34.30 ? 22  MET A SD  1 
ATOM   36   C  CE  . MET A 1 5   ? 46.878 67.139 38.526 1.00 31.56 ? 22  MET A CE  1 
ATOM   37   N  N   . GLU A 1 6   ? 43.984 64.580 42.138 1.00 31.85 ? 23  GLU A N   1 
ATOM   38   C  CA  . GLU A 1 6   ? 42.714 63.898 42.327 1.00 32.83 ? 23  GLU A CA  1 
ATOM   39   C  C   . GLU A 1 6   ? 42.182 63.493 40.958 1.00 31.32 ? 23  GLU A C   1 
ATOM   40   O  O   . GLU A 1 6   ? 42.029 64.346 40.077 1.00 30.69 ? 23  GLU A O   1 
ATOM   41   C  CB  . GLU A 1 6   ? 41.729 64.818 43.055 1.00 32.51 ? 23  GLU A CB  1 
ATOM   42   C  CG  . GLU A 1 6   ? 40.487 64.131 43.595 1.00 35.98 ? 23  GLU A CG  1 
ATOM   43   C  CD  . GLU A 1 6   ? 40.798 63.237 44.789 1.00 36.53 ? 23  GLU A CD  1 
ATOM   44   O  OE1 . GLU A 1 6   ? 41.373 63.739 45.782 1.00 36.32 ? 23  GLU A OE1 1 
ATOM   45   O  OE2 . GLU A 1 6   ? 40.451 62.041 44.738 1.00 40.63 ? 23  GLU A OE2 1 
ATOM   46   N  N   . PHE A 1 7   ? 41.932 62.199 40.766 1.00 28.56 ? 24  PHE A N   1 
ATOM   47   C  CA  . PHE A 1 7   ? 41.290 61.684 39.562 1.00 29.07 ? 24  PHE A CA  1 
ATOM   48   C  C   . PHE A 1 7   ? 39.868 61.276 39.911 1.00 31.66 ? 24  PHE A C   1 
ATOM   49   O  O   . PHE A 1 7   ? 39.656 60.457 40.810 1.00 31.27 ? 24  PHE A O   1 
ATOM   50   C  CB  . PHE A 1 7   ? 42.053 60.490 38.976 1.00 28.51 ? 24  PHE A CB  1 
ATOM   51   C  CG  . PHE A 1 7   ? 43.399 60.846 38.404 1.00 29.40 ? 24  PHE A CG  1 
ATOM   52   C  CD1 . PHE A 1 7   ? 44.520 60.892 39.218 1.00 30.77 ? 24  PHE A CD1 1 
ATOM   53   C  CD2 . PHE A 1 7   ? 43.542 61.136 37.049 1.00 29.46 ? 24  PHE A CD2 1 
ATOM   54   C  CE1 . PHE A 1 7   ? 45.767 61.214 38.696 1.00 29.98 ? 24  PHE A CE1 1 
ATOM   55   C  CE2 . PHE A 1 7   ? 44.793 61.462 36.529 1.00 27.31 ? 24  PHE A CE2 1 
ATOM   56   C  CZ  . PHE A 1 7   ? 45.898 61.501 37.355 1.00 28.07 ? 24  PHE A CZ  1 
ATOM   57   N  N   . LEU A 1 8   ? 38.901 61.852 39.212 1.00 29.31 ? 25  LEU A N   1 
ATOM   58   C  CA  . LEU A 1 8   ? 37.499 61.556 39.434 1.00 31.18 ? 25  LEU A CA  1 
ATOM   59   C  C   . LEU A 1 8   ? 36.903 60.998 38.156 1.00 32.32 ? 25  LEU A C   1 
ATOM   60   O  O   . LEU A 1 8   ? 37.302 61.384 37.053 1.00 34.89 ? 25  LEU A O   1 
ATOM   61   C  CB  . LEU A 1 8   ? 36.734 62.803 39.860 1.00 32.57 ? 25  LEU A CB  1 
ATOM   62   C  CG  . LEU A 1 8   ? 37.308 63.488 41.096 1.00 32.98 ? 25  LEU A CG  1 
ATOM   63   C  CD1 . LEU A 1 8   ? 36.449 64.681 41.410 1.00 36.05 ? 25  LEU A CD1 1 
ATOM   64   C  CD2 . LEU A 1 8   ? 37.361 62.520 42.281 1.00 35.79 ? 25  LEU A CD2 1 
ATOM   65   N  N   . VAL A 1 9   ? 35.954 60.080 38.311 1.00 31.10 ? 26  VAL A N   1 
ATOM   66   C  CA  . VAL A 1 9   ? 35.175 59.558 37.195 1.00 31.60 ? 26  VAL A CA  1 
ATOM   67   C  C   . VAL A 1 9   ? 33.745 60.035 37.369 1.00 31.25 ? 26  VAL A C   1 
ATOM   68   O  O   . VAL A 1 9   ? 33.139 59.811 38.423 1.00 29.63 ? 26  VAL A O   1 
ATOM   69   C  CB  . VAL A 1 9   ? 35.228 58.021 37.119 1.00 32.35 ? 26  VAL A CB  1 
ATOM   70   C  CG1 . VAL A 1 9   ? 34.347 57.526 35.969 1.00 33.56 ? 26  VAL A CG1 1 
ATOM   71   C  CG2 . VAL A 1 9   ? 36.671 57.531 36.977 1.00 32.58 ? 26  VAL A CG2 1 
ATOM   72   N  N   . LYS A 1 10  ? 33.206 60.688 36.341 1.00 29.38 ? 27  LYS A N   1 
ATOM   73   C  CA  . LYS A 1 10  ? 31.840 61.189 36.369 1.00 30.97 ? 27  LYS A CA  1 
ATOM   74   C  C   . LYS A 1 10  ? 31.134 60.848 35.065 1.00 33.36 ? 27  LYS A C   1 
ATOM   75   O  O   . LYS A 1 10  ? 31.766 60.702 34.015 1.00 32.89 ? 27  LYS A O   1 
ATOM   76   C  CB  . LYS A 1 10  ? 31.793 62.711 36.589 1.00 30.31 ? 27  LYS A CB  1 
ATOM   77   C  CG  . LYS A 1 10  ? 32.367 63.160 37.923 1.00 33.62 ? 27  LYS A CG  1 
ATOM   78   C  CD  . LYS A 1 10  ? 32.244 64.662 38.118 1.00 34.71 ? 27  LYS A CD  1 
ATOM   79   C  CE  . LYS A 1 10  ? 32.921 65.092 39.425 1.00 38.02 ? 27  LYS A CE  1 
ATOM   80   N  NZ  . LYS A 1 10  ? 32.869 66.583 39.591 1.00 38.43 ? 27  LYS A NZ  1 
ATOM   81   N  N   . SER A 1 11  ? 29.810 60.743 35.140 1.00 31.35 ? 28  SER A N   1 
ATOM   82   C  CA  . SER A 1 11  ? 28.986 60.402 33.986 1.00 35.19 ? 28  SER A CA  1 
ATOM   83   C  C   . SER A 1 11  ? 28.060 61.543 33.564 1.00 38.13 ? 28  SER A C   1 
ATOM   84   O  O   . SER A 1 11  ? 27.032 61.305 32.929 1.00 42.12 ? 28  SER A O   1 
ATOM   85   C  CB  . SER A 1 11  ? 28.174 59.143 34.277 1.00 37.48 ? 28  SER A CB  1 
ATOM   86   O  OG  . SER A 1 11  ? 29.045 58.049 34.500 1.00 39.46 ? 28  SER A OG  1 
ATOM   87   N  N   . VAL A 1 12  ? 28.423 62.784 33.878 1.00 36.21 ? 29  VAL A N   1 
ATOM   88   C  CA  . VAL A 1 12  ? 27.571 63.935 33.586 1.00 35.81 ? 29  VAL A CA  1 
ATOM   89   C  C   . VAL A 1 12  ? 27.777 64.428 32.156 1.00 36.93 ? 29  VAL A C   1 
ATOM   90   O  O   . VAL A 1 12  ? 28.739 64.045 31.482 1.00 37.40 ? 29  VAL A O   1 
ATOM   91   C  CB  . VAL A 1 12  ? 27.828 65.066 34.598 1.00 35.82 ? 29  VAL A CB  1 
ATOM   92   C  CG1 . VAL A 1 12  ? 27.522 64.575 36.019 1.00 37.39 ? 29  VAL A CG1 1 
ATOM   93   C  CG2 . VAL A 1 12  ? 29.277 65.554 34.494 1.00 34.54 ? 29  VAL A CG2 1 
ATOM   94   N  N   . ARG A 1 13  ? 26.873 65.286 31.689 1.00 37.97 ? 30  ARG A N   1 
ATOM   95   C  CA  . ARG A 1 13  ? 26.976 65.848 30.342 1.00 37.94 ? 30  ARG A CA  1 
ATOM   96   C  C   . ARG A 1 13  ? 28.177 66.783 30.262 1.00 33.78 ? 30  ARG A C   1 
ATOM   97   O  O   . ARG A 1 13  ? 28.325 67.664 31.116 1.00 34.42 ? 30  ARG A O   1 
ATOM   98   C  CB  . ARG A 1 13  ? 25.696 66.617 29.998 1.00 39.48 ? 30  ARG A CB  1 
ATOM   99   C  CG  . ARG A 1 13  ? 24.551 65.749 29.487 1.00 44.02 ? 30  ARG A CG  1 
ATOM   100  C  CD  . ARG A 1 13  ? 23.198 66.502 29.407 1.00 46.86 ? 30  ARG A CD  1 
ATOM   101  N  NE  . ARG A 1 13  ? 23.182 67.602 28.442 1.00 50.47 ? 30  ARG A NE  1 
ATOM   102  C  CZ  . ARG A 1 13  ? 22.450 68.706 28.557 1.00 48.78 ? 30  ARG A CZ  1 
ATOM   103  N  NH1 . ARG A 1 13  ? 21.593 68.875 29.562 1.00 47.56 ? 30  ARG A NH1 1 
ATOM   104  N  NH2 . ARG A 1 13  ? 22.548 69.652 27.622 1.00 44.67 ? 30  ARG A NH2 1 
ATOM   105  N  N   . PRO A 1 14  ? 29.049 66.639 29.258 1.00 36.28 ? 31  PRO A N   1 
ATOM   106  C  CA  . PRO A 1 14  ? 30.200 67.555 29.171 1.00 34.69 ? 31  PRO A CA  1 
ATOM   107  C  C   . PRO A 1 14  ? 29.795 68.998 28.948 1.00 33.73 ? 31  PRO A C   1 
ATOM   108  O  O   . PRO A 1 14  ? 30.452 69.902 29.476 1.00 33.43 ? 31  PRO A O   1 
ATOM   109  C  CB  . PRO A 1 14  ? 31.003 67.006 27.980 1.00 34.20 ? 31  PRO A CB  1 
ATOM   110  C  CG  . PRO A 1 14  ? 30.020 66.203 27.182 1.00 37.49 ? 31  PRO A CG  1 
ATOM   111  C  CD  . PRO A 1 14  ? 29.051 65.631 28.184 1.00 36.12 ? 31  PRO A CD  1 
ATOM   112  N  N   . GLU A 1 15  ? 28.711 69.248 28.206 1.00 34.37 ? 32  GLU A N   1 
ATOM   113  C  CA  . GLU A 1 15  ? 28.392 70.611 27.802 1.00 34.57 ? 32  GLU A CA  1 
ATOM   114  C  C   . GLU A 1 15  ? 27.791 71.451 28.925 1.00 36.24 ? 32  GLU A C   1 
ATOM   115  O  O   . GLU A 1 15  ? 27.653 72.667 28.751 1.00 35.72 ? 32  GLU A O   1 
ATOM   116  C  CB  . GLU A 1 15  ? 27.442 70.611 26.593 1.00 35.24 ? 32  GLU A CB  1 
ATOM   117  C  CG  . GLU A 1 15  ? 26.077 70.005 26.830 1.00 38.48 ? 32  GLU A CG  1 
ATOM   118  C  CD  . GLU A 1 15  ? 26.026 68.503 26.636 1.00 38.30 ? 32  GLU A CD  1 
ATOM   119  O  OE1 . GLU A 1 15  ? 27.084 67.856 26.543 1.00 39.32 ? 32  GLU A OE1 1 
ATOM   120  O  OE2 . GLU A 1 15  ? 24.904 67.965 26.566 1.00 44.13 ? 32  GLU A OE2 1 
ATOM   121  N  N   . THR A 1 16  ? 27.438 70.860 30.068 1.00 34.50 ? 33  THR A N   1 
ATOM   122  C  CA  . THR A 1 16  ? 26.974 71.648 31.207 1.00 35.34 ? 33  THR A CA  1 
ATOM   123  C  C   . THR A 1 16  ? 27.894 71.520 32.414 1.00 36.31 ? 33  THR A C   1 
ATOM   124  O  O   . THR A 1 16  ? 27.540 71.993 33.498 1.00 38.78 ? 33  THR A O   1 
ATOM   125  C  CB  . THR A 1 16  ? 25.546 71.257 31.618 1.00 35.79 ? 33  THR A CB  1 
ATOM   126  O  OG1 . THR A 1 16  ? 25.505 69.859 31.936 1.00 36.08 ? 33  THR A OG1 1 
ATOM   127  C  CG2 . THR A 1 16  ? 24.560 71.551 30.494 1.00 38.81 ? 33  THR A CG2 1 
ATOM   128  N  N   . LEU A 1 17  ? 29.057 70.892 32.266 1.00 35.04 ? 34  LEU A N   1 
ATOM   129  C  CA  . LEU A 1 17  ? 29.928 70.661 33.410 1.00 33.20 ? 34  LEU A CA  1 
ATOM   130  C  C   . LEU A 1 17  ? 30.775 71.892 33.693 1.00 34.93 ? 34  LEU A C   1 
ATOM   131  O  O   . LEU A 1 17  ? 31.467 72.402 32.805 1.00 31.86 ? 34  LEU A O   1 
ATOM   132  C  CB  . LEU A 1 17  ? 30.824 69.449 33.166 1.00 35.37 ? 34  LEU A CB  1 
ATOM   133  C  CG  . LEU A 1 17  ? 31.899 69.204 34.226 1.00 35.17 ? 34  LEU A CG  1 
ATOM   134  C  CD1 . LEU A 1 17  ? 31.283 68.920 35.601 1.00 36.04 ? 34  LEU A CD1 1 
ATOM   135  C  CD2 . LEU A 1 17  ? 32.836 68.084 33.789 1.00 34.19 ? 34  LEU A CD2 1 
ATOM   136  N  N   . LYS A 1 18  ? 30.732 72.366 34.935 1.00 33.12 ? 35  LYS A N   1 
ATOM   137  C  CA  . LYS A 1 18  ? 31.607 73.466 35.326 1.00 33.10 ? 35  LYS A CA  1 
ATOM   138  C  C   . LYS A 1 18  ? 33.037 72.952 35.485 1.00 32.55 ? 35  LYS A C   1 
ATOM   139  O  O   . LYS A 1 18  ? 33.290 72.027 36.265 1.00 33.72 ? 35  LYS A O   1 
ATOM   140  C  CB  . LYS A 1 18  ? 31.119 74.105 36.622 1.00 36.25 ? 35  LYS A CB  1 
ATOM   141  C  CG  . LYS A 1 18  ? 32.165 74.968 37.296 1.00 38.82 ? 35  LYS A CG  1 
ATOM   142  C  CD  . LYS A 1 18  ? 31.546 75.899 38.338 1.00 49.50 ? 35  LYS A CD  1 
ATOM   143  C  CE  . LYS A 1 18  ? 32.608 76.401 39.313 1.00 55.06 ? 35  LYS A CE  1 
ATOM   144  N  NZ  . LYS A 1 18  ? 32.742 77.891 39.306 1.00 60.05 ? 35  LYS A NZ  1 
ATOM   145  N  N   . THR A 1 19  ? 33.966 73.537 34.736 1.00 28.82 ? 36  THR A N   1 
ATOM   146  C  CA  . THR A 1 19  ? 35.368 73.137 34.781 1.00 29.44 ? 36  THR A CA  1 
ATOM   147  C  C   . THR A 1 19  ? 36.200 74.281 34.222 1.00 30.17 ? 36  THR A C   1 
ATOM   148  O  O   . THR A 1 19  ? 35.713 75.075 33.412 1.00 29.16 ? 36  THR A O   1 
ATOM   149  C  CB  . THR A 1 19  ? 35.619 71.838 33.985 1.00 29.41 ? 36  THR A CB  1 
ATOM   150  O  OG1 . THR A 1 19  ? 37.007 71.469 34.036 1.00 26.88 ? 36  THR A OG1 1 
ATOM   151  C  CG2 . THR A 1 19  ? 35.211 72.005 32.523 1.00 29.20 ? 36  THR A CG2 1 
ATOM   152  N  N   . ALA A 1 20  ? 37.457 74.352 34.658 1.00 27.11 ? 37  ALA A N   1 
ATOM   153  C  CA  . ALA A 1 20  ? 38.375 75.343 34.101 1.00 30.21 ? 37  ALA A CA  1 
ATOM   154  C  C   . ALA A 1 20  ? 38.707 75.035 32.646 1.00 27.47 ? 37  ALA A C   1 
ATOM   155  O  O   . ALA A 1 20  ? 38.831 75.953 31.830 1.00 28.10 ? 37  ALA A O   1 
ATOM   156  C  CB  . ALA A 1 20  ? 39.657 75.417 34.940 1.00 28.92 ? 37  ALA A CB  1 
ATOM   157  N  N   . THR A 1 21  ? 38.870 73.756 32.303 1.00 25.42 ? 38  THR A N   1 
ATOM   158  C  CA  . THR A 1 21  ? 39.192 73.348 30.936 1.00 25.72 ? 38  THR A CA  1 
ATOM   159  C  C   . THR A 1 21  ? 38.478 72.045 30.600 1.00 29.25 ? 38  THR A C   1 
ATOM   160  O  O   . THR A 1 21  ? 38.678 71.029 31.279 1.00 28.40 ? 38  THR A O   1 
ATOM   161  C  CB  . THR A 1 21  ? 40.703 73.170 30.735 1.00 27.18 ? 38  THR A CB  1 
ATOM   162  O  OG1 . THR A 1 21  ? 41.395 74.363 31.130 1.00 26.72 ? 38  THR A OG1 1 
ATOM   163  C  CG2 . THR A 1 21  ? 41.012 72.848 29.263 1.00 27.44 ? 38  THR A CG2 1 
ATOM   164  N  N   . LEU A 1 22  ? 37.690 72.067 29.526 1.00 25.31 ? 39  LEU A N   1 
ATOM   165  C  CA  . LEU A 1 22  ? 37.060 70.876 28.970 1.00 26.11 ? 39  LEU A CA  1 
ATOM   166  C  C   . LEU A 1 22  ? 37.893 70.422 27.781 1.00 27.58 ? 39  LEU A C   1 
ATOM   167  O  O   . LEU A 1 22  ? 38.173 71.227 26.886 1.00 27.43 ? 39  LEU A O   1 
ATOM   168  C  CB  . LEU A 1 22  ? 35.622 71.179 28.539 1.00 25.91 ? 39  LEU A CB  1 
ATOM   169  C  CG  . LEU A 1 22  ? 34.843 70.063 27.849 1.00 29.26 ? 39  LEU A CG  1 
ATOM   170  C  CD1 . LEU A 1 22  ? 34.616 68.905 28.806 1.00 30.06 ? 39  LEU A CD1 1 
ATOM   171  C  CD2 . LEU A 1 22  ? 33.512 70.596 27.330 1.00 29.33 ? 39  LEU A CD2 1 
ATOM   172  N  N   . VAL A 1 23  ? 38.316 69.155 27.788 1.00 25.73 ? 40  VAL A N   1 
ATOM   173  C  CA  . VAL A 1 23  ? 39.200 68.610 26.758 1.00 26.44 ? 40  VAL A CA  1 
ATOM   174  C  C   . VAL A 1 23  ? 38.397 67.699 25.838 1.00 27.61 ? 40  VAL A C   1 
ATOM   175  O  O   . VAL A 1 23  ? 37.727 66.767 26.305 1.00 27.81 ? 40  VAL A O   1 
ATOM   176  C  CB  . VAL A 1 23  ? 40.387 67.844 27.368 1.00 26.53 ? 40  VAL A CB  1 
ATOM   177  C  CG1 . VAL A 1 23  ? 41.372 67.407 26.265 1.00 27.87 ? 40  VAL A CG1 1 
ATOM   178  C  CG2 . VAL A 1 23  ? 41.101 68.699 28.448 1.00 26.67 ? 40  VAL A CG2 1 
ATOM   179  N  N   . LEU A 1 24  ? 38.478 67.961 24.530 1.00 28.43 ? 41  LEU A N   1 
ATOM   180  C  CA  . LEU A 1 24  ? 37.740 67.213 23.516 1.00 26.70 ? 41  LEU A CA  1 
ATOM   181  C  C   . LEU A 1 24  ? 38.706 66.734 22.445 1.00 28.07 ? 41  LEU A C   1 
ATOM   182  O  O   . LEU A 1 24  ? 39.681 67.416 22.128 1.00 26.54 ? 41  LEU A O   1 
ATOM   183  C  CB  . LEU A 1 24  ? 36.654 68.070 22.850 1.00 27.67 ? 41  LEU A CB  1 
ATOM   184  C  CG  . LEU A 1 24  ? 35.586 68.650 23.775 1.00 27.44 ? 41  LEU A CG  1 
ATOM   185  C  CD1 . LEU A 1 24  ? 34.777 69.707 23.037 1.00 28.15 ? 41  LEU A CD1 1 
ATOM   186  C  CD2 . LEU A 1 24  ? 34.689 67.537 24.291 1.00 29.97 ? 41  LEU A CD2 1 
ATOM   187  N  N   . ALA A 1 25  ? 38.425 65.566 21.876 1.00 28.11 ? 42  ALA A N   1 
ATOM   188  C  CA  . ALA A 1 25  ? 39.245 65.041 20.790 1.00 29.27 ? 42  ALA A CA  1 
ATOM   189  C  C   . ALA A 1 25  ? 38.668 65.464 19.444 1.00 28.15 ? 42  ALA A C   1 
ATOM   190  O  O   . ALA A 1 25  ? 37.450 65.535 19.273 1.00 30.70 ? 42  ALA A O   1 
ATOM   191  C  CB  . ALA A 1 25  ? 39.342 63.514 20.861 1.00 32.30 ? 42  ALA A CB  1 
ATOM   192  N  N   . VAL A 1 26  ? 39.558 65.760 18.497 1.00 30.34 ? 43  VAL A N   1 
ATOM   193  C  CA  . VAL A 1 26  ? 39.188 66.130 17.133 1.00 30.95 ? 43  VAL A CA  1 
ATOM   194  C  C   . VAL A 1 26  ? 39.972 65.239 16.177 1.00 31.35 ? 43  VAL A C   1 
ATOM   195  O  O   . VAL A 1 26  ? 41.196 65.134 16.287 1.00 32.62 ? 43  VAL A O   1 
ATOM   196  C  CB  . VAL A 1 26  ? 39.476 67.619 16.841 1.00 29.82 ? 43  VAL A CB  1 
ATOM   197  C  CG1 . VAL A 1 26  ? 39.178 67.960 15.376 1.00 32.67 ? 43  VAL A CG1 1 
ATOM   198  C  CG2 . VAL A 1 26  ? 38.688 68.535 17.781 1.00 30.20 ? 43  VAL A CG2 1 
ATOM   199  N  N   . GLY A 1 27  ? 39.274 64.595 15.248 1.00 32.97 ? 44  GLY A N   1 
ATOM   200  C  CA  . GLY A 1 27  ? 39.946 63.779 14.258 1.00 36.30 ? 44  GLY A CA  1 
ATOM   201  C  C   . GLY A 1 27  ? 40.420 64.594 13.064 1.00 39.57 ? 44  GLY A C   1 
ATOM   202  O  O   . GLY A 1 27  ? 40.036 65.743 12.865 1.00 40.29 ? 44  GLY A O   1 
ATOM   203  N  N   . GLU A 1 28  ? 41.288 63.987 12.256 1.00 37.54 ? 45  GLU A N   1 
ATOM   204  C  CA  . GLU A 1 28  ? 41.723 64.651 11.032 1.00 41.92 ? 45  GLU A CA  1 
ATOM   205  C  C   . GLU A 1 28  ? 40.551 64.834 10.076 1.00 46.33 ? 45  GLU A C   1 
ATOM   206  O  O   . GLU A 1 28  ? 39.714 63.944 9.914  1.00 55.23 ? 45  GLU A O   1 
ATOM   207  C  CB  . GLU A 1 28  ? 42.844 63.866 10.352 1.00 44.63 ? 45  GLU A CB  1 
ATOM   208  C  CG  . GLU A 1 28  ? 44.205 64.147 10.928 1.00 42.86 ? 45  GLU A CG  1 
ATOM   209  C  CD  . GLU A 1 28  ? 45.324 63.441 10.191 1.00 46.45 ? 45  GLU A CD  1 
ATOM   210  O  OE1 . GLU A 1 28  ? 45.589 63.800 9.025  1.00 49.46 ? 45  GLU A OE1 1 
ATOM   211  O  OE2 . GLU A 1 28  ? 45.960 62.546 10.793 1.00 46.95 ? 45  GLU A OE2 1 
ATOM   212  N  N   . GLY A 1 29  ? 40.501 65.999 9.437  1.00 48.92 ? 46  GLY A N   1 
ATOM   213  C  CA  . GLY A 1 29  ? 39.337 66.403 8.678  1.00 48.97 ? 46  GLY A CA  1 
ATOM   214  C  C   . GLY A 1 29  ? 38.305 67.160 9.484  1.00 48.64 ? 46  GLY A C   1 
ATOM   215  O  O   . GLY A 1 29  ? 37.168 67.308 9.021  1.00 49.21 ? 46  GLY A O   1 
ATOM   216  N  N   . ARG A 1 30  ? 38.669 67.640 10.681 1.00 49.41 ? 47  ARG A N   1 
ATOM   217  C  CA  . ARG A 1 30  ? 37.762 68.360 11.586 1.00 46.51 ? 47  ARG A CA  1 
ATOM   218  C  C   . ARG A 1 30  ? 36.576 67.500 12.031 1.00 47.66 ? 47  ARG A C   1 
ATOM   219  O  O   . ARG A 1 30  ? 35.519 68.026 12.388 1.00 47.66 ? 47  ARG A O   1 
ATOM   220  C  CB  . ARG A 1 30  ? 37.278 69.675 10.960 1.00 47.73 ? 47  ARG A CB  1 
ATOM   221  C  CG  . ARG A 1 30  ? 38.373 70.440 10.223 1.00 50.11 ? 47  ARG A CG  1 
ATOM   222  C  CD  . ARG A 1 30  ? 37.806 71.579 9.395  1.00 50.37 ? 47  ARG A CD  1 
ATOM   223  N  NE  . ARG A 1 30  ? 36.501 71.245 8.837  1.00 53.92 ? 47  ARG A NE  1 
ATOM   224  C  CZ  . ARG A 1 30  ? 36.112 71.555 7.607  1.00 55.76 ? 47  ARG A CZ  1 
ATOM   225  N  NH1 . ARG A 1 30  ? 36.907 72.211 6.775  1.00 55.40 ? 47  ARG A NH1 1 
ATOM   226  N  NH2 . ARG A 1 30  ? 34.899 71.190 7.198  1.00 59.07 ? 47  ARG A NH2 1 
ATOM   227  N  N   . LYS A 1 31  ? 36.756 66.175 12.052 1.00 49.41 ? 48  LYS A N   1 
ATOM   228  C  CA  . LYS A 1 31  ? 35.676 65.245 12.368 1.00 47.45 ? 48  LYS A CA  1 
ATOM   229  C  C   . LYS A 1 31  ? 35.430 65.201 13.874 1.00 47.44 ? 48  LYS A C   1 
ATOM   230  O  O   . LYS A 1 31  ? 36.376 65.218 14.671 1.00 44.10 ? 48  LYS A O   1 
ATOM   231  C  CB  . LYS A 1 31  ? 36.020 63.846 11.861 1.00 46.52 ? 48  LYS A CB  1 
ATOM   232  C  CG  . LYS A 1 31  ? 36.320 63.783 10.383 1.00 50.64 ? 48  LYS A CG  1 
ATOM   233  C  CD  . LYS A 1 31  ? 36.772 62.391 9.975  1.00 51.92 ? 48  LYS A CD  1 
ATOM   234  C  CE  . LYS A 1 31  ? 36.936 62.288 8.463  1.00 57.68 ? 48  LYS A CE  1 
ATOM   235  N  NZ  . LYS A 1 31  ? 38.100 63.091 7.982  1.00 56.30 ? 48  LYS A NZ  1 
ATOM   236  N  N   . LEU A 1 32  ? 34.155 65.120 14.264 1.00 44.94 ? 49  LEU A N   1 
ATOM   237  C  CA  . LEU A 1 32  ? 33.772 65.248 15.667 1.00 39.69 ? 49  LEU A CA  1 
ATOM   238  C  C   . LEU A 1 32  ? 33.021 64.004 16.124 1.00 38.11 ? 49  LEU A C   1 
ATOM   239  O  O   . LEU A 1 32  ? 31.998 63.641 15.534 1.00 40.71 ? 49  LEU A O   1 
ATOM   240  C  CB  . LEU A 1 32  ? 32.913 66.495 15.888 1.00 35.82 ? 49  LEU A CB  1 
ATOM   241  C  CG  . LEU A 1 32  ? 33.622 67.848 15.743 1.00 39.70 ? 49  LEU A CG  1 
ATOM   242  C  CD1 . LEU A 1 32  ? 32.743 68.983 16.263 1.00 38.29 ? 49  LEU A CD1 1 
ATOM   243  C  CD2 . LEU A 1 32  ? 34.994 67.861 16.406 1.00 37.77 ? 49  LEU A CD2 1 
ATOM   244  N  N   . GLY A 1 33  ? 33.515 63.376 17.186 1.00 37.33 ? 50  GLY A N   1 
ATOM   245  C  CA  . GLY A 1 33  ? 32.815 62.286 17.834 1.00 38.03 ? 50  GLY A CA  1 
ATOM   246  C  C   . GLY A 1 33  ? 31.597 62.776 18.604 1.00 36.42 ? 50  GLY A C   1 
ATOM   247  O  O   . GLY A 1 33  ? 31.233 63.952 18.589 1.00 34.75 ? 50  GLY A O   1 
ATOM   248  N  N   . ALA A 1 34  ? 30.970 61.834 19.320 1.00 36.16 ? 51  ALA A N   1 
ATOM   249  C  CA  . ALA A 1 34  ? 29.678 62.105 19.952 1.00 36.83 ? 51  ALA A CA  1 
ATOM   250  C  C   . ALA A 1 34  ? 29.780 63.202 21.010 1.00 35.97 ? 51  ALA A C   1 
ATOM   251  O  O   . ALA A 1 34  ? 28.966 64.134 21.026 1.00 35.48 ? 51  ALA A O   1 
ATOM   252  C  CB  . ALA A 1 34  ? 29.114 60.821 20.559 1.00 39.22 ? 51  ALA A CB  1 
ATOM   253  N  N   . SER A 1 35  ? 30.770 63.109 21.910 1.00 35.03 ? 52  SER A N   1 
ATOM   254  C  CA  . SER A 1 35  ? 30.904 64.127 22.955 1.00 33.76 ? 52  SER A CA  1 
ATOM   255  C  C   . SER A 1 35  ? 31.221 65.491 22.359 1.00 33.82 ? 52  SER A C   1 
ATOM   256  O  O   . SER A 1 35  ? 30.610 66.502 22.730 1.00 33.19 ? 52  SER A O   1 
ATOM   257  C  CB  . SER A 1 35  ? 31.981 63.735 23.966 1.00 36.54 ? 52  SER A CB  1 
ATOM   258  O  OG  . SER A 1 35  ? 31.651 62.527 24.620 1.00 40.15 ? 52  SER A OG  1 
ATOM   259  N  N   . ALA A 1 36  ? 32.184 65.540 21.434 1.00 32.21 ? 53  ALA A N   1 
ATOM   260  C  CA  . ALA A 1 36  ? 32.570 66.817 20.841 1.00 31.57 ? 53  ALA A CA  1 
ATOM   261  C  C   . ALA A 1 36  ? 31.420 67.425 20.042 1.00 33.66 ? 53  ALA A C   1 
ATOM   262  O  O   . ALA A 1 36  ? 31.207 68.645 20.077 1.00 32.24 ? 53  ALA A O   1 
ATOM   263  C  CB  . ALA A 1 36  ? 33.811 66.633 19.968 1.00 30.40 ? 53  ALA A CB  1 
ATOM   264  N  N   . LYS A 1 37  ? 30.656 66.592 19.327 1.00 33.96 ? 54  LYS A N   1 
ATOM   265  C  CA  . LYS A 1 37  ? 29.492 67.100 18.600 1.00 33.57 ? 54  LYS A CA  1 
ATOM   266  C  C   . LYS A 1 37  ? 28.464 67.693 19.553 1.00 35.06 ? 54  LYS A C   1 
ATOM   267  O  O   . LYS A 1 37  ? 27.855 68.729 19.256 1.00 35.30 ? 54  LYS A O   1 
ATOM   268  C  CB  . LYS A 1 37  ? 28.855 65.990 17.763 1.00 34.88 ? 54  LYS A CB  1 
ATOM   269  C  CG  . LYS A 1 37  ? 27.555 66.418 17.049 1.00 40.18 ? 54  LYS A CG  1 
ATOM   270  C  CD  . LYS A 1 37  ? 27.011 65.310 16.149 1.00 47.24 ? 54  LYS A CD  1 
ATOM   271  C  CE  . LYS A 1 37  ? 25.662 65.660 15.480 1.00 48.81 ? 54  LYS A CE  1 
ATOM   272  N  NZ  . LYS A 1 37  ? 24.909 66.798 16.095 1.00 51.89 ? 54  LYS A NZ  1 
ATOM   273  N  N   . ALA A 1 38  ? 28.256 67.055 20.709 1.00 35.00 ? 55  ALA A N   1 
ATOM   274  C  CA  . ALA A 1 38  ? 27.259 67.562 21.644 1.00 34.37 ? 55  ALA A CA  1 
ATOM   275  C  C   . ALA A 1 38  ? 27.677 68.912 22.204 1.00 34.86 ? 55  ALA A C   1 
ATOM   276  O  O   . ALA A 1 38  ? 26.832 69.794 22.406 1.00 33.63 ? 55  ALA A O   1 
ATOM   277  C  CB  . ALA A 1 38  ? 27.025 66.556 22.775 1.00 37.76 ? 55  ALA A CB  1 
ATOM   278  N  N   . VAL A 1 39  ? 28.976 69.084 22.472 1.00 33.27 ? 56  VAL A N   1 
ATOM   279  C  CA  . VAL A 1 39  ? 29.480 70.369 22.948 1.00 32.20 ? 56  VAL A CA  1 
ATOM   280  C  C   . VAL A 1 39  ? 29.374 71.415 21.846 1.00 33.43 ? 56  VAL A C   1 
ATOM   281  O  O   . VAL A 1 39  ? 28.913 72.538 22.073 1.00 32.46 ? 56  VAL A O   1 
ATOM   282  C  CB  . VAL A 1 39  ? 30.928 70.229 23.455 1.00 30.81 ? 56  VAL A CB  1 
ATOM   283  C  CG1 . VAL A 1 39  ? 31.476 71.595 23.870 1.00 30.30 ? 56  VAL A CG1 1 
ATOM   284  C  CG2 . VAL A 1 39  ? 30.988 69.258 24.628 1.00 30.86 ? 56  VAL A CG2 1 
ATOM   285  N  N   . ASP A 1 40  ? 29.793 71.057 20.633 1.00 33.57 ? 57  ASP A N   1 
ATOM   286  C  CA  . ASP A 1 40  ? 29.654 71.972 19.504 1.00 34.37 ? 57  ASP A CA  1 
ATOM   287  C  C   . ASP A 1 40  ? 28.211 72.437 19.349 1.00 34.63 ? 57  ASP A C   1 
ATOM   288  O  O   . ASP A 1 40  ? 27.948 73.639 19.243 1.00 35.90 ? 57  ASP A O   1 
ATOM   289  C  CB  . ASP A 1 40  ? 30.146 71.305 18.216 1.00 34.02 ? 57  ASP A CB  1 
ATOM   290  C  CG  . ASP A 1 40  ? 30.190 72.272 17.046 1.00 35.89 ? 57  ASP A CG  1 
ATOM   291  O  OD1 . ASP A 1 40  ? 30.597 73.436 17.254 1.00 33.46 ? 57  ASP A OD1 1 
ATOM   292  O  OD2 . ASP A 1 40  ? 29.823 71.870 15.924 1.00 38.33 ? 57  ASP A OD2 1 
ATOM   293  N  N   . ASP A 1 41  ? 27.260 71.495 19.363 1.00 34.37 ? 58  ASP A N   1 
ATOM   294  C  CA  . ASP A 1 41  ? 25.854 71.868 19.227 1.00 37.76 ? 58  ASP A CA  1 
ATOM   295  C  C   . ASP A 1 41  ? 25.433 72.826 20.335 1.00 37.19 ? 58  ASP A C   1 
ATOM   296  O  O   . ASP A 1 41  ? 24.677 73.774 20.090 1.00 36.24 ? 58  ASP A O   1 
ATOM   297  C  CB  . ASP A 1 41  ? 24.959 70.623 19.235 1.00 37.85 ? 58  ASP A CB  1 
ATOM   298  C  CG  . ASP A 1 41  ? 25.165 69.731 18.021 1.00 42.34 ? 58  ASP A CG  1 
ATOM   299  O  OD1 . ASP A 1 41  ? 25.693 70.206 16.987 1.00 42.79 ? 58  ASP A OD1 1 
ATOM   300  O  OD2 . ASP A 1 41  ? 24.756 68.549 18.087 1.00 42.22 ? 58  ASP A OD2 1 
ATOM   301  N  N   . ALA A 1 42  ? 25.944 72.613 21.557 1.00 34.67 ? 59  ALA A N   1 
ATOM   302  C  CA  . ALA A 1 42  ? 25.593 73.478 22.682 1.00 35.69 ? 59  ALA A CA  1 
ATOM   303  C  C   . ALA A 1 42  ? 26.077 74.910 22.465 1.00 35.55 ? 59  ALA A C   1 
ATOM   304  O  O   . ALA A 1 42  ? 25.416 75.868 22.887 1.00 36.10 ? 59  ALA A O   1 
ATOM   305  C  CB  . ALA A 1 42  ? 26.170 72.913 23.988 1.00 36.24 ? 59  ALA A CB  1 
ATOM   306  N  N   . THR A 1 43  ? 27.240 75.077 21.828 1.00 34.21 ? 60  THR A N   1 
ATOM   307  C  CA  . THR A 1 43  ? 27.771 76.409 21.555 1.00 36.25 ? 60  THR A CA  1 
ATOM   308  C  C   . THR A 1 43  ? 27.173 77.041 20.308 1.00 36.97 ? 60  THR A C   1 
ATOM   309  O  O   . THR A 1 43  ? 27.548 78.169 19.969 1.00 35.70 ? 60  THR A O   1 
ATOM   310  C  CB  . THR A 1 43  ? 29.291 76.380 21.374 1.00 33.60 ? 60  THR A CB  1 
ATOM   311  O  OG1 . THR A 1 43  ? 29.611 75.761 20.122 1.00 34.74 ? 60  THR A OG1 1 
ATOM   312  C  CG2 . THR A 1 43  ? 29.965 75.605 22.498 1.00 34.62 ? 60  THR A CG2 1 
ATOM   313  N  N   . GLY A 1 44  ? 26.284 76.339 19.609 1.00 35.96 ? 61  GLY A N   1 
ATOM   314  C  CA  . GLY A 1 44  ? 25.742 76.860 18.371 1.00 38.46 ? 61  GLY A CA  1 
ATOM   315  C  C   . GLY A 1 44  ? 26.684 76.741 17.194 1.00 36.92 ? 61  GLY A C   1 
ATOM   316  O  O   . GLY A 1 44  ? 26.591 77.537 16.252 1.00 40.10 ? 61  GLY A O   1 
ATOM   317  N  N   . GLY A 1 45  ? 27.588 75.766 17.217 1.00 34.40 ? 62  GLY A N   1 
ATOM   318  C  CA  . GLY A 1 45  ? 28.522 75.573 16.124 1.00 35.66 ? 62  GLY A CA  1 
ATOM   319  C  C   . GLY A 1 45  ? 29.814 76.348 16.242 1.00 35.63 ? 62  GLY A C   1 
ATOM   320  O  O   . GLY A 1 45  ? 30.547 76.454 15.250 1.00 34.90 ? 62  GLY A O   1 
ATOM   321  N  N   . ALA A 1 46  ? 30.128 76.878 17.430 1.00 33.28 ? 63  ALA A N   1 
ATOM   322  C  CA  . ALA A 1 46  ? 31.335 77.680 17.602 1.00 31.99 ? 63  ALA A CA  1 
ATOM   323  C  C   . ALA A 1 46  ? 32.594 76.848 17.393 1.00 35.75 ? 63  ALA A C   1 
ATOM   324  O  O   . ALA A 1 46  ? 33.587 77.345 16.848 1.00 35.12 ? 63  ALA A O   1 
ATOM   325  C  CB  . ALA A 1 46  ? 31.348 78.325 18.991 1.00 34.84 ? 63  ALA A CB  1 
ATOM   326  N  N   . ILE A 1 47  ? 32.578 75.581 17.817 1.00 34.08 ? 64  ILE A N   1 
ATOM   327  C  CA  . ILE A 1 47  ? 33.767 74.747 17.666 1.00 32.54 ? 64  ILE A CA  1 
ATOM   328  C  C   . ILE A 1 47  ? 33.972 74.353 16.210 1.00 35.08 ? 64  ILE A C   1 
ATOM   329  O  O   . ILE A 1 47  ? 35.093 74.409 15.691 1.00 31.89 ? 64  ILE A O   1 
ATOM   330  C  CB  . ILE A 1 47  ? 33.682 73.516 18.583 1.00 34.20 ? 64  ILE A CB  1 
ATOM   331  C  CG1 . ILE A 1 47  ? 33.699 73.973 20.048 1.00 36.20 ? 64  ILE A CG1 1 
ATOM   332  C  CG2 . ILE A 1 47  ? 34.831 72.545 18.276 1.00 33.18 ? 64  ILE A CG2 1 
ATOM   333  C  CD1 . ILE A 1 47  ? 33.430 72.864 21.062 1.00 34.72 ? 64  ILE A CD1 1 
ATOM   334  N  N   . SER A 1 48  ? 32.905 73.945 15.522 1.00 34.46 ? 65  SER A N   1 
ATOM   335  C  CA  . SER A 1 48  ? 33.082 73.617 14.112 1.00 35.48 ? 65  SER A CA  1 
ATOM   336  C  C   . SER A 1 48  ? 33.419 74.863 13.300 1.00 33.77 ? 65  SER A C   1 
ATOM   337  O  O   . SER A 1 48  ? 34.177 74.778 12.329 1.00 37.00 ? 65  SER A O   1 
ATOM   338  C  CB  . SER A 1 48  ? 31.840 72.900 13.576 1.00 36.23 ? 65  SER A CB  1 
ATOM   339  O  OG  . SER A 1 48  ? 30.667 73.643 13.845 1.00 40.78 ? 65  SER A OG  1 
ATOM   340  N  N   . ALA A 1 49  ? 32.912 76.029 13.709 1.00 35.77 ? 66  ALA A N   1 
ATOM   341  C  CA  . ALA A 1 49  ? 33.272 77.275 13.036 1.00 36.40 ? 66  ALA A CA  1 
ATOM   342  C  C   . ALA A 1 49  ? 34.767 77.552 13.149 1.00 36.94 ? 66  ALA A C   1 
ATOM   343  O  O   . ALA A 1 49  ? 35.416 77.909 12.160 1.00 35.29 ? 66  ALA A O   1 
ATOM   344  C  CB  . ALA A 1 49  ? 32.466 78.442 13.605 1.00 36.10 ? 66  ALA A CB  1 
ATOM   345  N  N   . VAL A 1 50  ? 35.339 77.390 14.348 1.00 33.02 ? 67  VAL A N   1 
ATOM   346  C  CA  . VAL A 1 50  ? 36.781 77.592 14.496 1.00 33.42 ? 67  VAL A CA  1 
ATOM   347  C  C   . VAL A 1 50  ? 37.548 76.562 13.684 1.00 35.21 ? 67  VAL A C   1 
ATOM   348  O  O   . VAL A 1 50  ? 38.488 76.899 12.949 1.00 34.67 ? 67  VAL A O   1 
ATOM   349  C  CB  . VAL A 1 50  ? 37.201 77.548 15.978 1.00 36.11 ? 67  VAL A CB  1 
ATOM   350  C  CG1 . VAL A 1 50  ? 38.715 77.426 16.075 1.00 37.35 ? 67  VAL A CG1 1 
ATOM   351  C  CG2 . VAL A 1 50  ? 36.761 78.799 16.675 1.00 40.41 ? 67  VAL A CG2 1 
ATOM   352  N  N   . LEU A 1 51  ? 37.166 75.289 13.807 1.00 31.48 ? 68  LEU A N   1 
ATOM   353  C  CA  . LEU A 1 51  ? 37.890 74.237 13.103 1.00 33.05 ? 68  LEU A CA  1 
ATOM   354  C  C   . LEU A 1 51  ? 37.903 74.475 11.600 1.00 34.56 ? 68  LEU A C   1 
ATOM   355  O  O   . LEU A 1 51  ? 38.871 74.117 10.920 1.00 33.86 ? 68  LEU A O   1 
ATOM   356  C  CB  . LEU A 1 51  ? 37.278 72.875 13.425 1.00 34.28 ? 68  LEU A CB  1 
ATOM   357  C  CG  . LEU A 1 51  ? 37.582 72.344 14.830 1.00 33.75 ? 68  LEU A CG  1 
ATOM   358  C  CD1 . LEU A 1 51  ? 36.846 71.042 15.056 1.00 33.85 ? 68  LEU A CD1 1 
ATOM   359  C  CD2 . LEU A 1 51  ? 39.090 72.135 14.982 1.00 30.84 ? 68  LEU A CD2 1 
ATOM   360  N  N   . LYS A 1 52  ? 36.847 75.097 11.075 1.00 34.99 ? 69  LYS A N   1 
ATOM   361  C  CA  . LYS A 1 52  ? 36.772 75.372 9.646  1.00 38.51 ? 69  LYS A CA  1 
ATOM   362  C  C   . LYS A 1 52  ? 37.866 76.341 9.207  1.00 37.49 ? 69  LYS A C   1 
ATOM   363  O  O   . LYS A 1 52  ? 38.287 76.305 8.048  1.00 36.84 ? 69  LYS A O   1 
ATOM   364  C  CB  . LYS A 1 52  ? 35.379 75.912 9.314  1.00 38.42 ? 69  LYS A CB  1 
ATOM   365  C  CG  . LYS A 1 52  ? 34.865 75.557 7.933  1.00 46.22 ? 69  LYS A CG  1 
ATOM   366  C  CD  . LYS A 1 52  ? 34.008 76.671 7.359  1.00 48.39 ? 69  LYS A CD  1 
ATOM   367  C  CE  . LYS A 1 52  ? 34.009 76.644 5.837  1.00 52.75 ? 69  LYS A CE  1 
ATOM   368  N  NZ  . LYS A 1 52  ? 32.664 77.004 5.305  1.00 53.57 ? 69  LYS A NZ  1 
ATOM   369  N  N   . ARG A 1 53  ? 38.347 77.199 10.120 1.00 35.12 ? 70  ARG A N   1 
ATOM   370  C  CA  . ARG A 1 53  ? 39.465 78.086 9.808  1.00 34.16 ? 70  ARG A CA  1 
ATOM   371  C  C   . ARG A 1 53  ? 40.740 77.309 9.477  1.00 34.20 ? 70  ARG A C   1 
ATOM   372  O  O   . ARG A 1 53  ? 41.618 77.844 8.789  1.00 33.85 ? 70  ARG A O   1 
ATOM   373  C  CB  . ARG A 1 53  ? 39.759 79.039 10.973 1.00 35.96 ? 70  ARG A CB  1 
ATOM   374  C  CG  . ARG A 1 53  ? 38.813 80.234 11.161 1.00 40.78 ? 70  ARG A CG  1 
ATOM   375  C  CD  . ARG A 1 53  ? 39.211 81.001 12.436 1.00 39.71 ? 70  ARG A CD  1 
ATOM   376  N  NE  . ARG A 1 53  ? 38.478 82.250 12.615 1.00 47.64 ? 70  ARG A NE  1 
ATOM   377  C  CZ  . ARG A 1 53  ? 38.743 83.160 13.549 1.00 46.38 ? 70  ARG A CZ  1 
ATOM   378  N  NH1 . ARG A 1 53  ? 39.759 83.020 14.390 1.00 39.64 ? 70  ARG A NH1 1 
ATOM   379  N  NH2 . ARG A 1 53  ? 37.987 84.251 13.625 1.00 44.38 ? 70  ARG A NH2 1 
ATOM   380  N  N   . GLY A 1 54  ? 40.875 76.072 9.958  1.00 30.19 ? 71  GLY A N   1 
ATOM   381  C  CA  . GLY A 1 54  ? 41.948 75.195 9.528  1.00 31.70 ? 71  GLY A CA  1 
ATOM   382  C  C   . GLY A 1 54  ? 43.219 75.183 10.361 1.00 31.05 ? 71  GLY A C   1 
ATOM   383  O  O   . GLY A 1 54  ? 44.213 74.592 9.918  1.00 29.99 ? 71  GLY A O   1 
ATOM   384  N  N   . ASP A 1 55  ? 43.227 75.791 11.555 1.00 28.90 ? 72  ASP A N   1 
ATOM   385  C  CA  . ASP A 1 55  ? 44.472 75.851 12.326 1.00 30.72 ? 72  ASP A CA  1 
ATOM   386  C  C   . ASP A 1 55  ? 44.856 74.499 12.929 1.00 29.76 ? 72  ASP A C   1 
ATOM   387  O  O   . ASP A 1 55  ? 46.046 74.241 13.154 1.00 31.49 ? 72  ASP A O   1 
ATOM   388  C  CB  . ASP A 1 55  ? 44.373 76.895 13.445 1.00 29.58 ? 72  ASP A CB  1 
ATOM   389  C  CG  . ASP A 1 55  ? 44.309 78.308 12.920 1.00 30.62 ? 72  ASP A CG  1 
ATOM   390  O  OD1 . ASP A 1 55  ? 44.607 78.516 11.723 1.00 30.83 ? 72  ASP A OD1 1 
ATOM   391  O  OD2 . ASP A 1 55  ? 43.940 79.214 13.696 1.00 30.08 ? 72  ASP A OD2 1 
ATOM   392  N  N   . LEU A 1 56  ? 43.878 73.634 13.200 1.00 30.29 ? 73  LEU A N   1 
ATOM   393  C  CA  . LEU A 1 56  ? 44.110 72.328 13.818 1.00 28.52 ? 73  LEU A CA  1 
ATOM   394  C  C   . LEU A 1 56  ? 43.925 71.238 12.763 1.00 30.53 ? 73  LEU A C   1 
ATOM   395  O  O   . LEU A 1 56  ? 42.795 70.892 12.406 1.00 30.68 ? 73  LEU A O   1 
ATOM   396  C  CB  . LEU A 1 56  ? 43.163 72.114 15.003 1.00 30.18 ? 73  LEU A CB  1 
ATOM   397  C  CG  . LEU A 1 56  ? 43.308 70.755 15.710 1.00 28.38 ? 73  LEU A CG  1 
ATOM   398  C  CD1 . LEU A 1 56  ? 44.731 70.513 16.229 1.00 28.34 ? 73  LEU A CD1 1 
ATOM   399  C  CD2 . LEU A 1 56  ? 42.294 70.617 16.842 1.00 28.05 ? 73  LEU A CD2 1 
ATOM   400  N  N   . ALA A 1 57  ? 45.036 70.691 12.266 1.00 29.09 ? 74  ALA A N   1 
ATOM   401  C  CA  . ALA A 1 57  ? 44.940 69.613 11.285 1.00 33.30 ? 74  ALA A CA  1 
ATOM   402  C  C   . ALA A 1 57  ? 44.373 68.335 11.897 1.00 35.12 ? 74  ALA A C   1 
ATOM   403  O  O   . ALA A 1 57  ? 43.799 67.514 11.175 1.00 35.72 ? 74  ALA A O   1 
ATOM   404  C  CB  . ALA A 1 57  ? 46.310 69.347 10.658 1.00 32.51 ? 74  ALA A CB  1 
ATOM   405  N  N   . GLY A 1 58  ? 44.485 68.167 13.212 1.00 30.90 ? 75  GLY A N   1 
ATOM   406  C  CA  . GLY A 1 58  ? 43.949 66.996 13.875 1.00 31.36 ? 75  GLY A CA  1 
ATOM   407  C  C   . GLY A 1 58  ? 44.894 65.821 13.985 1.00 32.30 ? 75  GLY A C   1 
ATOM   408  O  O   . GLY A 1 58  ? 44.451 64.726 14.345 1.00 33.93 ? 75  GLY A O   1 
ATOM   409  N  N   . LYS A 1 59  ? 46.173 66.003 13.676 1.00 31.21 ? 76  LYS A N   1 
ATOM   410  C  CA  . LYS A 1 59  ? 47.142 64.944 13.919 1.00 32.07 ? 76  LYS A CA  1 
ATOM   411  C  C   . LYS A 1 59  ? 47.278 64.698 15.418 1.00 31.58 ? 76  LYS A C   1 
ATOM   412  O  O   . LYS A 1 59  ? 47.017 65.583 16.236 1.00 30.04 ? 76  LYS A O   1 
ATOM   413  C  CB  . LYS A 1 59  ? 48.487 65.307 13.297 1.00 33.36 ? 76  LYS A CB  1 
ATOM   414  C  CG  . LYS A 1 59  ? 48.350 65.511 11.782 1.00 37.29 ? 76  LYS A CG  1 
ATOM   415  C  CD  . LYS A 1 59  ? 49.683 65.557 11.073 1.00 39.60 ? 76  LYS A CD  1 
ATOM   416  C  CE  . LYS A 1 59  ? 49.483 65.806 9.572  1.00 45.08 ? 76  LYS A CE  1 
ATOM   417  N  NZ  . LYS A 1 59  ? 48.687 64.723 8.919  1.00 49.79 ? 76  LYS A NZ  1 
ATOM   418  N  N   . VAL A 1 60  ? 47.667 63.468 15.766 1.00 32.03 ? 77  VAL A N   1 
ATOM   419  C  CA  . VAL A 1 60  ? 47.709 63.049 17.166 1.00 32.52 ? 77  VAL A CA  1 
ATOM   420  C  C   . VAL A 1 60  ? 48.580 64.008 17.963 1.00 31.82 ? 77  VAL A C   1 
ATOM   421  O  O   . VAL A 1 60  ? 49.755 64.223 17.642 1.00 31.96 ? 77  VAL A O   1 
ATOM   422  C  CB  . VAL A 1 60  ? 48.223 61.610 17.291 1.00 33.22 ? 77  VAL A CB  1 
ATOM   423  C  CG1 . VAL A 1 60  ? 48.442 61.248 18.763 1.00 32.32 ? 77  VAL A CG1 1 
ATOM   424  C  CG2 . VAL A 1 60  ? 47.261 60.625 16.616 1.00 34.25 ? 77  VAL A CG2 1 
ATOM   425  N  N   . GLY A 1 61  ? 48.010 64.585 19.017 1.00 30.78 ? 78  GLY A N   1 
ATOM   426  C  CA  . GLY A 1 61  ? 48.763 65.436 19.904 1.00 32.18 ? 78  GLY A CA  1 
ATOM   427  C  C   . GLY A 1 61  ? 48.733 66.915 19.572 1.00 31.89 ? 78  GLY A C   1 
ATOM   428  O  O   . GLY A 1 61  ? 49.094 67.724 20.426 1.00 32.11 ? 78  GLY A O   1 
ATOM   429  N  N   . GLN A 1 62  ? 48.346 67.297 18.351 1.00 30.58 ? 79  GLN A N   1 
ATOM   430  C  CA  . GLN A 1 62  ? 48.176 68.716 18.050 1.00 28.11 ? 79  GLN A CA  1 
ATOM   431  C  C   . GLN A 1 62  ? 47.076 69.298 18.936 1.00 29.74 ? 79  GLN A C   1 
ATOM   432  O  O   . GLN A 1 62  ? 46.130 68.603 19.319 1.00 27.87 ? 79  GLN A O   1 
ATOM   433  C  CB  . GLN A 1 62  ? 47.817 68.915 16.573 1.00 29.21 ? 79  GLN A CB  1 
ATOM   434  C  CG  . GLN A 1 62  ? 48.959 68.578 15.614 1.00 29.66 ? 79  GLN A CG  1 
ATOM   435  C  CD  . GLN A 1 62  ? 48.582 68.771 14.159 1.00 32.36 ? 79  GLN A CD  1 
ATOM   436  O  OE1 . GLN A 1 62  ? 47.411 68.704 13.793 1.00 31.02 ? 79  GLN A OE1 1 
ATOM   437  N  NE2 . GLN A 1 62  ? 49.579 69.010 13.322 1.00 34.38 ? 79  GLN A NE2 1 
ATOM   438  N  N   . THR A 1 63  ? 47.186 70.594 19.254 1.00 28.18 ? 80  THR A N   1 
ATOM   439  C  CA  . THR A 1 63  ? 46.213 71.216 20.150 1.00 28.89 ? 80  THR A CA  1 
ATOM   440  C  C   . THR A 1 63  ? 45.738 72.568 19.632 1.00 29.13 ? 80  THR A C   1 
ATOM   441  O  O   . THR A 1 63  ? 46.446 73.264 18.897 1.00 29.65 ? 80  THR A O   1 
ATOM   442  C  CB  . THR A 1 63  ? 46.770 71.404 21.582 1.00 29.79 ? 80  THR A CB  1 
ATOM   443  O  OG1 . THR A 1 63  ? 47.981 72.166 21.540 1.00 29.83 ? 80  THR A OG1 1 
ATOM   444  C  CG2 . THR A 1 63  ? 47.016 70.049 22.264 1.00 27.56 ? 80  THR A CG2 1 
ATOM   445  N  N   . LEU A 1 64  ? 44.519 72.929 20.044 1.00 27.24 ? 81  LEU A N   1 
ATOM   446  C  CA  . LEU A 1 64  ? 43.973 74.268 19.848 1.00 28.21 ? 81  LEU A CA  1 
ATOM   447  C  C   . LEU A 1 64  ? 43.183 74.624 21.100 1.00 28.44 ? 81  LEU A C   1 
ATOM   448  O  O   . LEU A 1 64  ? 42.247 73.905 21.460 1.00 27.39 ? 81  LEU A O   1 
ATOM   449  C  CB  . LEU A 1 64  ? 43.088 74.329 18.597 1.00 28.98 ? 81  LEU A CB  1 
ATOM   450  C  CG  . LEU A 1 64  ? 42.656 75.690 18.026 1.00 31.39 ? 81  LEU A CG  1 
ATOM   451  C  CD1 . LEU A 1 64  ? 42.108 75.508 16.621 1.00 31.72 ? 81  LEU A CD1 1 
ATOM   452  C  CD2 . LEU A 1 64  ? 41.592 76.334 18.859 1.00 33.38 ? 81  LEU A CD2 1 
ATOM   453  N  N   . LEU A 1 65  ? 43.543 75.731 21.744 1.00 27.26 ? 82  LEU A N   1 
ATOM   454  C  CA  . LEU A 1 65  ? 42.928 76.141 23.003 1.00 28.45 ? 82  LEU A CA  1 
ATOM   455  C  C   . LEU A 1 65  ? 41.952 77.286 22.765 1.00 29.02 ? 82  LEU A C   1 
ATOM   456  O  O   . LEU A 1 65  ? 42.328 78.334 22.220 1.00 29.22 ? 82  LEU A O   1 
ATOM   457  C  CB  . LEU A 1 65  ? 43.992 76.546 24.023 1.00 29.45 ? 82  LEU A CB  1 
ATOM   458  C  CG  . LEU A 1 65  ? 43.412 77.001 25.367 1.00 31.24 ? 82  LEU A CG  1 
ATOM   459  C  CD1 . LEU A 1 65  ? 42.765 75.828 26.087 1.00 28.85 ? 82  LEU A CD1 1 
ATOM   460  C  CD2 . LEU A 1 65  ? 44.521 77.636 26.221 1.00 31.54 ? 82  LEU A CD2 1 
ATOM   461  N  N   . LEU A 1 66  ? 40.704 77.086 23.178 1.00 26.85 ? 83  LEU A N   1 
ATOM   462  C  CA  . LEU A 1 66  ? 39.669 78.101 23.058 1.00 29.18 ? 83  LEU A CA  1 
ATOM   463  C  C   . LEU A 1 66  ? 39.331 78.637 24.442 1.00 30.56 ? 83  LEU A C   1 
ATOM   464  O  O   . LEU A 1 66  ? 39.495 77.939 25.446 1.00 30.07 ? 83  LEU A O   1 
ATOM   465  C  CB  . LEU A 1 66  ? 38.418 77.527 22.392 1.00 28.28 ? 83  LEU A CB  1 
ATOM   466  C  CG  . LEU A 1 66  ? 38.668 77.054 20.958 1.00 32.24 ? 83  LEU A CG  1 
ATOM   467  C  CD1 . LEU A 1 66  ? 37.498 76.209 20.447 1.00 30.60 ? 83  LEU A CD1 1 
ATOM   468  C  CD2 . LEU A 1 66  ? 38.911 78.273 20.069 1.00 32.47 ? 83  LEU A CD2 1 
ATOM   469  N  N   . GLN A 1 67  ? 38.888 79.891 24.497 1.00 29.96 ? 84  GLN A N   1 
ATOM   470  C  CA  . GLN A 1 67  ? 38.500 80.478 25.777 1.00 32.32 ? 84  GLN A CA  1 
ATOM   471  C  C   . GLN A 1 67  ? 37.014 80.228 26.026 1.00 34.41 ? 84  GLN A C   1 
ATOM   472  O  O   . GLN A 1 67  ? 36.524 79.122 25.776 1.00 31.56 ? 84  GLN A O   1 
ATOM   473  C  CB  . GLN A 1 67  ? 38.840 81.973 25.811 1.00 33.24 ? 84  GLN A CB  1 
ATOM   474  C  CG  . GLN A 1 67  ? 40.308 82.279 25.480 1.00 32.95 ? 84  GLN A CG  1 
ATOM   475  C  CD  . GLN A 1 67  ? 41.298 81.745 26.513 1.00 34.54 ? 84  GLN A CD  1 
ATOM   476  O  OE1 . GLN A 1 67  ? 41.072 81.837 27.725 1.00 33.65 ? 84  GLN A OE1 1 
ATOM   477  N  NE2 . GLN A 1 67  ? 42.403 81.178 26.034 1.00 32.13 ? 84  GLN A NE2 1 
ATOM   478  N  N   . SER A 1 68  ? 36.287 81.223 26.530 1.00 35.35 ? 85  SER A N   1 
ATOM   479  C  CA  . SER A 1 68  ? 34.876 81.019 26.838 1.00 36.37 ? 85  SER A CA  1 
ATOM   480  C  C   . SER A 1 68  ? 34.065 80.939 25.552 1.00 37.38 ? 85  SER A C   1 
ATOM   481  O  O   . SER A 1 68  ? 34.156 81.825 24.696 1.00 38.06 ? 85  SER A O   1 
ATOM   482  C  CB  . SER A 1 68  ? 34.344 82.151 27.718 1.00 37.91 ? 85  SER A CB  1 
ATOM   483  O  OG  . SER A 1 68  ? 34.823 82.018 29.046 1.00 44.62 ? 85  SER A OG  1 
ATOM   484  N  N   . LEU A 1 69  ? 33.284 79.877 25.417 1.00 35.66 ? 86  LEU A N   1 
ATOM   485  C  CA  . LEU A 1 69  ? 32.395 79.660 24.290 1.00 36.53 ? 86  LEU A CA  1 
ATOM   486  C  C   . LEU A 1 69  ? 30.944 79.799 24.730 1.00 36.84 ? 86  LEU A C   1 
ATOM   487  O  O   . LEU A 1 69  ? 30.623 79.628 25.911 1.00 37.21 ? 86  LEU A O   1 
ATOM   488  C  CB  . LEU A 1 69  ? 32.618 78.270 23.678 1.00 33.44 ? 86  LEU A CB  1 
ATOM   489  C  CG  . LEU A 1 69  ? 34.027 78.040 23.130 1.00 33.75 ? 86  LEU A CG  1 
ATOM   490  C  CD1 . LEU A 1 69  ? 34.166 76.612 22.623 1.00 32.73 ? 86  LEU A CD1 1 
ATOM   491  C  CD2 . LEU A 1 69  ? 34.341 79.053 22.021 1.00 36.20 ? 86  LEU A CD2 1 
ATOM   492  N  N   . PRO A 1 70  ? 30.040 80.121 23.805 1.00 36.84 ? 87  PRO A N   1 
ATOM   493  C  CA  . PRO A 1 70  ? 28.649 80.373 24.194 1.00 38.59 ? 87  PRO A CA  1 
ATOM   494  C  C   . PRO A 1 70  ? 28.011 79.155 24.846 1.00 38.57 ? 87  PRO A C   1 
ATOM   495  O  O   . PRO A 1 70  ? 28.191 78.021 24.396 1.00 36.51 ? 87  PRO A O   1 
ATOM   496  C  CB  . PRO A 1 70  ? 27.966 80.714 22.866 1.00 42.20 ? 87  PRO A CB  1 
ATOM   497  C  CG  . PRO A 1 70  ? 29.059 81.167 21.976 1.00 39.91 ? 87  PRO A CG  1 
ATOM   498  C  CD  . PRO A 1 70  ? 30.283 80.417 22.380 1.00 38.39 ? 87  PRO A CD  1 
ATOM   499  N  N   . ASN A 1 71  ? 27.274 79.409 25.931 1.00 36.89 ? 88  ASN A N   1 
ATOM   500  C  CA  . ASN A 1 71  ? 26.400 78.455 26.613 1.00 39.12 ? 88  ASN A CA  1 
ATOM   501  C  C   . ASN A 1 71  ? 27.127 77.327 27.331 1.00 38.13 ? 88  ASN A C   1 
ATOM   502  O  O   . ASN A 1 71  ? 26.464 76.396 27.814 1.00 42.86 ? 88  ASN A O   1 
ATOM   503  C  CB  . ASN A 1 71  ? 25.368 77.853 25.655 1.00 38.77 ? 88  ASN A CB  1 
ATOM   504  C  CG  . ASN A 1 71  ? 24.719 78.898 24.789 1.00 43.38 ? 88  ASN A CG  1 
ATOM   505  O  OD1 . ASN A 1 71  ? 24.729 78.805 23.564 1.00 46.42 ? 88  ASN A OD1 1 
ATOM   506  N  ND2 . ASN A 1 71  ? 24.146 79.914 25.427 1.00 41.29 ? 88  ASN A ND2 1 
ATOM   507  N  N   . LEU A 1 72  ? 28.449 77.375 27.436 1.00 34.98 ? 89  LEU A N   1 
ATOM   508  C  CA  . LEU A 1 72  ? 29.194 76.357 28.163 1.00 33.96 ? 89  LEU A CA  1 
ATOM   509  C  C   . LEU A 1 72  ? 29.527 76.844 29.566 1.00 35.80 ? 89  LEU A C   1 
ATOM   510  O  O   . LEU A 1 72  ? 29.668 78.044 29.811 1.00 37.39 ? 89  LEU A O   1 
ATOM   511  C  CB  . LEU A 1 72  ? 30.500 75.997 27.448 1.00 34.07 ? 89  LEU A CB  1 
ATOM   512  C  CG  . LEU A 1 72  ? 30.410 75.396 26.054 1.00 33.84 ? 89  LEU A CG  1 
ATOM   513  C  CD1 . LEU A 1 72  ? 31.794 74.876 25.623 1.00 32.25 ? 89  LEU A CD1 1 
ATOM   514  C  CD2 . LEU A 1 72  ? 29.354 74.286 26.007 1.00 32.61 ? 89  LEU A CD2 1 
ATOM   515  N  N   . LYS A 1 73  ? 29.670 75.898 30.489 1.00 35.10 ? 90  LYS A N   1 
ATOM   516  C  CA  . LYS A 1 73  ? 30.191 76.211 31.813 1.00 33.60 ? 90  LYS A CA  1 
ATOM   517  C  C   . LYS A 1 73  ? 31.691 75.966 31.915 1.00 35.18 ? 90  LYS A C   1 
ATOM   518  O  O   . LYS A 1 73  ? 32.271 76.161 32.989 1.00 37.38 ? 90  LYS A O   1 
ATOM   519  C  CB  . LYS A 1 73  ? 29.430 75.415 32.878 1.00 34.84 ? 90  LYS A CB  1 
ATOM   520  C  CG  . LYS A 1 73  ? 27.950 75.835 32.971 1.00 37.52 ? 90  LYS A CG  1 
ATOM   521  C  CD  . LYS A 1 73  ? 27.354 75.589 34.354 1.00 43.96 ? 90  LYS A CD  1 
ATOM   522  C  CE  . LYS A 1 73  ? 26.077 74.741 34.274 1.00 48.32 ? 90  LYS A CE  1 
ATOM   523  N  NZ  . LYS A 1 73  ? 26.065 73.606 35.260 1.00 46.92 ? 90  LYS A NZ  1 
ATOM   524  N  N   . ALA A 1 74  ? 32.327 75.542 30.829 1.00 32.29 ? 91  ALA A N   1 
ATOM   525  C  CA  . ALA A 1 74  ? 33.777 75.389 30.798 1.00 30.72 ? 91  ALA A CA  1 
ATOM   526  C  C   . ALA A 1 74  ? 34.424 76.744 30.524 1.00 32.51 ? 91  ALA A C   1 
ATOM   527  O  O   . ALA A 1 74  ? 34.034 77.440 29.582 1.00 29.72 ? 91  ALA A O   1 
ATOM   528  C  CB  . ALA A 1 74  ? 34.178 74.377 29.721 1.00 29.08 ? 91  ALA A CB  1 
ATOM   529  N  N   . GLU A 1 75  ? 35.399 77.135 31.355 1.00 29.43 ? 92  GLU A N   1 
ATOM   530  C  CA  . GLU A 1 75  ? 36.079 78.409 31.113 1.00 30.64 ? 92  GLU A CA  1 
ATOM   531  C  C   . GLU A 1 75  ? 36.902 78.369 29.837 1.00 30.59 ? 92  GLU A C   1 
ATOM   532  O  O   . GLU A 1 75  ? 37.033 79.392 29.154 1.00 30.84 ? 92  GLU A O   1 
ATOM   533  C  CB  . GLU A 1 75  ? 36.982 78.792 32.289 1.00 31.60 ? 92  GLU A CB  1 
ATOM   534  C  CG  . GLU A 1 75  ? 36.271 78.833 33.623 1.00 35.73 ? 92  GLU A CG  1 
ATOM   535  C  CD  . GLU A 1 75  ? 37.216 79.189 34.767 1.00 41.76 ? 92  GLU A CD  1 
ATOM   536  O  OE1 . GLU A 1 75  ? 38.385 79.564 34.496 1.00 39.84 ? 92  GLU A OE1 1 
ATOM   537  O  OE2 . GLU A 1 75  ? 36.781 79.085 35.938 1.00 44.87 ? 92  GLU A OE2 1 
ATOM   538  N  N   . ARG A 1 76  ? 37.457 77.204 29.510 1.00 27.12 ? 93  ARG A N   1 
ATOM   539  C  CA  . ARG A 1 76  ? 38.267 76.991 28.322 1.00 27.84 ? 93  ARG A CA  1 
ATOM   540  C  C   . ARG A 1 76  ? 37.860 75.667 27.705 1.00 29.83 ? 93  ARG A C   1 
ATOM   541  O  O   . ARG A 1 76  ? 37.380 74.768 28.399 1.00 28.50 ? 93  ARG A O   1 
ATOM   542  C  CB  . ARG A 1 76  ? 39.773 76.908 28.635 1.00 27.36 ? 93  ARG A CB  1 
ATOM   543  C  CG  . ARG A 1 76  ? 40.356 78.024 29.503 1.00 28.90 ? 93  ARG A CG  1 
ATOM   544  C  CD  . ARG A 1 76  ? 41.708 77.562 30.051 1.00 29.65 ? 93  ARG A CD  1 
ATOM   545  N  NE  . ARG A 1 76  ? 42.309 78.485 31.009 1.00 27.83 ? 93  ARG A NE  1 
ATOM   546  C  CZ  . ARG A 1 76  ? 41.884 78.667 32.253 1.00 30.79 ? 93  ARG A CZ  1 
ATOM   547  N  NH1 . ARG A 1 76  ? 40.820 78.029 32.729 1.00 27.46 ? 93  ARG A NH1 1 
ATOM   548  N  NH2 . ARG A 1 76  ? 42.539 79.516 33.043 1.00 31.17 ? 93  ARG A NH2 1 
ATOM   549  N  N   . VAL A 1 77  ? 38.088 75.542 26.401 1.00 27.74 ? 94  VAL A N   1 
ATOM   550  C  CA  . VAL A 1 77  ? 37.923 74.280 25.697 1.00 27.31 ? 94  VAL A CA  1 
ATOM   551  C  C   . VAL A 1 77  ? 39.225 73.957 24.976 1.00 28.69 ? 94  VAL A C   1 
ATOM   552  O  O   . VAL A 1 77  ? 39.664 74.714 24.097 1.00 27.48 ? 94  VAL A O   1 
ATOM   553  C  CB  . VAL A 1 77  ? 36.753 74.310 24.706 1.00 28.00 ? 94  VAL A CB  1 
ATOM   554  C  CG1 . VAL A 1 77  ? 36.790 73.044 23.848 1.00 28.50 ? 94  VAL A CG1 1 
ATOM   555  C  CG2 . VAL A 1 77  ? 35.425 74.417 25.466 1.00 28.67 ? 94  VAL A CG2 1 
ATOM   556  N  N   . LEU A 1 78  ? 39.826 72.826 25.333 1.00 26.37 ? 95  LEU A N   1 
ATOM   557  C  CA  . LEU A 1 78  ? 41.045 72.340 24.702 1.00 26.48 ? 95  LEU A CA  1 
ATOM   558  C  C   . LEU A 1 78  ? 40.691 71.256 23.690 1.00 27.39 ? 95  LEU A C   1 
ATOM   559  O  O   . LEU A 1 78  ? 40.155 70.209 24.065 1.00 27.23 ? 95  LEU A O   1 
ATOM   560  C  CB  . LEU A 1 78  ? 42.014 71.792 25.751 1.00 25.99 ? 95  LEU A CB  1 
ATOM   561  C  CG  . LEU A 1 78  ? 43.329 71.235 25.204 1.00 27.07 ? 95  LEU A CG  1 
ATOM   562  C  CD1 . LEU A 1 78  ? 44.089 72.314 24.422 1.00 27.72 ? 95  LEU A CD1 1 
ATOM   563  C  CD2 . LEU A 1 78  ? 44.181 70.701 26.367 1.00 26.36 ? 95  LEU A CD2 1 
ATOM   564  N  N   . LEU A 1 79  ? 40.997 71.503 22.415 1.00 27.52 ? 96  LEU A N   1 
ATOM   565  C  CA  . LEU A 1 79  ? 40.869 70.505 21.357 1.00 27.05 ? 96  LEU A CA  1 
ATOM   566  C  C   . LEU A 1 79  ? 42.208 69.814 21.145 1.00 25.92 ? 96  LEU A C   1 
ATOM   567  O  O   . LEU A 1 79  ? 43.233 70.483 20.983 1.00 26.31 ? 96  LEU A O   1 
ATOM   568  C  CB  . LEU A 1 79  ? 40.414 71.155 20.047 1.00 27.27 ? 96  LEU A CB  1 
ATOM   569  C  CG  . LEU A 1 79  ? 39.191 72.068 20.169 1.00 28.15 ? 96  LEU A CG  1 
ATOM   570  C  CD1 . LEU A 1 79  ? 38.860 72.708 18.806 1.00 28.41 ? 96  LEU A CD1 1 
ATOM   571  C  CD2 . LEU A 1 79  ? 37.999 71.304 20.731 1.00 27.99 ? 96  LEU A CD2 1 
ATOM   572  N  N   . VAL A 1 80  ? 42.205 68.483 21.124 1.00 25.97 ? 97  VAL A N   1 
ATOM   573  C  CA  . VAL A 1 80  ? 43.423 67.720 20.883 1.00 25.61 ? 97  VAL A CA  1 
ATOM   574  C  C   . VAL A 1 80  ? 43.191 66.786 19.700 1.00 27.81 ? 97  VAL A C   1 
ATOM   575  O  O   . VAL A 1 80  ? 42.139 66.143 19.594 1.00 27.48 ? 97  VAL A O   1 
ATOM   576  C  CB  . VAL A 1 80  ? 43.893 66.950 22.145 1.00 26.36 ? 97  VAL A CB  1 
ATOM   577  C  CG1 . VAL A 1 80  ? 42.855 65.937 22.611 1.00 27.10 ? 97  VAL A CG1 1 
ATOM   578  C  CG2 . VAL A 1 80  ? 45.246 66.279 21.900 1.00 29.32 ? 97  VAL A CG2 1 
ATOM   579  N  N   . GLY A 1 81  ? 44.166 66.743 18.792 1.00 28.31 ? 98  GLY A N   1 
ATOM   580  C  CA  . GLY A 1 81  ? 44.022 65.926 17.604 1.00 29.31 ? 98  GLY A CA  1 
ATOM   581  C  C   . GLY A 1 81  ? 44.142 64.451 17.936 1.00 28.96 ? 98  GLY A C   1 
ATOM   582  O  O   . GLY A 1 81  ? 44.937 64.046 18.782 1.00 28.90 ? 98  GLY A O   1 
ATOM   583  N  N   . ALA A 1 82  ? 43.333 63.637 17.256 1.00 29.61 ? 99  ALA A N   1 
ATOM   584  C  CA  . ALA A 1 82  ? 43.324 62.196 17.483 1.00 32.24 ? 99  ALA A CA  1 
ATOM   585  C  C   . ALA A 1 82  ? 43.678 61.400 16.233 1.00 35.72 ? 99  ALA A C   1 
ATOM   586  O  O   . ALA A 1 82  ? 43.507 60.172 16.221 1.00 35.13 ? 99  ALA A O   1 
ATOM   587  C  CB  . ALA A 1 82  ? 41.958 61.757 18.026 1.00 32.96 ? 99  ALA A CB  1 
ATOM   588  N  N   . GLY A 1 83  ? 44.179 62.057 15.188 1.00 31.23 ? 100 GLY A N   1 
ATOM   589  C  CA  . GLY A 1 83  ? 44.614 61.348 14.001 1.00 37.82 ? 100 GLY A CA  1 
ATOM   590  C  C   . GLY A 1 83  ? 43.456 61.009 13.083 1.00 38.93 ? 100 GLY A C   1 
ATOM   591  O  O   . GLY A 1 83  ? 42.335 61.506 13.221 1.00 37.86 ? 100 GLY A O   1 
ATOM   592  N  N   . LYS A 1 84  ? 43.743 60.136 12.119 1.00 40.18 ? 101 LYS A N   1 
ATOM   593  C  CA  . LYS A 1 84  ? 42.760 59.800 11.099 1.00 45.08 ? 101 LYS A CA  1 
ATOM   594  C  C   . LYS A 1 84  ? 42.172 58.401 11.246 1.00 46.94 ? 101 LYS A C   1 
ATOM   595  O  O   . LYS A 1 84  ? 41.183 58.094 10.572 1.00 45.88 ? 101 LYS A O   1 
ATOM   596  C  CB  . LYS A 1 84  ? 43.377 59.961 9.696  1.00 44.66 ? 101 LYS A CB  1 
ATOM   597  C  CG  . LYS A 1 84  ? 44.743 59.326 9.539  1.00 47.16 ? 101 LYS A CG  1 
ATOM   598  C  CD  . LYS A 1 84  ? 45.151 59.227 8.075  1.00 50.94 ? 101 LYS A CD  1 
ATOM   599  C  CE  . LYS A 1 84  ? 45.103 60.590 7.389  1.00 51.69 ? 101 LYS A CE  1 
ATOM   600  N  NZ  . LYS A 1 84  ? 46.436 61.277 7.426  1.00 58.28 ? 101 LYS A NZ  1 
ATOM   601  N  N   . GLU A 1 85  ? 42.725 57.562 12.118 1.00 46.52 ? 102 GLU A N   1 
ATOM   602  C  CA  . GLU A 1 85  ? 42.270 56.184 12.253 1.00 48.64 ? 102 GLU A CA  1 
ATOM   603  C  C   . GLU A 1 85  ? 41.085 56.083 13.209 1.00 48.57 ? 102 GLU A C   1 
ATOM   604  O  O   . GLU A 1 85  ? 40.895 56.914 14.100 1.00 47.77 ? 102 GLU A O   1 
ATOM   605  C  CB  . GLU A 1 85  ? 43.400 55.289 12.753 1.00 49.37 ? 102 GLU A CB  1 
ATOM   606  C  CG  . GLU A 1 85  ? 44.752 55.585 12.133 1.00 49.27 ? 102 GLU A CG  1 
ATOM   607  C  CD  . GLU A 1 85  ? 45.034 54.708 10.936 1.00 56.15 ? 102 GLU A CD  1 
ATOM   608  O  OE1 . GLU A 1 85  ? 44.272 54.788 9.942  1.00 56.67 ? 102 GLU A OE1 1 
ATOM   609  O  OE2 . GLU A 1 85  ? 46.005 53.921 11.001 1.00 62.59 ? 102 GLU A OE2 1 
ATOM   610  N  N   . ARG A 1 86  ? 40.286 55.032 13.021 1.00 48.72 ? 103 ARG A N   1 
ATOM   611  C  CA  . ARG A 1 86  ? 39.201 54.780 13.961 1.00 48.74 ? 103 ARG A CA  1 
ATOM   612  C  C   . ARG A 1 86  ? 39.737 54.360 15.324 1.00 44.67 ? 103 ARG A C   1 
ATOM   613  O  O   . ARG A 1 86  ? 39.111 54.647 16.350 1.00 46.02 ? 103 ARG A O   1 
ATOM   614  C  CB  . ARG A 1 86  ? 38.260 53.702 13.422 1.00 52.15 ? 103 ARG A CB  1 
ATOM   615  C  CG  . ARG A 1 86  ? 38.988 52.520 12.804 1.00 56.53 ? 103 ARG A CG  1 
ATOM   616  C  CD  . ARG A 1 86  ? 38.097 51.287 12.715 1.00 60.55 ? 103 ARG A CD  1 
ATOM   617  N  NE  . ARG A 1 86  ? 38.882 50.065 12.568 1.00 63.21 ? 103 ARG A NE  1 
ATOM   618  C  CZ  . ARG A 1 86  ? 38.948 49.341 11.458 1.00 67.35 ? 103 ARG A CZ  1 
ATOM   619  N  NH1 . ARG A 1 86  ? 38.276 49.681 10.369 1.00 67.15 ? 103 ARG A NH1 1 
ATOM   620  N  NH2 . ARG A 1 86  ? 39.708 48.249 11.440 1.00 69.60 ? 103 ARG A NH2 1 
ATOM   621  N  N   . GLU A 1 87  ? 40.893 53.698 15.355 1.00 43.75 ? 104 GLU A N   1 
ATOM   622  C  CA  . GLU A 1 87  ? 41.456 53.150 16.582 1.00 42.58 ? 104 GLU A CA  1 
ATOM   623  C  C   . GLU A 1 87  ? 42.900 53.607 16.723 1.00 42.37 ? 104 GLU A C   1 
ATOM   624  O  O   . GLU A 1 87  ? 43.698 53.452 15.791 1.00 39.68 ? 104 GLU A O   1 
ATOM   625  C  CB  . GLU A 1 87  ? 41.393 51.621 16.574 1.00 43.66 ? 104 GLU A CB  1 
ATOM   626  C  CG  . GLU A 1 87  ? 39.993 51.054 16.717 1.00 47.39 ? 104 GLU A CG  1 
ATOM   627  C  CD  . GLU A 1 87  ? 40.002 49.632 17.240 1.00 50.96 ? 104 GLU A CD  1 
ATOM   628  O  OE1 . GLU A 1 87  ? 40.911 48.870 16.851 1.00 50.82 ? 104 GLU A OE1 1 
ATOM   629  O  OE2 . GLU A 1 87  ? 39.103 49.277 18.032 1.00 55.75 ? 104 GLU A OE2 1 
ATOM   630  N  N   . LEU A 1 88  ? 43.232 54.159 17.889 1.00 35.30 ? 105 LEU A N   1 
ATOM   631  C  CA  . LEU A 1 88  ? 44.610 54.502 18.219 1.00 35.36 ? 105 LEU A CA  1 
ATOM   632  C  C   . LEU A 1 88  ? 45.353 53.274 18.727 1.00 35.32 ? 105 LEU A C   1 
ATOM   633  O  O   . LEU A 1 88  ? 44.758 52.366 19.307 1.00 36.32 ? 105 LEU A O   1 
ATOM   634  C  CB  . LEU A 1 88  ? 44.642 55.586 19.304 1.00 33.54 ? 105 LEU A CB  1 
ATOM   635  C  CG  . LEU A 1 88  ? 44.042 56.953 18.979 1.00 35.39 ? 105 LEU A CG  1 
ATOM   636  C  CD1 . LEU A 1 88  ? 44.078 57.865 20.217 1.00 36.21 ? 105 LEU A CD1 1 
ATOM   637  C  CD2 . LEU A 1 88  ? 44.815 57.586 17.853 1.00 39.50 ? 105 LEU A CD2 1 
ATOM   638  N  N   . GLY A 1 89  ? 46.670 53.262 18.528 1.00 32.06 ? 106 GLY A N   1 
ATOM   639  C  CA  . GLY A 1 89  ? 47.518 52.324 19.230 1.00 34.41 ? 106 GLY A CA  1 
ATOM   640  C  C   . GLY A 1 89  ? 47.857 52.862 20.609 1.00 32.91 ? 106 GLY A C   1 
ATOM   641  O  O   . GLY A 1 89  ? 47.505 53.989 20.968 1.00 31.52 ? 106 GLY A O   1 
ATOM   642  N  N   . ASP A 1 90  ? 48.562 52.036 21.393 1.00 32.35 ? 107 ASP A N   1 
ATOM   643  C  CA  . ASP A 1 90  ? 48.950 52.446 22.745 1.00 31.31 ? 107 ASP A CA  1 
ATOM   644  C  C   . ASP A 1 90  ? 49.850 53.673 22.717 1.00 32.84 ? 107 ASP A C   1 
ATOM   645  O  O   . ASP A 1 90  ? 49.691 54.594 23.531 1.00 29.25 ? 107 ASP A O   1 
ATOM   646  C  CB  . ASP A 1 90  ? 49.679 51.309 23.460 1.00 31.79 ? 107 ASP A CB  1 
ATOM   647  C  CG  . ASP A 1 90  ? 48.741 50.226 23.954 1.00 33.40 ? 107 ASP A CG  1 
ATOM   648  O  OD1 . ASP A 1 90  ? 47.509 50.396 23.864 1.00 32.13 ? 107 ASP A OD1 1 
ATOM   649  O  OD2 . ASP A 1 90  ? 49.256 49.194 24.440 1.00 34.68 ? 107 ASP A OD2 1 
ATOM   650  N  N   . ARG A 1 91  ? 50.819 53.690 21.796 1.00 31.32 ? 108 ARG A N   1 
ATOM   651  C  CA  . ARG A 1 91  ? 51.759 54.804 21.712 1.00 33.71 ? 108 ARG A CA  1 
ATOM   652  C  C   . ARG A 1 91  ? 51.042 56.107 21.401 1.00 30.78 ? 108 ARG A C   1 
ATOM   653  O  O   . ARG A 1 91  ? 51.351 57.151 21.989 1.00 31.01 ? 108 ARG A O   1 
ATOM   654  C  CB  . ARG A 1 91  ? 52.797 54.523 20.629 1.00 36.00 ? 108 ARG A CB  1 
ATOM   655  C  CG  . ARG A 1 91  ? 54.150 55.178 20.824 1.00 38.51 ? 108 ARG A CG  1 
ATOM   656  C  CD  . ARG A 1 91  ? 54.729 54.959 22.219 1.00 41.28 ? 108 ARG A CD  1 
ATOM   657  N  NE  . ARG A 1 91  ? 54.933 53.535 22.472 1.00 42.66 ? 108 ARG A NE  1 
ATOM   658  C  CZ  . ARG A 1 91  ? 54.273 52.824 23.380 1.00 39.19 ? 108 ARG A CZ  1 
ATOM   659  N  NH1 . ARG A 1 91  ? 53.594 53.408 24.354 1.00 37.47 ? 108 ARG A NH1 1 
ATOM   660  N  NH2 . ARG A 1 91  ? 54.338 51.492 23.337 1.00 38.30 ? 108 ARG A NH2 1 
ATOM   661  N  N   . GLN A 1 92  ? 50.108 56.065 20.444 1.00 29.70 ? 109 GLN A N   1 
ATOM   662  C  CA  . GLN A 1 92  ? 49.346 57.247 20.052 1.00 32.04 ? 109 GLN A CA  1 
ATOM   663  C  C   . GLN A 1 92  ? 48.468 57.746 21.193 1.00 30.01 ? 109 GLN A C   1 
ATOM   664  O  O   . GLN A 1 92  ? 48.372 58.956 21.428 1.00 28.14 ? 109 GLN A O   1 
ATOM   665  C  CB  . GLN A 1 92  ? 48.479 56.904 18.841 1.00 33.66 ? 109 GLN A CB  1 
ATOM   666  C  CG  . GLN A 1 92  ? 49.205 56.935 17.502 1.00 34.69 ? 109 GLN A CG  1 
ATOM   667  C  CD  . GLN A 1 92  ? 48.343 56.362 16.375 1.00 42.69 ? 109 GLN A CD  1 
ATOM   668  O  OE1 . GLN A 1 92  ? 47.548 55.439 16.590 1.00 40.87 ? 109 GLN A OE1 1 
ATOM   669  N  NE2 . GLN A 1 92  ? 48.456 56.946 15.184 1.00 46.43 ? 109 GLN A NE2 1 
ATOM   670  N  N   . TYR A 1 93  ? 47.802 56.823 21.896 1.00 29.66 ? 110 TYR A N   1 
ATOM   671  C  CA  . TYR A 1 93  ? 46.980 57.196 23.047 1.00 28.06 ? 110 TYR A CA  1 
ATOM   672  C  C   . TYR A 1 93  ? 47.815 57.882 24.119 1.00 29.06 ? 110 TYR A C   1 
ATOM   673  O  O   . TYR A 1 93  ? 47.411 58.914 24.668 1.00 28.05 ? 110 TYR A O   1 
ATOM   674  C  CB  . TYR A 1 93  ? 46.298 55.950 23.601 1.00 30.67 ? 110 TYR A CB  1 
ATOM   675  C  CG  . TYR A 1 93  ? 45.135 56.162 24.552 1.00 29.25 ? 110 TYR A CG  1 
ATOM   676  C  CD1 . TYR A 1 93  ? 44.042 56.935 24.197 1.00 29.29 ? 110 TYR A CD1 1 
ATOM   677  C  CD2 . TYR A 1 93  ? 45.104 55.504 25.779 1.00 29.38 ? 110 TYR A CD2 1 
ATOM   678  C  CE1 . TYR A 1 93  ? 42.957 57.085 25.067 1.00 28.19 ? 110 TYR A CE1 1 
ATOM   679  C  CE2 . TYR A 1 93  ? 44.041 55.647 26.649 1.00 28.25 ? 110 TYR A CE2 1 
ATOM   680  C  CZ  . TYR A 1 93  ? 42.974 56.436 26.290 1.00 29.16 ? 110 TYR A CZ  1 
ATOM   681  O  OH  . TYR A 1 93  ? 41.912 56.558 27.163 1.00 29.42 ? 110 TYR A OH  1 
ATOM   682  N  N   . ARG A 1 94  ? 48.989 57.324 24.431 1.00 28.17 ? 111 ARG A N   1 
ATOM   683  C  CA  . ARG A 1 94  ? 49.880 57.978 25.386 1.00 29.36 ? 111 ARG A CA  1 
ATOM   684  C  C   . ARG A 1 94  ? 50.304 59.355 24.897 1.00 29.47 ? 111 ARG A C   1 
ATOM   685  O  O   . ARG A 1 94  ? 50.375 60.307 25.683 1.00 27.37 ? 111 ARG A O   1 
ATOM   686  C  CB  . ARG A 1 94  ? 51.127 57.134 25.623 1.00 31.01 ? 111 ARG A CB  1 
ATOM   687  C  CG  . ARG A 1 94  ? 50.938 55.869 26.427 1.00 33.94 ? 111 ARG A CG  1 
ATOM   688  C  CD  . ARG A 1 94  ? 52.313 55.518 26.954 1.00 36.89 ? 111 ARG A CD  1 
ATOM   689  N  NE  . ARG A 1 94  ? 52.434 54.187 27.532 1.00 39.24 ? 111 ARG A NE  1 
ATOM   690  C  CZ  . ARG A 1 94  ? 52.628 53.957 28.824 1.00 36.72 ? 111 ARG A CZ  1 
ATOM   691  N  NH1 . ARG A 1 94  ? 52.530 54.927 29.721 1.00 34.35 ? 111 ARG A NH1 1 
ATOM   692  N  NH2 . ARG A 1 94  ? 52.911 52.721 29.227 1.00 35.70 ? 111 ARG A NH2 1 
ATOM   693  N  N   . LYS A 1 95  ? 50.630 59.467 23.607 1.00 26.95 ? 112 LYS A N   1 
ATOM   694  C  CA  . LYS A 1 95  ? 51.085 60.742 23.063 1.00 28.94 ? 112 LYS A CA  1 
ATOM   695  C  C   . LYS A 1 95  ? 49.991 61.798 23.173 1.00 27.56 ? 112 LYS A C   1 
ATOM   696  O  O   . LYS A 1 95  ? 50.262 62.953 23.527 1.00 27.08 ? 112 LYS A O   1 
ATOM   697  C  CB  . LYS A 1 95  ? 51.522 60.545 21.609 1.00 30.13 ? 112 LYS A CB  1 
ATOM   698  C  CG  . LYS A 1 95  ? 51.929 61.808 20.871 1.00 33.39 ? 112 LYS A CG  1 
ATOM   699  C  CD  . LYS A 1 95  ? 52.446 61.455 19.480 1.00 37.93 ? 112 LYS A CD  1 
ATOM   700  C  CE  . LYS A 1 95  ? 52.432 62.664 18.566 1.00 41.45 ? 112 LYS A CE  1 
ATOM   701  N  NZ  . LYS A 1 95  ? 53.736 63.368 18.595 1.00 47.57 ? 112 LYS A NZ  1 
ATOM   702  N  N   . LEU A 1 96  ? 48.749 61.410 22.875 1.00 26.65 ? 113 LEU A N   1 
ATOM   703  C  CA  . LEU A 1 96  ? 47.612 62.309 23.052 1.00 26.62 ? 113 LEU A CA  1 
ATOM   704  C  C   . LEU A 1 96  ? 47.478 62.731 24.510 1.00 26.85 ? 113 LEU A C   1 
ATOM   705  O  O   . LEU A 1 96  ? 47.305 63.917 24.813 1.00 25.81 ? 113 LEU A O   1 
ATOM   706  C  CB  . LEU A 1 96  ? 46.331 61.629 22.554 1.00 26.88 ? 113 LEU A CB  1 
ATOM   707  C  CG  . LEU A 1 96  ? 45.015 62.418 22.553 1.00 28.43 ? 113 LEU A CG  1 
ATOM   708  C  CD1 . LEU A 1 96  ? 44.078 61.883 21.456 1.00 28.98 ? 113 LEU A CD1 1 
ATOM   709  C  CD2 . LEU A 1 96  ? 44.299 62.364 23.916 1.00 26.75 ? 113 LEU A CD2 1 
ATOM   710  N  N   . ALA A 1 97  ? 47.558 61.772 25.433 1.00 26.41 ? 114 ALA A N   1 
ATOM   711  C  CA  . ALA A 1 97  ? 47.416 62.113 26.846 1.00 27.05 ? 114 ALA A CA  1 
ATOM   712  C  C   . ALA A 1 97  ? 48.530 63.045 27.300 1.00 28.32 ? 114 ALA A C   1 
ATOM   713  O  O   . ALA A 1 97  ? 48.285 63.984 28.064 1.00 25.71 ? 114 ALA A O   1 
ATOM   714  C  CB  . ALA A 1 97  ? 47.396 60.844 27.700 1.00 26.44 ? 114 ALA A CB  1 
ATOM   715  N  N   . SER A 1 98  ? 49.767 62.796 26.847 1.00 25.71 ? 115 SER A N   1 
ATOM   716  C  CA  . SER A 1 98  ? 50.887 63.637 27.259 1.00 28.47 ? 115 SER A CA  1 
ATOM   717  C  C   . SER A 1 98  ? 50.754 65.043 26.696 1.00 26.60 ? 115 SER A C   1 
ATOM   718  O  O   . SER A 1 98  ? 51.137 66.021 27.355 1.00 27.88 ? 115 SER A O   1 
ATOM   719  C  CB  . SER A 1 98  ? 52.220 63.018 26.814 1.00 29.13 ? 115 SER A CB  1 
ATOM   720  O  OG  . SER A 1 98  ? 52.425 61.759 27.439 1.00 31.31 ? 115 SER A OG  1 
ATOM   721  N  N   . ALA A 1 99  ? 50.250 65.158 25.464 1.00 25.13 ? 116 ALA A N   1 
ATOM   722  C  CA  . ALA A 1 99  ? 50.030 66.474 24.880 1.00 26.14 ? 116 ALA A CA  1 
ATOM   723  C  C   . ALA A 1 99  ? 48.985 67.245 25.670 1.00 25.34 ? 116 ALA A C   1 
ATOM   724  O  O   . ALA A 1 99  ? 49.173 68.433 25.957 1.00 27.63 ? 116 ALA A O   1 
ATOM   725  C  CB  . ALA A 1 99  ? 49.610 66.343 23.412 1.00 26.69 ? 116 ALA A CB  1 
ATOM   726  N  N   . VAL A 1 100 ? 47.883 66.583 26.045 1.00 25.61 ? 117 VAL A N   1 
ATOM   727  C  CA  . VAL A 1 100 ? 46.881 67.223 26.902 1.00 27.51 ? 117 VAL A CA  1 
ATOM   728  C  C   . VAL A 1 100 ? 47.519 67.683 28.205 1.00 27.43 ? 117 VAL A C   1 
ATOM   729  O  O   . VAL A 1 100 ? 47.357 68.838 28.631 1.00 25.12 ? 117 VAL A O   1 
ATOM   730  C  CB  . VAL A 1 100 ? 45.704 66.267 27.170 1.00 26.73 ? 117 VAL A CB  1 
ATOM   731  C  CG1 . VAL A 1 100 ? 44.808 66.810 28.304 1.00 24.11 ? 117 VAL A CG1 1 
ATOM   732  C  CG2 . VAL A 1 100 ? 44.874 66.064 25.902 1.00 25.65 ? 117 VAL A CG2 1 
ATOM   733  N  N   . LEU A 1 101 ? 48.238 66.774 28.870 1.00 26.02 ? 118 LEU A N   1 
ATOM   734  C  CA  . LEU A 1 101 ? 48.846 67.110 30.153 1.00 26.00 ? 118 LEU A CA  1 
ATOM   735  C  C   . LEU A 1 101 ? 49.815 68.277 30.020 1.00 26.73 ? 118 LEU A C   1 
ATOM   736  O  O   . LEU A 1 101 ? 49.815 69.189 30.854 1.00 25.54 ? 118 LEU A O   1 
ATOM   737  C  CB  . LEU A 1 101 ? 49.557 65.891 30.744 1.00 25.67 ? 118 LEU A CB  1 
ATOM   738  C  CG  . LEU A 1 101 ? 50.147 66.099 32.146 1.00 27.89 ? 118 LEU A CG  1 
ATOM   739  C  CD1 . LEU A 1 101 ? 49.051 66.369 33.166 1.00 28.84 ? 118 LEU A CD1 1 
ATOM   740  C  CD2 . LEU A 1 101 ? 50.988 64.889 32.554 1.00 30.08 ? 118 LEU A CD2 1 
ATOM   741  N  N   . SER A 1 102 ? 50.652 68.275 28.980 1.00 26.72 ? 119 SER A N   1 
ATOM   742  C  CA  . SER A 1 102 ? 51.611 69.368 28.846 1.00 27.95 ? 119 SER A CA  1 
ATOM   743  C  C   . SER A 1 102 ? 50.889 70.711 28.712 1.00 27.09 ? 119 SER A C   1 
ATOM   744  O  O   . SER A 1 102 ? 51.289 71.712 29.321 1.00 27.70 ? 119 SER A O   1 
ATOM   745  C  CB  . SER A 1 102 ? 52.541 69.104 27.653 1.00 30.40 ? 119 SER A CB  1 
ATOM   746  O  OG  . SER A 1 102 ? 53.129 70.314 27.201 1.00 36.93 ? 119 SER A OG  1 
ATOM   747  N  N   . THR A 1 103 ? 49.788 70.751 27.956 1.00 26.10 ? 120 THR A N   1 
ATOM   748  C  CA  . THR A 1 103 ? 49.036 72.000 27.857 1.00 26.93 ? 120 THR A CA  1 
ATOM   749  C  C   . THR A 1 103 ? 48.455 72.392 29.212 1.00 25.86 ? 120 THR A C   1 
ATOM   750  O  O   . THR A 1 103 ? 48.592 73.541 29.650 1.00 25.29 ? 120 THR A O   1 
ATOM   751  C  CB  . THR A 1 103 ? 47.928 71.882 26.803 1.00 26.86 ? 120 THR A CB  1 
ATOM   752  O  OG1 . THR A 1 103 ? 48.515 71.667 25.517 1.00 28.13 ? 120 THR A OG1 1 
ATOM   753  C  CG2 . THR A 1 103 ? 47.124 73.170 26.754 1.00 29.19 ? 120 THR A CG2 1 
ATOM   754  N  N   . LEU A 1 104 ? 47.840 71.432 29.913 1.00 25.05 ? 121 LEU A N   1 
ATOM   755  C  CA  . LEU A 1 104 ? 47.156 71.756 31.169 1.00 26.96 ? 121 LEU A CA  1 
ATOM   756  C  C   . LEU A 1 104 ? 48.134 72.255 32.230 1.00 25.91 ? 121 LEU A C   1 
ATOM   757  O  O   . LEU A 1 104 ? 47.801 73.143 33.027 1.00 27.19 ? 121 LEU A O   1 
ATOM   758  C  CB  . LEU A 1 104 ? 46.391 70.532 31.675 1.00 24.99 ? 121 LEU A CB  1 
ATOM   759  C  CG  . LEU A 1 104 ? 45.240 70.050 30.779 1.00 25.24 ? 121 LEU A CG  1 
ATOM   760  C  CD1 . LEU A 1 104 ? 44.613 68.796 31.397 1.00 26.09 ? 121 LEU A CD1 1 
ATOM   761  C  CD2 . LEU A 1 104 ? 44.193 71.164 30.574 1.00 25.44 ? 121 LEU A CD2 1 
ATOM   762  N  N   . LYS A 1 105 ? 49.348 71.694 32.253 1.00 26.05 ? 122 LYS A N   1 
ATOM   763  C  CA  . LYS A 1 105 ? 50.371 72.120 33.203 1.00 27.39 ? 122 LYS A CA  1 
ATOM   764  C  C   . LYS A 1 105 ? 50.695 73.596 33.067 1.00 31.02 ? 122 LYS A C   1 
ATOM   765  O  O   . LYS A 1 105 ? 51.035 74.249 34.058 1.00 29.61 ? 122 LYS A O   1 
ATOM   766  C  CB  . LYS A 1 105 ? 51.655 71.308 32.999 1.00 27.44 ? 122 LYS A CB  1 
ATOM   767  C  CG  . LYS A 1 105 ? 51.667 69.919 33.590 1.00 29.84 ? 122 LYS A CG  1 
ATOM   768  C  CD  . LYS A 1 105 ? 53.026 69.309 33.236 1.00 33.33 ? 122 LYS A CD  1 
ATOM   769  C  CE  . LYS A 1 105 ? 53.198 67.905 33.732 1.00 35.77 ? 122 LYS A CE  1 
ATOM   770  N  NZ  . LYS A 1 105 ? 54.533 67.417 33.231 1.00 40.74 ? 122 LYS A NZ  1 
ATOM   771  N  N   . GLY A 1 106 ? 50.632 74.133 31.855 1.00 28.00 ? 123 GLY A N   1 
ATOM   772  C  CA  . GLY A 1 106 ? 50.947 75.526 31.665 1.00 30.20 ? 123 GLY A CA  1 
ATOM   773  C  C   . GLY A 1 106 ? 49.802 76.484 31.871 1.00 29.99 ? 123 GLY A C   1 
ATOM   774  O  O   . GLY A 1 106 ? 50.028 77.696 31.818 1.00 29.57 ? 123 GLY A O   1 
ATOM   775  N  N   . LEU A 1 107 ? 48.582 75.990 32.105 1.00 27.74 ? 124 LEU A N   1 
ATOM   776  C  CA  . LEU A 1 107 ? 47.435 76.854 32.339 1.00 27.57 ? 124 LEU A CA  1 
ATOM   777  C  C   . LEU A 1 107 ? 47.271 77.128 33.828 1.00 30.38 ? 124 LEU A C   1 
ATOM   778  O  O   . LEU A 1 107 ? 47.797 76.407 34.683 1.00 31.43 ? 124 LEU A O   1 
ATOM   779  C  CB  . LEU A 1 107 ? 46.145 76.234 31.795 1.00 27.58 ? 124 LEU A CB  1 
ATOM   780  C  CG  . LEU A 1 107 ? 46.170 75.781 30.332 1.00 28.21 ? 124 LEU A CG  1 
ATOM   781  C  CD1 . LEU A 1 107 ? 44.792 75.236 29.910 1.00 26.34 ? 124 LEU A CD1 1 
ATOM   782  C  CD2 . LEU A 1 107 ? 46.634 76.915 29.425 1.00 27.77 ? 124 LEU A CD2 1 
ATOM   783  N  N   . ALA A 1 108 ? 46.536 78.196 34.130 1.00 29.24 ? 125 ALA A N   1 
ATOM   784  C  CA  . ALA A 1 108 ? 46.206 78.542 35.505 1.00 31.75 ? 125 ALA A CA  1 
ATOM   785  C  C   . ALA A 1 108 ? 44.920 77.869 35.993 1.00 30.39 ? 125 ALA A C   1 
ATOM   786  O  O   . ALA A 1 108 ? 44.460 78.173 37.098 1.00 31.29 ? 125 ALA A O   1 
ATOM   787  C  CB  . ALA A 1 108 ? 46.094 80.066 35.648 1.00 31.31 ? 125 ALA A CB  1 
ATOM   788  N  N   . GLY A 1 109 ? 44.340 76.963 35.207 1.00 29.29 ? 126 GLY A N   1 
ATOM   789  C  CA  . GLY A 1 109 ? 43.116 76.293 35.632 1.00 28.63 ? 126 GLY A CA  1 
ATOM   790  C  C   . GLY A 1 109 ? 43.374 75.310 36.765 1.00 27.69 ? 126 GLY A C   1 
ATOM   791  O  O   . GLY A 1 109 ? 44.363 74.578 36.772 1.00 28.93 ? 126 GLY A O   1 
ATOM   792  N  N   . ALA A 1 110 ? 42.470 75.308 37.748 1.00 28.81 ? 127 ALA A N   1 
ATOM   793  C  CA  . ALA A 1 110 ? 42.618 74.430 38.903 1.00 27.42 ? 127 ALA A CA  1 
ATOM   794  C  C   . ALA A 1 110 ? 42.150 73.008 38.635 1.00 29.17 ? 127 ALA A C   1 
ATOM   795  O  O   . ALA A 1 110 ? 42.438 72.114 39.440 1.00 27.13 ? 127 ALA A O   1 
ATOM   796  C  CB  . ALA A 1 110 ? 41.846 75.000 40.096 1.00 29.72 ? 127 ALA A CB  1 
ATOM   797  N  N   . ASP A 1 111 ? 41.410 72.778 37.551 1.00 28.48 ? 128 ASP A N   1 
ATOM   798  C  CA  . ASP A 1 111 ? 40.983 71.431 37.203 1.00 27.43 ? 128 ASP A CA  1 
ATOM   799  C  C   . ASP A 1 111 ? 40.840 71.344 35.693 1.00 27.99 ? 128 ASP A C   1 
ATOM   800  O  O   . ASP A 1 111 ? 40.887 72.352 34.982 1.00 26.67 ? 128 ASP A O   1 
ATOM   801  C  CB  . ASP A 1 111 ? 39.643 71.058 37.850 1.00 29.41 ? 128 ASP A CB  1 
ATOM   802  C  CG  . ASP A 1 111 ? 38.455 71.589 37.071 1.00 32.80 ? 128 ASP A CG  1 
ATOM   803  O  OD1 . ASP A 1 111 ? 37.608 70.767 36.632 1.00 33.67 ? 128 ASP A OD1 1 
ATOM   804  O  OD2 . ASP A 1 111 ? 38.366 72.817 36.878 1.00 29.58 ? 128 ASP A OD2 1 
ATOM   805  N  N   . ALA A 1 112 ? 40.641 70.122 35.211 1.00 26.13 ? 129 ALA A N   1 
ATOM   806  C  CA  . ALA A 1 112 ? 40.259 69.927 33.819 1.00 27.77 ? 129 ALA A CA  1 
ATOM   807  C  C   . ALA A 1 112 ? 39.382 68.692 33.735 1.00 29.35 ? 129 ALA A C   1 
ATOM   808  O  O   . ALA A 1 112 ? 39.537 67.750 34.517 1.00 29.89 ? 129 ALA A O   1 
ATOM   809  C  CB  . ALA A 1 112 ? 41.481 69.773 32.905 1.00 24.67 ? 129 ALA A CB  1 
ATOM   810  N  N   . ALA A 1 113 ? 38.478 68.687 32.764 1.00 27.33 ? 130 ALA A N   1 
ATOM   811  C  CA  . ALA A 1 113 ? 37.597 67.550 32.546 1.00 28.03 ? 130 ALA A CA  1 
ATOM   812  C  C   . ALA A 1 113 ? 37.897 66.967 31.176 1.00 27.56 ? 130 ALA A C   1 
ATOM   813  O  O   . ALA A 1 113 ? 37.907 67.700 30.180 1.00 27.07 ? 130 ALA A O   1 
ATOM   814  C  CB  . ALA A 1 113 ? 36.128 67.960 32.640 1.00 28.22 ? 130 ALA A CB  1 
ATOM   815  N  N   . LEU A 1 114 ? 38.148 65.658 31.132 1.00 25.79 ? 131 LEU A N   1 
ATOM   816  C  CA  . LEU A 1 114 ? 38.525 64.969 29.899 1.00 29.77 ? 131 LEU A CA  1 
ATOM   817  C  C   . LEU A 1 114 ? 37.298 64.266 29.332 1.00 29.51 ? 131 LEU A C   1 
ATOM   818  O  O   . LEU A 1 114 ? 36.786 63.312 29.929 1.00 28.93 ? 131 LEU A O   1 
ATOM   819  C  CB  . LEU A 1 114 ? 39.646 63.962 30.148 1.00 28.45 ? 131 LEU A CB  1 
ATOM   820  C  CG  . LEU A 1 114 ? 40.863 64.476 30.921 1.00 33.47 ? 131 LEU A CG  1 
ATOM   821  C  CD1 . LEU A 1 114 ? 41.996 63.463 30.876 1.00 30.93 ? 131 LEU A CD1 1 
ATOM   822  C  CD2 . LEU A 1 114 ? 41.308 65.810 30.395 1.00 30.38 ? 131 LEU A CD2 1 
ATOM   823  N  N   . ALA A 1 115 ? 36.839 64.718 28.173 1.00 30.80 ? 132 ALA A N   1 
ATOM   824  C  CA  . ALA A 1 115 ? 35.716 64.072 27.493 1.00 31.13 ? 132 ALA A CA  1 
ATOM   825  C  C   . ALA A 1 115 ? 36.233 63.232 26.328 1.00 32.33 ? 132 ALA A C   1 
ATOM   826  O  O   . ALA A 1 115 ? 35.914 63.456 25.157 1.00 34.63 ? 132 ALA A O   1 
ATOM   827  C  CB  . ALA A 1 115 ? 34.702 65.117 27.034 1.00 31.59 ? 132 ALA A CB  1 
ATOM   828  N  N   . LEU A 1 116 ? 37.049 62.241 26.683 1.00 31.62 ? 133 LEU A N   1 
ATOM   829  C  CA  . LEU A 1 116 ? 37.781 61.439 25.712 1.00 33.90 ? 133 LEU A CA  1 
ATOM   830  C  C   . LEU A 1 116 ? 37.232 60.025 25.589 1.00 36.74 ? 133 LEU A C   1 
ATOM   831  O  O   . LEU A 1 116 ? 37.887 59.168 24.987 1.00 36.33 ? 133 LEU A O   1 
ATOM   832  C  CB  . LEU A 1 116 ? 39.265 61.390 26.085 1.00 34.15 ? 133 LEU A CB  1 
ATOM   833  C  CG  . LEU A 1 116 ? 39.951 62.755 26.194 1.00 32.95 ? 133 LEU A CG  1 
ATOM   834  C  CD1 . LEU A 1 116 ? 41.405 62.611 26.597 1.00 33.37 ? 133 LEU A CD1 1 
ATOM   835  C  CD2 . LEU A 1 116 ? 39.822 63.560 24.903 1.00 31.81 ? 133 LEU A CD2 1 
ATOM   836  N  N   . GLY A 1 117 ? 36.041 59.766 26.133 1.00 39.12 ? 134 GLY A N   1 
ATOM   837  C  CA  . GLY A 1 117 ? 35.476 58.427 26.120 1.00 41.91 ? 134 GLY A CA  1 
ATOM   838  C  C   . GLY A 1 117 ? 35.208 57.886 24.733 1.00 43.00 ? 134 GLY A C   1 
ATOM   839  O  O   . GLY A 1 117 ? 35.141 56.664 24.556 1.00 44.61 ? 134 GLY A O   1 
ATOM   840  N  N   . ASP A 1 118 ? 35.070 58.768 23.739 1.00 39.92 ? 135 ASP A N   1 
ATOM   841  C  CA  . ASP A 1 118 ? 34.785 58.348 22.378 1.00 41.62 ? 135 ASP A CA  1 
ATOM   842  C  C   . ASP A 1 118 ? 36.007 57.782 21.666 1.00 41.79 ? 135 ASP A C   1 
ATOM   843  O  O   . ASP A 1 118 ? 35.849 57.109 20.639 1.00 41.13 ? 135 ASP A O   1 
ATOM   844  C  CB  . ASP A 1 118 ? 34.256 59.528 21.572 1.00 41.16 ? 135 ASP A CB  1 
ATOM   845  C  CG  . ASP A 1 118 ? 32.890 59.981 22.039 1.00 43.44 ? 135 ASP A CG  1 
ATOM   846  O  OD1 . ASP A 1 118 ? 32.109 59.153 22.575 1.00 44.26 ? 135 ASP A OD1 1 
ATOM   847  O  OD2 . ASP A 1 118 ? 32.617 61.189 21.897 1.00 40.49 ? 135 ASP A OD2 1 
ATOM   848  N  N   . LEU A 1 119 ? 37.215 58.064 22.159 1.00 37.05 ? 136 LEU A N   1 
ATOM   849  C  CA  . LEU A 1 119 ? 38.413 57.491 21.558 1.00 37.85 ? 136 LEU A CA  1 
ATOM   850  C  C   . LEU A 1 119 ? 38.384 55.974 21.675 1.00 38.46 ? 136 LEU A C   1 
ATOM   851  O  O   . LEU A 1 119 ? 37.949 55.417 22.686 1.00 36.81 ? 136 LEU A O   1 
ATOM   852  C  CB  . LEU A 1 119 ? 39.673 58.033 22.234 1.00 36.61 ? 136 LEU A CB  1 
ATOM   853  C  CG  . LEU A 1 119 ? 39.980 59.515 22.046 1.00 36.24 ? 136 LEU A CG  1 
ATOM   854  C  CD1 . LEU A 1 119 ? 41.227 59.892 22.836 1.00 33.98 ? 136 LEU A CD1 1 
ATOM   855  C  CD2 . LEU A 1 119 ? 40.148 59.825 20.562 1.00 38.74 ? 136 LEU A CD2 1 
ATOM   856  N  N   . ALA A 1 120 ? 38.834 55.305 20.622 1.00 33.91 ? 137 ALA A N   1 
ATOM   857  C  CA  . ALA A 1 120 ? 38.992 53.862 20.615 1.00 36.71 ? 137 ALA A CA  1 
ATOM   858  C  C   . ALA A 1 120 ? 40.474 53.538 20.562 1.00 34.47 ? 137 ALA A C   1 
ATOM   859  O  O   . ALA A 1 120 ? 41.238 54.197 19.852 1.00 36.30 ? 137 ALA A O   1 
ATOM   860  C  CB  . ALA A 1 120 ? 38.269 53.218 19.423 1.00 37.04 ? 137 ALA A CB  1 
ATOM   861  N  N   . VAL A 1 121 ? 40.879 52.535 21.328 1.00 33.68 ? 138 VAL A N   1 
ATOM   862  C  CA  . VAL A 1 121 ? 42.264 52.095 21.380 1.00 34.66 ? 138 VAL A CA  1 
ATOM   863  C  C   . VAL A 1 121 ? 42.282 50.605 21.079 1.00 37.36 ? 138 VAL A C   1 
ATOM   864  O  O   . VAL A 1 121 ? 41.528 49.843 21.696 1.00 33.87 ? 138 VAL A O   1 
ATOM   865  C  CB  . VAL A 1 121 ? 42.900 52.375 22.753 1.00 31.69 ? 138 VAL A CB  1 
ATOM   866  C  CG1 . VAL A 1 121 ? 44.336 51.868 22.770 1.00 33.65 ? 138 VAL A CG1 1 
ATOM   867  C  CG2 . VAL A 1 121 ? 42.837 53.866 23.068 1.00 30.90 ? 138 VAL A CG2 1 
ATOM   868  N  N   . LYS A 1 122 ? 43.137 50.194 20.135 1.00 37.27 ? 139 LYS A N   1 
ATOM   869  C  CA  . LYS A 1 122 ? 43.161 48.812 19.664 1.00 39.89 ? 139 LYS A CA  1 
ATOM   870  C  C   . LYS A 1 122 ? 43.313 47.833 20.813 1.00 35.56 ? 139 LYS A C   1 
ATOM   871  O  O   . LYS A 1 122 ? 44.254 47.926 21.605 1.00 36.87 ? 139 LYS A O   1 
ATOM   872  C  CB  . LYS A 1 122 ? 44.290 48.603 18.645 1.00 42.25 ? 139 LYS A CB  1 
ATOM   873  C  CG  . LYS A 1 122 ? 44.305 49.622 17.510 1.00 45.49 ? 139 LYS A CG  1 
ATOM   874  C  CD  . LYS A 1 122 ? 45.411 49.333 16.492 1.00 51.17 ? 139 LYS A CD  1 
ATOM   875  C  CE  . LYS A 1 122 ? 46.194 50.593 16.117 1.00 49.19 ? 139 LYS A CE  1 
ATOM   876  N  NZ  . LYS A 1 122 ? 47.676 50.374 16.153 1.00 47.72 ? 139 LYS A NZ  1 
ATOM   877  N  N   . GLY A 1 123 ? 42.358 46.914 20.916 1.00 37.40 ? 140 GLY A N   1 
ATOM   878  C  CA  . GLY A 1 123 ? 42.452 45.841 21.879 1.00 37.95 ? 140 GLY A CA  1 
ATOM   879  C  C   . GLY A 1 123 ? 42.205 46.226 23.318 1.00 36.29 ? 140 GLY A C   1 
ATOM   880  O  O   . GLY A 1 123 ? 42.440 45.397 24.207 1.00 38.30 ? 140 GLY A O   1 
ATOM   881  N  N   . ARG A 1 124 ? 41.745 47.448 23.589 1.00 33.60 ? 141 ARG A N   1 
ATOM   882  C  CA  . ARG A 1 124 ? 41.534 47.909 24.959 1.00 31.55 ? 141 ARG A CA  1 
ATOM   883  C  C   . ARG A 1 124 ? 40.098 48.386 25.154 1.00 32.12 ? 141 ARG A C   1 
ATOM   884  O  O   . ARG A 1 124 ? 39.643 49.299 24.456 1.00 32.09 ? 141 ARG A O   1 
ATOM   885  C  CB  . ARG A 1 124 ? 42.512 49.031 25.323 1.00 31.85 ? 141 ARG A CB  1 
ATOM   886  C  CG  . ARG A 1 124 ? 43.960 48.573 25.561 1.00 32.34 ? 141 ARG A CG  1 
ATOM   887  C  CD  . ARG A 1 124 ? 44.840 49.770 25.967 1.00 32.93 ? 141 ARG A CD  1 
ATOM   888  N  NE  . ARG A 1 124 ? 46.254 49.416 26.008 1.00 35.92 ? 141 ARG A NE  1 
ATOM   889  C  CZ  . ARG A 1 124 ? 46.835 48.744 26.996 1.00 37.25 ? 141 ARG A CZ  1 
ATOM   890  N  NH1 . ARG A 1 124 ? 46.194 48.484 28.132 1.00 31.87 ? 141 ARG A NH1 1 
ATOM   891  N  NH2 . ARG A 1 124 ? 48.091 48.322 26.841 1.00 33.04 ? 141 ARG A NH2 1 
ATOM   892  N  N   . GLY A 1 125 ? 39.408 47.795 26.131 1.00 30.99 ? 142 GLY A N   1 
ATOM   893  C  CA  . GLY A 1 125 ? 38.116 48.273 26.580 1.00 30.66 ? 142 GLY A CA  1 
ATOM   894  C  C   . GLY A 1 125 ? 38.257 49.370 27.618 1.00 30.86 ? 142 GLY A C   1 
ATOM   895  O  O   . GLY A 1 125 ? 39.335 49.939 27.814 1.00 30.61 ? 142 GLY A O   1 
ATOM   896  N  N   . ALA A 1 126 ? 37.148 49.642 28.317 1.00 30.25 ? 143 ALA A N   1 
ATOM   897  C  CA  . ALA A 1 126 ? 37.085 50.785 29.229 1.00 30.24 ? 143 ALA A CA  1 
ATOM   898  C  C   . ALA A 1 126 ? 38.151 50.703 30.320 1.00 29.81 ? 143 ALA A C   1 
ATOM   899  O  O   . ALA A 1 126 ? 38.860 51.683 30.582 1.00 28.74 ? 143 ALA A O   1 
ATOM   900  C  CB  . ALA A 1 126 ? 35.693 50.881 29.854 1.00 33.21 ? 143 ALA A CB  1 
ATOM   901  N  N   . HIS A 1 127 ? 38.261 49.551 30.987 1.00 29.57 ? 144 HIS A N   1 
ATOM   902  C  CA  . HIS A 1 127 ? 39.238 49.410 32.065 1.00 29.29 ? 144 HIS A CA  1 
ATOM   903  C  C   . HIS A 1 127 ? 40.662 49.531 31.538 1.00 28.67 ? 144 HIS A C   1 
ATOM   904  O  O   . HIS A 1 127 ? 41.498 50.232 32.121 1.00 28.71 ? 144 HIS A O   1 
ATOM   905  C  CB  . HIS A 1 127 ? 39.052 48.065 32.772 1.00 29.99 ? 144 HIS A CB  1 
ATOM   906  C  CG  . HIS A 1 127 ? 40.186 47.700 33.681 1.00 31.19 ? 144 HIS A CG  1 
ATOM   907  N  ND1 . HIS A 1 127 ? 41.221 46.882 33.285 1.00 30.54 ? 144 HIS A ND1 1 
ATOM   908  C  CD2 . HIS A 1 127 ? 40.427 48.012 34.979 1.00 31.25 ? 144 HIS A CD2 1 
ATOM   909  C  CE1 . HIS A 1 127 ? 42.063 46.719 34.292 1.00 30.06 ? 144 HIS A CE1 1 
ATOM   910  N  NE2 . HIS A 1 127 ? 41.602 47.390 35.334 1.00 30.23 ? 144 HIS A NE2 1 
ATOM   911  N  N   . ALA A 1 128 ? 40.963 48.846 30.431 1.00 27.49 ? 145 ALA A N   1 
ATOM   912  C  CA  . ALA A 1 128 ? 42.329 48.844 29.928 1.00 27.74 ? 145 ALA A CA  1 
ATOM   913  C  C   . ALA A 1 128 ? 42.741 50.216 29.407 1.00 28.28 ? 145 ALA A C   1 
ATOM   914  O  O   . ALA A 1 128 ? 43.911 50.595 29.538 1.00 28.32 ? 145 ALA A O   1 
ATOM   915  C  CB  . ALA A 1 128 ? 42.486 47.782 28.835 1.00 30.32 ? 145 ALA A CB  1 
ATOM   916  N  N   . LYS A 1 129 ? 41.807 50.976 28.824 1.00 28.33 ? 146 LYS A N   1 
ATOM   917  C  CA  . LYS A 1 129 ? 42.125 52.341 28.406 1.00 27.79 ? 146 LYS A CA  1 
ATOM   918  C  C   . LYS A 1 129 ? 42.345 53.248 29.612 1.00 27.23 ? 146 LYS A C   1 
ATOM   919  O  O   . LYS A 1 129 ? 43.246 54.093 29.602 1.00 27.37 ? 146 LYS A O   1 
ATOM   920  C  CB  . LYS A 1 129 ? 41.012 52.919 27.533 1.00 28.32 ? 146 LYS A CB  1 
ATOM   921  C  CG  . LYS A 1 129 ? 41.023 52.431 26.090 1.00 28.03 ? 146 LYS A CG  1 
ATOM   922  C  CD  . LYS A 1 129 ? 39.961 53.128 25.269 1.00 30.74 ? 146 LYS A CD  1 
ATOM   923  C  CE  . LYS A 1 129 ? 38.569 52.666 25.699 1.00 33.20 ? 146 LYS A CE  1 
ATOM   924  N  NZ  . LYS A 1 129 ? 37.512 53.135 24.734 1.00 33.58 ? 146 LYS A NZ  1 
ATOM   925  N  N   . ALA A 1 130 ? 41.515 53.102 30.647 1.00 26.07 ? 147 ALA A N   1 
ATOM   926  C  CA  . ALA A 1 130 ? 41.689 53.910 31.846 1.00 26.21 ? 147 ALA A CA  1 
ATOM   927  C  C   . ALA A 1 130 ? 43.045 53.636 32.482 1.00 27.85 ? 147 ALA A C   1 
ATOM   928  O  O   . ALA A 1 130 ? 43.709 54.560 32.957 1.00 26.33 ? 147 ALA A O   1 
ATOM   929  C  CB  . ALA A 1 130 ? 40.560 53.639 32.842 1.00 25.73 ? 147 ALA A CB  1 
ATOM   930  N  N   . ARG A 1 131 ? 43.471 52.368 32.495 1.00 25.79 ? 148 ARG A N   1 
ATOM   931  C  CA  . ARG A 1 131 ? 44.783 52.023 33.045 1.00 27.09 ? 148 ARG A CA  1 
ATOM   932  C  C   . ARG A 1 131 ? 45.895 52.789 32.340 1.00 27.26 ? 148 ARG A C   1 
ATOM   933  O  O   . ARG A 1 131 ? 46.776 53.367 32.988 1.00 27.51 ? 148 ARG A O   1 
ATOM   934  C  CB  . ARG A 1 131 ? 45.021 50.511 32.935 1.00 26.85 ? 148 ARG A CB  1 
ATOM   935  C  CG  . ARG A 1 131 ? 44.302 49.691 34.019 1.00 27.90 ? 148 ARG A CG  1 
ATOM   936  C  CD  . ARG A 1 131 ? 44.980 49.878 35.379 1.00 25.51 ? 148 ARG A CD  1 
ATOM   937  N  NE  . ARG A 1 131 ? 46.305 49.264 35.381 1.00 30.18 ? 148 ARG A NE  1 
ATOM   938  C  CZ  . ARG A 1 131 ? 46.538 47.957 35.419 1.00 28.52 ? 148 ARG A CZ  1 
ATOM   939  N  NH1 . ARG A 1 131 ? 45.584 47.089 35.711 1.00 30.10 ? 148 ARG A NH1 1 
ATOM   940  N  NH2 . ARG A 1 131 ? 47.763 47.508 35.143 1.00 29.24 ? 148 ARG A NH2 1 
ATOM   941  N  N   . LEU A 1 132 ? 45.866 52.809 31.005 1.00 25.06 ? 149 LEU A N   1 
ATOM   942  C  CA  . LEU A 1 132 ? 46.914 53.487 30.258 1.00 27.79 ? 149 LEU A CA  1 
ATOM   943  C  C   . LEU A 1 132 ? 46.806 54.998 30.396 1.00 26.87 ? 149 LEU A C   1 
ATOM   944  O  O   . LEU A 1 132 ? 47.817 55.684 30.581 1.00 26.33 ? 149 LEU A O   1 
ATOM   945  C  CB  . LEU A 1 132 ? 46.845 53.069 28.788 1.00 27.66 ? 149 LEU A CB  1 
ATOM   946  C  CG  . LEU A 1 132 ? 48.062 53.390 27.921 1.00 33.75 ? 149 LEU A CG  1 
ATOM   947  C  CD1 . LEU A 1 132 ? 49.362 52.953 28.588 1.00 32.69 ? 149 LEU A CD1 1 
ATOM   948  C  CD2 . LEU A 1 132 ? 47.889 52.692 26.577 1.00 34.68 ? 149 LEU A CD2 1 
ATOM   949  N  N   . LEU A 1 133 ? 45.588 55.534 30.287 1.00 26.62 ? 150 LEU A N   1 
ATOM   950  C  CA  . LEU A 1 133 ? 45.403 56.979 30.341 1.00 24.93 ? 150 LEU A CA  1 
ATOM   951  C  C   . LEU A 1 133 ? 45.824 57.535 31.693 1.00 26.07 ? 150 LEU A C   1 
ATOM   952  O  O   . LEU A 1 133 ? 46.586 58.506 31.768 1.00 25.62 ? 150 LEU A O   1 
ATOM   953  C  CB  . LEU A 1 133 ? 43.942 57.329 30.059 1.00 27.13 ? 150 LEU A CB  1 
ATOM   954  C  CG  . LEU A 1 133 ? 43.594 58.809 30.199 1.00 28.87 ? 150 LEU A CG  1 
ATOM   955  C  CD1 . LEU A 1 133 ? 44.421 59.675 29.251 1.00 28.17 ? 150 LEU A CD1 1 
ATOM   956  C  CD2 . LEU A 1 133 ? 42.090 59.026 29.995 1.00 29.46 ? 150 LEU A CD2 1 
ATOM   957  N  N   . VAL A 1 134 ? 45.323 56.942 32.777 1.00 25.31 ? 151 VAL A N   1 
ATOM   958  C  CA  . VAL A 1 134 ? 45.575 57.524 34.094 1.00 26.75 ? 151 VAL A CA  1 
ATOM   959  C  C   . VAL A 1 134 ? 47.030 57.321 34.491 1.00 26.09 ? 151 VAL A C   1 
ATOM   960  O  O   . VAL A 1 134 ? 47.640 58.196 35.114 1.00 25.73 ? 151 VAL A O   1 
ATOM   961  C  CB  . VAL A 1 134 ? 44.600 56.959 35.145 1.00 25.97 ? 151 VAL A CB  1 
ATOM   962  C  CG1 . VAL A 1 134 ? 45.004 57.413 36.554 1.00 25.97 ? 151 VAL A CG1 1 
ATOM   963  C  CG2 . VAL A 1 134 ? 43.163 57.442 34.827 1.00 26.49 ? 151 VAL A CG2 1 
ATOM   964  N  N   . GLU A 1 135 ? 47.625 56.188 34.114 1.00 25.25 ? 152 GLU A N   1 
ATOM   965  C  CA  . GLU A 1 135 ? 49.031 55.994 34.449 1.00 25.80 ? 152 GLU A CA  1 
ATOM   966  C  C   . GLU A 1 135 ? 49.897 57.025 33.737 1.00 25.06 ? 152 GLU A C   1 
ATOM   967  O  O   . GLU A 1 135 ? 50.820 57.594 34.334 1.00 25.47 ? 152 GLU A O   1 
ATOM   968  C  CB  . GLU A 1 135 ? 49.478 54.574 34.098 1.00 25.30 ? 152 GLU A CB  1 
ATOM   969  C  CG  . GLU A 1 135 ? 50.856 54.203 34.649 1.00 28.23 ? 152 GLU A CG  1 
ATOM   970  C  CD  . GLU A 1 135 ? 51.317 52.853 34.144 1.00 28.94 ? 152 GLU A CD  1 
ATOM   971  O  OE1 . GLU A 1 135 ? 50.598 51.866 34.390 1.00 29.77 ? 152 GLU A OE1 1 
ATOM   972  O  OE2 . GLU A 1 135 ? 52.384 52.781 33.490 1.00 30.82 ? 152 GLU A OE2 1 
ATOM   973  N  N   . THR A 1 136 ? 49.578 57.313 32.470 1.00 26.23 ? 153 THR A N   1 
ATOM   974  C  CA  . THR A 1 136 ? 50.352 58.283 31.700 1.00 26.75 ? 153 THR A CA  1 
ATOM   975  C  C   . THR A 1 136 ? 50.216 59.681 32.295 1.00 27.05 ? 153 THR A C   1 
ATOM   976  O  O   . THR A 1 136 ? 51.212 60.390 32.492 1.00 24.66 ? 153 THR A O   1 
ATOM   977  C  CB  . THR A 1 136 ? 49.893 58.252 30.239 1.00 27.22 ? 153 THR A CB  1 
ATOM   978  O  OG1 . THR A 1 136 ? 50.125 56.939 29.690 1.00 26.56 ? 153 THR A OG1 1 
ATOM   979  C  CG2 . THR A 1 136 ? 50.649 59.285 29.410 1.00 26.26 ? 153 THR A CG2 1 
ATOM   980  N  N   . LEU A 1 137 ? 48.985 60.073 32.628 1.00 24.99 ? 154 LEU A N   1 
ATOM   981  C  CA  . LEU A 1 137 ? 48.748 61.366 33.267 1.00 26.98 ? 154 LEU A CA  1 
ATOM   982  C  C   . LEU A 1 137 ? 49.434 61.457 34.625 1.00 25.86 ? 154 LEU A C   1 
ATOM   983  O  O   . LEU A 1 137 ? 50.138 62.432 34.908 1.00 25.84 ? 154 LEU A O   1 
ATOM   984  C  CB  . LEU A 1 137 ? 47.247 61.600 33.430 1.00 25.29 ? 154 LEU A CB  1 
ATOM   985  C  CG  . LEU A 1 137 ? 46.443 61.702 32.134 1.00 26.82 ? 154 LEU A CG  1 
ATOM   986  C  CD1 . LEU A 1 137 ? 44.947 61.814 32.407 1.00 26.61 ? 154 LEU A CD1 1 
ATOM   987  C  CD2 . LEU A 1 137 ? 46.954 62.861 31.276 1.00 28.27 ? 154 LEU A CD2 1 
ATOM   988  N  N   . ALA A 1 138 ? 49.209 60.469 35.495 1.00 24.79 ? 155 ALA A N   1 
ATOM   989  C  CA  . ALA A 1 138 ? 49.749 60.544 36.852 1.00 26.82 ? 155 ALA A CA  1 
ATOM   990  C  C   . ALA A 1 138 ? 51.271 60.506 36.840 1.00 27.36 ? 155 ALA A C   1 
ATOM   991  O  O   . ALA A 1 138 ? 51.928 61.296 37.530 1.00 26.64 ? 155 ALA A O   1 
ATOM   992  C  CB  . ALA A 1 138 ? 49.188 59.403 37.711 1.00 25.48 ? 155 ALA A CB  1 
ATOM   993  N  N   . ASP A 1 139 ? 51.853 59.599 36.055 1.00 26.28 ? 156 ASP A N   1 
ATOM   994  C  CA  . ASP A 1 139 ? 53.310 59.529 36.000 1.00 26.39 ? 156 ASP A CA  1 
ATOM   995  C  C   . ASP A 1 139 ? 53.896 60.759 35.320 1.00 27.23 ? 156 ASP A C   1 
ATOM   996  O  O   . ASP A 1 139 ? 55.012 61.170 35.644 1.00 25.03 ? 156 ASP A O   1 
ATOM   997  C  CB  . ASP A 1 139 ? 53.734 58.246 35.287 1.00 28.03 ? 156 ASP A CB  1 
ATOM   998  C  CG  . ASP A 1 139 ? 55.237 58.042 35.268 1.00 27.53 ? 156 ASP A CG  1 
ATOM   999  O  OD1 . ASP A 1 139 ? 55.859 57.929 36.351 1.00 26.52 ? 156 ASP A OD1 1 
ATOM   1000 O  OD2 . ASP A 1 139 ? 55.788 57.958 34.156 1.00 27.20 ? 156 ASP A OD2 1 
ATOM   1001 N  N   . GLY A 1 140 ? 53.156 61.364 34.385 1.00 26.97 ? 157 GLY A N   1 
ATOM   1002 C  CA  . GLY A 1 140 ? 53.600 62.594 33.757 1.00 25.33 ? 157 GLY A CA  1 
ATOM   1003 C  C   . GLY A 1 140 ? 53.670 63.772 34.709 1.00 27.32 ? 157 GLY A C   1 
ATOM   1004 O  O   . GLY A 1 140 ? 54.321 64.771 34.389 1.00 28.11 ? 157 GLY A O   1 
ATOM   1005 N  N   . LEU A 1 141 ? 53.014 63.679 35.870 1.00 26.25 ? 158 LEU A N   1 
ATOM   1006 C  CA  . LEU A 1 141 ? 53.079 64.732 36.885 1.00 27.14 ? 158 LEU A CA  1 
ATOM   1007 C  C   . LEU A 1 141 ? 54.318 64.635 37.770 1.00 29.52 ? 158 LEU A C   1 
ATOM   1008 O  O   . LEU A 1 141 ? 54.571 65.549 38.562 1.00 30.17 ? 158 LEU A O   1 
ATOM   1009 C  CB  . LEU A 1 141 ? 51.820 64.683 37.758 1.00 28.81 ? 158 LEU A CB  1 
ATOM   1010 C  CG  . LEU A 1 141 ? 50.536 65.026 36.992 1.00 30.38 ? 158 LEU A CG  1 
ATOM   1011 C  CD1 . LEU A 1 141 ? 49.306 64.583 37.764 1.00 31.61 ? 158 LEU A CD1 1 
ATOM   1012 C  CD2 . LEU A 1 141 ? 50.476 66.521 36.696 1.00 29.19 ? 158 LEU A CD2 1 
ATOM   1013 N  N   . TYR A 1 142 ? 55.083 63.553 37.658 1.00 27.32 ? 159 TYR A N   1 
ATOM   1014 C  CA  . TYR A 1 142 ? 56.272 63.361 38.484 1.00 29.17 ? 159 TYR A CA  1 
ATOM   1015 C  C   . TYR A 1 142 ? 57.269 64.502 38.317 1.00 29.71 ? 159 TYR A C   1 
ATOM   1016 O  O   . TYR A 1 142 ? 57.561 64.940 37.202 1.00 29.09 ? 159 TYR A O   1 
ATOM   1017 C  CB  . TYR A 1 142 ? 56.939 62.039 38.117 1.00 27.66 ? 159 TYR A CB  1 
ATOM   1018 C  CG  . TYR A 1 142 ? 58.223 61.789 38.866 1.00 29.03 ? 159 TYR A CG  1 
ATOM   1019 C  CD1 . TYR A 1 142 ? 58.210 61.298 40.163 1.00 28.10 ? 159 TYR A CD1 1 
ATOM   1020 C  CD2 . TYR A 1 142 ? 59.453 62.082 38.284 1.00 27.57 ? 159 TYR A CD2 1 
ATOM   1021 C  CE1 . TYR A 1 142 ? 59.402 61.079 40.857 1.00 28.12 ? 159 TYR A CE1 1 
ATOM   1022 C  CE2 . TYR A 1 142 ? 60.639 61.870 38.962 1.00 27.85 ? 159 TYR A CE2 1 
ATOM   1023 C  CZ  . TYR A 1 142 ? 60.610 61.367 40.245 1.00 26.96 ? 159 TYR A CZ  1 
ATOM   1024 O  OH  . TYR A 1 142 ? 61.808 61.154 40.912 1.00 27.06 ? 159 TYR A OH  1 
ATOM   1025 N  N   . VAL A 1 143 ? 57.818 64.963 39.438 1.00 29.40 ? 160 VAL A N   1 
ATOM   1026 C  CA  . VAL A 1 143 ? 58.847 65.995 39.453 1.00 29.25 ? 160 VAL A CA  1 
ATOM   1027 C  C   . VAL A 1 143 ? 59.923 65.568 40.444 1.00 30.89 ? 160 VAL A C   1 
ATOM   1028 O  O   . VAL A 1 143 ? 59.610 65.173 41.572 1.00 30.79 ? 160 VAL A O   1 
ATOM   1029 C  CB  . VAL A 1 143 ? 58.283 67.372 39.866 1.00 33.02 ? 160 VAL A CB  1 
ATOM   1030 C  CG1 . VAL A 1 143 ? 59.423 68.376 40.080 1.00 34.26 ? 160 VAL A CG1 1 
ATOM   1031 C  CG2 . VAL A 1 143 ? 57.276 67.893 38.840 1.00 32.41 ? 160 VAL A CG2 1 
ATOM   1032 N  N   . PHE A 1 144 ? 61.185 65.658 40.035 1.00 29.10 ? 161 PHE A N   1 
ATOM   1033 C  CA  . PHE A 1 144 ? 62.317 65.476 40.946 1.00 29.89 ? 161 PHE A CA  1 
ATOM   1034 C  C   . PHE A 1 144 ? 63.103 66.777 40.948 1.00 30.59 ? 161 PHE A C   1 
ATOM   1035 O  O   . PHE A 1 144 ? 63.713 67.133 39.933 1.00 31.85 ? 161 PHE A O   1 
ATOM   1036 C  CB  . PHE A 1 144 ? 63.201 64.305 40.515 1.00 28.93 ? 161 PHE A CB  1 
ATOM   1037 C  CG  . PHE A 1 144 ? 64.300 63.980 41.495 1.00 29.04 ? 161 PHE A CG  1 
ATOM   1038 C  CD1 . PHE A 1 144 ? 64.039 63.188 42.607 1.00 27.16 ? 161 PHE A CD1 1 
ATOM   1039 C  CD2 . PHE A 1 144 ? 65.595 64.460 41.303 1.00 29.26 ? 161 PHE A CD2 1 
ATOM   1040 C  CE1 . PHE A 1 144 ? 65.055 62.877 43.516 1.00 28.06 ? 161 PHE A CE1 1 
ATOM   1041 C  CE2 . PHE A 1 144 ? 66.620 64.150 42.217 1.00 27.86 ? 161 PHE A CE2 1 
ATOM   1042 C  CZ  . PHE A 1 144 ? 66.340 63.355 43.318 1.00 26.62 ? 161 PHE A CZ  1 
ATOM   1043 N  N   . ASP A 1 145 ? 63.067 67.508 42.067 1.00 29.74 ? 162 ASP A N   1 
ATOM   1044 C  CA  . ASP A 1 145 ? 63.800 68.766 42.146 1.00 31.59 ? 162 ASP A CA  1 
ATOM   1045 C  C   . ASP A 1 145 ? 64.496 68.915 43.494 1.00 27.64 ? 162 ASP A C   1 
ATOM   1046 O  O   . ASP A 1 145 ? 64.796 70.040 43.906 1.00 30.49 ? 162 ASP A O   1 
ATOM   1047 C  CB  . ASP A 1 145 ? 62.871 69.965 41.880 1.00 32.79 ? 162 ASP A CB  1 
ATOM   1048 C  CG  . ASP A 1 145 ? 61.749 70.092 42.903 1.00 35.36 ? 162 ASP A CG  1 
ATOM   1049 O  OD1 . ASP A 1 145 ? 61.630 69.237 43.810 1.00 33.93 ? 162 ASP A OD1 1 
ATOM   1050 O  OD2 . ASP A 1 145 ? 60.965 71.060 42.784 1.00 38.93 ? 162 ASP A OD2 1 
ATOM   1051 N  N   . ARG A 1 146 ? 64.767 67.790 44.163 1.00 29.24 ? 163 ARG A N   1 
ATOM   1052 C  CA  . ARG A 1 146 ? 65.296 67.781 45.524 1.00 32.54 ? 163 ARG A CA  1 
ATOM   1053 C  C   . ARG A 1 146 ? 66.536 68.660 45.677 1.00 33.01 ? 163 ARG A C   1 
ATOM   1054 O  O   . ARG A 1 146 ? 66.678 69.373 46.676 1.00 30.94 ? 163 ARG A O   1 
ATOM   1055 C  CB  . ARG A 1 146 ? 65.592 66.327 45.910 1.00 32.56 ? 163 ARG A CB  1 
ATOM   1056 C  CG  . ARG A 1 146 ? 66.350 66.070 47.210 1.00 38.88 ? 163 ARG A CG  1 
ATOM   1057 C  CD  . ARG A 1 146 ? 65.583 66.498 48.445 1.00 45.39 ? 163 ARG A CD  1 
ATOM   1058 N  NE  . ARG A 1 146 ? 66.419 66.423 49.642 1.00 48.27 ? 163 ARG A NE  1 
ATOM   1059 C  CZ  . ARG A 1 146 ? 67.312 67.331 50.018 1.00 49.25 ? 163 ARG A CZ  1 
ATOM   1060 N  NH1 . ARG A 1 146 ? 67.530 68.435 49.309 1.00 45.12 ? 163 ARG A NH1 1 
ATOM   1061 N  NH2 . ARG A 1 146 ? 68.014 67.124 51.130 1.00 49.33 ? 163 ARG A NH2 1 
ATOM   1062 N  N   . TYR A 1 147 ? 67.455 68.623 44.710 1.00 30.42 ? 164 TYR A N   1 
ATOM   1063 C  CA  . TYR A 1 147 ? 68.704 69.370 44.843 1.00 30.38 ? 164 TYR A CA  1 
ATOM   1064 C  C   . TYR A 1 147 ? 68.763 70.619 43.974 1.00 31.58 ? 164 TYR A C   1 
ATOM   1065 O  O   . TYR A 1 147 ? 69.840 71.212 43.840 1.00 34.41 ? 164 TYR A O   1 
ATOM   1066 C  CB  . TYR A 1 147 ? 69.899 68.454 44.562 1.00 29.71 ? 164 TYR A CB  1 
ATOM   1067 C  CG  . TYR A 1 147 ? 69.910 67.306 45.529 1.00 28.66 ? 164 TYR A CG  1 
ATOM   1068 C  CD1 . TYR A 1 147 ? 70.302 67.494 46.851 1.00 35.65 ? 164 TYR A CD1 1 
ATOM   1069 C  CD2 . TYR A 1 147 ? 69.452 66.052 45.150 1.00 32.62 ? 164 TYR A CD2 1 
ATOM   1070 C  CE1 . TYR A 1 147 ? 70.276 66.452 47.748 1.00 38.29 ? 164 TYR A CE1 1 
ATOM   1071 C  CE2 . TYR A 1 147 ? 69.429 65.002 46.043 1.00 32.59 ? 164 TYR A CE2 1 
ATOM   1072 C  CZ  . TYR A 1 147 ? 69.839 65.204 47.329 1.00 34.37 ? 164 TYR A CZ  1 
ATOM   1073 O  OH  . TYR A 1 147 ? 69.802 64.156 48.215 1.00 39.63 ? 164 TYR A OH  1 
ATOM   1074 N  N   . LYS A 1 148 ? 67.638 71.047 43.404 1.00 29.18 ? 165 LYS A N   1 
ATOM   1075 C  CA  . LYS A 1 148 ? 67.559 72.332 42.718 1.00 30.99 ? 165 LYS A CA  1 
ATOM   1076 C  C   . LYS A 1 148 ? 67.311 73.440 43.733 1.00 35.29 ? 165 LYS A C   1 
ATOM   1077 O  O   . LYS A 1 148 ? 66.379 73.352 44.540 1.00 35.01 ? 165 LYS A O   1 
ATOM   1078 C  CB  . LYS A 1 148 ? 66.425 72.321 41.691 1.00 32.06 ? 165 LYS A CB  1 
ATOM   1079 C  CG  . LYS A 1 148 ? 66.647 71.401 40.510 1.00 33.66 ? 165 LYS A CG  1 
ATOM   1080 C  CD  . LYS A 1 148 ? 67.694 71.976 39.578 1.00 33.95 ? 165 LYS A CD  1 
ATOM   1081 C  CE  . LYS A 1 148 ? 67.629 71.313 38.215 1.00 33.91 ? 165 LYS A CE  1 
ATOM   1082 N  NZ  . LYS A 1 148 ? 68.577 71.997 37.289 1.00 33.81 ? 165 LYS A NZ  1 
ATOM   1083 N  N   . SER A 1 149 ? 68.125 74.496 43.686 1.00 30.19 ? 166 SER A N   1 
ATOM   1084 C  CA  . SER A 1 149 ? 67.836 75.650 44.533 1.00 33.77 ? 166 SER A CA  1 
ATOM   1085 C  C   . SER A 1 149 ? 66.579 76.375 44.061 1.00 38.18 ? 166 SER A C   1 
ATOM   1086 O  O   . SER A 1 149 ? 65.798 76.876 44.880 1.00 39.85 ? 166 SER A O   1 
ATOM   1087 C  CB  . SER A 1 149 ? 69.029 76.605 44.562 1.00 33.47 ? 166 SER A CB  1 
ATOM   1088 O  OG  . SER A 1 149 ? 70.131 75.997 45.204 1.00 31.02 ? 166 SER A OG  1 
ATOM   1089 N  N   . GLN A 1 150 ? 66.378 76.451 42.749 1.00 38.85 ? 167 GLN A N   1 
ATOM   1090 C  CA  . GLN A 1 150 ? 65.175 77.024 42.163 1.00 43.34 ? 167 GLN A CA  1 
ATOM   1091 C  C   . GLN A 1 150 ? 64.176 75.889 41.940 1.00 43.30 ? 167 GLN A C   1 
ATOM   1092 O  O   . GLN A 1 150 ? 64.369 75.047 41.054 1.00 42.18 ? 167 GLN A O   1 
ATOM   1093 C  CB  . GLN A 1 150 ? 65.521 77.747 40.862 1.00 44.58 ? 167 GLN A CB  1 
ATOM   1094 C  CG  . GLN A 1 150 ? 64.322 78.203 40.046 1.00 49.87 ? 167 GLN A CG  1 
ATOM   1095 C  CD  . GLN A 1 150 ? 63.518 79.275 40.757 1.00 56.89 ? 167 GLN A CD  1 
ATOM   1096 O  OE1 . GLN A 1 150 ? 63.980 80.408 40.923 1.00 59.62 ? 167 GLN A OE1 1 
ATOM   1097 N  NE2 . GLN A 1 150 ? 62.310 78.919 41.194 1.00 57.21 ? 167 GLN A NE2 1 
ATOM   1098 N  N   . LYS A 1 151 ? 63.128 75.845 42.764 1.00 43.92 ? 168 LYS A N   1 
ATOM   1099 C  CA  . LYS A 1 151 ? 62.152 74.766 42.692 1.00 44.55 ? 168 LYS A CA  1 
ATOM   1100 C  C   . LYS A 1 151 ? 61.138 75.022 41.584 1.00 48.16 ? 168 LYS A C   1 
ATOM   1101 O  O   . LYS A 1 151 ? 60.925 76.154 41.143 1.00 47.45 ? 168 LYS A O   1 
ATOM   1102 C  CB  . LYS A 1 151 ? 61.398 74.601 44.013 1.00 46.00 ? 168 LYS A CB  1 
ATOM   1103 C  CG  . LYS A 1 151 ? 62.241 74.328 45.242 1.00 44.99 ? 168 LYS A CG  1 
ATOM   1104 C  CD  . LYS A 1 151 ? 63.044 73.051 45.123 1.00 38.17 ? 168 LYS A CD  1 
ATOM   1105 C  CE  . LYS A 1 151 ? 63.875 72.858 46.367 1.00 37.55 ? 168 LYS A CE  1 
ATOM   1106 N  NZ  . LYS A 1 151 ? 64.775 71.681 46.268 1.00 38.67 ? 168 LYS A NZ  1 
ATOM   1107 N  N   . ALA A 1 152 ? 60.497 73.940 41.147 1.00 50.90 ? 169 ALA A N   1 
ATOM   1108 C  CA  . ALA A 1 152 ? 59.417 74.045 40.177 1.00 51.63 ? 169 ALA A CA  1 
ATOM   1109 C  C   . ALA A 1 152 ? 58.284 74.913 40.719 1.00 48.88 ? 169 ALA A C   1 
ATOM   1110 O  O   . ALA A 1 152 ? 57.901 74.804 41.886 1.00 47.85 ? 169 ALA A O   1 
ATOM   1111 C  CB  . ALA A 1 152 ? 58.894 72.650 39.834 1.00 50.13 ? 169 ALA A CB  1 
ATOM   1112 N  N   . GLU A 1 153 ? 57.762 75.787 39.866 1.00 51.39 ? 170 GLU A N   1 
ATOM   1113 C  CA  . GLU A 1 153 ? 56.527 76.516 40.150 1.00 51.12 ? 170 GLU A CA  1 
ATOM   1114 C  C   . GLU A 1 153 ? 55.380 75.532 40.373 1.00 47.80 ? 170 GLU A C   1 
ATOM   1115 O  O   . GLU A 1 153 ? 55.130 74.682 39.503 1.00 44.77 ? 170 GLU A O   1 
ATOM   1116 C  CB  . GLU A 1 153 ? 56.209 77.451 38.983 1.00 54.04 ? 170 GLU A CB  1 
ATOM   1117 C  CG  . GLU A 1 153 ? 54.972 78.337 39.157 1.00 54.15 ? 170 GLU A CG  1 
ATOM   1118 C  CD  . GLU A 1 153 ? 55.192 79.508 40.100 1.00 60.25 ? 170 GLU A CD  1 
ATOM   1119 O  OE1 . GLU A 1 153 ? 56.355 79.757 40.486 1.00 66.26 ? 170 GLU A OE1 1 
ATOM   1120 O  OE2 . GLU A 1 153 ? 54.200 80.190 40.443 1.00 63.05 ? 170 GLU A OE2 1 
ATOM   1121 N  N   . PRO A 1 154 ? 54.673 75.596 41.504 1.00 44.36 ? 171 PRO A N   1 
ATOM   1122 C  CA  . PRO A 1 154 ? 53.607 74.614 41.760 1.00 41.57 ? 171 PRO A CA  1 
ATOM   1123 C  C   . PRO A 1 154 ? 52.525 74.686 40.690 1.00 38.87 ? 171 PRO A C   1 
ATOM   1124 O  O   . PRO A 1 154 ? 52.184 75.763 40.196 1.00 38.48 ? 171 PRO A O   1 
ATOM   1125 C  CB  . PRO A 1 154 ? 53.060 75.020 43.134 1.00 40.48 ? 171 PRO A CB  1 
ATOM   1126 C  CG  . PRO A 1 154 ? 54.109 75.898 43.741 1.00 46.03 ? 171 PRO A CG  1 
ATOM   1127 C  CD  . PRO A 1 154 ? 54.845 76.550 42.613 1.00 45.62 ? 171 PRO A CD  1 
ATOM   1128 N  N   . LEU A 1 155 ? 52.000 73.521 40.319 1.00 37.07 ? 172 LEU A N   1 
ATOM   1129 C  CA  . LEU A 1 155 ? 50.929 73.473 39.333 1.00 33.67 ? 172 LEU A CA  1 
ATOM   1130 C  C   . LEU A 1 155 ? 49.645 74.032 39.924 1.00 33.83 ? 172 LEU A C   1 
ATOM   1131 O  O   . LEU A 1 155 ? 49.308 73.753 41.073 1.00 32.79 ? 172 LEU A O   1 
ATOM   1132 C  CB  . LEU A 1 155 ? 50.673 72.037 38.879 1.00 33.80 ? 172 LEU A CB  1 
ATOM   1133 C  CG  . LEU A 1 155 ? 51.698 71.292 38.042 1.00 36.67 ? 172 LEU A CG  1 
ATOM   1134 C  CD1 . LEU A 1 155 ? 51.084 69.978 37.634 1.00 33.80 ? 172 LEU A CD1 1 
ATOM   1135 C  CD2 . LEU A 1 155 ? 52.057 72.127 36.825 1.00 34.77 ? 172 LEU A CD2 1 
ATOM   1136 N  N   . LYS A 1 156 ? 48.907 74.799 39.118 1.00 32.71 ? 173 LYS A N   1 
ATOM   1137 C  CA  . LYS A 1 156 ? 47.542 75.145 39.506 1.00 30.05 ? 173 LYS A CA  1 
ATOM   1138 C  C   . LYS A 1 156 ? 46.599 73.958 39.350 1.00 29.51 ? 173 LYS A C   1 
ATOM   1139 O  O   . LYS A 1 156 ? 45.634 73.835 40.117 1.00 29.52 ? 173 LYS A O   1 
ATOM   1140 C  CB  . LYS A 1 156 ? 47.037 76.338 38.692 1.00 33.54 ? 173 LYS A CB  1 
ATOM   1141 C  CG  . LYS A 1 156 ? 47.800 77.650 38.964 1.00 36.13 ? 173 LYS A CG  1 
ATOM   1142 C  CD  . LYS A 1 156 ? 47.520 78.157 40.357 1.00 42.98 ? 173 LYS A CD  1 
ATOM   1143 C  CE  . LYS A 1 156 ? 48.080 79.558 40.591 1.00 47.06 ? 173 LYS A CE  1 
ATOM   1144 N  NZ  . LYS A 1 156 ? 47.631 80.088 41.914 1.00 51.42 ? 173 LYS A NZ  1 
ATOM   1145 N  N   . LEU A 1 157 ? 46.853 73.091 38.366 1.00 26.11 ? 174 LEU A N   1 
ATOM   1146 C  CA  . LEU A 1 157 ? 46.020 71.913 38.131 1.00 26.80 ? 174 LEU A CA  1 
ATOM   1147 C  C   . LEU A 1 157 ? 46.082 70.952 39.316 1.00 28.32 ? 174 LEU A C   1 
ATOM   1148 O  O   . LEU A 1 157 ? 47.135 70.377 39.603 1.00 28.53 ? 174 LEU A O   1 
ATOM   1149 C  CB  . LEU A 1 157 ? 46.482 71.202 36.856 1.00 27.64 ? 174 LEU A CB  1 
ATOM   1150 C  CG  . LEU A 1 157 ? 45.624 69.991 36.448 1.00 27.00 ? 174 LEU A CG  1 
ATOM   1151 C  CD1 . LEU A 1 157 ? 44.250 70.425 35.894 1.00 26.84 ? 174 LEU A CD1 1 
ATOM   1152 C  CD2 . LEU A 1 157 ? 46.371 69.094 35.458 1.00 29.77 ? 174 LEU A CD2 1 
ATOM   1153 N  N   . LYS A 1 158 ? 44.945 70.752 39.987 1.00 28.61 ? 175 LYS A N   1 
ATOM   1154 C  CA  . LYS A 1 158 ? 44.886 69.846 41.126 1.00 28.57 ? 175 LYS A CA  1 
ATOM   1155 C  C   . LYS A 1 158 ? 43.833 68.752 40.990 1.00 30.84 ? 175 LYS A C   1 
ATOM   1156 O  O   . LYS A 1 158 ? 43.737 67.897 41.878 1.00 28.32 ? 175 LYS A O   1 
ATOM   1157 C  CB  . LYS A 1 158 ? 44.644 70.649 42.417 1.00 29.50 ? 175 LYS A CB  1 
ATOM   1158 C  CG  . LYS A 1 158 ? 45.876 71.469 42.831 1.00 33.37 ? 175 LYS A CG  1 
ATOM   1159 C  CD  . LYS A 1 158 ? 45.583 72.401 43.990 1.00 39.63 ? 175 LYS A CD  1 
ATOM   1160 C  CE  . LYS A 1 158 ? 46.839 73.156 44.416 1.00 41.06 ? 175 LYS A CE  1 
ATOM   1161 N  NZ  . LYS A 1 158 ? 47.880 72.184 44.850 1.00 46.96 ? 175 LYS A NZ  1 
ATOM   1162 N  N   . LYS A 1 159 ? 43.052 68.737 39.908 1.00 29.97 ? 176 LYS A N   1 
ATOM   1163 C  CA  . LYS A 1 159 ? 41.967 67.772 39.772 1.00 28.02 ? 176 LYS A CA  1 
ATOM   1164 C  C   . LYS A 1 159 ? 41.740 67.452 38.304 1.00 29.34 ? 176 LYS A C   1 
ATOM   1165 O  O   . LYS A 1 159 ? 41.682 68.362 37.475 1.00 28.04 ? 176 LYS A O   1 
ATOM   1166 C  CB  . LYS A 1 159 ? 40.670 68.304 40.395 1.00 28.43 ? 176 LYS A CB  1 
ATOM   1167 C  CG  . LYS A 1 159 ? 39.494 67.341 40.302 1.00 29.31 ? 176 LYS A CG  1 
ATOM   1168 C  CD  . LYS A 1 159 ? 38.280 67.881 41.074 1.00 33.03 ? 176 LYS A CD  1 
ATOM   1169 C  CE  . LYS A 1 159 ? 37.648 69.091 40.387 1.00 33.07 ? 176 LYS A CE  1 
ATOM   1170 N  NZ  . LYS A 1 159 ? 36.531 69.656 41.201 1.00 32.33 ? 176 LYS A NZ  1 
ATOM   1171 N  N   . LEU A 1 160 ? 41.607 66.166 37.995 1.00 27.70 ? 177 LEU A N   1 
ATOM   1172 C  CA  . LEU A 1 160 ? 41.294 65.702 36.649 1.00 26.90 ? 177 LEU A CA  1 
ATOM   1173 C  C   . LEU A 1 160 ? 40.043 64.841 36.711 1.00 27.42 ? 177 LEU A C   1 
ATOM   1174 O  O   . LEU A 1 160 ? 39.996 63.870 37.472 1.00 29.52 ? 177 LEU A O   1 
ATOM   1175 C  CB  . LEU A 1 160 ? 42.463 64.907 36.056 1.00 26.96 ? 177 LEU A CB  1 
ATOM   1176 C  CG  . LEU A 1 160 ? 43.626 65.795 35.600 1.00 28.74 ? 177 LEU A CG  1 
ATOM   1177 C  CD1 . LEU A 1 160 ? 44.863 64.969 35.301 1.00 28.84 ? 177 LEU A CD1 1 
ATOM   1178 C  CD2 . LEU A 1 160 ? 43.201 66.596 34.371 1.00 27.88 ? 177 LEU A CD2 1 
ATOM   1179 N  N   . THR A 1 161 ? 39.033 65.187 35.918 1.00 27.25 ? 178 THR A N   1 
ATOM   1180 C  CA  . THR A 1 161 ? 37.800 64.413 35.840 1.00 28.90 ? 178 THR A CA  1 
ATOM   1181 C  C   . THR A 1 161 ? 37.769 63.651 34.523 1.00 30.18 ? 178 THR A C   1 
ATOM   1182 O  O   . THR A 1 161 ? 37.940 64.245 33.455 1.00 29.21 ? 178 THR A O   1 
ATOM   1183 C  CB  . THR A 1 161 ? 36.571 65.311 35.943 1.00 30.28 ? 178 THR A CB  1 
ATOM   1184 O  OG1 . THR A 1 161 ? 36.538 65.930 37.234 1.00 31.43 ? 178 THR A OG1 1 
ATOM   1185 C  CG2 . THR A 1 161 ? 35.280 64.510 35.719 1.00 31.15 ? 178 THR A CG2 1 
ATOM   1186 N  N   . LEU A 1 162 ? 37.582 62.341 34.608 1.00 28.73 ? 179 LEU A N   1 
ATOM   1187 C  CA  . LEU A 1 162 ? 37.372 61.502 33.436 1.00 27.65 ? 179 LEU A CA  1 
ATOM   1188 C  C   . LEU A 1 162 ? 35.875 61.334 33.228 1.00 29.38 ? 179 LEU A C   1 
ATOM   1189 O  O   . LEU A 1 162 ? 35.187 60.778 34.085 1.00 30.63 ? 179 LEU A O   1 
ATOM   1190 C  CB  . LEU A 1 162 ? 38.037 60.139 33.616 1.00 30.27 ? 179 LEU A CB  1 
ATOM   1191 C  CG  . LEU A 1 162 ? 39.470 59.983 33.103 1.00 37.87 ? 179 LEU A CG  1 
ATOM   1192 C  CD1 . LEU A 1 162 ? 40.373 61.090 33.592 1.00 34.62 ? 179 LEU A CD1 1 
ATOM   1193 C  CD2 . LEU A 1 162 ? 40.007 58.607 33.488 1.00 35.20 ? 179 LEU A CD2 1 
ATOM   1194 N  N   . LEU A 1 163 ? 35.369 61.799 32.094 1.00 28.70 ? 180 LEU A N   1 
ATOM   1195 C  CA  . LEU A 1 163 ? 33.960 61.609 31.779 1.00 30.84 ? 180 LEU A CA  1 
ATOM   1196 C  C   . LEU A 1 163 ? 33.777 60.260 31.100 1.00 31.70 ? 180 LEU A C   1 
ATOM   1197 O  O   . LEU A 1 163 ? 34.507 59.928 30.162 1.00 30.95 ? 180 LEU A O   1 
ATOM   1198 C  CB  . LEU A 1 163 ? 33.446 62.742 30.893 1.00 32.16 ? 180 LEU A CB  1 
ATOM   1199 C  CG  . LEU A 1 163 ? 33.484 64.094 31.610 1.00 33.30 ? 180 LEU A CG  1 
ATOM   1200 C  CD1 . LEU A 1 163 ? 33.043 65.192 30.657 1.00 33.73 ? 180 LEU A CD1 1 
ATOM   1201 C  CD2 . LEU A 1 163 ? 32.579 64.069 32.828 1.00 31.14 ? 180 LEU A CD2 1 
ATOM   1202 N  N   . ALA A 1 164 ? 32.825 59.476 31.595 1.00 32.50 ? 181 ALA A N   1 
ATOM   1203 C  CA  . ALA A 1 164 ? 32.565 58.151 31.056 1.00 34.25 ? 181 ALA A CA  1 
ATOM   1204 C  C   . ALA A 1 164 ? 31.067 57.908 31.054 1.00 36.40 ? 181 ALA A C   1 
ATOM   1205 O  O   . ALA A 1 164 ? 30.334 58.452 31.884 1.00 37.03 ? 181 ALA A O   1 
ATOM   1206 C  CB  . ALA A 1 164 ? 33.265 57.045 31.865 1.00 32.79 ? 181 ALA A CB  1 
ATOM   1207 N  N   . ASP A 1 165 ? 30.623 57.081 30.113 1.00 37.38 ? 182 ASP A N   1 
ATOM   1208 C  CA  . ASP A 1 165 ? 29.252 56.598 30.124 1.00 39.53 ? 182 ASP A CA  1 
ATOM   1209 C  C   . ASP A 1 165 ? 28.977 55.847 31.422 1.00 37.42 ? 182 ASP A C   1 
ATOM   1210 O  O   . ASP A 1 165 ? 29.872 55.229 32.005 1.00 35.91 ? 182 ASP A O   1 
ATOM   1211 C  CB  . ASP A 1 165 ? 29.027 55.670 28.929 1.00 43.97 ? 182 ASP A CB  1 
ATOM   1212 C  CG  . ASP A 1 165 ? 28.553 56.410 27.697 1.00 54.73 ? 182 ASP A CG  1 
ATOM   1213 O  OD1 . ASP A 1 165 ? 28.069 55.741 26.755 1.00 61.01 ? 182 ASP A OD1 1 
ATOM   1214 O  OD2 . ASP A 1 165 ? 28.677 57.657 27.663 1.00 55.17 ? 182 ASP A OD2 1 
ATOM   1215 N  N   . LYS A 1 166 ? 27.719 55.895 31.873 1.00 37.84 ? 183 LYS A N   1 
ATOM   1216 C  CA  . LYS A 1 166 ? 27.335 55.197 33.098 1.00 39.79 ? 183 LYS A CA  1 
ATOM   1217 C  C   . LYS A 1 166 ? 27.699 53.718 33.049 1.00 39.28 ? 183 LYS A C   1 
ATOM   1218 O  O   . LYS A 1 166 ? 28.113 53.136 34.060 1.00 39.94 ? 183 LYS A O   1 
ATOM   1219 C  CB  . LYS A 1 166 ? 25.832 55.358 33.342 1.00 40.63 ? 183 LYS A CB  1 
ATOM   1220 C  CG  . LYS A 1 166 ? 25.427 55.456 34.808 1.00 48.24 ? 183 LYS A CG  1 
ATOM   1221 C  CD  . LYS A 1 166 ? 26.406 56.270 35.642 1.00 51.06 ? 183 LYS A CD  1 
ATOM   1222 C  CE  . LYS A 1 166 ? 25.713 56.874 36.867 1.00 53.20 ? 183 LYS A CE  1 
ATOM   1223 N  NZ  . LYS A 1 166 ? 24.709 57.925 36.505 1.00 58.80 ? 183 LYS A NZ  1 
ATOM   1224 N  N   . ALA A 1 167 ? 27.544 53.088 31.886 1.00 38.38 ? 184 ALA A N   1 
ATOM   1225 C  CA  . ALA A 1 167 ? 27.828 51.663 31.779 1.00 41.01 ? 184 ALA A CA  1 
ATOM   1226 C  C   . ALA A 1 167 ? 29.316 51.356 31.897 1.00 40.36 ? 184 ALA A C   1 
ATOM   1227 O  O   . ALA A 1 167 ? 29.680 50.222 32.228 1.00 40.00 ? 184 ALA A O   1 
ATOM   1228 C  CB  . ALA A 1 167 ? 27.290 51.120 30.454 1.00 45.09 ? 184 ALA A CB  1 
ATOM   1229 N  N   . ASP A 1 168 ? 30.181 52.331 31.631 1.00 36.86 ? 185 ASP A N   1 
ATOM   1230 C  CA  . ASP A 1 168 ? 31.619 52.113 31.671 1.00 37.90 ? 185 ASP A CA  1 
ATOM   1231 C  C   . ASP A 1 168 ? 32.265 52.662 32.932 1.00 35.79 ? 185 ASP A C   1 
ATOM   1232 O  O   . ASP A 1 168 ? 33.449 52.395 33.167 1.00 34.00 ? 185 ASP A O   1 
ATOM   1233 C  CB  . ASP A 1 168 ? 32.290 52.763 30.455 1.00 39.10 ? 185 ASP A CB  1 
ATOM   1234 C  CG  . ASP A 1 168 ? 31.933 52.077 29.160 1.00 44.24 ? 185 ASP A CG  1 
ATOM   1235 O  OD1 . ASP A 1 168 ? 31.589 50.872 29.192 1.00 44.14 ? 185 ASP A OD1 1 
ATOM   1236 O  OD2 . ASP A 1 168 ? 31.978 52.757 28.114 1.00 45.24 ? 185 ASP A OD2 1 
ATOM   1237 N  N   . SER A 1 169 ? 31.521 53.414 33.743 1.00 32.15 ? 186 SER A N   1 
ATOM   1238 C  CA  . SER A 1 169 ? 32.155 54.185 34.806 1.00 34.12 ? 186 SER A CA  1 
ATOM   1239 C  C   . SER A 1 169 ? 32.810 53.285 35.847 1.00 32.59 ? 186 SER A C   1 
ATOM   1240 O  O   . SER A 1 169 ? 33.873 53.628 36.373 1.00 30.83 ? 186 SER A O   1 
ATOM   1241 C  CB  . SER A 1 169 ? 31.140 55.127 35.461 1.00 34.98 ? 186 SER A CB  1 
ATOM   1242 O  OG  . SER A 1 169 ? 30.062 54.409 36.015 1.00 40.23 ? 186 SER A OG  1 
ATOM   1243 N  N   . ALA A 1 170 ? 32.201 52.138 36.171 1.00 34.32 ? 187 ALA A N   1 
ATOM   1244 C  CA  . ALA A 1 170 ? 32.818 51.256 37.161 1.00 32.52 ? 187 ALA A CA  1 
ATOM   1245 C  C   . ALA A 1 170 ? 34.171 50.736 36.677 1.00 32.10 ? 187 ALA A C   1 
ATOM   1246 O  O   . ALA A 1 170 ? 35.136 50.684 37.450 1.00 32.11 ? 187 ALA A O   1 
ATOM   1247 C  CB  . ALA A 1 170 ? 31.886 50.092 37.504 1.00 34.78 ? 187 ALA A CB  1 
ATOM   1248 N  N   . ALA A 1 171 ? 34.263 50.349 35.403 1.00 31.65 ? 188 ALA A N   1 
ATOM   1249 C  CA  . ALA A 1 171 ? 35.537 49.865 34.879 1.00 32.24 ? 188 ALA A CA  1 
ATOM   1250 C  C   . ALA A 1 171 ? 36.557 50.990 34.782 1.00 30.66 ? 188 ALA A C   1 
ATOM   1251 O  O   . ALA A 1 171 ? 37.749 50.774 35.032 1.00 29.61 ? 188 ALA A O   1 
ATOM   1252 C  CB  . ALA A 1 171 ? 35.348 49.209 33.511 1.00 31.65 ? 188 ALA A CB  1 
ATOM   1253 N  N   . VAL A 1 172 ? 36.117 52.195 34.404 1.00 28.33 ? 189 VAL A N   1 
ATOM   1254 C  CA  . VAL A 1 172 ? 37.049 53.319 34.347 1.00 27.86 ? 189 VAL A CA  1 
ATOM   1255 C  C   . VAL A 1 172 ? 37.563 53.648 35.741 1.00 27.32 ? 189 VAL A C   1 
ATOM   1256 O  O   . VAL A 1 172 ? 38.749 53.944 35.925 1.00 26.96 ? 189 VAL A O   1 
ATOM   1257 C  CB  . VAL A 1 172 ? 36.386 54.543 33.690 1.00 30.09 ? 189 VAL A CB  1 
ATOM   1258 C  CG1 . VAL A 1 172 ? 37.326 55.751 33.739 1.00 29.78 ? 189 VAL A CG1 1 
ATOM   1259 C  CG2 . VAL A 1 172 ? 36.015 54.211 32.241 1.00 29.96 ? 189 VAL A CG2 1 
ATOM   1260 N  N   . GLU A 1 173 ? 36.678 53.610 36.740 1.00 28.00 ? 190 GLU A N   1 
ATOM   1261 C  CA  . GLU A 1 173 ? 37.097 53.896 38.107 1.00 31.89 ? 190 GLU A CA  1 
ATOM   1262 C  C   . GLU A 1 173 ? 38.096 52.852 38.600 1.00 32.35 ? 190 GLU A C   1 
ATOM   1263 O  O   . GLU A 1 173 ? 39.101 53.198 39.236 1.00 30.73 ? 190 GLU A O   1 
ATOM   1264 C  CB  . GLU A 1 173 ? 35.861 53.966 39.017 1.00 33.37 ? 190 GLU A CB  1 
ATOM   1265 C  CG  . GLU A 1 173 ? 36.142 54.081 40.514 1.00 40.66 ? 190 GLU A CG  1 
ATOM   1266 C  CD  . GLU A 1 173 ? 36.973 55.313 40.890 1.00 48.79 ? 190 GLU A CD  1 
ATOM   1267 O  OE1 . GLU A 1 173 ? 36.993 56.302 40.124 1.00 46.11 ? 190 GLU A OE1 1 
ATOM   1268 O  OE2 . GLU A 1 173 ? 37.592 55.299 41.981 1.00 52.82 ? 190 GLU A OE2 1 
ATOM   1269 N  N   . GLN A 1 174 ? 37.837 51.569 38.313 1.00 30.12 ? 191 GLN A N   1 
ATOM   1270 C  CA  . GLN A 1 174 ? 38.767 50.514 38.703 1.00 30.45 ? 191 GLN A CA  1 
ATOM   1271 C  C   . GLN A 1 174 ? 40.124 50.726 38.040 1.00 30.14 ? 191 GLN A C   1 
ATOM   1272 O  O   . GLN A 1 174 ? 41.168 50.644 38.697 1.00 30.12 ? 191 GLN A O   1 
ATOM   1273 C  CB  . GLN A 1 174 ? 38.201 49.142 38.319 1.00 34.41 ? 191 GLN A CB  1 
ATOM   1274 C  CG  . GLN A 1 174 ? 38.995 47.905 38.795 1.00 34.46 ? 191 GLN A CG  1 
ATOM   1275 C  CD  . GLN A 1 174 ? 39.320 47.916 40.282 1.00 42.53 ? 191 GLN A CD  1 
ATOM   1276 O  OE1 . GLN A 1 174 ? 40.414 47.513 40.702 1.00 47.29 ? 191 GLN A OE1 1 
ATOM   1277 N  NE2 . GLN A 1 174 ? 38.344 48.328 41.099 1.00 44.65 ? 191 GLN A NE2 1 
ATOM   1278 N  N   . GLY A 1 175 ? 40.127 50.988 36.727 1.00 28.66 ? 192 GLY A N   1 
ATOM   1279 C  CA  . GLY A 1 175 ? 41.384 51.236 36.033 1.00 29.42 ? 192 GLY A CA  1 
ATOM   1280 C  C   . GLY A 1 175 ? 42.131 52.435 36.594 1.00 28.83 ? 192 GLY A C   1 
ATOM   1281 O  O   . GLY A 1 175 ? 43.352 52.402 36.753 1.00 26.36 ? 192 GLY A O   1 
ATOM   1282 N  N   . SER A 1 176 ? 41.405 53.507 36.899 1.00 27.12 ? 193 SER A N   1 
ATOM   1283 C  CA  . SER A 1 176 ? 42.021 54.698 37.474 1.00 28.57 ? 193 SER A CA  1 
ATOM   1284 C  C   . SER A 1 176 ? 42.646 54.399 38.831 1.00 28.07 ? 193 SER A C   1 
ATOM   1285 O  O   . SER A 1 176 ? 43.764 54.837 39.129 1.00 27.53 ? 193 SER A O   1 
ATOM   1286 C  CB  . SER A 1 176 ? 40.961 55.789 37.602 1.00 28.77 ? 193 SER A CB  1 
ATOM   1287 O  OG  . SER A 1 176 ? 41.482 56.922 38.263 1.00 30.58 ? 193 SER A OG  1 
ATOM   1288 N  N   . LYS A 1 177 ? 41.910 53.680 39.681 1.00 29.17 ? 194 LYS A N   1 
ATOM   1289 C  CA  . LYS A 1 177 ? 42.400 53.326 41.009 1.00 28.75 ? 194 LYS A CA  1 
ATOM   1290 C  C   . LYS A 1 177 ? 43.697 52.532 40.919 1.00 29.15 ? 194 LYS A C   1 
ATOM   1291 O  O   . LYS A 1 177 ? 44.667 52.821 41.631 1.00 27.03 ? 194 LYS A O   1 
ATOM   1292 C  CB  . LYS A 1 177 ? 41.313 52.534 41.748 1.00 30.15 ? 194 LYS A CB  1 
ATOM   1293 C  CG  . LYS A 1 177 ? 41.734 51.864 43.045 1.00 37.38 ? 194 LYS A CG  1 
ATOM   1294 C  CD  . LYS A 1 177 ? 40.624 50.908 43.522 1.00 44.41 ? 194 LYS A CD  1 
ATOM   1295 C  CE  . LYS A 1 177 ? 41.129 49.914 44.563 1.00 43.88 ? 194 LYS A CE  1 
ATOM   1296 N  NZ  . LYS A 1 177 ? 41.588 50.605 45.795 1.00 48.49 ? 194 LYS A NZ  1 
ATOM   1297 N  N   . GLU A 1 178 ? 43.727 51.520 40.041 1.00 26.68 ? 195 GLU A N   1 
ATOM   1298 C  CA  . GLU A 1 178 ? 44.929 50.712 39.868 1.00 28.03 ? 195 GLU A CA  1 
ATOM   1299 C  C   . GLU A 1 178 ? 46.068 51.537 39.273 1.00 27.19 ? 195 GLU A C   1 
ATOM   1300 O  O   . GLU A 1 178 ? 47.216 51.416 39.713 1.00 27.71 ? 195 GLU A O   1 
ATOM   1301 C  CB  . GLU A 1 178 ? 44.610 49.498 38.982 1.00 27.79 ? 195 GLU A CB  1 
ATOM   1302 C  CG  . GLU A 1 178 ? 43.676 48.479 39.656 1.00 31.61 ? 195 GLU A CG  1 
ATOM   1303 C  CD  . GLU A 1 178 ? 43.108 47.451 38.684 1.00 31.06 ? 195 GLU A CD  1 
ATOM   1304 O  OE1 . GLU A 1 178 ? 43.379 47.547 37.474 1.00 32.57 ? 195 GLU A OE1 1 
ATOM   1305 O  OE2 . GLU A 1 178 ? 42.372 46.558 39.133 1.00 33.97 ? 195 GLU A OE2 1 
ATOM   1306 N  N   . ALA A 1 179 ? 45.773 52.368 38.259 1.00 25.90 ? 196 ALA A N   1 
ATOM   1307 C  CA  . ALA A 1 179 ? 46.816 53.185 37.635 1.00 26.98 ? 196 ALA A CA  1 
ATOM   1308 C  C   . ALA A 1 179 ? 47.420 54.178 38.625 1.00 26.43 ? 196 ALA A C   1 
ATOM   1309 O  O   . ALA A 1 179 ? 48.633 54.439 38.593 1.00 26.28 ? 196 ALA A O   1 
ATOM   1310 C  CB  . ALA A 1 179 ? 46.255 53.933 36.427 1.00 26.16 ? 196 ALA A CB  1 
ATOM   1311 N  N   . GLN A 1 180 ? 46.590 54.765 39.493 1.00 26.99 ? 197 GLN A N   1 
ATOM   1312 C  CA  . GLN A 1 180 ? 47.122 55.718 40.465 1.00 25.83 ? 197 GLN A CA  1 
ATOM   1313 C  C   . GLN A 1 180 ? 48.093 55.039 41.414 1.00 28.43 ? 197 GLN A C   1 
ATOM   1314 O  O   . GLN A 1 180 ? 49.144 55.600 41.744 1.00 24.95 ? 197 GLN A O   1 
ATOM   1315 C  CB  . GLN A 1 180 ? 45.995 56.368 41.264 1.00 27.28 ? 197 GLN A CB  1 
ATOM   1316 C  CG  . GLN A 1 180 ? 45.214 57.413 40.505 1.00 27.91 ? 197 GLN A CG  1 
ATOM   1317 C  CD  . GLN A 1 180 ? 44.039 57.886 41.324 1.00 31.13 ? 197 GLN A CD  1 
ATOM   1318 O  OE1 . GLN A 1 180 ? 44.208 58.580 42.325 1.00 32.69 ? 197 GLN A OE1 1 
ATOM   1319 N  NE2 . GLN A 1 180 ? 42.838 57.477 40.926 1.00 29.11 ? 197 GLN A NE2 1 
ATOM   1320 N  N   . ALA A 1 181 ? 47.745 53.836 41.882 1.00 27.04 ? 198 ALA A N   1 
ATOM   1321 C  CA  . ALA A 1 181 ? 48.638 53.107 42.772 1.00 26.50 ? 198 ALA A CA  1 
ATOM   1322 C  C   . ALA A 1 181 ? 49.946 52.745 42.068 1.00 26.76 ? 198 ALA A C   1 
ATOM   1323 O  O   . ALA A 1 181 ? 51.028 52.875 42.649 1.00 26.30 ? 198 ALA A O   1 
ATOM   1324 C  CB  . ALA A 1 181 ? 47.936 51.853 43.296 1.00 28.03 ? 198 ALA A CB  1 
ATOM   1325 N  N   . ILE A 1 182 ? 49.865 52.314 40.806 1.00 26.11 ? 199 ILE A N   1 
ATOM   1326 C  CA  . ILE A 1 182 ? 51.070 52.032 40.026 1.00 24.97 ? 199 ILE A CA  1 
ATOM   1327 C  C   . ILE A 1 182 ? 51.926 53.288 39.881 1.00 26.52 ? 199 ILE A C   1 
ATOM   1328 O  O   . ILE A 1 182 ? 53.143 53.258 40.092 1.00 26.49 ? 199 ILE A O   1 
ATOM   1329 C  CB  . ILE A 1 182 ? 50.689 51.442 38.653 1.00 24.43 ? 199 ILE A CB  1 
ATOM   1330 C  CG1 . ILE A 1 182 ? 50.129 50.027 38.831 1.00 24.77 ? 199 ILE A CG1 1 
ATOM   1331 C  CG2 . ILE A 1 182 ? 51.870 51.495 37.670 1.00 24.92 ? 199 ILE A CG2 1 
ATOM   1332 C  CD1 . ILE A 1 182 ? 49.536 49.440 37.545 1.00 26.61 ? 199 ILE A CD1 1 
ATOM   1333 N  N   . ALA A 1 183 ? 51.303 54.415 39.527 1.00 25.40 ? 200 ALA A N   1 
ATOM   1334 C  CA  . ALA A 1 183 ? 52.071 55.649 39.379 1.00 25.98 ? 200 ALA A CA  1 
ATOM   1335 C  C   . ALA A 1 183 ? 52.652 56.123 40.704 1.00 26.95 ? 200 ALA A C   1 
ATOM   1336 O  O   . ALA A 1 183 ? 53.754 56.678 40.727 1.00 26.22 ? 200 ALA A O   1 
ATOM   1337 C  CB  . ALA A 1 183 ? 51.199 56.748 38.772 1.00 27.85 ? 200 ALA A CB  1 
ATOM   1338 N  N   . ASN A 1 184 ? 51.937 55.918 41.815 1.00 25.44 ? 201 ASN A N   1 
ATOM   1339 C  CA  . ASN A 1 184 ? 52.517 56.257 43.109 1.00 25.63 ? 201 ASN A CA  1 
ATOM   1340 C  C   . ASN A 1 184 ? 53.737 55.391 43.403 1.00 25.72 ? 201 ASN A C   1 
ATOM   1341 O  O   . ASN A 1 184 ? 54.729 55.872 43.955 1.00 25.35 ? 201 ASN A O   1 
ATOM   1342 C  CB  . ASN A 1 184 ? 51.470 56.107 44.207 1.00 27.68 ? 201 ASN A CB  1 
ATOM   1343 C  CG  . ASN A 1 184 ? 50.422 57.224 44.167 1.00 31.98 ? 201 ASN A CG  1 
ATOM   1344 O  OD1 . ASN A 1 184 ? 50.660 58.293 43.603 1.00 33.77 ? 201 ASN A OD1 1 
ATOM   1345 N  ND2 . ASN A 1 184 ? 49.257 56.961 44.732 1.00 30.63 ? 201 ASN A ND2 1 
ATOM   1346 N  N   . GLY A 1 185 ? 53.682 54.109 43.041 1.00 25.24 ? 202 GLY A N   1 
ATOM   1347 C  CA  . GLY A 1 185 ? 54.841 53.254 43.235 1.00 23.76 ? 202 GLY A CA  1 
ATOM   1348 C  C   . GLY A 1 185 ? 55.987 53.653 42.327 1.00 25.88 ? 202 GLY A C   1 
ATOM   1349 O  O   . GLY A 1 185 ? 57.146 53.647 42.736 1.00 25.63 ? 202 GLY A O   1 
ATOM   1350 N  N   . MET A 1 186 ? 55.664 54.003 41.083 1.00 23.38 ? 203 MET A N   1 
ATOM   1351 C  CA  . MET A 1 186 ? 56.627 54.527 40.117 1.00 24.60 ? 203 MET A CA  1 
ATOM   1352 C  C   . MET A 1 186 ? 57.338 55.766 40.652 1.00 25.64 ? 203 MET A C   1 
ATOM   1353 O  O   . MET A 1 186 ? 58.549 55.938 40.456 1.00 24.01 ? 203 MET A O   1 
ATOM   1354 C  CB  . MET A 1 186 ? 55.824 54.831 38.855 1.00 23.30 ? 203 MET A CB  1 
ATOM   1355 C  CG  . MET A 1 186 ? 55.448 53.557 38.106 1.00 24.28 ? 203 MET A CG  1 
ATOM   1356 S  SD  . MET A 1 186 ? 54.676 53.954 36.537 1.00 27.43 ? 203 MET A SD  1 
ATOM   1357 C  CE  . MET A 1 186 ? 56.042 54.410 35.486 1.00 27.10 ? 203 MET A CE  1 
ATOM   1358 N  N   . ALA A 1 187 ? 56.611 56.632 41.362 1.00 23.80 ? 204 ALA A N   1 
ATOM   1359 C  CA  . ALA A 1 187 ? 57.227 57.857 41.853 1.00 22.97 ? 204 ALA A CA  1 
ATOM   1360 C  C   . ALA A 1 187 ? 58.282 57.553 42.914 1.00 25.82 ? 204 ALA A C   1 
ATOM   1361 O  O   . ALA A 1 187 ? 59.334 58.199 42.956 1.00 24.99 ? 204 ALA A O   1 
ATOM   1362 C  CB  . ALA A 1 187 ? 56.157 58.800 42.417 1.00 26.44 ? 204 ALA A CB  1 
ATOM   1363 N  N   . LEU A 1 188 ? 57.992 56.605 43.805 1.00 25.93 ? 205 LEU A N   1 
ATOM   1364 C  CA  . LEU A 1 188 ? 58.979 56.172 44.790 1.00 25.85 ? 205 LEU A CA  1 
ATOM   1365 C  C   . LEU A 1 188 ? 60.189 55.557 44.107 1.00 25.46 ? 205 LEU A C   1 
ATOM   1366 O  O   . LEU A 1 188 ? 61.335 55.877 44.438 1.00 25.11 ? 205 LEU A O   1 
ATOM   1367 C  CB  . LEU A 1 188 ? 58.350 55.161 45.749 1.00 27.75 ? 205 LEU A CB  1 
ATOM   1368 C  CG  . LEU A 1 188 ? 59.242 54.510 46.814 1.00 28.46 ? 205 LEU A CG  1 
ATOM   1369 C  CD1 . LEU A 1 188 ? 59.938 55.553 47.690 1.00 26.90 ? 205 LEU A CD1 1 
ATOM   1370 C  CD2 . LEU A 1 188 ? 58.387 53.538 47.670 1.00 28.49 ? 205 LEU A CD2 1 
ATOM   1371 N  N   . THR A 1 189 ? 59.942 54.660 43.148 1.00 24.06 ? 206 THR A N   1 
ATOM   1372 C  CA  . THR A 1 189 ? 61.018 54.053 42.371 1.00 24.92 ? 206 THR A CA  1 
ATOM   1373 C  C   . THR A 1 189 ? 61.888 55.116 41.713 1.00 24.90 ? 206 THR A C   1 
ATOM   1374 O  O   . THR A 1 189 ? 63.118 55.066 41.796 1.00 25.13 ? 206 THR A O   1 
ATOM   1375 C  CB  . THR A 1 189 ? 60.423 53.119 41.313 1.00 23.04 ? 206 THR A CB  1 
ATOM   1376 O  OG1 . THR A 1 189 ? 59.700 52.070 41.971 1.00 25.05 ? 206 THR A OG1 1 
ATOM   1377 C  CG2 . THR A 1 189 ? 61.526 52.497 40.429 1.00 21.49 ? 206 THR A CG2 1 
ATOM   1378 N  N   . ARG A 1 190 ? 61.257 56.084 41.047 1.00 24.45 ? 207 ARG A N   1 
ATOM   1379 C  CA  . ARG A 1 190 ? 62.002 57.120 40.345 1.00 23.73 ? 207 ARG A CA  1 
ATOM   1380 C  C   . ARG A 1 190 ? 62.794 57.986 41.316 1.00 24.89 ? 207 ARG A C   1 
ATOM   1381 O  O   . ARG A 1 190 ? 63.951 58.330 41.038 1.00 25.02 ? 207 ARG A O   1 
ATOM   1382 C  CB  . ARG A 1 190 ? 61.038 57.957 39.503 1.00 25.37 ? 207 ARG A CB  1 
ATOM   1383 C  CG  . ARG A 1 190 ? 60.434 57.143 38.341 1.00 25.35 ? 207 ARG A CG  1 
ATOM   1384 C  CD  . ARG A 1 190 ? 59.378 57.917 37.554 1.00 26.25 ? 207 ARG A CD  1 
ATOM   1385 N  NE  . ARG A 1 190 ? 59.997 58.935 36.708 1.00 26.37 ? 207 ARG A NE  1 
ATOM   1386 C  CZ  . ARG A 1 190 ? 59.326 59.758 35.917 1.00 29.35 ? 207 ARG A CZ  1 
ATOM   1387 N  NH1 . ARG A 1 190 ? 58.004 59.714 35.842 1.00 29.04 ? 207 ARG A NH1 1 
ATOM   1388 N  NH2 . ARG A 1 190 ? 59.998 60.645 35.184 1.00 30.41 ? 207 ARG A NH2 1 
ATOM   1389 N  N   . ASP A 1 191 ? 62.191 58.350 42.455 1.00 25.29 ? 208 ASP A N   1 
ATOM   1390 C  CA  . ASP A 1 191 ? 62.922 59.108 43.469 1.00 25.41 ? 208 ASP A CA  1 
ATOM   1391 C  C   . ASP A 1 191 ? 64.196 58.385 43.877 1.00 26.40 ? 208 ASP A C   1 
ATOM   1392 O  O   . ASP A 1 191 ? 65.276 58.985 43.920 1.00 24.50 ? 208 ASP A O   1 
ATOM   1393 C  CB  . ASP A 1 191 ? 62.064 59.354 44.708 1.00 25.19 ? 208 ASP A CB  1 
ATOM   1394 C  CG  . ASP A 1 191 ? 61.141 60.551 44.562 1.00 32.53 ? 208 ASP A CG  1 
ATOM   1395 O  OD1 . ASP A 1 191 ? 61.218 61.280 43.552 1.00 29.51 ? 208 ASP A OD1 1 
ATOM   1396 O  OD2 . ASP A 1 191 ? 60.343 60.769 45.483 1.00 35.45 ? 208 ASP A OD2 1 
ATOM   1397 N  N   . LEU A 1 192 ? 64.087 57.093 44.202 1.00 23.53 ? 209 LEU A N   1 
ATOM   1398 C  CA  . LEU A 1 192 ? 65.263 56.379 44.693 1.00 24.85 ? 209 LEU A CA  1 
ATOM   1399 C  C   . LEU A 1 192 ? 66.321 56.265 43.599 1.00 24.57 ? 209 LEU A C   1 
ATOM   1400 O  O   . LEU A 1 192 ? 67.512 56.467 43.863 1.00 23.60 ? 209 LEU A O   1 
ATOM   1401 C  CB  . LEU A 1 192 ? 64.861 55.000 45.217 1.00 24.72 ? 209 LEU A CB  1 
ATOM   1402 C  CG  . LEU A 1 192 ? 63.878 55.030 46.392 1.00 26.46 ? 209 LEU A CG  1 
ATOM   1403 C  CD1 . LEU A 1 192 ? 63.437 53.614 46.749 1.00 28.02 ? 209 LEU A CD1 1 
ATOM   1404 C  CD2 . LEU A 1 192 ? 64.516 55.724 47.608 1.00 27.03 ? 209 LEU A CD2 1 
ATOM   1405 N  N   . GLY A 1 193 ? 65.905 55.964 42.367 1.00 24.03 ? 210 GLY A N   1 
ATOM   1406 C  CA  . GLY A 1 193 ? 66.863 55.891 41.272 1.00 23.07 ? 210 GLY A CA  1 
ATOM   1407 C  C   . GLY A 1 193 ? 67.552 57.221 41.025 1.00 24.08 ? 210 GLY A C   1 
ATOM   1408 O  O   . GLY A 1 193 ? 68.773 57.274 40.851 1.00 23.22 ? 210 GLY A O   1 
ATOM   1409 N  N   . ASN A 1 194 ? 66.777 58.318 41.046 1.00 20.67 ? 211 ASN A N   1 
ATOM   1410 C  CA  . ASN A 1 194 ? 67.311 59.654 40.785 1.00 25.09 ? 211 ASN A CA  1 
ATOM   1411 C  C   . ASN A 1 194 ? 68.220 60.177 41.894 1.00 25.15 ? 211 ASN A C   1 
ATOM   1412 O  O   . ASN A 1 194 ? 69.076 61.024 41.617 1.00 23.93 ? 211 ASN A O   1 
ATOM   1413 C  CB  . ASN A 1 194 ? 66.167 60.644 40.564 1.00 23.86 ? 211 ASN A CB  1 
ATOM   1414 C  CG  . ASN A 1 194 ? 65.495 60.455 39.214 1.00 24.19 ? 211 ASN A CG  1 
ATOM   1415 O  OD1 . ASN A 1 194 ? 66.131 60.018 38.254 1.00 22.82 ? 211 ASN A OD1 1 
ATOM   1416 N  ND2 . ASN A 1 194 ? 64.223 60.821 39.120 1.00 24.25 ? 211 ASN A ND2 1 
ATOM   1417 N  N   . LEU A 1 195 ? 68.067 59.704 43.124 1.00 23.99 ? 212 LEU A N   1 
ATOM   1418 C  CA  . LEU A 1 195 ? 68.894 60.208 44.206 1.00 24.36 ? 212 LEU A CA  1 
ATOM   1419 C  C   . LEU A 1 195 ? 70.360 59.884 43.928 1.00 23.23 ? 212 LEU A C   1 
ATOM   1420 O  O   . LEU A 1 195 ? 70.670 58.801 43.418 1.00 24.94 ? 212 LEU A O   1 
ATOM   1421 C  CB  . LEU A 1 195 ? 68.468 59.597 45.542 1.00 24.80 ? 212 LEU A CB  1 
ATOM   1422 C  CG  . LEU A 1 195 ? 67.233 60.239 46.180 1.00 25.87 ? 212 LEU A CG  1 
ATOM   1423 C  CD1 . LEU A 1 195 ? 66.779 59.385 47.353 1.00 27.05 ? 212 LEU A CD1 1 
ATOM   1424 C  CD2 . LEU A 1 195 ? 67.533 61.674 46.626 1.00 26.84 ? 212 LEU A CD2 1 
ATOM   1425 N  N   . PRO A 1 196 ? 71.280 60.785 44.254 1.00 23.67 ? 213 PRO A N   1 
ATOM   1426 C  CA  . PRO A 1 196 ? 72.697 60.554 43.942 1.00 24.07 ? 213 PRO A CA  1 
ATOM   1427 C  C   . PRO A 1 196 ? 73.289 59.528 44.890 1.00 25.70 ? 213 PRO A C   1 
ATOM   1428 O  O   . PRO A 1 196 ? 72.766 59.317 45.997 1.00 25.40 ? 213 PRO A O   1 
ATOM   1429 C  CB  . PRO A 1 196 ? 73.328 61.941 44.143 1.00 23.19 ? 213 PRO A CB  1 
ATOM   1430 C  CG  . PRO A 1 196 ? 72.454 62.587 45.228 1.00 25.78 ? 213 PRO A CG  1 
ATOM   1431 C  CD  . PRO A 1 196 ? 71.051 62.062 44.959 1.00 25.87 ? 213 PRO A CD  1 
ATOM   1432 N  N   . PRO A 1 197 ? 74.397 58.885 44.509 1.00 24.56 ? 214 PRO A N   1 
ATOM   1433 C  CA  . PRO A 1 197 ? 74.861 57.718 45.271 1.00 24.63 ? 214 PRO A CA  1 
ATOM   1434 C  C   . PRO A 1 197 ? 75.551 58.065 46.572 1.00 25.57 ? 214 PRO A C   1 
ATOM   1435 O  O   . PRO A 1 197 ? 75.697 57.172 47.420 1.00 27.36 ? 214 PRO A O   1 
ATOM   1436 C  CB  . PRO A 1 197 ? 75.808 57.010 44.286 1.00 25.22 ? 214 PRO A CB  1 
ATOM   1437 C  CG  . PRO A 1 197 ? 76.273 58.088 43.338 1.00 24.77 ? 214 PRO A CG  1 
ATOM   1438 C  CD  . PRO A 1 197 ? 75.169 59.116 43.269 1.00 25.60 ? 214 PRO A CD  1 
ATOM   1439 N  N   . ASN A 1 198 ? 75.946 59.328 46.782 1.00 23.15 ? 215 ASN A N   1 
ATOM   1440 C  CA  . ASN A 1 198 ? 76.441 59.724 48.099 1.00 22.77 ? 215 ASN A CA  1 
ATOM   1441 C  C   . ASN A 1 198 ? 75.314 59.874 49.114 1.00 25.68 ? 215 ASN A C   1 
ATOM   1442 O  O   . ASN A 1 198 ? 75.590 59.932 50.316 1.00 28.04 ? 215 ASN A O   1 
ATOM   1443 C  CB  . ASN A 1 198 ? 77.266 61.025 48.013 1.00 24.33 ? 215 ASN A CB  1 
ATOM   1444 C  CG  . ASN A 1 198 ? 76.494 62.204 47.395 1.00 24.54 ? 215 ASN A CG  1 
ATOM   1445 O  OD1 . ASN A 1 198 ? 75.719 62.039 46.454 1.00 25.58 ? 215 ASN A OD1 1 
ATOM   1446 N  ND2 . ASN A 1 198 ? 76.736 63.404 47.921 1.00 27.17 ? 215 ASN A ND2 1 
ATOM   1447 N  N   . VAL A 1 199 ? 74.067 59.930 48.664 1.00 26.10 ? 216 VAL A N   1 
ATOM   1448 C  CA  . VAL A 1 199 ? 72.895 59.982 49.543 1.00 26.94 ? 216 VAL A CA  1 
ATOM   1449 C  C   . VAL A 1 199 ? 72.202 58.627 49.616 1.00 26.24 ? 216 VAL A C   1 
ATOM   1450 O  O   . VAL A 1 199 ? 71.943 58.099 50.702 1.00 27.47 ? 216 VAL A O   1 
ATOM   1451 C  CB  . VAL A 1 199 ? 71.924 61.082 49.052 1.00 27.31 ? 216 VAL A CB  1 
ATOM   1452 C  CG1 . VAL A 1 199 ? 70.583 61.034 49.823 1.00 27.85 ? 216 VAL A CG1 1 
ATOM   1453 C  CG2 . VAL A 1 199 ? 72.577 62.471 49.174 1.00 28.35 ? 216 VAL A CG2 1 
ATOM   1454 N  N   . CYS A 1 200 ? 71.903 58.051 48.453 1.00 24.28 ? 217 CYS A N   1 
ATOM   1455 C  CA  . CYS A 1 200 ? 71.186 56.784 48.348 1.00 25.36 ? 217 CYS A CA  1 
ATOM   1456 C  C   . CYS A 1 200 ? 72.202 55.647 48.299 1.00 25.58 ? 217 CYS A C   1 
ATOM   1457 O  O   . CYS A 1 200 ? 72.574 55.150 47.232 1.00 26.48 ? 217 CYS A O   1 
ATOM   1458 C  CB  . CYS A 1 200 ? 70.290 56.795 47.119 1.00 23.89 ? 217 CYS A CB  1 
ATOM   1459 S  SG  . CYS A 1 200 ? 69.291 55.321 46.953 1.00 29.78 ? 217 CYS A SG  1 
ATOM   1460 N  N   . HIS A 1 201 ? 72.664 55.243 49.490 1.00 25.70 ? 218 HIS A N   1 
ATOM   1461 C  CA  . HIS A 1 201 ? 73.558 54.099 49.667 1.00 24.56 ? 218 HIS A CA  1 
ATOM   1462 C  C   . HIS A 1 201 ? 72.768 52.977 50.351 1.00 25.47 ? 218 HIS A C   1 
ATOM   1463 O  O   . HIS A 1 201 ? 71.581 53.173 50.647 1.00 25.02 ? 218 HIS A O   1 
ATOM   1464 C  CB  . HIS A 1 201 ? 74.809 54.534 50.453 1.00 25.20 ? 218 HIS A CB  1 
ATOM   1465 C  CG  . HIS A 1 201 ? 74.519 55.346 51.674 1.00 28.81 ? 218 HIS A CG  1 
ATOM   1466 N  ND1 . HIS A 1 201 ? 73.639 54.937 52.654 1.00 26.99 ? 218 HIS A ND1 1 
ATOM   1467 C  CD2 . HIS A 1 201 ? 75.002 56.545 52.079 1.00 26.66 ? 218 HIS A CD2 1 
ATOM   1468 C  CE1 . HIS A 1 201 ? 73.587 55.855 53.605 1.00 30.12 ? 218 HIS A CE1 1 
ATOM   1469 N  NE2 . HIS A 1 201 ? 74.406 56.839 53.281 1.00 31.40 ? 218 HIS A NE2 1 
ATOM   1470 N  N   . PRO A 1 202 ? 73.346 51.782 50.566 1.00 25.66 ? 219 PRO A N   1 
ATOM   1471 C  CA  . PRO A 1 202 ? 72.531 50.681 51.124 1.00 26.09 ? 219 PRO A CA  1 
ATOM   1472 C  C   . PRO A 1 202 ? 71.898 50.997 52.462 1.00 26.23 ? 219 PRO A C   1 
ATOM   1473 O  O   . PRO A 1 202 ? 70.730 50.647 52.688 1.00 25.61 ? 219 PRO A O   1 
ATOM   1474 C  CB  . PRO A 1 202 ? 73.540 49.527 51.232 1.00 25.07 ? 219 PRO A CB  1 
ATOM   1475 C  CG  . PRO A 1 202 ? 74.479 49.790 50.074 1.00 26.04 ? 219 PRO A CG  1 
ATOM   1476 C  CD  . PRO A 1 202 ? 74.670 51.294 50.125 1.00 23.36 ? 219 PRO A CD  1 
ATOM   1477 N  N   . THR A 1 203 ? 72.640 51.635 53.368 1.00 25.86 ? 220 THR A N   1 
ATOM   1478 C  CA  . THR A 1 203 ? 72.062 51.991 54.657 1.00 25.86 ? 220 THR A CA  1 
ATOM   1479 C  C   . THR A 1 203 ? 70.839 52.891 54.487 1.00 27.37 ? 220 THR A C   1 
ATOM   1480 O  O   . THR A 1 203 ? 69.822 52.709 55.170 1.00 28.31 ? 220 THR A O   1 
ATOM   1481 C  CB  . THR A 1 203 ? 73.122 52.663 55.531 1.00 27.49 ? 220 THR A CB  1 
ATOM   1482 O  OG1 . THR A 1 203 ? 74.166 51.725 55.808 1.00 28.78 ? 220 THR A OG1 1 
ATOM   1483 C  CG2 . THR A 1 203 ? 72.503 53.123 56.849 1.00 29.50 ? 220 THR A CG2 1 
ATOM   1484 N  N   . PHE A 1 204 ? 70.918 53.862 53.570 1.00 27.34 ? 221 PHE A N   1 
ATOM   1485 C  CA  . PHE A 1 204 ? 69.783 54.741 53.284 1.00 26.76 ? 221 PHE A CA  1 
ATOM   1486 C  C   . PHE A 1 204 ? 68.566 53.956 52.797 1.00 28.54 ? 221 PHE A C   1 
ATOM   1487 O  O   . PHE A 1 204 ? 67.430 54.235 53.208 1.00 26.93 ? 221 PHE A O   1 
ATOM   1488 C  CB  . PHE A 1 204 ? 70.199 55.783 52.238 1.00 27.71 ? 221 PHE A CB  1 
ATOM   1489 C  CG  . PHE A 1 204 ? 69.070 56.683 51.773 1.00 28.93 ? 221 PHE A CG  1 
ATOM   1490 C  CD1 . PHE A 1 204 ? 68.772 57.860 52.458 1.00 31.24 ? 221 PHE A CD1 1 
ATOM   1491 C  CD2 . PHE A 1 204 ? 68.325 56.354 50.647 1.00 29.58 ? 221 PHE A CD2 1 
ATOM   1492 C  CE1 . PHE A 1 204 ? 67.749 58.699 52.020 1.00 33.41 ? 221 PHE A CE1 1 
ATOM   1493 C  CE2 . PHE A 1 204 ? 67.294 57.182 50.196 1.00 29.35 ? 221 PHE A CE2 1 
ATOM   1494 C  CZ  . PHE A 1 204 ? 67.007 58.363 50.897 1.00 31.70 ? 221 PHE A CZ  1 
ATOM   1495 N  N   . LEU A 1 205 ? 68.779 52.992 51.902 1.00 25.68 ? 222 LEU A N   1 
ATOM   1496 C  CA  . LEU A 1 205 ? 67.665 52.181 51.412 1.00 24.95 ? 222 LEU A CA  1 
ATOM   1497 C  C   . LEU A 1 205 ? 67.036 51.375 52.541 1.00 27.11 ? 222 LEU A C   1 
ATOM   1498 O  O   . LEU A 1 205 ? 65.816 51.180 52.565 1.00 28.25 ? 222 LEU A O   1 
ATOM   1499 C  CB  . LEU A 1 205 ? 68.135 51.251 50.295 1.00 24.89 ? 222 LEU A CB  1 
ATOM   1500 C  CG  . LEU A 1 205 ? 68.472 51.941 48.973 1.00 25.39 ? 222 LEU A CG  1 
ATOM   1501 C  CD1 . LEU A 1 205 ? 69.023 50.929 47.970 1.00 22.92 ? 222 LEU A CD1 1 
ATOM   1502 C  CD2 . LEU A 1 205 ? 67.240 52.628 48.400 1.00 27.02 ? 222 LEU A CD2 1 
ATOM   1503 N  N   . GLY A 1 206 ? 67.847 50.900 53.487 1.00 25.74 ? 223 GLY A N   1 
ATOM   1504 C  CA  . GLY A 1 206 ? 67.277 50.211 54.637 1.00 27.45 ? 223 GLY A CA  1 
ATOM   1505 C  C   . GLY A 1 206 ? 66.374 51.119 55.448 1.00 28.83 ? 223 GLY A C   1 
ATOM   1506 O  O   . GLY A 1 206 ? 65.291 50.716 55.878 1.00 28.82 ? 223 GLY A O   1 
ATOM   1507 N  N   . GLU A 1 207 ? 66.788 52.373 55.627 1.00 28.20 ? 224 GLU A N   1 
ATOM   1508 C  CA  . GLU A 1 207 ? 65.941 53.327 56.338 1.00 31.26 ? 224 GLU A CA  1 
ATOM   1509 C  C   . GLU A 1 207 ? 64.691 53.672 55.541 1.00 31.11 ? 224 GLU A C   1 
ATOM   1510 O  O   . GLU A 1 207 ? 63.626 53.880 56.137 1.00 30.49 ? 224 GLU A O   1 
ATOM   1511 C  CB  . GLU A 1 207 ? 66.733 54.587 56.668 1.00 34.03 ? 224 GLU A CB  1 
ATOM   1512 C  CG  . GLU A 1 207 ? 67.833 54.357 57.693 1.00 35.12 ? 224 GLU A CG  1 
ATOM   1513 C  CD  . GLU A 1 207 ? 67.303 53.737 58.985 1.00 42.05 ? 224 GLU A CD  1 
ATOM   1514 O  OE1 . GLU A 1 207 ? 66.388 54.322 59.607 1.00 41.84 ? 224 GLU A OE1 1 
ATOM   1515 O  OE2 . GLU A 1 207 ? 67.810 52.665 59.383 1.00 43.95 ? 224 GLU A OE2 1 
ATOM   1516 N  N   . GLN A 1 208 ? 64.797 53.742 54.204 1.00 28.99 ? 225 GLN A N   1 
ATOM   1517 C  CA  . GLN A 1 208 ? 63.605 53.930 53.376 1.00 30.35 ? 225 GLN A CA  1 
ATOM   1518 C  C   . GLN A 1 208 ? 62.593 52.812 53.580 1.00 30.18 ? 225 GLN A C   1 
ATOM   1519 O  O   . GLN A 1 208 ? 61.383 53.061 53.590 1.00 30.23 ? 225 GLN A O   1 
ATOM   1520 C  CB  . GLN A 1 208 ? 63.967 54.006 51.892 1.00 30.81 ? 225 GLN A CB  1 
ATOM   1521 C  CG  . GLN A 1 208 ? 64.634 55.290 51.522 1.00 34.65 ? 225 GLN A CG  1 
ATOM   1522 C  CD  . GLN A 1 208 ? 63.642 56.441 51.535 1.00 40.31 ? 225 GLN A CD  1 
ATOM   1523 O  OE1 . GLN A 1 208 ? 63.786 57.372 52.324 1.00 42.98 ? 225 GLN A OE1 1 
ATOM   1524 N  NE2 . GLN A 1 208 ? 62.604 56.360 50.693 1.00 34.55 ? 225 GLN A NE2 1 
ATOM   1525 N  N   . ALA A 1 209 ? 63.064 51.571 53.686 1.00 28.76 ? 226 ALA A N   1 
ATOM   1526 C  CA  . ALA A 1 209 ? 62.148 50.457 53.905 1.00 29.75 ? 226 ALA A CA  1 
ATOM   1527 C  C   . ALA A 1 209 ? 61.472 50.560 55.266 1.00 31.33 ? 226 ALA A C   1 
ATOM   1528 O  O   . ALA A 1 209 ? 60.272 50.280 55.395 1.00 30.28 ? 226 ALA A O   1 
ATOM   1529 C  CB  . ALA A 1 209 ? 62.895 49.131 53.780 1.00 29.28 ? 226 ALA A CB  1 
ATOM   1530 N  N   . LYS A 1 210 ? 62.221 50.958 56.296 1.00 29.30 ? 227 LYS A N   1 
ATOM   1531 C  CA  . LYS A 1 210 ? 61.591 51.192 57.595 1.00 28.46 ? 227 LYS A CA  1 
ATOM   1532 C  C   . LYS A 1 210 ? 60.571 52.323 57.508 1.00 30.78 ? 227 LYS A C   1 
ATOM   1533 O  O   . LYS A 1 210 ? 59.508 52.262 58.139 1.00 32.79 ? 227 LYS A O   1 
ATOM   1534 C  CB  . LYS A 1 210 ? 62.653 51.491 58.656 1.00 31.45 ? 227 LYS A CB  1 
ATOM   1535 C  CG  . LYS A 1 210 ? 63.626 50.337 58.887 1.00 32.27 ? 227 LYS A CG  1 
ATOM   1536 C  CD  . LYS A 1 210 ? 64.633 50.658 59.987 1.00 38.81 ? 227 LYS A CD  1 
ATOM   1537 C  CE  . LYS A 1 210 ? 65.377 49.408 60.418 1.00 44.70 ? 227 LYS A CE  1 
ATOM   1538 N  NZ  . LYS A 1 210 ? 66.610 49.765 61.191 1.00 53.85 ? 227 LYS A NZ  1 
ATOM   1539 N  N   . GLY A 1 211 ? 60.872 53.359 56.720 1.00 30.94 ? 228 GLY A N   1 
ATOM   1540 C  CA  . GLY A 1 211 ? 59.907 54.425 56.510 1.00 31.86 ? 228 GLY A CA  1 
ATOM   1541 C  C   . GLY A 1 211 ? 58.628 53.933 55.857 1.00 31.78 ? 228 GLY A C   1 
ATOM   1542 O  O   . GLY A 1 211 ? 57.530 54.344 56.237 1.00 32.14 ? 228 GLY A O   1 
ATOM   1543 N  N   . LEU A 1 212 ? 58.753 53.032 54.874 1.00 30.53 ? 229 LEU A N   1 
ATOM   1544 C  CA  . LEU A 1 212 ? 57.571 52.488 54.212 1.00 29.65 ? 229 LEU A CA  1 
ATOM   1545 C  C   . LEU A 1 212 ? 56.731 51.663 55.179 1.00 33.29 ? 229 LEU A C   1 
ATOM   1546 O  O   . LEU A 1 212 ? 55.496 51.671 55.090 1.00 32.76 ? 229 LEU A O   1 
ATOM   1547 C  CB  . LEU A 1 212 ? 57.993 51.653 52.997 1.00 31.53 ? 229 LEU A CB  1 
ATOM   1548 C  CG  . LEU A 1 212 ? 56.880 51.212 52.033 1.00 31.63 ? 229 LEU A CG  1 
ATOM   1549 C  CD1 . LEU A 1 212 ? 56.240 52.420 51.388 1.00 31.86 ? 229 LEU A CD1 1 
ATOM   1550 C  CD2 . LEU A 1 212 ? 57.429 50.270 50.943 1.00 31.00 ? 229 LEU A CD2 1 
ATOM   1551 N  N   . ALA A 1 213 ? 57.380 50.978 56.128 1.00 32.75 ? 230 ALA A N   1 
ATOM   1552 C  CA  . ALA A 1 213 ? 56.641 50.209 57.128 1.00 32.92 ? 230 ALA A CA  1 
ATOM   1553 C  C   . ALA A 1 213 ? 55.919 51.113 58.124 1.00 35.25 ? 230 ALA A C   1 
ATOM   1554 O  O   . ALA A 1 213 ? 54.881 50.716 58.672 1.00 33.54 ? 230 ALA A O   1 
ATOM   1555 C  CB  . ALA A 1 213 ? 57.577 49.255 57.868 1.00 32.20 ? 230 ALA A CB  1 
ATOM   1556 N  N   . LYS A 1 214 ? 56.441 52.320 58.374 1.00 34.24 ? 231 LYS A N   1 
ATOM   1557 C  CA  . LYS A 1 214 ? 55.700 53.265 59.208 1.00 37.06 ? 231 LYS A CA  1 
ATOM   1558 C  C   . LYS A 1 214 ? 54.435 53.741 58.506 1.00 36.17 ? 231 LYS A C   1 
ATOM   1559 O  O   . LYS A 1 214 ? 53.404 53.967 59.158 1.00 38.45 ? 231 LYS A O   1 
ATOM   1560 C  CB  . LYS A 1 214 ? 56.576 54.465 59.586 1.00 38.69 ? 231 LYS A CB  1 
ATOM   1561 C  CG  . LYS A 1 214 ? 57.617 54.167 60.647 1.00 46.23 ? 231 LYS A CG  1 
ATOM   1562 C  CD  . LYS A 1 214 ? 58.272 55.444 61.196 1.00 51.43 ? 231 LYS A CD  1 
ATOM   1563 C  CE  . LYS A 1 214 ? 59.806 55.340 61.213 1.00 55.99 ? 231 LYS A CE  1 
ATOM   1564 N  NZ  . LYS A 1 214 ? 60.481 56.606 61.658 1.00 59.58 ? 231 LYS A NZ  1 
ATOM   1565 N  N   . GLU A 1 215 ? 54.499 53.904 57.180 1.00 35.57 ? 232 GLU A N   1 
ATOM   1566 C  CA  . GLU A 1 215 ? 53.362 54.396 56.411 1.00 34.42 ? 232 GLU A CA  1 
ATOM   1567 C  C   . GLU A 1 215 ? 52.297 53.317 56.237 1.00 36.35 ? 232 GLU A C   1 
ATOM   1568 O  O   . GLU A 1 215 ? 51.095 53.619 56.232 1.00 36.16 ? 232 GLU A O   1 
ATOM   1569 C  CB  . GLU A 1 215 ? 53.845 54.902 55.046 1.00 36.78 ? 232 GLU A CB  1 
ATOM   1570 C  CG  . GLU A 1 215 ? 52.764 55.559 54.210 1.00 37.95 ? 232 GLU A CG  1 
ATOM   1571 C  CD  . GLU A 1 215 ? 53.279 56.071 52.883 1.00 40.75 ? 232 GLU A CD  1 
ATOM   1572 O  OE1 . GLU A 1 215 ? 54.499 55.968 52.631 1.00 39.59 ? 232 GLU A OE1 1 
ATOM   1573 O  OE2 . GLU A 1 215 ? 52.451 56.542 52.074 1.00 41.12 ? 232 GLU A OE2 1 
ATOM   1574 N  N   . PHE A 1 216 ? 52.717 52.058 56.085 1.00 33.76 ? 233 PHE A N   1 
ATOM   1575 C  CA  . PHE A 1 216 ? 51.822 50.932 55.802 1.00 34.53 ? 233 PHE A CA  1 
ATOM   1576 C  C   . PHE A 1 216 ? 51.964 49.875 56.899 1.00 35.52 ? 233 PHE A C   1 
ATOM   1577 O  O   . PHE A 1 216 ? 52.934 49.109 56.917 1.00 35.29 ? 233 PHE A O   1 
ATOM   1578 C  CB  . PHE A 1 216 ? 52.115 50.349 54.417 1.00 31.99 ? 233 PHE A CB  1 
ATOM   1579 C  CG  . PHE A 1 216 ? 51.783 51.288 53.293 1.00 32.67 ? 233 PHE A CG  1 
ATOM   1580 C  CD1 . PHE A 1 216 ? 50.471 51.441 52.873 1.00 31.37 ? 233 PHE A CD1 1 
ATOM   1581 C  CD2 . PHE A 1 216 ? 52.779 52.032 52.668 1.00 31.32 ? 233 PHE A CD2 1 
ATOM   1582 C  CE1 . PHE A 1 216 ? 50.148 52.315 51.853 1.00 32.03 ? 233 PHE A CE1 1 
ATOM   1583 C  CE2 . PHE A 1 216 ? 52.471 52.902 51.644 1.00 32.93 ? 233 PHE A CE2 1 
ATOM   1584 C  CZ  . PHE A 1 216 ? 51.145 53.048 51.231 1.00 33.96 ? 233 PHE A CZ  1 
ATOM   1585 N  N   . LYS A 1 217 ? 50.981 49.822 57.804 1.00 33.22 ? 234 LYS A N   1 
ATOM   1586 C  CA  . LYS A 1 217 ? 51.013 48.870 58.909 1.00 37.75 ? 234 LYS A CA  1 
ATOM   1587 C  C   . LYS A 1 217 ? 50.957 47.416 58.451 1.00 35.62 ? 234 LYS A C   1 
ATOM   1588 O  O   . LYS A 1 217 ? 51.308 46.522 59.229 1.00 37.95 ? 234 LYS A O   1 
ATOM   1589 C  CB  . LYS A 1 217 ? 49.850 49.136 59.870 1.00 39.25 ? 234 LYS A CB  1 
ATOM   1590 C  CG  . LYS A 1 217 ? 49.898 50.475 60.594 1.00 45.90 ? 234 LYS A CG  1 
ATOM   1591 C  CD  . LYS A 1 217 ? 51.308 50.826 61.073 1.00 47.75 ? 234 LYS A CD  1 
ATOM   1592 C  CE  . LYS A 1 217 ? 51.309 52.168 61.831 1.00 54.54 ? 234 LYS A CE  1 
ATOM   1593 N  NZ  . LYS A 1 217 ? 52.575 52.946 61.654 1.00 50.85 ? 234 LYS A NZ  1 
ATOM   1594 N  N   . SER A 1 218 ? 50.499 47.153 57.227 1.00 33.92 ? 235 SER A N   1 
ATOM   1595 C  CA  . SER A 1 218 ? 50.477 45.793 56.707 1.00 36.30 ? 235 SER A CA  1 
ATOM   1596 C  C   . SER A 1 218 ? 51.843 45.311 56.246 1.00 36.57 ? 235 SER A C   1 
ATOM   1597 O  O   . SER A 1 218 ? 51.977 44.134 55.888 1.00 37.15 ? 235 SER A O   1 
ATOM   1598 C  CB  . SER A 1 218 ? 49.493 45.689 55.543 1.00 35.31 ? 235 SER A CB  1 
ATOM   1599 O  OG  . SER A 1 218 ? 48.184 45.981 55.992 1.00 39.72 ? 235 SER A OG  1 
ATOM   1600 N  N   . LEU A 1 219 ? 52.847 46.183 56.228 1.00 32.03 ? 236 LEU A N   1 
ATOM   1601 C  CA  . LEU A 1 219 ? 54.182 45.828 55.761 1.00 31.55 ? 236 LEU A CA  1 
ATOM   1602 C  C   . LEU A 1 219 ? 55.086 45.554 56.955 1.00 33.45 ? 236 LEU A C   1 
ATOM   1603 O  O   . LEU A 1 219 ? 55.111 46.340 57.907 1.00 34.01 ? 236 LEU A O   1 
ATOM   1604 C  CB  . LEU A 1 219 ? 54.770 46.954 54.907 1.00 30.08 ? 236 LEU A CB  1 
ATOM   1605 C  CG  . LEU A 1 219 ? 56.203 46.708 54.410 1.00 29.87 ? 236 LEU A CG  1 
ATOM   1606 C  CD1 . LEU A 1 219 ? 56.258 45.528 53.439 1.00 28.01 ? 236 LEU A CD1 1 
ATOM   1607 C  CD2 . LEU A 1 219 ? 56.804 47.965 53.786 1.00 28.56 ? 236 LEU A CD2 1 
ATOM   1608 N  N   . LYS A 1 220 ? 55.825 44.443 56.906 1.00 31.79 ? 237 LYS A N   1 
ATOM   1609 C  CA  . LYS A 1 220 ? 56.912 44.191 57.845 1.00 32.04 ? 237 LYS A CA  1 
ATOM   1610 C  C   . LYS A 1 220 ? 58.251 44.209 57.124 1.00 31.69 ? 237 LYS A C   1 
ATOM   1611 O  O   . LYS A 1 220 ? 58.375 43.724 55.990 1.00 30.77 ? 237 LYS A O   1 
ATOM   1612 C  CB  . LYS A 1 220 ? 56.742 42.867 58.597 1.00 35.86 ? 237 LYS A CB  1 
ATOM   1613 C  CG  . LYS A 1 220 ? 55.292 42.440 58.817 1.00 43.38 ? 237 LYS A CG  1 
ATOM   1614 C  CD  . LYS A 1 220 ? 54.559 43.418 59.753 1.00 47.65 ? 237 LYS A CD  1 
ATOM   1615 C  CE  . LYS A 1 220 ? 53.022 43.278 59.679 1.00 50.58 ? 237 LYS A CE  1 
ATOM   1616 N  NZ  . LYS A 1 220 ? 52.559 41.933 59.178 1.00 52.54 ? 237 LYS A NZ  1 
ATOM   1617 N  N   . VAL A 1 221 ? 59.249 44.779 57.794 1.00 29.26 ? 238 VAL A N   1 
ATOM   1618 C  CA  . VAL A 1 221 ? 60.564 44.998 57.209 1.00 28.98 ? 238 VAL A CA  1 
ATOM   1619 C  C   . VAL A 1 221 ? 61.626 44.465 58.161 1.00 31.30 ? 238 VAL A C   1 
ATOM   1620 O  O   . VAL A 1 221 ? 61.536 44.661 59.381 1.00 29.95 ? 238 VAL A O   1 
ATOM   1621 C  CB  . VAL A 1 221 ? 60.788 46.497 56.915 1.00 31.16 ? 238 VAL A CB  1 
ATOM   1622 C  CG1 . VAL A 1 221 ? 62.264 46.786 56.608 1.00 32.89 ? 238 VAL A CG1 1 
ATOM   1623 C  CG2 . VAL A 1 221 ? 59.893 46.942 55.757 1.00 30.39 ? 238 VAL A CG2 1 
ATOM   1624 N  N   . GLU A 1 222 ? 62.615 43.766 57.604 1.00 30.74 ? 239 GLU A N   1 
ATOM   1625 C  CA  . GLU A 1 222 ? 63.836 43.428 58.317 1.00 31.82 ? 239 GLU A CA  1 
ATOM   1626 C  C   . GLU A 1 222 ? 65.017 43.898 57.480 1.00 30.26 ? 239 GLU A C   1 
ATOM   1627 O  O   . GLU A 1 222 ? 65.023 43.722 56.259 1.00 30.35 ? 239 GLU A O   1 
ATOM   1628 C  CB  . GLU A 1 222 ? 63.969 41.929 58.554 1.00 35.20 ? 239 GLU A CB  1 
ATOM   1629 C  CG  . GLU A 1 222 ? 64.908 41.610 59.699 1.00 43.14 ? 239 GLU A CG  1 
ATOM   1630 C  CD  . GLU A 1 222 ? 64.922 40.143 60.062 1.00 48.46 ? 239 GLU A CD  1 
ATOM   1631 O  OE1 . GLU A 1 222 ? 64.032 39.405 59.576 1.00 49.82 ? 239 GLU A OE1 1 
ATOM   1632 O  OE2 . GLU A 1 222 ? 65.786 39.750 60.885 1.00 48.95 ? 239 GLU A OE2 1 
ATOM   1633 N  N   . VAL A 1 223 ? 66.012 44.496 58.131 1.00 29.98 ? 240 VAL A N   1 
ATOM   1634 C  CA  . VAL A 1 223 ? 67.212 44.985 57.455 1.00 31.50 ? 240 VAL A CA  1 
ATOM   1635 C  C   . VAL A 1 223 ? 68.399 44.238 58.051 1.00 32.14 ? 240 VAL A C   1 
ATOM   1636 O  O   . VAL A 1 223 ? 68.672 44.360 59.251 1.00 31.69 ? 240 VAL A O   1 
ATOM   1637 C  CB  . VAL A 1 223 ? 67.388 46.504 57.619 1.00 33.97 ? 240 VAL A CB  1 
ATOM   1638 C  CG1 . VAL A 1 223 ? 68.679 46.964 56.931 1.00 31.87 ? 240 VAL A CG1 1 
ATOM   1639 C  CG2 . VAL A 1 223 ? 66.171 47.262 57.092 1.00 34.11 ? 240 VAL A CG2 1 
ATOM   1640 N  N   . LEU A 1 224 ? 69.079 43.446 57.230 1.00 29.53 ? 241 LEU A N   1 
ATOM   1641 C  CA  . LEU A 1 224 ? 70.214 42.636 57.668 1.00 30.39 ? 241 LEU A CA  1 
ATOM   1642 C  C   . LEU A 1 224 ? 71.514 43.335 57.283 1.00 32.22 ? 241 LEU A C   1 
ATOM   1643 O  O   . LEU A 1 224 ? 71.660 43.785 56.143 1.00 29.79 ? 241 LEU A O   1 
ATOM   1644 C  CB  . LEU A 1 224 ? 70.177 41.245 57.026 1.00 31.42 ? 241 LEU A CB  1 
ATOM   1645 C  CG  . LEU A 1 224 ? 68.904 40.402 57.166 1.00 33.61 ? 241 LEU A CG  1 
ATOM   1646 C  CD1 . LEU A 1 224 ? 69.141 38.991 56.638 1.00 34.42 ? 241 LEU A CD1 1 
ATOM   1647 C  CD2 . LEU A 1 224 ? 68.421 40.371 58.600 1.00 37.90 ? 241 LEU A CD2 1 
ATOM   1648 N  N   . ASP A 1 225 ? 72.462 43.398 58.216 1.00 31.55 ? 242 ASP A N   1 
ATOM   1649 C  CA  . ASP A 1 225 ? 73.744 44.043 57.975 1.00 32.96 ? 242 ASP A CA  1 
ATOM   1650 C  C   . ASP A 1 225 ? 74.829 43.013 57.633 1.00 32.59 ? 242 ASP A C   1 
ATOM   1651 O  O   . ASP A 1 225 ? 74.557 41.815 57.483 1.00 30.13 ? 242 ASP A O   1 
ATOM   1652 C  CB  . ASP A 1 225 ? 74.127 44.917 59.175 1.00 33.20 ? 242 ASP A CB  1 
ATOM   1653 C  CG  . ASP A 1 225 ? 74.383 44.121 60.448 1.00 36.80 ? 242 ASP A CG  1 
ATOM   1654 O  OD1 . ASP A 1 225 ? 74.486 42.874 60.409 1.00 36.99 ? 242 ASP A OD1 1 
ATOM   1655 O  OD2 . ASP A 1 225 ? 74.468 44.762 61.519 1.00 40.28 ? 242 ASP A OD2 1 
ATOM   1656 N  N   A GLU A 1 226 ? 76.080 43.480 57.525 0.52 31.40 ? 243 GLU A N   1 
ATOM   1657 N  N   B GLU A 1 226 ? 76.071 43.500 57.499 0.48 31.41 ? 243 GLU A N   1 
ATOM   1658 C  CA  A GLU A 1 226 ? 77.141 42.613 57.019 0.52 31.92 ? 243 GLU A CA  1 
ATOM   1659 C  CA  B GLU A 1 226 ? 77.173 42.649 57.048 0.48 31.92 ? 243 GLU A CA  1 
ATOM   1660 C  C   A GLU A 1 226 ? 77.445 41.467 57.978 0.52 32.21 ? 243 GLU A C   1 
ATOM   1661 C  C   B GLU A 1 226 ? 77.379 41.459 57.975 0.48 32.21 ? 243 GLU A C   1 
ATOM   1662 O  O   A GLU A 1 226 ? 77.815 40.375 57.533 0.52 30.52 ? 243 GLU A O   1 
ATOM   1663 O  O   B GLU A 1 226 ? 77.634 40.340 57.515 0.48 30.52 ? 243 GLU A O   1 
ATOM   1664 C  CB  A GLU A 1 226 ? 78.413 43.421 56.723 0.52 33.44 ? 243 GLU A CB  1 
ATOM   1665 C  CB  B GLU A 1 226 ? 78.469 43.458 56.947 0.48 33.49 ? 243 GLU A CB  1 
ATOM   1666 C  CG  A GLU A 1 226 ? 79.041 44.166 57.902 0.52 33.58 ? 243 GLU A CG  1 
ATOM   1667 C  CG  B GLU A 1 226 ? 79.685 42.606 56.590 0.48 33.57 ? 243 GLU A CG  1 
ATOM   1668 C  CD  A GLU A 1 226 ? 78.669 45.646 57.973 0.52 38.82 ? 243 GLU A CD  1 
ATOM   1669 C  CD  B GLU A 1 226 ? 80.980 43.400 56.493 0.48 37.43 ? 243 GLU A CD  1 
ATOM   1670 O  OE1 A GLU A 1 226 ? 77.469 45.973 58.125 0.52 34.11 ? 243 GLU A OE1 1 
ATOM   1671 O  OE1 B GLU A 1 226 ? 80.935 44.623 56.233 0.48 36.81 ? 243 GLU A OE1 1 
ATOM   1672 O  OE2 A GLU A 1 226 ? 79.596 46.486 57.874 0.52 40.19 ? 243 GLU A OE2 1 
ATOM   1673 O  OE2 B GLU A 1 226 ? 82.050 42.784 56.689 0.48 38.91 ? 243 GLU A OE2 1 
ATOM   1674 N  N   . LYS A 1 227 ? 77.285 41.684 59.288 1.00 31.74 ? 244 LYS A N   1 
ATOM   1675 C  CA  . LYS A 1 227 ? 77.476 40.591 60.244 1.00 32.29 ? 244 LYS A CA  1 
ATOM   1676 C  C   . LYS A 1 227 ? 76.495 39.454 59.983 1.00 33.06 ? 244 LYS A C   1 
ATOM   1677 O  O   . LYS A 1 227 ? 76.873 38.276 59.994 1.00 32.81 ? 244 LYS A O   1 
ATOM   1678 C  CB  . LYS A 1 227 ? 77.316 41.111 61.675 1.00 35.88 ? 244 LYS A CB  1 
ATOM   1679 C  CG  . LYS A 1 227 ? 77.570 40.063 62.745 1.00 42.11 ? 244 LYS A CG  1 
ATOM   1680 C  CD  . LYS A 1 227 ? 77.624 40.701 64.135 1.00 45.47 ? 244 LYS A CD  1 
ATOM   1681 C  CE  . LYS A 1 227 ? 77.384 39.664 65.234 1.00 48.35 ? 244 LYS A CE  1 
ATOM   1682 N  NZ  . LYS A 1 227 ? 76.631 40.241 66.386 1.00 54.78 ? 244 LYS A NZ  1 
ATOM   1683 N  N   . LYS A 1 228 ? 75.234 39.788 59.712 1.00 31.84 ? 245 LYS A N   1 
ATOM   1684 C  CA  . LYS A 1 228 ? 74.255 38.744 59.441 1.00 32.27 ? 245 LYS A CA  1 
ATOM   1685 C  C   . LYS A 1 228 ? 74.533 38.063 58.101 1.00 31.30 ? 245 LYS A C   1 
ATOM   1686 O  O   . LYS A 1 228 ? 74.381 36.842 57.978 1.00 32.17 ? 245 LYS A O   1 
ATOM   1687 C  CB  . LYS A 1 228 ? 72.851 39.336 59.478 1.00 34.37 ? 245 LYS A CB  1 
ATOM   1688 C  CG  . LYS A 1 228 ? 71.753 38.324 59.198 1.00 39.99 ? 245 LYS A CG  1 
ATOM   1689 C  CD  . LYS A 1 228 ? 71.678 37.264 60.306 1.00 44.81 ? 245 LYS A CD  1 
ATOM   1690 C  CE  . LYS A 1 228 ? 70.403 36.418 60.185 1.00 45.43 ? 245 LYS A CE  1 
ATOM   1691 N  NZ  . LYS A 1 228 ? 70.442 35.232 61.098 1.00 51.47 ? 245 LYS A NZ  1 
ATOM   1692 N  N   . LEU A 1 229 ? 74.944 38.831 57.084 1.00 29.34 ? 246 LEU A N   1 
ATOM   1693 C  CA  . LEU A 1 229 ? 75.270 38.215 55.800 1.00 29.52 ? 246 LEU A CA  1 
ATOM   1694 C  C   . LEU A 1 229 ? 76.383 37.191 55.956 1.00 28.74 ? 246 LEU A C   1 
ATOM   1695 O  O   . LEU A 1 229 ? 76.339 36.117 55.347 1.00 29.94 ? 246 LEU A O   1 
ATOM   1696 C  CB  . LEU A 1 229 ? 75.690 39.280 54.787 1.00 29.16 ? 246 LEU A CB  1 
ATOM   1697 C  CG  . LEU A 1 229 ? 74.723 40.434 54.497 1.00 31.74 ? 246 LEU A CG  1 
ATOM   1698 C  CD1 . LEU A 1 229 ? 75.138 41.134 53.184 1.00 29.36 ? 246 LEU A CD1 1 
ATOM   1699 C  CD2 . LEU A 1 229 ? 73.275 39.997 54.478 1.00 31.29 ? 246 LEU A CD2 1 
ATOM   1700 N  N   . ARG A 1 230 ? 77.403 37.522 56.750 1.00 29.33 ? 247 ARG A N   1 
ATOM   1701 C  CA  . ARG A 1 230 ? 78.497 36.589 56.990 1.00 32.04 ? 247 ARG A CA  1 
ATOM   1702 C  C   . ARG A 1 230 ? 78.008 35.353 57.741 1.00 31.93 ? 247 ARG A C   1 
ATOM   1703 O  O   . ARG A 1 230 ? 78.395 34.226 57.413 1.00 30.67 ? 247 ARG A O   1 
ATOM   1704 C  CB  . ARG A 1 230 ? 79.606 37.293 57.772 1.00 35.61 ? 247 ARG A CB  1 
ATOM   1705 C  CG  . ARG A 1 230 ? 80.881 36.465 57.965 1.00 41.60 ? 247 ARG A CG  1 
ATOM   1706 C  CD  . ARG A 1 230 ? 82.069 37.369 58.326 1.00 43.54 ? 247 ARG A CD  1 
ATOM   1707 N  NE  . ARG A 1 230 ? 82.501 38.191 57.201 1.00 50.04 ? 247 ARG A NE  1 
ATOM   1708 C  CZ  . ARG A 1 230 ? 82.345 39.508 57.137 1.00 46.99 ? 247 ARG A CZ  1 
ATOM   1709 N  NH1 . ARG A 1 230 ? 81.765 40.183 58.116 1.00 48.47 ? 247 ARG A NH1 1 
ATOM   1710 N  NH2 . ARG A 1 230 ? 82.773 40.163 56.058 1.00 47.28 ? 247 ARG A NH2 1 
ATOM   1711 N  N   . GLU A 1 231 ? 77.154 35.548 58.751 1.00 31.68 ? 248 GLU A N   1 
ATOM   1712 C  CA  . GLU A 1 231 ? 76.530 34.418 59.438 1.00 32.58 ? 248 GLU A CA  1 
ATOM   1713 C  C   . GLU A 1 231 ? 75.805 33.495 58.472 1.00 33.03 ? 248 GLU A C   1 
ATOM   1714 O  O   . GLU A 1 231 ? 75.843 32.264 58.626 1.00 32.01 ? 248 GLU A O   1 
ATOM   1715 C  CB  . GLU A 1 231 ? 75.540 34.927 60.478 1.00 36.03 ? 248 GLU A CB  1 
ATOM   1716 C  CG  . GLU A 1 231 ? 76.117 35.109 61.842 1.00 42.62 ? 248 GLU A CG  1 
ATOM   1717 C  CD  . GLU A 1 231 ? 75.191 35.915 62.727 1.00 49.06 ? 248 GLU A CD  1 
ATOM   1718 O  OE1 . GLU A 1 231 ? 73.995 35.541 62.826 1.00 52.31 ? 248 GLU A OE1 1 
ATOM   1719 O  OE2 . GLU A 1 231 ? 75.676 36.888 63.348 1.00 49.13 ? 248 GLU A OE2 1 
ATOM   1720 N  N   . LEU A 1 232 ? 75.095 34.074 57.500 1.00 30.72 ? 249 LEU A N   1 
ATOM   1721 C  CA  . LEU A 1 232 ? 74.353 33.308 56.509 1.00 31.11 ? 249 LEU A CA  1 
ATOM   1722 C  C   . LEU A 1 232 ? 75.247 32.703 55.437 1.00 32.04 ? 249 LEU A C   1 
ATOM   1723 O  O   . LEU A 1 232 ? 74.771 31.865 54.666 1.00 31.84 ? 249 LEU A O   1 
ATOM   1724 C  CB  . LEU A 1 232 ? 73.303 34.198 55.846 1.00 30.52 ? 249 LEU A CB  1 
ATOM   1725 C  CG  . LEU A 1 232 ? 72.162 34.613 56.770 1.00 34.31 ? 249 LEU A CG  1 
ATOM   1726 C  CD1 . LEU A 1 232 ? 71.415 35.790 56.174 1.00 33.31 ? 249 LEU A CD1 1 
ATOM   1727 C  CD2 . LEU A 1 232 ? 71.231 33.419 56.986 1.00 35.50 ? 249 LEU A CD2 1 
ATOM   1728 N  N   . GLY A 1 233 ? 76.518 33.104 55.372 1.00 30.28 ? 250 GLY A N   1 
ATOM   1729 C  CA  . GLY A 1 233 ? 77.438 32.554 54.394 1.00 31.36 ? 250 GLY A CA  1 
ATOM   1730 C  C   . GLY A 1 233 ? 77.319 33.128 52.999 1.00 29.36 ? 250 GLY A C   1 
ATOM   1731 O  O   . GLY A 1 233 ? 77.715 32.466 52.033 1.00 29.16 ? 250 GLY A O   1 
ATOM   1732 N  N   . MET A 1 234 ? 76.791 34.343 52.849 1.00 27.11 ? 251 MET A N   1 
ATOM   1733 C  CA  . MET A 1 234 ? 76.667 34.916 51.505 1.00 25.77 ? 251 MET A CA  1 
ATOM   1734 C  C   . MET A 1 234 ? 77.992 35.517 51.047 1.00 27.78 ? 251 MET A C   1 
ATOM   1735 O  O   . MET A 1 234 ? 78.197 36.734 50.990 1.00 26.33 ? 251 MET A O   1 
ATOM   1736 C  CB  . MET A 1 234 ? 75.492 35.885 51.399 1.00 28.32 ? 251 MET A CB  1 
ATOM   1737 C  CG  . MET A 1 234 ? 74.285 35.550 52.244 1.00 28.24 ? 251 MET A CG  1 
ATOM   1738 S  SD  . MET A 1 234 ? 73.029 36.841 52.111 1.00 34.02 ? 251 MET A SD  1 
ATOM   1739 C  CE  . MET A 1 234 ? 71.538 35.869 51.860 1.00 33.49 ? 251 MET A CE  1 
ATOM   1740 N  N   . GLY A 1 235 ? 78.879 34.614 50.623 1.00 25.87 ? 252 GLY A N   1 
ATOM   1741 C  CA  . GLY A 1 235 ? 80.229 35.008 50.266 1.00 25.44 ? 252 GLY A CA  1 
ATOM   1742 C  C   . GLY A 1 235 ? 80.332 35.856 49.010 1.00 26.59 ? 252 GLY A C   1 
ATOM   1743 O  O   . GLY A 1 235 ? 81.225 36.698 48.912 1.00 25.60 ? 252 GLY A O   1 
ATOM   1744 N  N   . SER A 1 236 ? 79.461 35.638 48.023 1.00 25.58 ? 253 SER A N   1 
ATOM   1745 C  CA  . SER A 1 236 ? 79.593 36.469 46.823 1.00 24.99 ? 253 SER A CA  1 
ATOM   1746 C  C   . SER A 1 236 ? 78.982 37.854 47.027 1.00 26.03 ? 253 SER A C   1 
ATOM   1747 O  O   . SER A 1 236 ? 79.512 38.844 46.504 1.00 24.53 ? 253 SER A O   1 
ATOM   1748 C  CB  . SER A 1 236 ? 79.004 35.770 45.583 1.00 25.85 ? 253 SER A CB  1 
ATOM   1749 O  OG  . SER A 1 236 ? 77.623 35.461 45.696 1.00 26.92 ? 253 SER A OG  1 
ATOM   1750 N  N   . PHE A 1 237 ? 77.892 37.946 47.789 1.00 24.77 ? 254 PHE A N   1 
ATOM   1751 C  CA  . PHE A 1 237 ? 77.323 39.243 48.156 1.00 26.04 ? 254 PHE A CA  1 
ATOM   1752 C  C   . PHE A 1 237 ? 78.363 40.070 48.910 1.00 25.69 ? 254 PHE A C   1 
ATOM   1753 O  O   . PHE A 1 237 ? 78.645 41.223 48.555 1.00 23.26 ? 254 PHE A O   1 
ATOM   1754 C  CB  . PHE A 1 237 ? 76.054 38.968 48.987 1.00 24.02 ? 254 PHE A CB  1 
ATOM   1755 C  CG  . PHE A 1 237 ? 75.148 40.164 49.276 1.00 25.17 ? 254 PHE A CG  1 
ATOM   1756 C  CD1 . PHE A 1 237 ? 75.568 41.478 49.155 1.00 26.31 ? 254 PHE A CD1 1 
ATOM   1757 C  CD2 . PHE A 1 237 ? 73.850 39.924 49.727 1.00 28.73 ? 254 PHE A CD2 1 
ATOM   1758 C  CE1 . PHE A 1 237 ? 74.707 42.531 49.480 1.00 26.21 ? 254 PHE A CE1 1 
ATOM   1759 C  CE2 . PHE A 1 237 ? 72.971 40.978 50.036 1.00 28.58 ? 254 PHE A CE2 1 
ATOM   1760 C  CZ  . PHE A 1 237 ? 73.416 42.288 49.911 1.00 25.95 ? 254 PHE A CZ  1 
ATOM   1761 N  N   . LEU A 1 238 ? 79.005 39.458 49.908 1.00 24.39 ? 255 LEU A N   1 
ATOM   1762 C  CA  . LEU A 1 238 ? 80.029 40.150 50.687 1.00 26.00 ? 255 LEU A CA  1 
ATOM   1763 C  C   . LEU A 1 238 ? 81.233 40.514 49.833 1.00 24.77 ? 255 LEU A C   1 
ATOM   1764 O  O   . LEU A 1 238 ? 81.850 41.559 50.058 1.00 24.33 ? 255 LEU A O   1 
ATOM   1765 C  CB  . LEU A 1 238 ? 80.464 39.269 51.858 1.00 26.72 ? 255 LEU A CB  1 
ATOM   1766 C  CG  . LEU A 1 238 ? 79.441 39.143 52.993 1.00 30.43 ? 255 LEU A CG  1 
ATOM   1767 C  CD1 . LEU A 1 238 ? 79.896 38.055 53.955 1.00 30.68 ? 255 LEU A CD1 1 
ATOM   1768 C  CD2 . LEU A 1 238 ? 79.285 40.469 53.727 1.00 31.14 ? 255 LEU A CD2 1 
ATOM   1769 N  N   . ALA A 1 239 ? 81.580 39.679 48.848 1.00 24.09 ? 256 ALA A N   1 
ATOM   1770 C  CA  . ALA A 1 239 ? 82.722 39.997 47.992 1.00 24.51 ? 256 ALA A CA  1 
ATOM   1771 C  C   . ALA A 1 239 ? 82.493 41.289 47.215 1.00 24.33 ? 256 ALA A C   1 
ATOM   1772 O  O   . ALA A 1 239 ? 83.436 42.064 46.996 1.00 25.29 ? 256 ALA A O   1 
ATOM   1773 C  CB  . ALA A 1 239 ? 82.999 38.838 47.034 1.00 24.90 ? 256 ALA A CB  1 
ATOM   1774 N  N   . VAL A 1 240 ? 81.257 41.519 46.751 1.00 23.28 ? 257 VAL A N   1 
ATOM   1775 C  CA  . VAL A 1 240 ? 80.957 42.757 46.032 1.00 24.00 ? 257 VAL A CA  1 
ATOM   1776 C  C   . VAL A 1 240 ? 81.123 43.956 46.955 1.00 24.45 ? 257 VAL A C   1 
ATOM   1777 O  O   . VAL A 1 240 ? 81.686 44.987 46.569 1.00 24.69 ? 257 VAL A O   1 
ATOM   1778 C  CB  . VAL A 1 240 ? 79.537 42.716 45.437 1.00 24.05 ? 257 VAL A CB  1 
ATOM   1779 C  CG1 . VAL A 1 240 ? 79.177 44.091 44.838 1.00 23.67 ? 257 VAL A CG1 1 
ATOM   1780 C  CG2 . VAL A 1 240 ? 79.429 41.629 44.387 1.00 22.73 ? 257 VAL A CG2 1 
ATOM   1781 N  N   . ALA A 1 241 ? 80.635 43.838 48.189 1.00 23.56 ? 258 ALA A N   1 
ATOM   1782 C  CA  . ALA A 1 241 ? 80.563 44.961 49.115 1.00 26.20 ? 258 ALA A CA  1 
ATOM   1783 C  C   . ALA A 1 241 ? 81.903 45.346 49.727 1.00 25.61 ? 258 ALA A C   1 
ATOM   1784 O  O   . ALA A 1 241 ? 82.050 46.492 50.175 1.00 25.31 ? 258 ALA A O   1 
ATOM   1785 C  CB  . ALA A 1 241 ? 79.584 44.638 50.258 1.00 26.19 ? 258 ALA A CB  1 
ATOM   1786 N  N   . GLN A 1 242 ? 82.866 44.419 49.796 1.00 22.65 ? 259 GLN A N   1 
ATOM   1787 C  CA  . GLN A 1 242 ? 84.014 44.627 50.678 1.00 25.91 ? 259 GLN A CA  1 
ATOM   1788 C  C   . GLN A 1 242 ? 84.914 45.783 50.246 1.00 26.64 ? 259 GLN A C   1 
ATOM   1789 O  O   . GLN A 1 242 ? 85.599 46.359 51.098 1.00 26.63 ? 259 GLN A O   1 
ATOM   1790 C  CB  . GLN A 1 242 ? 84.821 43.335 50.787 1.00 27.10 ? 259 GLN A CB  1 
ATOM   1791 C  CG  . GLN A 1 242 ? 85.537 42.930 49.504 1.00 25.22 ? 259 GLN A CG  1 
ATOM   1792 C  CD  . GLN A 1 242 ? 86.253 41.582 49.671 1.00 30.41 ? 259 GLN A CD  1 
ATOM   1793 O  OE1 . GLN A 1 242 ? 85.622 40.570 50.014 1.00 31.71 ? 259 GLN A OE1 1 
ATOM   1794 N  NE2 . GLN A 1 242 ? 87.561 41.569 49.460 1.00 29.02 ? 259 GLN A NE2 1 
ATOM   1795 N  N   . GLY A 1 243 ? 84.921 46.151 48.963 1.00 24.93 ? 260 GLY A N   1 
ATOM   1796 C  CA  . GLY A 1 243 ? 85.777 47.253 48.535 1.00 26.38 ? 260 GLY A CA  1 
ATOM   1797 C  C   . GLY A 1 243 ? 85.306 48.625 48.984 1.00 28.13 ? 260 GLY A C   1 
ATOM   1798 O  O   . GLY A 1 243 ? 86.097 49.574 48.979 1.00 30.70 ? 260 GLY A O   1 
ATOM   1799 N  N   . SER A 1 244 ? 84.038 48.759 49.350 1.00 26.74 ? 261 SER A N   1 
ATOM   1800 C  CA  . SER A 1 244 ? 83.454 50.057 49.677 1.00 25.95 ? 261 SER A CA  1 
ATOM   1801 C  C   . SER A 1 244 ? 83.485 50.337 51.173 1.00 29.82 ? 261 SER A C   1 
ATOM   1802 O  O   . SER A 1 244 ? 83.385 49.422 51.990 1.00 28.34 ? 261 SER A O   1 
ATOM   1803 C  CB  . SER A 1 244 ? 82.002 50.113 49.197 1.00 25.34 ? 261 SER A CB  1 
ATOM   1804 O  OG  . SER A 1 244 ? 81.375 51.297 49.651 1.00 25.30 ? 261 SER A OG  1 
ATOM   1805 N  N   . ASP A 1 245 ? 83.584 51.633 51.523 1.00 27.39 ? 262 ASP A N   1 
ATOM   1806 C  CA  . ASP A 1 245 ? 83.344 52.086 52.894 1.00 29.47 ? 262 ASP A CA  1 
ATOM   1807 C  C   . ASP A 1 245 ? 81.888 51.913 53.329 1.00 29.66 ? 262 ASP A C   1 
ATOM   1808 O  O   . ASP A 1 245 ? 81.611 51.885 54.536 1.00 29.43 ? 262 ASP A O   1 
ATOM   1809 C  CB  . ASP A 1 245 ? 83.705 53.566 53.049 1.00 28.55 ? 262 ASP A CB  1 
ATOM   1810 C  CG  . ASP A 1 245 ? 85.207 53.833 53.020 1.00 29.24 ? 262 ASP A CG  1 
ATOM   1811 O  OD1 . ASP A 1 245 ? 86.016 52.891 52.953 1.00 30.82 ? 262 ASP A OD1 1 
ATOM   1812 O  OD2 . ASP A 1 245 ? 85.569 55.020 53.094 1.00 31.21 ? 262 ASP A OD2 1 
ATOM   1813 N  N   . GLN A 1 246 ? 80.955 51.842 52.387 1.00 27.39 ? 263 GLN A N   1 
ATOM   1814 C  CA  . GLN A 1 246 ? 79.541 51.708 52.714 1.00 27.81 ? 263 GLN A CA  1 
ATOM   1815 C  C   . GLN A 1 246 ? 79.216 50.244 52.979 1.00 28.57 ? 263 GLN A C   1 
ATOM   1816 O  O   . GLN A 1 246 ? 79.538 49.382 52.148 1.00 28.31 ? 263 GLN A O   1 
ATOM   1817 C  CB  . GLN A 1 246 ? 78.672 52.237 51.569 1.00 27.65 ? 263 GLN A CB  1 
ATOM   1818 C  CG  . GLN A 1 246 ? 78.631 53.761 51.463 1.00 28.31 ? 263 GLN A CG  1 
ATOM   1819 C  CD  . GLN A 1 246 ? 78.004 54.416 52.674 1.00 32.36 ? 263 GLN A CD  1 
ATOM   1820 O  OE1 . GLN A 1 246 ? 77.087 53.865 53.297 1.00 31.02 ? 263 GLN A OE1 1 
ATOM   1821 N  NE2 . GLN A 1 246 ? 78.505 55.600 53.030 1.00 34.84 ? 263 GLN A NE2 1 
ATOM   1822 N  N   . PRO A 1 247 ? 78.617 49.919 54.123 1.00 28.98 ? 264 PRO A N   1 
ATOM   1823 C  CA  . PRO A 1 247 ? 78.268 48.529 54.381 1.00 30.40 ? 264 PRO A CA  1 
ATOM   1824 C  C   . PRO A 1 247 ? 77.110 48.093 53.508 1.00 28.47 ? 264 PRO A C   1 
ATOM   1825 O  O   . PRO A 1 247 ? 76.293 48.921 53.062 1.00 28.32 ? 264 PRO A O   1 
ATOM   1826 C  CB  . PRO A 1 247 ? 77.884 48.527 55.874 1.00 30.80 ? 264 PRO A CB  1 
ATOM   1827 C  CG  . PRO A 1 247 ? 77.594 49.929 56.224 1.00 32.23 ? 264 PRO A CG  1 
ATOM   1828 C  CD  . PRO A 1 247 ? 78.355 50.806 55.274 1.00 28.53 ? 264 PRO A CD  1 
ATOM   1829 N  N   . PRO A 1 248 ? 76.996 46.802 53.232 1.00 26.90 ? 265 PRO A N   1 
ATOM   1830 C  CA  . PRO A 1 248 ? 75.860 46.283 52.469 1.00 26.70 ? 265 PRO A CA  1 
ATOM   1831 C  C   . PRO A 1 248 ? 74.637 46.096 53.356 1.00 26.92 ? 265 PRO A C   1 
ATOM   1832 O  O   . PRO A 1 248 ? 74.723 46.085 54.578 1.00 28.12 ? 265 PRO A O   1 
ATOM   1833 C  CB  . PRO A 1 248 ? 76.379 44.933 51.981 1.00 25.86 ? 265 PRO A CB  1 
ATOM   1834 C  CG  . PRO A 1 248 ? 77.261 44.469 53.150 1.00 29.28 ? 265 PRO A CG  1 
ATOM   1835 C  CD  . PRO A 1 248 ? 77.919 45.731 53.667 1.00 28.20 ? 265 PRO A CD  1 
ATOM   1836 N  N   . ARG A 1 249 ? 73.488 45.911 52.705 1.00 26.56 ? 266 ARG A N   1 
ATOM   1837 C  CA  . ARG A 1 249 ? 72.236 45.610 53.391 1.00 26.71 ? 266 ARG A CA  1 
ATOM   1838 C  C   . ARG A 1 249 ? 71.440 44.610 52.567 1.00 25.61 ? 266 ARG A C   1 
ATOM   1839 O  O   . ARG A 1 249 ? 71.345 44.751 51.348 1.00 25.32 ? 266 ARG A O   1 
ATOM   1840 C  CB  . ARG A 1 249 ? 71.381 46.872 53.581 1.00 26.01 ? 266 ARG A CB  1 
ATOM   1841 C  CG  . ARG A 1 249 ? 71.996 47.952 54.462 1.00 26.57 ? 266 ARG A CG  1 
ATOM   1842 C  CD  . ARG A 1 249 ? 72.051 47.470 55.891 1.00 28.41 ? 266 ARG A CD  1 
ATOM   1843 N  NE  . ARG A 1 249 ? 72.519 48.504 56.797 1.00 31.70 ? 266 ARG A NE  1 
ATOM   1844 C  CZ  . ARG A 1 249 ? 73.726 48.529 57.341 1.00 33.66 ? 266 ARG A CZ  1 
ATOM   1845 N  NH1 . ARG A 1 249 ? 74.654 47.649 57.001 1.00 33.85 ? 266 ARG A NH1 1 
ATOM   1846 N  NH2 . ARG A 1 249 ? 74.004 49.457 58.253 1.00 35.77 ? 266 ARG A NH2 1 
ATOM   1847 N  N   . LEU A 1 250 ? 70.847 43.621 53.230 1.00 27.02 ? 267 LEU A N   1 
ATOM   1848 C  CA  . LEU A 1 250 ? 69.798 42.800 52.632 1.00 27.17 ? 267 LEU A CA  1 
ATOM   1849 C  C   . LEU A 1 250 ? 68.489 43.207 53.294 1.00 28.14 ? 267 LEU A C   1 
ATOM   1850 O  O   . LEU A 1 250 ? 68.320 43.029 54.504 1.00 27.99 ? 267 LEU A O   1 
ATOM   1851 C  CB  . LEU A 1 250 ? 70.062 41.307 52.817 1.00 27.87 ? 267 LEU A CB  1 
ATOM   1852 C  CG  . LEU A 1 250 ? 68.948 40.416 52.236 1.00 28.34 ? 267 LEU A CG  1 
ATOM   1853 C  CD1 . LEU A 1 250 ? 68.742 40.619 50.734 1.00 27.87 ? 267 LEU A CD1 1 
ATOM   1854 C  CD2 . LEU A 1 250 ? 69.256 38.964 52.557 1.00 31.33 ? 267 LEU A CD2 1 
ATOM   1855 N  N   . ILE A 1 251 ? 67.589 43.789 52.512 1.00 25.29 ? 268 ILE A N   1 
ATOM   1856 C  CA  . ILE A 1 251 ? 66.319 44.306 53.006 1.00 26.76 ? 268 ILE A CA  1 
ATOM   1857 C  C   . ILE A 1 251 ? 65.236 43.294 52.679 1.00 27.24 ? 268 ILE A C   1 
ATOM   1858 O  O   . ILE A 1 251 ? 65.094 42.887 51.524 1.00 26.46 ? 268 ILE A O   1 
ATOM   1859 C  CB  . ILE A 1 251 ? 65.998 45.676 52.379 1.00 26.77 ? 268 ILE A CB  1 
ATOM   1860 C  CG1 . ILE A 1 251 ? 67.139 46.664 52.660 1.00 29.18 ? 268 ILE A CG1 1 
ATOM   1861 C  CG2 . ILE A 1 251 ? 64.640 46.183 52.886 1.00 27.95 ? 268 ILE A CG2 1 
ATOM   1862 C  CD1 . ILE A 1 251 ? 67.077 47.956 51.829 1.00 27.36 ? 268 ILE A CD1 1 
ATOM   1863 N  N   . ILE A 1 252 ? 64.471 42.887 53.685 1.00 26.03 ? 269 ILE A N   1 
ATOM   1864 C  CA  . ILE A 1 252 ? 63.381 41.925 53.517 1.00 28.59 ? 269 ILE A CA  1 
ATOM   1865 C  C   . ILE A 1 252 ? 62.048 42.618 53.790 1.00 29.05 ? 269 ILE A C   1 
ATOM   1866 O  O   . ILE A 1 252 ? 61.804 43.104 54.897 1.00 29.01 ? 269 ILE A O   1 
ATOM   1867 C  CB  . ILE A 1 252 ? 63.575 40.704 54.428 1.00 28.53 ? 269 ILE A CB  1 
ATOM   1868 C  CG1 . ILE A 1 252 ? 65.001 40.175 54.232 1.00 30.77 ? 269 ILE A CG1 1 
ATOM   1869 C  CG2 . ILE A 1 252 ? 62.494 39.649 54.132 1.00 31.06 ? 269 ILE A CG2 1 
ATOM   1870 C  CD1 . ILE A 1 252 ? 65.526 39.353 55.359 1.00 35.77 ? 269 ILE A CD1 1 
ATOM   1871 N  N   . LEU A 1 253 ? 61.191 42.660 52.775 1.00 28.40 ? 270 LEU A N   1 
ATOM   1872 C  CA  . LEU A 1 253 ? 59.841 43.204 52.867 1.00 28.60 ? 270 LEU A CA  1 
ATOM   1873 C  C   . LEU A 1 253 ? 58.860 42.043 52.856 1.00 29.10 ? 270 LEU A C   1 
ATOM   1874 O  O   . LEU A 1 253 ? 58.995 41.128 52.039 1.00 29.27 ? 270 LEU A O   1 
ATOM   1875 C  CB  . LEU A 1 253 ? 59.542 44.141 51.687 1.00 27.42 ? 270 LEU A CB  1 
ATOM   1876 C  CG  . LEU A 1 253 ? 60.560 45.211 51.287 1.00 30.54 ? 270 LEU A CG  1 
ATOM   1877 C  CD1 . LEU A 1 253 ? 60.049 46.051 50.108 1.00 34.65 ? 270 LEU A CD1 1 
ATOM   1878 C  CD2 . LEU A 1 253 ? 60.871 46.100 52.451 1.00 29.95 ? 270 LEU A CD2 1 
ATOM   1879 N  N   . GLN A 1 254 ? 57.872 42.075 53.742 1.00 27.27 ? 271 GLN A N   1 
ATOM   1880 C  CA  . GLN A 1 254 ? 56.873 41.014 53.756 1.00 30.96 ? 271 GLN A CA  1 
ATOM   1881 C  C   . GLN A 1 254 ? 55.493 41.615 53.922 1.00 33.02 ? 271 GLN A C   1 
ATOM   1882 O  O   . GLN A 1 254 ? 55.267 42.412 54.839 1.00 31.73 ? 271 GLN A O   1 
ATOM   1883 C  CB  . GLN A 1 254 ? 57.130 40.001 54.874 1.00 31.71 ? 271 GLN A CB  1 
ATOM   1884 C  CG  . GLN A 1 254 ? 58.405 39.198 54.677 1.00 33.26 ? 271 GLN A CG  1 
ATOM   1885 C  CD  . GLN A 1 254 ? 58.627 38.215 55.795 1.00 37.62 ? 271 GLN A CD  1 
ATOM   1886 O  OE1 . GLN A 1 254 ? 58.005 37.153 55.826 1.00 37.88 ? 271 GLN A OE1 1 
ATOM   1887 N  NE2 . GLN A 1 254 ? 59.505 38.565 56.731 1.00 39.47 ? 271 GLN A NE2 1 
ATOM   1888 N  N   . TYR A 1 255 ? 54.576 41.201 53.049 1.00 31.51 ? 272 TYR A N   1 
ATOM   1889 C  CA  . TYR A 1 255 ? 53.181 41.621 53.078 1.00 31.40 ? 272 TYR A CA  1 
ATOM   1890 C  C   . TYR A 1 255 ? 52.301 40.388 52.939 1.00 32.59 ? 272 TYR A C   1 
ATOM   1891 O  O   . TYR A 1 255 ? 52.464 39.622 51.989 1.00 31.05 ? 272 TYR A O   1 
ATOM   1892 C  CB  . TYR A 1 255 ? 52.905 42.610 51.944 1.00 29.60 ? 272 TYR A CB  1 
ATOM   1893 C  CG  . TYR A 1 255 ? 51.441 42.817 51.641 1.00 30.48 ? 272 TYR A CG  1 
ATOM   1894 C  CD1 . TYR A 1 255 ? 50.658 43.654 52.436 1.00 30.15 ? 272 TYR A CD1 1 
ATOM   1895 C  CD2 . TYR A 1 255 ? 50.843 42.194 50.551 1.00 28.94 ? 272 TYR A CD2 1 
ATOM   1896 C  CE1 . TYR A 1 255 ? 49.315 43.863 52.154 1.00 33.28 ? 272 TYR A CE1 1 
ATOM   1897 C  CE2 . TYR A 1 255 ? 49.493 42.396 50.258 1.00 30.47 ? 272 TYR A CE2 1 
ATOM   1898 C  CZ  . TYR A 1 255 ? 48.744 43.238 51.055 1.00 31.67 ? 272 TYR A CZ  1 
ATOM   1899 O  OH  . TYR A 1 255 ? 47.418 43.436 50.771 1.00 31.30 ? 272 TYR A OH  1 
ATOM   1900 N  N   . ASN A 1 256 ? 51.371 40.189 53.871 1.00 32.11 ? 273 ASN A N   1 
ATOM   1901 C  CA  . ASN A 1 256 ? 50.550 38.975 53.867 1.00 34.94 ? 273 ASN A CA  1 
ATOM   1902 C  C   . ASN A 1 256 ? 49.087 39.361 53.682 1.00 34.88 ? 273 ASN A C   1 
ATOM   1903 O  O   . ASN A 1 256 ? 48.324 39.459 54.648 1.00 36.95 ? 273 ASN A O   1 
ATOM   1904 C  CB  . ASN A 1 256 ? 50.769 38.182 55.134 1.00 38.66 ? 273 ASN A CB  1 
ATOM   1905 C  CG  . ASN A 1 256 ? 52.128 37.494 55.146 1.00 45.20 ? 273 ASN A CG  1 
ATOM   1906 O  OD1 . ASN A 1 256 ? 52.363 36.541 54.410 1.00 46.54 ? 273 ASN A OD1 1 
ATOM   1907 N  ND2 . ASN A 1 256 ? 53.024 37.978 55.992 1.00 49.22 ? 273 ASN A ND2 1 
ATOM   1908 N  N   . GLY A 1 257 ? 48.696 39.572 52.426 1.00 32.55 ? 274 GLY A N   1 
ATOM   1909 C  CA  . GLY A 1 257 ? 47.332 39.922 52.086 1.00 34.71 ? 274 GLY A CA  1 
ATOM   1910 C  C   . GLY A 1 257 ? 46.397 38.757 51.841 1.00 35.52 ? 274 GLY A C   1 
ATOM   1911 O  O   . GLY A 1 257 ? 45.194 38.969 51.698 1.00 35.75 ? 274 GLY A O   1 
ATOM   1912 N  N   . ALA A 1 258 ? 46.918 37.539 51.765 1.00 34.65 ? 275 ALA A N   1 
ATOM   1913 C  CA  . ALA A 1 258 ? 46.141 36.332 51.520 1.00 38.39 ? 275 ALA A CA  1 
ATOM   1914 C  C   . ALA A 1 258 ? 46.241 35.423 52.734 1.00 40.59 ? 275 ALA A C   1 
ATOM   1915 O  O   . ALA A 1 258 ? 46.937 35.716 53.709 1.00 41.63 ? 275 ALA A O   1 
ATOM   1916 C  CB  . ALA A 1 258 ? 46.626 35.626 50.251 1.00 37.77 ? 275 ALA A CB  1 
ATOM   1917 N  N   . LYS A 1 259 ? 45.545 34.298 52.664 1.00 44.65 ? 276 LYS A N   1 
ATOM   1918 C  CA  . LYS A 1 259 ? 45.510 33.385 53.792 1.00 45.19 ? 276 LYS A CA  1 
ATOM   1919 C  C   . LYS A 1 259 ? 46.894 32.745 53.986 1.00 48.34 ? 276 LYS A C   1 
ATOM   1920 O  O   . LYS A 1 259 ? 47.728 32.741 53.076 1.00 45.70 ? 276 LYS A O   1 
ATOM   1921 C  CB  . LYS A 1 259 ? 44.411 32.348 53.551 1.00 50.15 ? 276 LYS A CB  1 
ATOM   1922 C  CG  . LYS A 1 259 ? 43.250 32.452 54.524 1.00 56.57 ? 276 LYS A CG  1 
ATOM   1923 C  CD  . LYS A 1 259 ? 42.533 31.095 54.702 1.00 57.87 ? 276 LYS A CD  1 
ATOM   1924 C  CE  . LYS A 1 259 ? 41.035 31.284 54.849 1.00 60.98 ? 276 LYS A CE  1 
ATOM   1925 N  NZ  . LYS A 1 259 ? 40.208 30.080 54.638 1.00 63.77 ? 276 LYS A NZ  1 
ATOM   1926 N  N   . LYS A 1 260 ? 47.154 32.227 55.198 1.00 50.13 ? 277 LYS A N   1 
ATOM   1927 C  CA  . LYS A 1 260 ? 48.487 31.688 55.498 1.00 51.01 ? 277 LYS A CA  1 
ATOM   1928 C  C   . LYS A 1 260 ? 48.848 30.519 54.589 1.00 50.66 ? 277 LYS A C   1 
ATOM   1929 O  O   . LYS A 1 260 ? 50.034 30.223 54.403 1.00 50.46 ? 277 LYS A O   1 
ATOM   1930 C  CB  . LYS A 1 260 ? 48.594 31.233 56.962 1.00 55.99 ? 277 LYS A CB  1 
ATOM   1931 C  CG  . LYS A 1 260 ? 49.143 32.262 57.964 1.00 61.30 ? 277 LYS A CG  1 
ATOM   1932 C  CD  . LYS A 1 260 ? 48.813 33.694 57.579 1.00 59.11 ? 277 LYS A CD  1 
ATOM   1933 C  CE  . LYS A 1 260 ? 49.714 34.700 58.279 1.00 59.01 ? 277 LYS A CE  1 
ATOM   1934 N  NZ  . LYS A 1 260 ? 49.645 36.016 57.587 1.00 54.37 ? 277 LYS A NZ  1 
ATOM   1935 N  N   . ASP A 1 261 ? 47.853 29.833 54.031 1.00 50.06 ? 278 ASP A N   1 
ATOM   1936 C  CA  . ASP A 1 261 ? 48.143 28.671 53.202 1.00 52.00 ? 278 ASP A CA  1 
ATOM   1937 C  C   . ASP A 1 261 ? 48.587 29.033 51.789 1.00 51.62 ? 278 ASP A C   1 
ATOM   1938 O  O   . ASP A 1 261 ? 48.958 28.129 51.035 1.00 52.80 ? 278 ASP A O   1 
ATOM   1939 C  CB  . ASP A 1 261 ? 46.923 27.747 53.126 1.00 53.07 ? 278 ASP A CB  1 
ATOM   1940 C  CG  . ASP A 1 261 ? 45.773 28.361 52.350 1.00 59.41 ? 278 ASP A CG  1 
ATOM   1941 O  OD1 . ASP A 1 261 ? 45.380 29.498 52.681 1.00 60.08 ? 278 ASP A OD1 1 
ATOM   1942 O  OD2 . ASP A 1 261 ? 45.266 27.714 51.407 1.00 65.35 ? 278 ASP A OD2 1 
ATOM   1943 N  N   . GLN A 1 262 ? 48.553 30.311 51.406 1.00 46.24 ? 279 GLN A N   1 
ATOM   1944 C  CA  . GLN A 1 262 ? 48.910 30.716 50.052 1.00 44.15 ? 279 GLN A CA  1 
ATOM   1945 C  C   . GLN A 1 262 ? 50.413 30.974 50.000 1.00 40.60 ? 279 GLN A C   1 
ATOM   1946 O  O   . GLN A 1 262 ? 50.924 31.822 50.740 1.00 37.68 ? 279 GLN A O   1 
ATOM   1947 C  CB  . GLN A 1 262 ? 48.147 31.969 49.626 1.00 42.62 ? 279 GLN A CB  1 
ATOM   1948 C  CG  . GLN A 1 262 ? 46.650 31.765 49.430 1.00 48.18 ? 279 GLN A CG  1 
ATOM   1949 C  CD  . GLN A 1 262 ? 46.321 31.022 48.151 1.00 53.68 ? 279 GLN A CD  1 
ATOM   1950 O  OE1 . GLN A 1 262 ? 45.919 29.853 48.189 1.00 55.81 ? 279 GLN A OE1 1 
ATOM   1951 N  NE2 . GLN A 1 262 ? 46.501 31.684 47.010 1.00 49.73 ? 279 GLN A NE2 1 
ATOM   1952 N  N   . ALA A 1 263 ? 51.115 30.250 49.131 1.00 37.26 ? 280 ALA A N   1 
ATOM   1953 C  CA  . ALA A 1 263 ? 52.549 30.460 48.986 1.00 33.83 ? 280 ALA A CA  1 
ATOM   1954 C  C   . ALA A 1 263 ? 52.823 31.876 48.475 1.00 32.71 ? 280 ALA A C   1 
ATOM   1955 O  O   . ALA A 1 263 ? 52.058 32.415 47.673 1.00 31.42 ? 280 ALA A O   1 
ATOM   1956 C  CB  . ALA A 1 263 ? 53.147 29.428 48.029 1.00 33.31 ? 280 ALA A CB  1 
ATOM   1957 N  N   . PRO A 1 264 ? 53.909 32.500 48.921 1.00 31.36 ? 281 PRO A N   1 
ATOM   1958 C  CA  . PRO A 1 264 ? 54.199 33.876 48.505 1.00 31.07 ? 281 PRO A CA  1 
ATOM   1959 C  C   . PRO A 1 264 ? 54.828 33.954 47.122 1.00 28.71 ? 281 PRO A C   1 
ATOM   1960 O  O   . PRO A 1 264 ? 55.397 32.991 46.600 1.00 30.48 ? 281 PRO A O   1 
ATOM   1961 C  CB  . PRO A 1 264 ? 55.193 34.362 49.563 1.00 30.10 ? 281 PRO A CB  1 
ATOM   1962 C  CG  . PRO A 1 264 ? 55.933 33.104 49.956 1.00 31.33 ? 281 PRO A CG  1 
ATOM   1963 C  CD  . PRO A 1 264 ? 54.893 31.990 49.893 1.00 30.59 ? 281 PRO A CD  1 
ATOM   1964 N  N   . HIS A 1 265 ? 54.709 35.144 46.543 1.00 27.40 ? 282 HIS A N   1 
ATOM   1965 C  CA  . HIS A 1 265 ? 55.496 35.575 45.395 1.00 27.92 ? 282 HIS A CA  1 
ATOM   1966 C  C   . HIS A 1 265 ? 56.649 36.421 45.913 1.00 28.80 ? 282 HIS A C   1 
ATOM   1967 O  O   . HIS A 1 265 ? 56.445 37.286 46.774 1.00 28.56 ? 282 HIS A O   1 
ATOM   1968 C  CB  . HIS A 1 265 ? 54.634 36.387 44.431 1.00 26.65 ? 282 HIS A CB  1 
ATOM   1969 C  CG  . HIS A 1 265 ? 53.399 35.672 43.993 1.00 30.01 ? 282 HIS A CG  1 
ATOM   1970 N  ND1 . HIS A 1 265 ? 53.343 34.932 42.829 1.00 32.36 ? 282 HIS A ND1 1 
ATOM   1971 C  CD2 . HIS A 1 265 ? 52.191 35.536 44.584 1.00 31.05 ? 282 HIS A CD2 1 
ATOM   1972 C  CE1 . HIS A 1 265 ? 52.139 34.403 42.705 1.00 30.79 ? 282 HIS A CE1 1 
ATOM   1973 N  NE2 . HIS A 1 265 ? 51.424 34.746 43.761 1.00 31.89 ? 282 HIS A NE2 1 
ATOM   1974 N  N   . VAL A 1 266 ? 57.853 36.163 45.408 1.00 25.93 ? 283 VAL A N   1 
ATOM   1975 C  CA  . VAL A 1 266 ? 59.066 36.823 45.875 1.00 26.15 ? 283 VAL A CA  1 
ATOM   1976 C  C   . VAL A 1 266 ? 59.603 37.681 44.739 1.00 25.00 ? 283 VAL A C   1 
ATOM   1977 O  O   . VAL A 1 266 ? 59.732 37.208 43.602 1.00 25.94 ? 283 VAL A O   1 
ATOM   1978 C  CB  . VAL A 1 266 ? 60.127 35.807 46.339 1.00 25.99 ? 283 VAL A CB  1 
ATOM   1979 C  CG1 . VAL A 1 266 ? 61.424 36.521 46.764 1.00 26.89 ? 283 VAL A CG1 1 
ATOM   1980 C  CG2 . VAL A 1 266 ? 59.581 34.939 47.479 1.00 27.13 ? 283 VAL A CG2 1 
ATOM   1981 N  N   . LEU A 1 267 ? 59.902 38.939 45.045 1.00 24.45 ? 284 LEU A N   1 
ATOM   1982 C  CA  . LEU A 1 267 ? 60.576 39.847 44.125 1.00 23.68 ? 284 LEU A CA  1 
ATOM   1983 C  C   . LEU A 1 267 ? 61.975 40.103 44.670 1.00 26.73 ? 284 LEU A C   1 
ATOM   1984 O  O   . LEU A 1 267 ? 62.125 40.502 45.829 1.00 26.05 ? 284 LEU A O   1 
ATOM   1985 C  CB  . LEU A 1 267 ? 59.805 41.165 43.992 1.00 24.30 ? 284 LEU A CB  1 
ATOM   1986 C  CG  . LEU A 1 267 ? 58.313 41.060 43.637 1.00 25.17 ? 284 LEU A CG  1 
ATOM   1987 C  CD1 . LEU A 1 267 ? 57.663 42.445 43.667 1.00 25.14 ? 284 LEU A CD1 1 
ATOM   1988 C  CD2 . LEU A 1 267 ? 58.127 40.425 42.276 1.00 23.91 ? 284 LEU A CD2 1 
ATOM   1989 N  N   . VAL A 1 268 ? 62.995 39.867 43.849 1.00 23.06 ? 285 VAL A N   1 
ATOM   1990 C  CA  . VAL A 1 268 ? 64.390 40.042 44.252 1.00 23.43 ? 285 VAL A CA  1 
ATOM   1991 C  C   . VAL A 1 268 ? 64.972 41.180 43.420 1.00 25.30 ? 285 VAL A C   1 
ATOM   1992 O  O   . VAL A 1 268 ? 64.985 41.109 42.186 1.00 25.81 ? 285 VAL A O   1 
ATOM   1993 C  CB  . VAL A 1 268 ? 65.203 38.749 44.055 1.00 23.58 ? 285 VAL A CB  1 
ATOM   1994 C  CG1 . VAL A 1 268 ? 66.646 38.939 44.569 1.00 24.97 ? 285 VAL A CG1 1 
ATOM   1995 C  CG2 . VAL A 1 268 ? 64.517 37.572 44.756 1.00 24.18 ? 285 VAL A CG2 1 
ATOM   1996 N  N   . GLY A 1 269 ? 65.479 42.214 44.083 1.00 23.68 ? 286 GLY A N   1 
ATOM   1997 C  CA  . GLY A 1 269 ? 65.957 43.375 43.352 1.00 22.54 ? 286 GLY A CA  1 
ATOM   1998 C  C   . GLY A 1 269 ? 67.438 43.654 43.518 1.00 23.46 ? 286 GLY A C   1 
ATOM   1999 O  O   . GLY A 1 269 ? 67.968 43.646 44.641 1.00 24.31 ? 286 GLY A O   1 
ATOM   2000 N  N   . LYS A 1 270 ? 68.113 43.925 42.406 1.00 22.92 ? 287 LYS A N   1 
ATOM   2001 C  CA  . LYS A 1 270 ? 69.515 44.331 42.457 1.00 22.99 ? 287 LYS A CA  1 
ATOM   2002 C  C   . LYS A 1 270 ? 69.618 45.759 42.986 1.00 23.03 ? 287 LYS A C   1 
ATOM   2003 O  O   . LYS A 1 270 ? 69.123 46.696 42.352 1.00 24.30 ? 287 LYS A O   1 
ATOM   2004 C  CB  . LYS A 1 270 ? 70.145 44.225 41.073 1.00 22.11 ? 287 LYS A CB  1 
ATOM   2005 C  CG  . LYS A 1 270 ? 71.560 44.844 40.988 1.00 22.33 ? 287 LYS A CG  1 
ATOM   2006 C  CD  . LYS A 1 270 ? 72.106 44.788 39.533 1.00 22.80 ? 287 LYS A CD  1 
ATOM   2007 C  CE  . LYS A 1 270 ? 73.480 45.485 39.457 1.00 21.50 ? 287 LYS A CE  1 
ATOM   2008 N  NZ  . LYS A 1 270 ? 74.053 45.419 38.061 1.00 21.71 ? 287 LYS A NZ  1 
ATOM   2009 N  N   . GLY A 1 271 ? 70.243 45.921 44.146 1.00 21.72 ? 288 GLY A N   1 
ATOM   2010 C  CA  . GLY A 1 271 ? 70.405 47.231 44.759 1.00 22.97 ? 288 GLY A CA  1 
ATOM   2011 C  C   . GLY A 1 271 ? 71.836 47.734 44.788 1.00 23.47 ? 288 GLY A C   1 
ATOM   2012 O  O   . GLY A 1 271 ? 72.348 48.104 45.851 1.00 23.78 ? 288 GLY A O   1 
ATOM   2013 N  N   . ILE A 1 272 ? 72.504 47.777 43.638 1.00 21.52 ? 289 ILE A N   1 
ATOM   2014 C  CA  . ILE A 1 272 ? 73.870 48.304 43.601 1.00 20.29 ? 289 ILE A CA  1 
ATOM   2015 C  C   . ILE A 1 272 ? 73.750 49.828 43.545 1.00 23.23 ? 289 ILE A C   1 
ATOM   2016 O  O   . ILE A 1 272 ? 73.399 50.403 42.512 1.00 22.61 ? 289 ILE A O   1 
ATOM   2017 C  CB  . ILE A 1 272 ? 74.691 47.733 42.439 1.00 23.36 ? 289 ILE A CB  1 
ATOM   2018 C  CG1 . ILE A 1 272 ? 74.854 46.217 42.594 1.00 21.19 ? 289 ILE A CG1 1 
ATOM   2019 C  CG2 . ILE A 1 272 ? 76.079 48.430 42.340 1.00 21.68 ? 289 ILE A CG2 1 
ATOM   2020 C  CD1 . ILE A 1 272 ? 75.531 45.782 43.936 1.00 22.32 ? 289 ILE A CD1 1 
ATOM   2021 N  N   . THR A 1 273 ? 74.018 50.494 44.673 1.00 21.26 ? 290 THR A N   1 
ATOM   2022 C  CA  . THR A 1 273 ? 73.698 51.916 44.764 1.00 22.25 ? 290 THR A CA  1 
ATOM   2023 C  C   . THR A 1 273 ? 74.664 52.767 43.949 1.00 22.68 ? 290 THR A C   1 
ATOM   2024 O  O   . THR A 1 273 ? 74.307 53.879 43.545 1.00 22.90 ? 290 THR A O   1 
ATOM   2025 C  CB  . THR A 1 273 ? 73.672 52.368 46.224 1.00 23.82 ? 290 THR A CB  1 
ATOM   2026 O  OG1 . THR A 1 273 ? 74.944 52.133 46.846 1.00 23.99 ? 290 THR A OG1 1 
ATOM   2027 C  CG2 . THR A 1 273 ? 72.581 51.597 46.983 1.00 25.17 ? 290 THR A CG2 1 
ATOM   2028 N  N   . PHE A 1 274 ? 75.864 52.259 43.686 1.00 22.89 ? 291 PHE A N   1 
ATOM   2029 C  CA  . PHE A 1 274 ? 76.717 52.800 42.639 1.00 20.98 ? 291 PHE A CA  1 
ATOM   2030 C  C   . PHE A 1 274 ? 77.664 51.707 42.173 1.00 22.44 ? 291 PHE A C   1 
ATOM   2031 O  O   . PHE A 1 274 ? 78.213 50.968 42.996 1.00 22.24 ? 291 PHE A O   1 
ATOM   2032 C  CB  . PHE A 1 274 ? 77.544 54.016 43.072 1.00 22.10 ? 291 PHE A CB  1 
ATOM   2033 C  CG  . PHE A 1 274 ? 78.132 54.736 41.888 1.00 22.91 ? 291 PHE A CG  1 
ATOM   2034 C  CD1 . PHE A 1 274 ? 77.309 55.515 41.080 1.00 24.13 ? 291 PHE A CD1 1 
ATOM   2035 C  CD2 . PHE A 1 274 ? 79.463 54.538 41.520 1.00 22.01 ? 291 PHE A CD2 1 
ATOM   2036 C  CE1 . PHE A 1 274 ? 77.800 56.149 39.962 1.00 24.10 ? 291 PHE A CE1 1 
ATOM   2037 C  CE2 . PHE A 1 274 ? 79.974 55.165 40.390 1.00 23.11 ? 291 PHE A CE2 1 
ATOM   2038 C  CZ  . PHE A 1 274 ? 79.139 55.985 39.606 1.00 23.25 ? 291 PHE A CZ  1 
ATOM   2039 N  N   . ASP A 1 275 ? 77.847 51.614 40.852 1.00 21.85 ? 292 ASP A N   1 
ATOM   2040 C  CA  . ASP A 1 275 ? 78.684 50.591 40.233 1.00 22.55 ? 292 ASP A CA  1 
ATOM   2041 C  C   . ASP A 1 275 ? 79.860 51.271 39.540 1.00 22.07 ? 292 ASP A C   1 
ATOM   2042 O  O   . ASP A 1 275 ? 79.717 51.714 38.396 1.00 22.33 ? 292 ASP A O   1 
ATOM   2043 C  CB  . ASP A 1 275 ? 77.870 49.788 39.221 1.00 22.33 ? 292 ASP A CB  1 
ATOM   2044 C  CG  . ASP A 1 275 ? 78.609 48.572 38.690 1.00 21.25 ? 292 ASP A CG  1 
ATOM   2045 O  OD1 . ASP A 1 275 ? 79.717 48.268 39.168 1.00 21.29 ? 292 ASP A OD1 1 
ATOM   2046 O  OD2 . ASP A 1 275 ? 78.058 47.920 37.776 1.00 23.11 ? 292 ASP A OD2 1 
ATOM   2047 N  N   . THR A 1 276 ? 81.018 51.343 40.211 1.00 20.45 ? 293 THR A N   1 
ATOM   2048 C  CA  . THR A 1 276 ? 82.238 51.793 39.536 1.00 21.82 ? 293 THR A CA  1 
ATOM   2049 C  C   . THR A 1 276 ? 82.854 50.716 38.662 1.00 22.81 ? 293 THR A C   1 
ATOM   2050 O  O   . THR A 1 276 ? 83.798 51.016 37.909 1.00 23.72 ? 293 THR A O   1 
ATOM   2051 C  CB  . THR A 1 276 ? 83.329 52.213 40.525 1.00 22.67 ? 293 THR A CB  1 
ATOM   2052 O  OG1 . THR A 1 276 ? 83.813 51.039 41.218 1.00 22.13 ? 293 THR A OG1 1 
ATOM   2053 C  CG2 . THR A 1 276 ? 82.806 53.254 41.535 1.00 23.33 ? 293 THR A CG2 1 
ATOM   2054 N  N   . GLY A 1 277 ? 82.369 49.479 38.779 1.00 21.11 ? 294 GLY A N   1 
ATOM   2055 C  CA  . GLY A 1 277 ? 83.042 48.314 38.249 1.00 21.10 ? 294 GLY A CA  1 
ATOM   2056 C  C   . GLY A 1 277 ? 84.012 47.652 39.208 1.00 21.53 ? 294 GLY A C   1 
ATOM   2057 O  O   . GLY A 1 277 ? 84.339 46.472 39.020 1.00 22.16 ? 294 GLY A O   1 
ATOM   2058 N  N   . GLY A 1 278 ? 84.479 48.365 40.238 1.00 21.81 ? 295 GLY A N   1 
ATOM   2059 C  CA  . GLY A 1 278 ? 85.490 47.795 41.118 1.00 22.88 ? 295 GLY A CA  1 
ATOM   2060 C  C   . GLY A 1 278 ? 86.884 47.874 40.510 1.00 21.74 ? 295 GLY A C   1 
ATOM   2061 O  O   . GLY A 1 278 ? 87.215 48.791 39.743 1.00 22.23 ? 295 GLY A O   1 
ATOM   2062 N  N   . ILE A 1 279 ? 87.720 46.894 40.870 1.00 22.61 ? 296 ILE A N   1 
ATOM   2063 C  CA  . ILE A 1 279 ? 89.056 46.791 40.285 1.00 23.79 ? 296 ILE A CA  1 
ATOM   2064 C  C   . ILE A 1 279 ? 88.971 46.690 38.760 1.00 23.06 ? 296 ILE A C   1 
ATOM   2065 O  O   . ILE A 1 279 ? 89.804 47.256 38.034 1.00 22.30 ? 296 ILE A O   1 
ATOM   2066 C  CB  . ILE A 1 279 ? 89.799 45.595 40.904 1.00 23.88 ? 296 ILE A CB  1 
ATOM   2067 C  CG1 . ILE A 1 279 ? 90.047 45.851 42.387 1.00 24.47 ? 296 ILE A CG1 1 
ATOM   2068 C  CG2 . ILE A 1 279 ? 91.121 45.335 40.184 1.00 22.16 ? 296 ILE A CG2 1 
ATOM   2069 C  CD1 . ILE A 1 279 ? 90.832 47.115 42.635 1.00 24.70 ? 296 ILE A CD1 1 
ATOM   2070 N  N   . SER A 1 280 ? 87.971 45.965 38.255 1.00 23.32 ? 297 SER A N   1 
ATOM   2071 C  CA  . SER A 1 280 ? 87.602 45.984 36.834 1.00 24.10 ? 297 SER A CA  1 
ATOM   2072 C  C   . SER A 1 280 ? 86.840 47.276 36.512 1.00 22.75 ? 297 SER A C   1 
ATOM   2073 O  O   . SER A 1 280 ? 85.668 47.268 36.123 1.00 21.58 ? 297 SER A O   1 
ATOM   2074 C  CB  . SER A 1 280 ? 86.749 44.762 36.492 1.00 22.54 ? 297 SER A CB  1 
ATOM   2075 O  OG  . SER A 1 280 ? 87.354 43.536 36.900 1.00 24.96 ? 297 SER A OG  1 
ATOM   2076 N  N   . LEU A 1 281 ? 87.549 48.392 36.656 1.00 22.88 ? 298 LEU A N   1 
ATOM   2077 C  CA  . LEU A 1 281 ? 86.937 49.716 36.695 1.00 22.92 ? 298 LEU A CA  1 
ATOM   2078 C  C   . LEU A 1 281 ? 86.298 50.088 35.357 1.00 24.43 ? 298 LEU A C   1 
ATOM   2079 O  O   . LEU A 1 281 ? 86.852 49.825 34.288 1.00 24.55 ? 298 LEU A O   1 
ATOM   2080 C  CB  . LEU A 1 281 ? 88.001 50.761 37.067 1.00 23.68 ? 298 LEU A CB  1 
ATOM   2081 C  CG  . LEU A 1 281 ? 87.525 52.172 37.439 1.00 23.63 ? 298 LEU A CG  1 
ATOM   2082 C  CD1 . LEU A 1 281 ? 86.844 52.165 38.819 1.00 24.79 ? 298 LEU A CD1 1 
ATOM   2083 C  CD2 . LEU A 1 281 ? 88.713 53.161 37.435 1.00 22.70 ? 298 LEU A CD2 1 
ATOM   2084 N  N   . LYS A 1 282 ? 85.134 50.726 35.431 1.00 23.07 ? 299 LYS A N   1 
ATOM   2085 C  CA  . LYS A 1 282 ? 84.449 51.250 34.247 1.00 22.72 ? 299 LYS A CA  1 
ATOM   2086 C  C   . LYS A 1 282 ? 85.170 52.474 33.675 1.00 25.99 ? 299 LYS A C   1 
ATOM   2087 O  O   . LYS A 1 282 ? 85.898 53.173 34.388 1.00 24.06 ? 299 LYS A O   1 
ATOM   2088 C  CB  . LYS A 1 282 ? 83.022 51.644 34.624 1.00 23.25 ? 299 LYS A CB  1 
ATOM   2089 C  CG  . LYS A 1 282 ? 82.110 50.468 34.926 1.00 23.26 ? 299 LYS A CG  1 
ATOM   2090 C  CD  . LYS A 1 282 ? 80.684 50.966 35.123 1.00 22.77 ? 299 LYS A CD  1 
ATOM   2091 C  CE  . LYS A 1 282 ? 79.731 49.833 35.481 1.00 23.42 ? 299 LYS A CE  1 
ATOM   2092 N  NZ  . LYS A 1 282 ? 79.641 48.851 34.372 1.00 23.23 ? 299 LYS A NZ  1 
ATOM   2093 N  N   . PRO A 1 283 ? 84.949 52.782 32.398 1.00 26.24 ? 300 PRO A N   1 
ATOM   2094 C  CA  . PRO A 1 283 ? 85.423 54.065 31.861 1.00 25.95 ? 300 PRO A CA  1 
ATOM   2095 C  C   . PRO A 1 283 ? 84.659 55.218 32.500 1.00 23.43 ? 300 PRO A C   1 
ATOM   2096 O  O   . PRO A 1 283 ? 83.559 55.048 33.032 1.00 23.66 ? 300 PRO A O   1 
ATOM   2097 C  CB  . PRO A 1 283 ? 85.126 53.975 30.357 1.00 28.16 ? 300 PRO A CB  1 
ATOM   2098 C  CG  . PRO A 1 283 ? 84.133 52.875 30.202 1.00 30.16 ? 300 PRO A CG  1 
ATOM   2099 C  CD  . PRO A 1 283 ? 84.216 51.972 31.408 1.00 27.86 ? 300 PRO A CD  1 
ATOM   2100 N  N   . GLY A 1 284 ? 85.254 56.411 32.431 1.00 24.90 ? 301 GLY A N   1 
ATOM   2101 C  CA  . GLY A 1 284 ? 84.641 57.569 33.072 1.00 25.18 ? 301 GLY A CA  1 
ATOM   2102 C  C   . GLY A 1 284 ? 83.377 58.040 32.372 1.00 27.16 ? 301 GLY A C   1 
ATOM   2103 O  O   . GLY A 1 284 ? 82.434 58.509 33.020 1.00 25.38 ? 301 GLY A O   1 
ATOM   2104 N  N   . LEU A 1 285 ? 83.337 57.923 31.043 1.00 24.51 ? 302 LEU A N   1 
ATOM   2105 C  CA  . LEU A 1 285 ? 82.245 58.502 30.266 1.00 24.91 ? 302 LEU A CA  1 
ATOM   2106 C  C   . LEU A 1 285 ? 80.906 57.865 30.627 1.00 25.82 ? 302 LEU A C   1 
ATOM   2107 O  O   . LEU A 1 285 ? 80.734 56.641 30.516 1.00 25.24 ? 302 LEU A O   1 
ATOM   2108 C  CB  . LEU A 1 285 ? 82.520 58.333 28.768 1.00 26.12 ? 302 LEU A CB  1 
ATOM   2109 C  CG  . LEU A 1 285 ? 81.411 58.923 27.886 1.00 29.10 ? 302 LEU A CG  1 
ATOM   2110 C  CD1 . LEU A 1 285 ? 81.291 60.410 28.143 1.00 28.33 ? 302 LEU A CD1 1 
ATOM   2111 C  CD2 . LEU A 1 285 ? 81.676 58.627 26.399 1.00 31.77 ? 302 LEU A CD2 1 
ATOM   2112 N  N   . GLY A 1 286 ? 79.956 58.707 31.039 1.00 24.01 ? 303 GLY A N   1 
ATOM   2113 C  CA  . GLY A 1 286 ? 78.629 58.279 31.423 1.00 25.40 ? 303 GLY A CA  1 
ATOM   2114 C  C   . GLY A 1 286 ? 78.547 57.475 32.702 1.00 24.87 ? 303 GLY A C   1 
ATOM   2115 O  O   . GLY A 1 286 ? 77.485 56.922 33.001 1.00 24.73 ? 303 GLY A O   1 
ATOM   2116 N  N   . MET A 1 287 ? 79.625 57.399 33.483 1.00 22.83 ? 304 MET A N   1 
ATOM   2117 C  CA  . MET A 1 287 ? 79.582 56.518 34.642 1.00 23.38 ? 304 MET A CA  1 
ATOM   2118 C  C   . MET A 1 287 ? 78.582 57.017 35.689 1.00 23.19 ? 304 MET A C   1 
ATOM   2119 O  O   . MET A 1 287 ? 78.110 56.217 36.506 1.00 22.34 ? 304 MET A O   1 
ATOM   2120 C  CB  . MET A 1 287 ? 80.988 56.353 35.244 1.00 23.58 ? 304 MET A CB  1 
ATOM   2121 C  CG  . MET A 1 287 ? 80.932 55.455 36.435 1.00 26.61 ? 304 MET A CG  1 
ATOM   2122 S  SD  . MET A 1 287 ? 82.356 55.084 37.464 1.00 24.35 ? 304 MET A SD  1 
ATOM   2123 C  CE  . MET A 1 287 ? 83.828 55.403 36.475 1.00 21.98 ? 304 MET A CE  1 
ATOM   2124 N  N   . ASP A 1 288 ? 78.223 58.310 35.661 1.00 23.03 ? 305 ASP A N   1 
ATOM   2125 C  CA  . ASP A 1 288 ? 77.223 58.829 36.607 1.00 23.01 ? 305 ASP A CA  1 
ATOM   2126 C  C   . ASP A 1 288 ? 75.912 58.051 36.537 1.00 24.07 ? 305 ASP A C   1 
ATOM   2127 O  O   . ASP A 1 288 ? 75.173 57.988 37.529 1.00 23.79 ? 305 ASP A O   1 
ATOM   2128 C  CB  . ASP A 1 288 ? 76.938 60.305 36.332 1.00 22.35 ? 305 ASP A CB  1 
ATOM   2129 C  CG  . ASP A 1 288 ? 76.206 60.506 35.014 1.00 25.17 ? 305 ASP A CG  1 
ATOM   2130 O  OD1 . ASP A 1 288 ? 76.874 60.437 33.962 1.00 26.57 ? 305 ASP A OD1 1 
ATOM   2131 O  OD2 . ASP A 1 288 ? 74.962 60.665 35.028 1.00 26.52 ? 305 ASP A OD2 1 
ATOM   2132 N  N   . GLU A 1 289 ? 75.596 57.462 35.376 1.00 22.12 ? 306 GLU A N   1 
ATOM   2133 C  CA  . GLU A 1 289 ? 74.327 56.767 35.242 1.00 21.84 ? 306 GLU A CA  1 
ATOM   2134 C  C   . GLU A 1 289 ? 74.278 55.484 36.055 1.00 22.48 ? 306 GLU A C   1 
ATOM   2135 O  O   . GLU A 1 289 ? 73.197 54.919 36.221 1.00 22.78 ? 306 GLU A O   1 
ATOM   2136 C  CB  . GLU A 1 289 ? 74.045 56.466 33.768 1.00 23.37 ? 306 GLU A CB  1 
ATOM   2137 C  CG  . GLU A 1 289 ? 73.725 57.731 32.967 1.00 24.90 ? 306 GLU A CG  1 
ATOM   2138 C  CD  . GLU A 1 289 ? 73.733 57.474 31.470 1.00 29.81 ? 306 GLU A CD  1 
ATOM   2139 O  OE1 . GLU A 1 289 ? 73.129 56.464 31.049 1.00 29.42 ? 306 GLU A OE1 1 
ATOM   2140 O  OE2 . GLU A 1 289 ? 74.340 58.280 30.724 1.00 33.92 ? 306 GLU A OE2 1 
ATOM   2141 N  N   . MET A 1 290 ? 75.410 55.035 36.600 1.00 21.96 ? 307 MET A N   1 
ATOM   2142 C  CA  . MET A 1 290 ? 75.418 53.892 37.504 1.00 22.46 ? 307 MET A CA  1 
ATOM   2143 C  C   . MET A 1 290 ? 74.781 54.206 38.868 1.00 22.75 ? 307 MET A C   1 
ATOM   2144 O  O   . MET A 1 290 ? 74.648 53.295 39.697 1.00 22.56 ? 307 MET A O   1 
ATOM   2145 C  CB  . MET A 1 290 ? 76.872 53.413 37.630 1.00 22.77 ? 307 MET A CB  1 
ATOM   2146 C  CG  . MET A 1 290 ? 77.395 52.566 36.416 1.00 23.34 ? 307 MET A CG  1 
ATOM   2147 S  SD  . MET A 1 290 ? 76.275 51.312 35.710 1.00 24.76 ? 307 MET A SD  1 
ATOM   2148 C  CE  . MET A 1 290 ? 75.268 52.217 34.523 1.00 25.52 ? 307 MET A CE  1 
ATOM   2149 N  N   . LYS A 1 291 ? 74.364 55.455 39.131 1.00 24.16 ? 308 LYS A N   1 
ATOM   2150 C  CA  . LYS A 1 291 ? 73.490 55.695 40.281 1.00 21.66 ? 308 LYS A CA  1 
ATOM   2151 C  C   . LYS A 1 291 ? 72.132 55.038 40.101 1.00 23.32 ? 308 LYS A C   1 
ATOM   2152 O  O   . LYS A 1 291 ? 71.402 54.857 41.087 1.00 24.50 ? 308 LYS A O   1 
ATOM   2153 C  CB  . LYS A 1 291 ? 73.303 57.198 40.539 1.00 21.83 ? 308 LYS A CB  1 
ATOM   2154 C  CG  . LYS A 1 291 ? 72.405 57.909 39.526 1.00 22.87 ? 308 LYS A CG  1 
ATOM   2155 C  CD  . LYS A 1 291 ? 72.133 59.354 39.977 1.00 23.64 ? 308 LYS A CD  1 
ATOM   2156 C  CE  . LYS A 1 291 ? 71.155 60.064 39.028 1.00 24.38 ? 308 LYS A CE  1 
ATOM   2157 N  NZ  . LYS A 1 291 ? 70.889 61.464 39.523 1.00 25.15 ? 308 LYS A NZ  1 
ATOM   2158 N  N   . PHE A 1 292 ? 71.786 54.660 38.866 1.00 22.71 ? 309 PHE A N   1 
ATOM   2159 C  CA  . PHE A 1 292 ? 70.560 53.928 38.572 1.00 22.29 ? 309 PHE A CA  1 
ATOM   2160 C  C   . PHE A 1 292 ? 70.729 52.418 38.690 1.00 22.22 ? 309 PHE A C   1 
ATOM   2161 O  O   . PHE A 1 292 ? 69.787 51.667 38.378 1.00 23.04 ? 309 PHE A O   1 
ATOM   2162 C  CB  . PHE A 1 292 ? 70.071 54.265 37.154 1.00 22.90 ? 309 PHE A CB  1 
ATOM   2163 C  CG  . PHE A 1 292 ? 69.778 55.724 36.936 1.00 23.34 ? 309 PHE A CG  1 
ATOM   2164 C  CD1 . PHE A 1 292 ? 68.794 56.376 37.677 1.00 25.21 ? 309 PHE A CD1 1 
ATOM   2165 C  CD2 . PHE A 1 292 ? 70.492 56.447 35.986 1.00 24.76 ? 309 PHE A CD2 1 
ATOM   2166 C  CE1 . PHE A 1 292 ? 68.531 57.730 37.470 1.00 24.30 ? 309 PHE A CE1 1 
ATOM   2167 C  CE2 . PHE A 1 292 ? 70.229 57.805 35.763 1.00 25.92 ? 309 PHE A CE2 1 
ATOM   2168 C  CZ  . PHE A 1 292 ? 69.252 58.445 36.514 1.00 26.35 ? 309 PHE A CZ  1 
ATOM   2169 N  N   . ASP A 1 293 ? 71.901 51.945 39.122 1.00 21.61 ? 310 ASP A N   1 
ATOM   2170 C  CA  . ASP A 1 293 ? 72.141 50.511 39.209 1.00 22.57 ? 310 ASP A CA  1 
ATOM   2171 C  C   . ASP A 1 293 ? 71.410 49.875 40.382 1.00 23.13 ? 310 ASP A C   1 
ATOM   2172 O  O   . ASP A 1 293 ? 71.572 48.661 40.601 1.00 23.76 ? 310 ASP A O   1 
ATOM   2173 C  CB  . ASP A 1 293 ? 73.658 50.235 39.300 1.00 21.88 ? 310 ASP A CB  1 
ATOM   2174 C  CG  . ASP A 1 293 ? 74.058 48.901 38.687 1.00 23.64 ? 310 ASP A CG  1 
ATOM   2175 O  OD1 . ASP A 1 293 ? 73.320 48.400 37.807 1.00 23.22 ? 310 ASP A OD1 1 
ATOM   2176 O  OD2 . ASP A 1 293 ? 75.120 48.351 39.083 1.00 22.78 ? 310 ASP A OD2 1 
ATOM   2177 N  N   . MET A 1 294 ? 70.622 50.647 41.143 1.00 22.19 ? 311 MET A N   1 
ATOM   2178 C  CA  . MET A 1 294 ? 69.812 50.059 42.198 1.00 23.11 ? 311 MET A CA  1 
ATOM   2179 C  C   . MET A 1 294 ? 68.339 50.132 41.804 1.00 24.70 ? 311 MET A C   1 
ATOM   2180 O  O   . MET A 1 294 ? 67.455 49.964 42.646 1.00 23.34 ? 311 MET A O   1 
ATOM   2181 C  CB  . MET A 1 294 ? 70.056 50.757 43.547 1.00 23.58 ? 311 MET A CB  1 
ATOM   2182 C  CG  . MET A 1 294 ? 70.295 52.283 43.568 1.00 24.20 ? 311 MET A CG  1 
ATOM   2183 S  SD  . MET A 1 294 ? 69.014 53.246 42.708 1.00 24.80 ? 311 MET A SD  1 
ATOM   2184 C  CE  . MET A 1 294 ? 67.646 52.971 43.842 1.00 24.28 ? 311 MET A CE  1 
ATOM   2185 N  N   . CYS A 1 295 ? 68.067 50.394 40.515 1.00 24.36 ? 312 CYS A N   1 
ATOM   2186 C  CA  . CYS A 1 295 ? 66.686 50.551 40.059 1.00 24.60 ? 312 CYS A CA  1 
ATOM   2187 C  C   . CYS A 1 295 ? 65.912 49.242 40.129 1.00 25.49 ? 312 CYS A C   1 
ATOM   2188 O  O   . CYS A 1 295 ? 64.683 49.273 40.231 1.00 24.96 ? 312 CYS A O   1 
ATOM   2189 C  CB  . CYS A 1 295 ? 66.648 51.107 38.639 1.00 24.83 ? 312 CYS A CB  1 
ATOM   2190 S  SG  . CYS A 1 295 ? 66.863 52.913 38.510 1.00 25.13 ? 312 CYS A SG  1 
ATOM   2191 N  N   . GLY A 1 296 ? 66.595 48.090 40.052 1.00 22.87 ? 313 GLY A N   1 
ATOM   2192 C  CA  . GLY A 1 296 ? 65.907 46.827 40.293 1.00 21.95 ? 313 GLY A CA  1 
ATOM   2193 C  C   . GLY A 1 296 ? 65.325 46.760 41.692 1.00 24.08 ? 313 GLY A C   1 
ATOM   2194 O  O   . GLY A 1 296 ? 64.132 46.503 41.873 1.00 23.99 ? 313 GLY A O   1 
ATOM   2195 N  N   . ALA A 1 297 ? 66.158 47.031 42.702 1.00 23.72 ? 314 ALA A N   1 
ATOM   2196 C  CA  . ALA A 1 297 ? 65.664 47.128 44.073 1.00 22.97 ? 314 ALA A CA  1 
ATOM   2197 C  C   . ALA A 1 297 ? 64.609 48.227 44.207 1.00 25.04 ? 314 ALA A C   1 
ATOM   2198 O  O   . ALA A 1 297 ? 63.595 48.044 44.893 1.00 25.96 ? 314 ALA A O   1 
ATOM   2199 C  CB  . ALA A 1 297 ? 66.832 47.379 45.032 1.00 24.44 ? 314 ALA A CB  1 
ATOM   2200 N  N   . ALA A 1 298 ? 64.823 49.375 43.555 1.00 24.16 ? 315 ALA A N   1 
ATOM   2201 C  CA  . ALA A 1 298 ? 63.827 50.441 43.639 1.00 25.23 ? 315 ALA A CA  1 
ATOM   2202 C  C   . ALA A 1 298 ? 62.487 49.992 43.069 1.00 23.05 ? 315 ALA A C   1 
ATOM   2203 O  O   . ALA A 1 298 ? 61.441 50.421 43.556 1.00 23.80 ? 315 ALA A O   1 
ATOM   2204 C  CB  . ALA A 1 298 ? 64.305 51.700 42.911 1.00 24.12 ? 315 ALA A CB  1 
ATOM   2205 N  N   . SER A 1 299 ? 62.493 49.147 42.033 1.00 23.93 ? 316 SER A N   1 
ATOM   2206 C  CA  . SER A 1 299 ? 61.217 48.693 41.482 1.00 24.20 ? 316 SER A CA  1 
ATOM   2207 C  C   . SER A 1 299 ? 60.502 47.727 42.419 1.00 25.07 ? 316 SER A C   1 
ATOM   2208 O  O   . SER A 1 299 ? 59.273 47.618 42.348 1.00 25.42 ? 316 SER A O   1 
ATOM   2209 C  CB  . SER A 1 299 ? 61.406 48.049 40.095 1.00 23.99 ? 316 SER A CB  1 
ATOM   2210 O  OG  . SER A 1 299 ? 62.003 46.762 40.176 1.00 25.31 ? 316 SER A OG  1 
ATOM   2211 N  N   . VAL A 1 300 ? 61.232 47.052 43.315 1.00 22.97 ? 317 VAL A N   1 
ATOM   2212 C  CA  . VAL A 1 300 ? 60.569 46.248 44.341 1.00 23.78 ? 317 VAL A CA  1 
ATOM   2213 C  C   . VAL A 1 300 ? 59.881 47.154 45.355 1.00 24.67 ? 317 VAL A C   1 
ATOM   2214 O  O   . VAL A 1 300 ? 58.735 46.900 45.748 1.00 25.80 ? 317 VAL A O   1 
ATOM   2215 C  CB  . VAL A 1 300 ? 61.563 45.284 45.008 1.00 23.43 ? 317 VAL A CB  1 
ATOM   2216 C  CG1 . VAL A 1 300 ? 60.858 44.448 46.078 1.00 23.23 ? 317 VAL A CG1 1 
ATOM   2217 C  CG2 . VAL A 1 300 ? 62.198 44.355 43.939 1.00 24.55 ? 317 VAL A CG2 1 
ATOM   2218 N  N   . PHE A 1 301 ? 60.577 48.202 45.823 1.00 24.90 ? 318 PHE A N   1 
ATOM   2219 C  CA  . PHE A 1 301 ? 59.921 49.254 46.611 1.00 25.46 ? 318 PHE A CA  1 
ATOM   2220 C  C   . PHE A 1 301 ? 58.633 49.727 45.947 1.00 25.43 ? 318 PHE A C   1 
ATOM   2221 O  O   . PHE A 1 301 ? 57.574 49.787 46.587 1.00 25.88 ? 318 PHE A O   1 
ATOM   2222 C  CB  . PHE A 1 301 ? 60.856 50.453 46.782 1.00 26.53 ? 318 PHE A CB  1 
ATOM   2223 C  CG  . PHE A 1 301 ? 61.778 50.397 47.969 1.00 28.63 ? 318 PHE A CG  1 
ATOM   2224 C  CD1 . PHE A 1 301 ? 61.274 50.425 49.250 1.00 34.81 ? 318 PHE A CD1 1 
ATOM   2225 C  CD2 . PHE A 1 301 ? 63.152 50.329 47.791 1.00 28.93 ? 318 PHE A CD2 1 
ATOM   2226 C  CE1 . PHE A 1 301 ? 62.133 50.410 50.351 1.00 37.90 ? 318 PHE A CE1 1 
ATOM   2227 C  CE2 . PHE A 1 301 ? 64.008 50.320 48.877 1.00 28.74 ? 318 PHE A CE2 1 
ATOM   2228 C  CZ  . PHE A 1 301 ? 63.508 50.351 50.152 1.00 32.93 ? 318 PHE A CZ  1 
ATOM   2229 N  N   . GLY A 1 302 ? 58.721 50.092 44.668 1.00 25.26 ? 319 GLY A N   1 
ATOM   2230 C  CA  . GLY A 1 302 ? 57.578 50.687 43.991 1.00 26.39 ? 319 GLY A CA  1 
ATOM   2231 C  C   . GLY A 1 302 ? 56.433 49.713 43.808 1.00 27.12 ? 319 GLY A C   1 
ATOM   2232 O  O   . GLY A 1 302 ? 55.264 50.081 43.959 1.00 24.59 ? 319 GLY A O   1 
ATOM   2233 N  N   . THR A 1 303 ? 56.751 48.460 43.470 1.00 24.09 ? 320 THR A N   1 
ATOM   2234 C  CA  . THR A 1 303 ? 55.704 47.449 43.359 1.00 24.72 ? 320 THR A CA  1 
ATOM   2235 C  C   . THR A 1 303 ? 55.043 47.205 44.711 1.00 25.07 ? 320 THR A C   1 
ATOM   2236 O  O   . THR A 1 303 ? 53.810 47.119 44.800 1.00 26.50 ? 320 THR A O   1 
ATOM   2237 C  CB  . THR A 1 303 ? 56.280 46.152 42.769 1.00 25.37 ? 320 THR A CB  1 
ATOM   2238 O  OG1 . THR A 1 303 ? 56.891 46.448 41.506 1.00 23.86 ? 320 THR A OG1 1 
ATOM   2239 C  CG2 . THR A 1 303 ? 55.167 45.096 42.568 1.00 23.45 ? 320 THR A CG2 1 
ATOM   2240 N  N   . PHE A 1 304 ? 55.836 47.101 45.782 1.00 25.10 ? 321 PHE A N   1 
ATOM   2241 C  CA  . PHE A 1 304 ? 55.224 47.003 47.106 1.00 26.05 ? 321 PHE A CA  1 
ATOM   2242 C  C   . PHE A 1 304 ? 54.335 48.211 47.390 1.00 27.02 ? 321 PHE A C   1 
ATOM   2243 O  O   . PHE A 1 304 ? 53.226 48.063 47.913 1.00 26.26 ? 321 PHE A O   1 
ATOM   2244 C  CB  . PHE A 1 304 ? 56.290 46.868 48.197 1.00 25.41 ? 321 PHE A CB  1 
ATOM   2245 C  CG  . PHE A 1 304 ? 56.540 45.451 48.629 1.00 25.91 ? 321 PHE A CG  1 
ATOM   2246 C  CD1 . PHE A 1 304 ? 57.388 44.627 47.892 1.00 27.74 ? 321 PHE A CD1 1 
ATOM   2247 C  CD2 . PHE A 1 304 ? 55.909 44.935 49.754 1.00 25.44 ? 321 PHE A CD2 1 
ATOM   2248 C  CE1 . PHE A 1 304 ? 57.618 43.315 48.280 1.00 27.01 ? 321 PHE A CE1 1 
ATOM   2249 C  CE2 . PHE A 1 304 ? 56.134 43.618 50.162 1.00 26.57 ? 321 PHE A CE2 1 
ATOM   2250 C  CZ  . PHE A 1 304 ? 57.001 42.805 49.424 1.00 26.09 ? 321 PHE A CZ  1 
ATOM   2251 N  N   . ARG A 1 305 ? 54.807 49.415 47.057 1.00 24.93 ? 322 ARG A N   1 
ATOM   2252 C  CA  . ARG A 1 305 ? 54.019 50.617 47.339 1.00 27.99 ? 322 ARG A CA  1 
ATOM   2253 C  C   . ARG A 1 305 ? 52.659 50.558 46.641 1.00 27.71 ? 322 ARG A C   1 
ATOM   2254 O  O   . ARG A 1 305 ? 51.634 50.914 47.234 1.00 29.70 ? 322 ARG A O   1 
ATOM   2255 C  CB  . ARG A 1 305 ? 54.819 51.861 46.914 1.00 27.62 ? 322 ARG A CB  1 
ATOM   2256 C  CG  . ARG A 1 305 ? 54.093 53.226 46.999 1.00 29.79 ? 322 ARG A CG  1 
ATOM   2257 C  CD  . ARG A 1 305 ? 53.675 53.599 48.405 1.00 32.09 ? 322 ARG A CD  1 
ATOM   2258 N  NE  . ARG A 1 305 ? 52.988 54.893 48.456 1.00 32.06 ? 322 ARG A NE  1 
ATOM   2259 C  CZ  . ARG A 1 305 ? 51.756 55.104 48.004 1.00 35.86 ? 322 ARG A CZ  1 
ATOM   2260 N  NH1 . ARG A 1 305 ? 51.048 54.134 47.450 1.00 31.98 ? 322 ARG A NH1 1 
ATOM   2261 N  NH2 . ARG A 1 305 ? 51.223 56.322 48.104 1.00 33.72 ? 322 ARG A NH2 1 
ATOM   2262 N  N   . ALA A 1 306 ? 52.630 50.072 45.391 1.00 25.96 ? 323 ALA A N   1 
ATOM   2263 C  CA  . ALA A 1 306 ? 51.364 49.920 44.679 1.00 27.16 ? 323 ALA A CA  1 
ATOM   2264 C  C   . ALA A 1 306 ? 50.495 48.834 45.311 1.00 27.81 ? 323 ALA A C   1 
ATOM   2265 O  O   . ALA A 1 306 ? 49.285 49.029 45.494 1.00 27.21 ? 323 ALA A O   1 
ATOM   2266 C  CB  . ALA A 1 306 ? 51.629 49.626 43.193 1.00 23.08 ? 323 ALA A CB  1 
ATOM   2267 N  N   . VAL A 1 307 ? 51.089 47.686 45.653 1.00 27.21 ? 324 VAL A N   1 
ATOM   2268 C  CA  . VAL A 1 307 ? 50.323 46.582 46.237 1.00 28.21 ? 324 VAL A CA  1 
ATOM   2269 C  C   . VAL A 1 307 ? 49.764 46.973 47.602 1.00 28.45 ? 324 VAL A C   1 
ATOM   2270 O  O   . VAL A 1 307 ? 48.637 46.599 47.964 1.00 29.51 ? 324 VAL A O   1 
ATOM   2271 C  CB  . VAL A 1 307 ? 51.202 45.317 46.329 1.00 25.54 ? 324 VAL A CB  1 
ATOM   2272 C  CG1 . VAL A 1 307 ? 50.527 44.241 47.172 1.00 28.41 ? 324 VAL A CG1 1 
ATOM   2273 C  CG2 . VAL A 1 307 ? 51.534 44.766 44.938 1.00 27.58 ? 324 VAL A CG2 1 
ATOM   2274 N  N   . LEU A 1 308 ? 50.549 47.709 48.395 1.00 27.31 ? 325 LEU A N   1 
ATOM   2275 C  CA  . LEU A 1 308 ? 50.101 48.098 49.729 1.00 27.10 ? 325 LEU A CA  1 
ATOM   2276 C  C   . LEU A 1 308 ? 48.931 49.078 49.660 1.00 29.29 ? 325 LEU A C   1 
ATOM   2277 O  O   . LEU A 1 308 ? 47.994 48.998 50.468 1.00 31.75 ? 325 LEU A O   1 
ATOM   2278 C  CB  . LEU A 1 308 ? 51.271 48.712 50.499 1.00 28.64 ? 325 LEU A CB  1 
ATOM   2279 C  CG  . LEU A 1 308 ? 52.362 47.734 50.955 1.00 27.68 ? 325 LEU A CG  1 
ATOM   2280 C  CD1 . LEU A 1 308 ? 53.665 48.498 51.292 1.00 28.44 ? 325 LEU A CD1 1 
ATOM   2281 C  CD2 . LEU A 1 308 ? 51.882 46.892 52.141 1.00 30.24 ? 325 LEU A CD2 1 
ATOM   2282 N  N   . GLU A 1 309 ? 48.983 50.020 48.715 1.00 27.51 ? 326 GLU A N   1 
ATOM   2283 C  CA  . GLU A 1 309 ? 47.870 50.944 48.504 1.00 29.31 ? 326 GLU A CA  1 
ATOM   2284 C  C   . GLU A 1 309 ? 46.608 50.197 48.083 1.00 31.44 ? 326 GLU A C   1 
ATOM   2285 O  O   . GLU A 1 309 ? 45.510 50.489 48.578 1.00 30.07 ? 326 GLU A O   1 
ATOM   2286 C  CB  . GLU A 1 309 ? 48.253 51.988 47.446 1.00 28.73 ? 326 GLU A CB  1 
ATOM   2287 C  CG  . GLU A 1 309 ? 47.094 52.915 47.028 1.00 32.76 ? 326 GLU A CG  1 
ATOM   2288 C  CD  . GLU A 1 309 ? 47.528 54.138 46.202 1.00 36.59 ? 326 GLU A CD  1 
ATOM   2289 O  OE1 . GLU A 1 309 ? 46.631 54.822 45.642 1.00 38.59 ? 326 GLU A OE1 1 
ATOM   2290 O  OE2 . GLU A 1 309 ? 48.743 54.403 46.081 1.00 33.28 ? 326 GLU A OE2 1 
ATOM   2291 N  N   . LEU A 1 310 ? 46.744 49.222 47.175 1.00 29.13 ? 327 LEU A N   1 
ATOM   2292 C  CA  . LEU A 1 310 ? 45.592 48.485 46.661 1.00 30.11 ? 327 LEU A CA  1 
ATOM   2293 C  C   . LEU A 1 310 ? 45.104 47.401 47.617 1.00 31.71 ? 327 LEU A C   1 
ATOM   2294 O  O   . LEU A 1 310 ? 43.989 46.894 47.439 1.00 30.80 ? 327 LEU A O   1 
ATOM   2295 C  CB  . LEU A 1 310 ? 45.936 47.846 45.309 1.00 30.60 ? 327 LEU A CB  1 
ATOM   2296 C  CG  . LEU A 1 310 ? 46.247 48.811 44.159 1.00 29.51 ? 327 LEU A CG  1 
ATOM   2297 C  CD1 . LEU A 1 310 ? 46.789 48.088 42.937 1.00 30.40 ? 327 LEU A CD1 1 
ATOM   2298 C  CD2 . LEU A 1 310 ? 45.001 49.631 43.805 1.00 31.47 ? 327 LEU A CD2 1 
ATOM   2299 N  N   . GLN A 1 311 ? 45.913 47.027 48.608 1.00 29.53 ? 328 GLN A N   1 
ATOM   2300 C  CA  . GLN A 1 311 ? 45.569 45.974 49.557 1.00 31.01 ? 328 GLN A CA  1 
ATOM   2301 C  C   . GLN A 1 311 ? 45.217 44.669 48.838 1.00 30.61 ? 328 GLN A C   1 
ATOM   2302 O  O   . GLN A 1 311 ? 44.217 44.016 49.145 1.00 32.20 ? 328 GLN A O   1 
ATOM   2303 C  CB  . GLN A 1 311 ? 44.419 46.406 50.470 1.00 33.16 ? 328 GLN A CB  1 
ATOM   2304 C  CG  . GLN A 1 311 ? 44.751 47.500 51.461 1.00 35.57 ? 328 GLN A CG  1 
ATOM   2305 C  CD  . GLN A 1 311 ? 43.547 47.852 52.327 1.00 42.04 ? 328 GLN A CD  1 
ATOM   2306 O  OE1 . GLN A 1 311 ? 42.643 48.568 51.903 1.00 46.81 ? 328 GLN A OE1 1 
ATOM   2307 N  NE2 . GLN A 1 311 ? 43.512 47.299 53.530 1.00 48.90 ? 328 GLN A NE2 1 
ATOM   2308 N  N   . LEU A 1 312 ? 46.055 44.281 47.886 1.00 31.43 ? 329 LEU A N   1 
ATOM   2309 C  CA  . LEU A 1 312 ? 45.774 43.092 47.090 1.00 32.28 ? 329 LEU A CA  1 
ATOM   2310 C  C   . LEU A 1 312 ? 45.774 41.840 47.962 1.00 33.46 ? 329 LEU A C   1 
ATOM   2311 O  O   . LEU A 1 312 ? 46.592 41.718 48.888 1.00 33.32 ? 329 LEU A O   1 
ATOM   2312 C  CB  . LEU A 1 312 ? 46.809 42.925 45.976 1.00 31.39 ? 329 LEU A CB  1 
ATOM   2313 C  CG  . LEU A 1 312 ? 46.796 43.964 44.856 1.00 32.63 ? 329 LEU A CG  1 
ATOM   2314 C  CD1 . LEU A 1 312 ? 47.721 43.521 43.726 1.00 31.20 ? 329 LEU A CD1 1 
ATOM   2315 C  CD2 . LEU A 1 312 ? 45.382 44.214 44.348 1.00 33.13 ? 329 LEU A CD2 1 
ATOM   2316 N  N   . PRO A 1 313 ? 44.888 40.878 47.689 1.00 33.59 ? 330 PRO A N   1 
ATOM   2317 C  CA  . PRO A 1 313 ? 44.909 39.616 48.462 1.00 32.64 ? 330 PRO A CA  1 
ATOM   2318 C  C   . PRO A 1 313 ? 45.967 38.647 47.942 1.00 36.22 ? 330 PRO A C   1 
ATOM   2319 O  O   . PRO A 1 313 ? 45.673 37.633 47.305 1.00 35.66 ? 330 PRO A O   1 
ATOM   2320 C  CB  . PRO A 1 313 ? 43.483 39.090 48.268 1.00 35.28 ? 330 PRO A CB  1 
ATOM   2321 C  CG  . PRO A 1 313 ? 43.081 39.600 46.914 1.00 32.69 ? 330 PRO A CG  1 
ATOM   2322 C  CD  . PRO A 1 313 ? 43.778 40.931 46.718 1.00 33.57 ? 330 PRO A CD  1 
ATOM   2323 N  N   . ILE A 1 314 ? 47.240 38.969 48.198 1.00 33.20 ? 331 ILE A N   1 
ATOM   2324 C  CA  . ILE A 1 314 ? 48.367 38.107 47.854 1.00 32.51 ? 331 ILE A CA  1 
ATOM   2325 C  C   . ILE A 1 314 ? 49.393 38.173 48.973 1.00 34.41 ? 331 ILE A C   1 
ATOM   2326 O  O   . ILE A 1 314 ? 49.429 39.123 49.762 1.00 32.39 ? 331 ILE A O   1 
ATOM   2327 C  CB  . ILE A 1 314 ? 49.065 38.496 46.527 1.00 33.40 ? 331 ILE A CB  1 
ATOM   2328 C  CG1 . ILE A 1 314 ? 49.558 39.947 46.602 1.00 30.77 ? 331 ILE A CG1 1 
ATOM   2329 C  CG2 . ILE A 1 314 ? 48.171 38.215 45.342 1.00 39.83 ? 331 ILE A CG2 1 
ATOM   2330 C  CD1 . ILE A 1 314 ? 50.342 40.403 45.377 1.00 37.40 ? 331 ILE A CD1 1 
ATOM   2331 N  N   . ASN A 1 315 ? 50.239 37.148 49.033 1.00 29.27 ? 332 ASN A N   1 
ATOM   2332 C  CA  . ASN A 1 315 ? 51.382 37.141 49.934 1.00 31.24 ? 332 ASN A CA  1 
ATOM   2333 C  C   . ASN A 1 315 ? 52.634 37.458 49.121 1.00 30.37 ? 332 ASN A C   1 
ATOM   2334 O  O   . ASN A 1 315 ? 52.926 36.780 48.129 1.00 30.28 ? 332 ASN A O   1 
ATOM   2335 C  CB  . ASN A 1 315 ? 51.492 35.804 50.665 1.00 31.92 ? 332 ASN A CB  1 
ATOM   2336 C  CG  . ASN A 1 315 ? 50.300 35.556 51.584 1.00 36.34 ? 332 ASN A CG  1 
ATOM   2337 O  OD1 . ASN A 1 315 ? 49.701 36.506 52.086 1.00 33.68 ? 332 ASN A OD1 1 
ATOM   2338 N  ND2 . ASN A 1 315 ? 49.965 34.284 51.824 1.00 35.29 ? 332 ASN A ND2 1 
ATOM   2339 N  N   . LEU A 1 316 ? 53.340 38.517 49.518 1.00 27.48 ? 333 LEU A N   1 
ATOM   2340 C  CA  . LEU A 1 316 ? 54.428 39.085 48.734 1.00 28.42 ? 333 LEU A CA  1 
ATOM   2341 C  C   . LEU A 1 316 ? 55.661 39.259 49.609 1.00 28.26 ? 333 LEU A C   1 
ATOM   2342 O  O   . LEU A 1 316 ? 55.567 39.746 50.740 1.00 28.24 ? 333 LEU A O   1 
ATOM   2343 C  CB  . LEU A 1 316 ? 54.018 40.441 48.137 1.00 26.66 ? 333 LEU A CB  1 
ATOM   2344 C  CG  . LEU A 1 316 ? 54.932 41.072 47.072 1.00 27.39 ? 333 LEU A CG  1 
ATOM   2345 C  CD1 . LEU A 1 316 ? 54.944 40.235 45.795 1.00 27.53 ? 333 LEU A CD1 1 
ATOM   2346 C  CD2 . LEU A 1 316 ? 54.456 42.500 46.771 1.00 26.60 ? 333 LEU A CD2 1 
ATOM   2347 N  N   . VAL A 1 317 ? 56.813 38.883 49.070 1.00 26.12 ? 334 VAL A N   1 
ATOM   2348 C  CA  . VAL A 1 317 ? 58.099 39.031 49.736 1.00 28.28 ? 334 VAL A CA  1 
ATOM   2349 C  C   . VAL A 1 317 ? 59.012 39.827 48.821 1.00 26.02 ? 334 VAL A C   1 
ATOM   2350 O  O   . VAL A 1 317 ? 59.035 39.597 47.608 1.00 27.07 ? 334 VAL A O   1 
ATOM   2351 C  CB  . VAL A 1 317 ? 58.723 37.664 50.080 1.00 26.45 ? 334 VAL A CB  1 
ATOM   2352 C  CG1 . VAL A 1 317 ? 60.142 37.840 50.643 1.00 28.66 ? 334 VAL A CG1 1 
ATOM   2353 C  CG2 . VAL A 1 317 ? 57.825 36.916 51.090 1.00 28.07 ? 334 VAL A CG2 1 
ATOM   2354 N  N   . GLY A 1 318 ? 59.737 40.782 49.394 1.00 27.16 ? 335 GLY A N   1 
ATOM   2355 C  CA  . GLY A 1 318 ? 60.733 41.517 48.635 1.00 27.20 ? 335 GLY A CA  1 
ATOM   2356 C  C   . GLY A 1 318 ? 62.108 41.332 49.240 1.00 27.15 ? 335 GLY A C   1 
ATOM   2357 O  O   . GLY A 1 318 ? 62.258 41.401 50.462 1.00 28.52 ? 335 GLY A O   1 
ATOM   2358 N  N   . LEU A 1 319 ? 63.116 41.063 48.407 1.00 25.20 ? 336 LEU A N   1 
ATOM   2359 C  CA  . LEU A 1 319 ? 64.497 40.911 48.862 1.00 26.80 ? 336 LEU A CA  1 
ATOM   2360 C  C   . LEU A 1 319 ? 65.336 41.902 48.072 1.00 25.01 ? 336 LEU A C   1 
ATOM   2361 O  O   . LEU A 1 319 ? 65.487 41.760 46.856 1.00 26.43 ? 336 LEU A O   1 
ATOM   2362 C  CB  . LEU A 1 319 ? 65.014 39.484 48.661 1.00 24.96 ? 336 LEU A CB  1 
ATOM   2363 C  CG  . LEU A 1 319 ? 64.200 38.356 49.303 1.00 26.61 ? 336 LEU A CG  1 
ATOM   2364 C  CD1 . LEU A 1 319 ? 64.750 36.982 48.867 1.00 26.78 ? 336 LEU A CD1 1 
ATOM   2365 C  CD2 . LEU A 1 319 ? 64.191 38.490 50.829 1.00 26.75 ? 336 LEU A CD2 1 
ATOM   2366 N  N   . LEU A 1 320 ? 65.883 42.897 48.756 1.00 26.60 ? 337 LEU A N   1 
ATOM   2367 C  CA  . LEU A 1 320 ? 66.685 43.935 48.113 1.00 26.23 ? 337 LEU A CA  1 
ATOM   2368 C  C   . LEU A 1 320 ? 68.134 43.709 48.515 1.00 24.22 ? 337 LEU A C   1 
ATOM   2369 O  O   . LEU A 1 320 ? 68.495 43.912 49.675 1.00 25.48 ? 337 LEU A O   1 
ATOM   2370 C  CB  . LEU A 1 320 ? 66.213 45.329 48.523 1.00 25.34 ? 337 LEU A CB  1 
ATOM   2371 C  CG  . LEU A 1 320 ? 64.714 45.597 48.546 1.00 30.45 ? 337 LEU A CG  1 
ATOM   2372 C  CD1 . LEU A 1 320 ? 64.498 47.094 48.681 1.00 31.34 ? 337 LEU A CD1 1 
ATOM   2373 C  CD2 . LEU A 1 320 ? 64.147 45.112 47.265 1.00 30.61 ? 337 LEU A CD2 1 
ATOM   2374 N  N   . ALA A 1 321 ? 68.965 43.298 47.556 1.00 24.24 ? 338 ALA A N   1 
ATOM   2375 C  CA  . ALA A 1 321 ? 70.366 42.985 47.815 1.00 24.38 ? 338 ALA A CA  1 
ATOM   2376 C  C   . ALA A 1 321 ? 71.165 44.235 47.471 1.00 23.67 ? 338 ALA A C   1 
ATOM   2377 O  O   . ALA A 1 321 ? 71.365 44.541 46.293 1.00 23.88 ? 338 ALA A O   1 
ATOM   2378 C  CB  . ALA A 1 321 ? 70.809 41.781 46.989 1.00 23.81 ? 338 ALA A CB  1 
ATOM   2379 N  N   . CYS A 1 322 ? 71.616 44.964 48.497 1.00 25.50 ? 339 CYS A N   1 
ATOM   2380 C  CA  . CYS A 1 322 ? 72.140 46.314 48.322 1.00 23.64 ? 339 CYS A CA  1 
ATOM   2381 C  C   . CYS A 1 322 ? 73.606 46.381 48.718 1.00 25.33 ? 339 CYS A C   1 
ATOM   2382 O  O   . CYS A 1 322 ? 73.983 45.936 49.809 1.00 24.79 ? 339 CYS A O   1 
ATOM   2383 C  CB  . CYS A 1 322 ? 71.339 47.330 49.141 1.00 24.01 ? 339 CYS A CB  1 
ATOM   2384 S  SG  . CYS A 1 322 ? 69.551 47.282 48.815 1.00 26.49 ? 339 CYS A SG  1 
ATOM   2385 N  N   . ALA A 1 323 ? 74.418 46.952 47.832 1.00 24.33 ? 340 ALA A N   1 
ATOM   2386 C  CA  . ALA A 1 323 ? 75.843 47.120 48.072 1.00 23.70 ? 340 ALA A CA  1 
ATOM   2387 C  C   . ALA A 1 323 ? 76.325 48.226 47.148 1.00 24.60 ? 340 ALA A C   1 
ATOM   2388 O  O   . ALA A 1 323 ? 75.640 48.598 46.194 1.00 23.87 ? 340 ALA A O   1 
ATOM   2389 C  CB  . ALA A 1 323 ? 76.618 45.816 47.813 1.00 24.30 ? 340 ALA A CB  1 
ATOM   2390 N  N   . GLU A 1 324 ? 77.515 48.739 47.432 1.00 23.39 ? 341 GLU A N   1 
ATOM   2391 C  CA  . GLU A 1 324 ? 78.185 49.710 46.575 1.00 22.12 ? 341 GLU A CA  1 
ATOM   2392 C  C   . GLU A 1 324 ? 79.479 49.091 46.056 1.00 22.52 ? 341 GLU A C   1 
ATOM   2393 O  O   . GLU A 1 324 ? 80.242 48.524 46.838 1.00 24.52 ? 341 GLU A O   1 
ATOM   2394 C  CB  . GLU A 1 324 ? 78.465 50.991 47.371 1.00 24.13 ? 341 GLU A CB  1 
ATOM   2395 C  CG  . GLU A 1 324 ? 78.936 52.170 46.534 1.00 24.17 ? 341 GLU A CG  1 
ATOM   2396 C  CD  . GLU A 1 324 ? 79.405 53.338 47.410 1.00 25.37 ? 341 GLU A CD  1 
ATOM   2397 O  OE1 . GLU A 1 324 ? 80.355 53.145 48.204 1.00 25.23 ? 341 GLU A OE1 1 
ATOM   2398 O  OE2 . GLU A 1 324 ? 78.830 54.452 47.313 1.00 26.75 ? 341 GLU A OE2 1 
ATOM   2399 N  N   . ASN A 1 325 ? 79.714 49.164 44.729 1.00 23.94 ? 342 ASN A N   1 
ATOM   2400 C  CA  . ASN A 1 325 ? 80.869 48.514 44.079 1.00 22.44 ? 342 ASN A CA  1 
ATOM   2401 C  C   . ASN A 1 325 ? 81.966 49.555 43.822 1.00 23.39 ? 342 ASN A C   1 
ATOM   2402 O  O   . ASN A 1 325 ? 81.872 50.347 42.884 1.00 22.80 ? 342 ASN A O   1 
ATOM   2403 C  CB  . ASN A 1 325 ? 80.424 47.853 42.770 1.00 22.58 ? 342 ASN A CB  1 
ATOM   2404 C  CG  . ASN A 1 325 ? 81.470 46.918 42.195 1.00 24.72 ? 342 ASN A CG  1 
ATOM   2405 O  OD1 . ASN A 1 325 ? 82.351 46.448 42.910 1.00 23.98 ? 342 ASN A OD1 1 
ATOM   2406 N  ND2 . ASN A 1 325 ? 81.348 46.604 40.894 1.00 22.31 ? 342 ASN A ND2 1 
ATOM   2407 N  N   . MET A 1 326 ? 83.022 49.536 44.646 1.00 22.21 ? 343 MET A N   1 
ATOM   2408 C  CA  . MET A 1 326 ? 84.141 50.483 44.721 1.00 23.28 ? 343 MET A CA  1 
ATOM   2409 C  C   . MET A 1 326 ? 85.505 49.814 44.576 1.00 22.84 ? 343 MET A C   1 
ATOM   2410 O  O   . MET A 1 326 ? 85.714 48.694 45.053 1.00 25.36 ? 343 MET A O   1 
ATOM   2411 C  CB  . MET A 1 326 ? 84.096 51.198 46.071 1.00 21.22 ? 343 MET A CB  1 
ATOM   2412 C  CG  . MET A 1 326 ? 82.996 52.225 46.382 1.00 24.74 ? 343 MET A CG  1 
ATOM   2413 S  SD  . MET A 1 326 ? 82.571 53.491 45.172 1.00 25.46 ? 343 MET A SD  1 
ATOM   2414 C  CE  . MET A 1 326 ? 83.548 54.776 45.960 1.00 23.97 ? 343 MET A CE  1 
ATOM   2415 N  N   . PRO A 1 327 ? 86.475 50.512 43.982 1.00 22.88 ? 344 PRO A N   1 
ATOM   2416 C  CA  . PRO A 1 327 ? 87.870 50.067 44.058 1.00 23.23 ? 344 PRO A CA  1 
ATOM   2417 C  C   . PRO A 1 327 ? 88.505 50.539 45.355 1.00 25.64 ? 344 PRO A C   1 
ATOM   2418 O  O   . PRO A 1 327 ? 88.185 51.610 45.869 1.00 26.91 ? 344 PRO A O   1 
ATOM   2419 C  CB  . PRO A 1 327 ? 88.518 50.761 42.855 1.00 22.16 ? 344 PRO A CB  1 
ATOM   2420 C  CG  . PRO A 1 327 ? 87.795 52.095 42.790 1.00 23.86 ? 344 PRO A CG  1 
ATOM   2421 C  CD  . PRO A 1 327 ? 86.342 51.789 43.250 1.00 23.02 ? 344 PRO A CD  1 
ATOM   2422 N  N   . SER A 1 328 ? 89.427 49.731 45.875 1.00 23.92 ? 345 SER A N   1 
ATOM   2423 C  CA  . SER A 1 328 ? 90.094 50.064 47.131 1.00 24.50 ? 345 SER A CA  1 
ATOM   2424 C  C   . SER A 1 328 ? 91.186 49.035 47.385 1.00 23.86 ? 345 SER A C   1 
ATOM   2425 O  O   . SER A 1 328 ? 91.283 48.020 46.694 1.00 23.86 ? 345 SER A O   1 
ATOM   2426 C  CB  . SER A 1 328 ? 89.123 50.092 48.309 1.00 26.70 ? 345 SER A CB  1 
ATOM   2427 O  OG  . SER A 1 328 ? 88.917 48.781 48.803 1.00 26.82 ? 345 SER A OG  1 
ATOM   2428 N  N   . GLY A 1 329 ? 91.990 49.297 48.420 1.00 24.93 ? 346 GLY A N   1 
ATOM   2429 C  CA  . GLY A 1 329 ? 93.044 48.366 48.789 1.00 24.19 ? 346 GLY A CA  1 
ATOM   2430 C  C   . GLY A 1 329 ? 92.555 47.066 49.391 1.00 25.97 ? 346 GLY A C   1 
ATOM   2431 O  O   . GLY A 1 329 ? 93.372 46.177 49.654 1.00 26.88 ? 346 GLY A O   1 
ATOM   2432 N  N   . GLY A 1 330 ? 91.248 46.937 49.614 1.00 24.81 ? 347 GLY A N   1 
ATOM   2433 C  CA  . GLY A 1 330 ? 90.686 45.708 50.135 1.00 25.91 ? 347 GLY A CA  1 
ATOM   2434 C  C   . GLY A 1 330 ? 89.600 45.158 49.235 1.00 26.99 ? 347 GLY A C   1 
ATOM   2435 O  O   . GLY A 1 330 ? 88.858 44.254 49.631 1.00 27.13 ? 347 GLY A O   1 
ATOM   2436 N  N   . ALA A 1 331 ? 89.490 45.688 48.019 1.00 24.51 ? 348 ALA A N   1 
ATOM   2437 C  CA  . ALA A 1 331 ? 88.409 45.254 47.143 1.00 24.22 ? 348 ALA A CA  1 
ATOM   2438 C  C   . ALA A 1 331 ? 88.662 43.846 46.611 1.00 24.34 ? 348 ALA A C   1 
ATOM   2439 O  O   . ALA A 1 331 ? 89.800 43.361 46.556 1.00 24.59 ? 348 ALA A O   1 
ATOM   2440 C  CB  . ALA A 1 331 ? 88.238 46.213 45.964 1.00 24.24 ? 348 ALA A CB  1 
ATOM   2441 N  N   . THR A 1 332 ? 87.573 43.200 46.186 1.00 24.37 ? 349 THR A N   1 
ATOM   2442 C  CA  . THR A 1 332 ? 87.684 41.929 45.473 1.00 23.68 ? 349 THR A CA  1 
ATOM   2443 C  C   . THR A 1 332 ? 88.515 42.103 44.201 1.00 23.02 ? 349 THR A C   1 
ATOM   2444 O  O   . THR A 1 332 ? 88.442 43.130 43.526 1.00 22.70 ? 349 THR A O   1 
ATOM   2445 C  CB  . THR A 1 332 ? 86.280 41.410 45.151 1.00 25.83 ? 349 THR A CB  1 
ATOM   2446 O  OG1 . THR A 1 332 ? 85.663 40.997 46.375 1.00 24.88 ? 349 THR A OG1 1 
ATOM   2447 C  CG2 . THR A 1 332 ? 86.306 40.243 44.155 1.00 23.95 ? 349 THR A CG2 1 
ATOM   2448 N  N   . ARG A 1 333 ? 89.354 41.093 43.893 1.00 22.65 ? 350 ARG A N   1 
ATOM   2449 C  CA  . ARG A 1 333 ? 90.199 41.116 42.706 1.00 23.78 ? 350 ARG A CA  1 
ATOM   2450 C  C   . ARG A 1 333 ? 89.661 40.160 41.646 1.00 22.98 ? 350 ARG A C   1 
ATOM   2451 O  O   . ARG A 1 333 ? 89.116 39.107 41.981 1.00 23.55 ? 350 ARG A O   1 
ATOM   2452 C  CB  . ARG A 1 333 ? 91.634 40.681 43.026 1.00 22.70 ? 350 ARG A CB  1 
ATOM   2453 C  CG  . ARG A 1 333 ? 92.382 41.551 44.045 1.00 24.57 ? 350 ARG A CG  1 
ATOM   2454 C  CD  . ARG A 1 333 ? 93.253 40.636 44.934 1.00 27.76 ? 350 ARG A CD  1 
ATOM   2455 N  NE  . ARG A 1 333 ? 92.360 39.908 45.829 1.00 24.25 ? 350 ARG A NE  1 
ATOM   2456 C  CZ  . ARG A 1 333 ? 91.918 40.395 46.982 1.00 29.15 ? 350 ARG A CZ  1 
ATOM   2457 N  NH1 . ARG A 1 333 ? 92.563 41.371 47.614 1.00 27.91 ? 350 ARG A NH1 1 
ATOM   2458 N  NH2 . ARG A 1 333 ? 90.794 39.904 47.507 1.00 25.08 ? 350 ARG A NH2 1 
ATOM   2459 N  N   . PRO A 1 334 ? 89.840 40.477 40.364 1.00 22.65 ? 351 PRO A N   1 
ATOM   2460 C  CA  . PRO A 1 334 ? 89.662 39.453 39.320 1.00 22.40 ? 351 PRO A CA  1 
ATOM   2461 C  C   . PRO A 1 334 ? 90.477 38.220 39.666 1.00 22.79 ? 351 PRO A C   1 
ATOM   2462 O  O   . PRO A 1 334 ? 91.638 38.321 40.071 1.00 23.30 ? 351 PRO A O   1 
ATOM   2463 C  CB  . PRO A 1 334 ? 90.196 40.137 38.055 1.00 21.67 ? 351 PRO A CB  1 
ATOM   2464 C  CG  . PRO A 1 334 ? 90.001 41.632 38.323 1.00 21.97 ? 351 PRO A CG  1 
ATOM   2465 C  CD  . PRO A 1 334 ? 90.300 41.763 39.818 1.00 21.84 ? 351 PRO A CD  1 
ATOM   2466 N  N   . GLY A 1 335 ? 89.858 37.049 39.534 1.00 22.51 ? 352 GLY A N   1 
ATOM   2467 C  CA  . GLY A 1 335 ? 90.502 35.811 39.920 1.00 22.05 ? 352 GLY A CA  1 
ATOM   2468 C  C   . GLY A 1 335 ? 90.221 35.340 41.332 1.00 22.72 ? 352 GLY A C   1 
ATOM   2469 O  O   . GLY A 1 335 ? 90.533 34.181 41.655 1.00 24.06 ? 352 GLY A O   1 
ATOM   2470 N  N   . ASP A 1 336 ? 89.629 36.180 42.180 1.00 22.65 ? 353 ASP A N   1 
ATOM   2471 C  CA  . ASP A 1 336 ? 89.183 35.707 43.485 1.00 21.89 ? 353 ASP A CA  1 
ATOM   2472 C  C   . ASP A 1 336 ? 88.177 34.573 43.312 1.00 22.80 ? 353 ASP A C   1 
ATOM   2473 O  O   . ASP A 1 336 ? 87.376 34.562 42.367 1.00 23.50 ? 353 ASP A O   1 
ATOM   2474 C  CB  . ASP A 1 336 ? 88.516 36.840 44.270 1.00 24.26 ? 353 ASP A CB  1 
ATOM   2475 C  CG  . ASP A 1 336 ? 89.507 37.802 44.914 1.00 24.10 ? 353 ASP A CG  1 
ATOM   2476 O  OD1 . ASP A 1 336 ? 90.730 37.634 44.759 1.00 24.66 ? 353 ASP A OD1 1 
ATOM   2477 O  OD2 . ASP A 1 336 ? 89.037 38.750 45.594 1.00 23.94 ? 353 ASP A OD2 1 
ATOM   2478 N  N   . ILE A 1 337 ? 88.207 33.622 44.241 1.00 24.81 ? 354 ILE A N   1 
ATOM   2479 C  CA  . ILE A 1 337 ? 87.214 32.552 44.297 1.00 23.75 ? 354 ILE A CA  1 
ATOM   2480 C  C   . ILE A 1 337 ? 86.504 32.642 45.638 1.00 25.78 ? 354 ILE A C   1 
ATOM   2481 O  O   . ILE A 1 337 ? 87.157 32.687 46.691 1.00 25.52 ? 354 ILE A O   1 
ATOM   2482 C  CB  . ILE A 1 337 ? 87.846 31.164 44.088 1.00 24.13 ? 354 ILE A CB  1 
ATOM   2483 C  CG1 . ILE A 1 337 ? 88.510 31.090 42.708 1.00 24.04 ? 354 ILE A CG1 1 
ATOM   2484 C  CG2 . ILE A 1 337 ? 86.792 30.057 44.276 1.00 24.38 ? 354 ILE A CG2 1 
ATOM   2485 C  CD1 . ILE A 1 337 ? 89.398 29.843 42.535 1.00 25.02 ? 354 ILE A CD1 1 
ATOM   2486 N  N   . VAL A 1 338 ? 85.170 32.665 45.600 1.00 24.31 ? 355 VAL A N   1 
ATOM   2487 C  CA  . VAL A 1 338 ? 84.354 32.796 46.798 1.00 25.91 ? 355 VAL A CA  1 
ATOM   2488 C  C   . VAL A 1 338 ? 83.337 31.661 46.857 1.00 26.90 ? 355 VAL A C   1 
ATOM   2489 O  O   . VAL A 1 338 ? 83.028 31.014 45.852 1.00 25.86 ? 355 VAL A O   1 
ATOM   2490 C  CB  . VAL A 1 338 ? 83.644 34.168 46.860 1.00 25.86 ? 355 VAL A CB  1 
ATOM   2491 C  CG1 . VAL A 1 338 ? 84.688 35.300 46.898 1.00 27.62 ? 355 VAL A CG1 1 
ATOM   2492 C  CG2 . VAL A 1 338 ? 82.680 34.356 45.661 1.00 26.49 ? 355 VAL A CG2 1 
ATOM   2493 N  N   . THR A 1 339 ? 82.810 31.426 48.056 1.00 25.45 ? 356 THR A N   1 
ATOM   2494 C  CA  . THR A 1 339 ? 81.771 30.423 48.273 1.00 27.07 ? 356 THR A CA  1 
ATOM   2495 C  C   . THR A 1 339 ? 80.436 31.124 48.486 1.00 27.55 ? 356 THR A C   1 
ATOM   2496 O  O   . THR A 1 339 ? 80.264 31.873 49.454 1.00 26.30 ? 356 THR A O   1 
ATOM   2497 C  CB  . THR A 1 339 ? 82.107 29.515 49.457 1.00 31.05 ? 356 THR A CB  1 
ATOM   2498 O  OG1 . THR A 1 339 ? 83.338 28.837 49.191 1.00 29.77 ? 356 THR A OG1 1 
ATOM   2499 C  CG2 . THR A 1 339 ? 81.001 28.473 49.669 1.00 28.64 ? 356 THR A CG2 1 
ATOM   2500 N  N   . THR A 1 340 ? 79.491 30.867 47.587 1.00 24.25 ? 357 THR A N   1 
ATOM   2501 C  CA  . THR A 1 340 ? 78.170 31.468 47.710 1.00 26.39 ? 357 THR A CA  1 
ATOM   2502 C  C   . THR A 1 340 ? 77.399 30.815 48.855 1.00 26.41 ? 357 THR A C   1 
ATOM   2503 O  O   . THR A 1 340 ? 77.780 29.760 49.370 1.00 28.54 ? 357 THR A O   1 
ATOM   2504 C  CB  . THR A 1 340 ? 77.385 31.314 46.408 1.00 26.21 ? 357 THR A CB  1 
ATOM   2505 O  OG1 . THR A 1 340 ? 77.185 29.916 46.142 1.00 26.28 ? 357 THR A OG1 1 
ATOM   2506 C  CG2 . THR A 1 340 ? 78.135 31.963 45.232 1.00 24.85 ? 357 THR A CG2 1 
ATOM   2507 N  N   . MET A 1 341 ? 76.292 31.459 49.252 1.00 25.08 ? 358 MET A N   1 
ATOM   2508 C  CA  . MET A 1 341 ? 75.382 30.843 50.229 1.00 26.58 ? 358 MET A CA  1 
ATOM   2509 C  C   . MET A 1 341 ? 75.038 29.397 49.876 1.00 27.86 ? 358 MET A C   1 
ATOM   2510 O  O   . MET A 1 341 ? 74.945 28.531 50.758 1.00 28.18 ? 358 MET A O   1 
ATOM   2511 C  CB  . MET A 1 341 ? 74.052 31.585 50.300 1.00 29.53 ? 358 MET A CB  1 
ATOM   2512 C  CG  . MET A 1 341 ? 73.318 31.324 51.595 1.00 30.19 ? 358 MET A CG  1 
ATOM   2513 S  SD  . MET A 1 341 ? 71.851 32.367 51.735 1.00 31.26 ? 358 MET A SD  1 
ATOM   2514 C  CE  . MET A 1 341 ? 70.878 31.301 52.805 1.00 29.98 ? 358 MET A CE  1 
ATOM   2515 N  N   . SER A 1 342 ? 74.784 29.135 48.591 1.00 27.42 ? 359 SER A N   1 
ATOM   2516 C  CA  . SER A 1 342 ? 74.380 27.820 48.117 1.00 28.29 ? 359 SER A CA  1 
ATOM   2517 C  C   . SER A 1 342 ? 75.470 26.782 48.265 1.00 29.83 ? 359 SER A C   1 
ATOM   2518 O  O   . SER A 1 342 ? 75.179 25.588 48.134 1.00 30.49 ? 359 SER A O   1 
ATOM   2519 C  CB  . SER A 1 342 ? 73.975 27.905 46.647 1.00 27.82 ? 359 SER A CB  1 
ATOM   2520 O  OG  . SER A 1 342 ? 75.131 28.092 45.837 1.00 27.06 ? 359 SER A OG  1 
ATOM   2521 N  N   . GLY A 1 343 ? 76.705 27.198 48.514 1.00 26.24 ? 360 GLY A N   1 
ATOM   2522 C  CA  . GLY A 1 343 ? 77.825 26.293 48.527 1.00 28.27 ? 360 GLY A CA  1 
ATOM   2523 C  C   . GLY A 1 343 ? 78.568 26.207 47.213 1.00 27.14 ? 360 GLY A C   1 
ATOM   2524 O  O   . GLY A 1 343 ? 79.697 25.704 47.188 1.00 28.70 ? 360 GLY A O   1 
ATOM   2525 N  N   . GLN A 1 344 ? 77.964 26.674 46.122 1.00 26.46 ? 361 GLN A N   1 
ATOM   2526 C  CA  . GLN A 1 344 ? 78.665 26.720 44.851 1.00 26.89 ? 361 GLN A CA  1 
ATOM   2527 C  C   . GLN A 1 344 ? 79.781 27.749 44.924 1.00 26.58 ? 361 GLN A C   1 
ATOM   2528 O  O   . GLN A 1 344 ? 79.599 28.846 45.460 1.00 25.75 ? 361 GLN A O   1 
ATOM   2529 C  CB  . GLN A 1 344 ? 77.700 27.065 43.712 1.00 26.73 ? 361 GLN A CB  1 
ATOM   2530 C  CG  . GLN A 1 344 ? 76.646 25.978 43.479 1.00 28.99 ? 361 GLN A CG  1 
ATOM   2531 C  CD  . GLN A 1 344 ? 75.609 26.393 42.456 1.00 29.84 ? 361 GLN A CD  1 
ATOM   2532 O  OE1 . GLN A 1 344 ? 75.656 25.959 41.305 1.00 32.80 ? 361 GLN A OE1 1 
ATOM   2533 N  NE2 . GLN A 1 344 ? 74.664 27.237 42.869 1.00 28.40 ? 361 GLN A NE2 1 
ATOM   2534 N  N   . THR A 1 345 ? 80.954 27.381 44.421 1.00 25.53 ? 362 THR A N   1 
ATOM   2535 C  CA  . THR A 1 345 ? 82.059 28.326 44.362 1.00 23.73 ? 362 THR A CA  1 
ATOM   2536 C  C   . THR A 1 345 ? 82.007 29.093 43.055 1.00 24.85 ? 362 THR A C   1 
ATOM   2537 O  O   . THR A 1 345 ? 81.612 28.558 42.017 1.00 24.77 ? 362 THR A O   1 
ATOM   2538 C  CB  . THR A 1 345 ? 83.406 27.615 44.504 1.00 26.40 ? 362 THR A CB  1 
ATOM   2539 O  OG1 . THR A 1 345 ? 83.544 26.627 43.473 1.00 24.06 ? 362 THR A OG1 1 
ATOM   2540 C  CG2 . THR A 1 345 ? 83.500 26.946 45.869 1.00 26.68 ? 362 THR A CG2 1 
ATOM   2541 N  N   . VAL A 1 346 ? 82.420 30.358 43.111 1.00 25.20 ? 363 VAL A N   1 
ATOM   2542 C  CA  . VAL A 1 346 ? 82.373 31.241 41.951 1.00 23.91 ? 363 VAL A CA  1 
ATOM   2543 C  C   . VAL A 1 346 ? 83.741 31.877 41.775 1.00 23.66 ? 363 VAL A C   1 
ATOM   2544 O  O   . VAL A 1 346 ? 84.300 32.436 42.727 1.00 23.01 ? 363 VAL A O   1 
ATOM   2545 C  CB  . VAL A 1 346 ? 81.284 32.322 42.090 1.00 23.03 ? 363 VAL A CB  1 
ATOM   2546 C  CG1 . VAL A 1 346 ? 81.376 33.346 40.932 1.00 22.94 ? 363 VAL A CG1 1 
ATOM   2547 C  CG2 . VAL A 1 346 ? 79.908 31.677 42.107 1.00 23.26 ? 363 VAL A CG2 1 
ATOM   2548 N  N   . GLU A 1 347 ? 84.288 31.770 40.569 1.00 21.30 ? 364 GLU A N   1 
ATOM   2549 C  CA  . GLU A 1 347 ? 85.487 32.515 40.213 1.00 21.74 ? 364 GLU A CA  1 
ATOM   2550 C  C   . GLU A 1 347 ? 85.064 33.866 39.654 1.00 24.05 ? 364 GLU A C   1 
ATOM   2551 O  O   . GLU A 1 347 ? 84.371 33.933 38.628 1.00 23.13 ? 364 GLU A O   1 
ATOM   2552 C  CB  . GLU A 1 347 ? 86.342 31.761 39.205 1.00 22.16 ? 364 GLU A CB  1 
ATOM   2553 C  CG  . GLU A 1 347 ? 87.612 32.534 38.857 1.00 23.07 ? 364 GLU A CG  1 
ATOM   2554 C  CD  . GLU A 1 347 ? 88.482 31.834 37.837 1.00 27.17 ? 364 GLU A CD  1 
ATOM   2555 O  OE1 . GLU A 1 347 ? 87.952 31.128 36.951 1.00 27.39 ? 364 GLU A OE1 1 
ATOM   2556 O  OE2 . GLU A 1 347 ? 89.711 32.025 37.906 1.00 27.07 ? 364 GLU A OE2 1 
ATOM   2557 N  N   . ILE A 1 348 ? 85.465 34.935 40.341 1.00 22.24 ? 365 ILE A N   1 
ATOM   2558 C  CA  . ILE A 1 348 ? 85.092 36.298 39.965 1.00 24.34 ? 365 ILE A CA  1 
ATOM   2559 C  C   . ILE A 1 348 ? 86.139 36.775 38.966 1.00 23.70 ? 365 ILE A C   1 
ATOM   2560 O  O   . ILE A 1 348 ? 87.151 37.374 39.325 1.00 24.22 ? 365 ILE A O   1 
ATOM   2561 C  CB  . ILE A 1 348 ? 84.981 37.215 41.185 1.00 23.57 ? 365 ILE A CB  1 
ATOM   2562 C  CG1 . ILE A 1 348 ? 83.966 36.622 42.171 1.00 24.43 ? 365 ILE A CG1 1 
ATOM   2563 C  CG2 . ILE A 1 348 ? 84.580 38.637 40.741 1.00 24.14 ? 365 ILE A CG2 1 
ATOM   2564 C  CD1 . ILE A 1 348 ? 83.876 37.371 43.511 1.00 24.58 ? 365 ILE A CD1 1 
ATOM   2565 N  N   . LEU A 1 349 ? 85.887 36.499 37.685 1.00 22.25 ? 366 LEU A N   1 
ATOM   2566 C  CA  . LEU A 1 349 ? 86.817 36.905 36.638 1.00 23.84 ? 366 LEU A CA  1 
ATOM   2567 C  C   . LEU A 1 349 ? 86.761 38.401 36.385 1.00 24.22 ? 366 LEU A C   1 
ATOM   2568 O  O   . LEU A 1 349 ? 87.738 38.989 35.900 1.00 23.66 ? 366 LEU A O   1 
ATOM   2569 C  CB  . LEU A 1 349 ? 86.495 36.149 35.349 1.00 23.07 ? 366 LEU A CB  1 
ATOM   2570 C  CG  . LEU A 1 349 ? 86.856 34.667 35.411 1.00 25.00 ? 366 LEU A CG  1 
ATOM   2571 C  CD1 . LEU A 1 349 ? 86.423 33.991 34.113 1.00 26.29 ? 366 LEU A CD1 1 
ATOM   2572 C  CD2 . LEU A 1 349 ? 88.377 34.485 35.659 1.00 23.98 ? 366 LEU A CD2 1 
ATOM   2573 N  N   . ASN A 1 350 ? 85.620 39.030 36.661 1.00 21.24 ? 367 ASN A N   1 
ATOM   2574 C  CA  . ASN A 1 350 ? 85.465 40.451 36.377 1.00 23.53 ? 367 ASN A CA  1 
ATOM   2575 C  C   . ASN A 1 350 ? 84.599 41.038 37.477 1.00 23.54 ? 367 ASN A C   1 
ATOM   2576 O  O   . ASN A 1 350 ? 83.464 40.595 37.683 1.00 23.62 ? 367 ASN A O   1 
ATOM   2577 C  CB  . ASN A 1 350 ? 84.855 40.660 34.978 1.00 23.06 ? 367 ASN A CB  1 
ATOM   2578 C  CG  . ASN A 1 350 ? 84.809 42.116 34.571 1.00 24.56 ? 367 ASN A CG  1 
ATOM   2579 O  OD1 . ASN A 1 350 ? 84.357 42.958 35.333 1.00 24.19 ? 367 ASN A OD1 1 
ATOM   2580 N  ND2 . ASN A 1 350 ? 85.278 42.418 33.368 1.00 25.03 ? 367 ASN A ND2 1 
ATOM   2581 N  N   . THR A 1 351 ? 85.162 41.993 38.222 1.00 22.19 ? 368 THR A N   1 
ATOM   2582 C  CA  . THR A 1 351 ? 84.470 42.551 39.366 1.00 21.41 ? 368 THR A CA  1 
ATOM   2583 C  C   . THR A 1 351 ? 83.320 43.471 38.970 1.00 21.61 ? 368 THR A C   1 
ATOM   2584 O  O   . THR A 1 351 ? 82.554 43.878 39.849 1.00 22.63 ? 368 THR A O   1 
ATOM   2585 C  CB  . THR A 1 351 ? 85.467 43.293 40.269 1.00 21.12 ? 368 THR A CB  1 
ATOM   2586 O  OG1 . THR A 1 351 ? 85.944 44.467 39.594 1.00 22.47 ? 368 THR A OG1 1 
ATOM   2587 C  CG2 . THR A 1 351 ? 86.654 42.378 40.623 1.00 23.71 ? 368 THR A CG2 1 
ATOM   2588 N  N   . ASP A 1 352 ? 83.175 43.785 37.680 1.00 22.65 ? 369 ASP A N   1 
ATOM   2589 C  CA  . ASP A 1 352 ? 82.063 44.566 37.148 1.00 21.58 ? 369 ASP A CA  1 
ATOM   2590 C  C   . ASP A 1 352 ? 80.859 43.694 36.805 1.00 22.19 ? 369 ASP A C   1 
ATOM   2591 O  O   . ASP A 1 352 ? 79.817 44.222 36.410 1.00 21.83 ? 369 ASP A O   1 
ATOM   2592 C  CB  . ASP A 1 352 ? 82.541 45.351 35.913 1.00 21.80 ? 369 ASP A CB  1 
ATOM   2593 C  CG  . ASP A 1 352 ? 81.665 46.564 35.579 1.00 22.43 ? 369 ASP A CG  1 
ATOM   2594 O  OD1 . ASP A 1 352 ? 80.795 46.958 36.391 1.00 22.80 ? 369 ASP A OD1 1 
ATOM   2595 O  OD2 . ASP A 1 352 ? 81.870 47.125 34.483 1.00 23.03 ? 369 ASP A OD2 1 
ATOM   2596 N  N   . ALA A 1 353 ? 80.974 42.379 36.952 1.00 21.86 ? 370 ALA A N   1 
ATOM   2597 C  CA  . ALA A 1 353 ? 79.808 41.501 36.897 1.00 22.63 ? 370 ALA A CA  1 
ATOM   2598 C  C   . ALA A 1 353 ? 79.348 41.209 38.321 1.00 22.30 ? 370 ALA A C   1 
ATOM   2599 O  O   . ALA A 1 353 ? 79.343 40.067 38.795 1.00 23.17 ? 370 ALA A O   1 
ATOM   2600 C  CB  . ALA A 1 353 ? 80.133 40.229 36.123 1.00 23.99 ? 370 ALA A CB  1 
ATOM   2601 N  N   . GLU A 1 354 ? 78.987 42.298 39.014 1.00 22.21 ? 371 GLU A N   1 
ATOM   2602 C  CA  . GLU A 1 354 ? 78.763 42.246 40.453 1.00 23.29 ? 371 GLU A CA  1 
ATOM   2603 C  C   . GLU A 1 354 ? 77.295 42.075 40.816 1.00 22.96 ? 371 GLU A C   1 
ATOM   2604 O  O   . GLU A 1 354 ? 76.992 41.534 41.888 1.00 21.46 ? 371 GLU A O   1 
ATOM   2605 C  CB  . GLU A 1 354 ? 79.300 43.525 41.140 1.00 22.28 ? 371 GLU A CB  1 
ATOM   2606 C  CG  . GLU A 1 354 ? 78.280 44.711 41.192 1.00 22.51 ? 371 GLU A CG  1 
ATOM   2607 C  CD  . GLU A 1 354 ? 78.000 45.305 39.819 1.00 23.09 ? 371 GLU A CD  1 
ATOM   2608 O  OE1 . GLU A 1 354 ? 78.877 45.213 38.928 1.00 22.06 ? 371 GLU A OE1 1 
ATOM   2609 O  OE2 . GLU A 1 354 ? 76.908 45.864 39.613 1.00 22.05 ? 371 GLU A OE2 1 
ATOM   2610 N  N   . GLY A 1 355 ? 76.378 42.534 39.961 1.00 22.36 ? 372 GLY A N   1 
ATOM   2611 C  CA  . GLY A 1 355 ? 74.966 42.388 40.278 1.00 22.37 ? 372 GLY A CA  1 
ATOM   2612 C  C   . GLY A 1 355 ? 74.557 40.938 40.440 1.00 24.16 ? 372 GLY A C   1 
ATOM   2613 O  O   . GLY A 1 355 ? 73.812 40.594 41.360 1.00 24.41 ? 372 GLY A O   1 
ATOM   2614 N  N   . ARG A 1 356 ? 75.057 40.066 39.562 1.00 23.11 ? 373 ARG A N   1 
ATOM   2615 C  CA  . ARG A 1 356 ? 74.725 38.653 39.675 1.00 23.10 ? 373 ARG A CA  1 
ATOM   2616 C  C   . ARG A 1 356 ? 75.297 38.032 40.939 1.00 23.40 ? 373 ARG A C   1 
ATOM   2617 O  O   . ARG A 1 356 ? 74.760 37.020 41.396 1.00 22.68 ? 373 ARG A O   1 
ATOM   2618 C  CB  . ARG A 1 356 ? 75.211 37.891 38.435 1.00 21.79 ? 373 ARG A CB  1 
ATOM   2619 C  CG  . ARG A 1 356 ? 76.734 37.800 38.292 1.00 21.28 ? 373 ARG A CG  1 
ATOM   2620 C  CD  . ARG A 1 356 ? 77.105 37.456 36.851 1.00 22.22 ? 373 ARG A CD  1 
ATOM   2621 N  NE  . ARG A 1 356 ? 76.919 38.610 35.965 1.00 22.40 ? 373 ARG A NE  1 
ATOM   2622 C  CZ  . ARG A 1 356 ? 77.054 38.547 34.647 1.00 24.11 ? 373 ARG A CZ  1 
ATOM   2623 N  NH1 . ARG A 1 356 ? 77.387 37.413 34.044 1.00 23.80 ? 373 ARG A NH1 1 
ATOM   2624 N  NH2 . ARG A 1 356 ? 76.846 39.641 33.914 1.00 22.58 ? 373 ARG A NH2 1 
ATOM   2625 N  N   . LEU A 1 357 ? 76.357 38.619 41.516 1.00 23.30 ? 374 LEU A N   1 
ATOM   2626 C  CA  . LEU A 1 357 ? 76.955 38.093 42.746 1.00 23.04 ? 374 LEU A CA  1 
ATOM   2627 C  C   . LEU A 1 357 ? 76.174 38.481 43.999 1.00 25.22 ? 374 LEU A C   1 
ATOM   2628 O  O   . LEU A 1 357 ? 76.230 37.755 45.003 1.00 24.79 ? 374 LEU A O   1 
ATOM   2629 C  CB  . LEU A 1 357 ? 78.399 38.588 42.888 1.00 22.84 ? 374 LEU A CB  1 
ATOM   2630 C  CG  . LEU A 1 357 ? 79.351 38.175 41.765 1.00 24.75 ? 374 LEU A CG  1 
ATOM   2631 C  CD1 . LEU A 1 357 ? 80.742 38.761 42.039 1.00 23.13 ? 374 LEU A CD1 1 
ATOM   2632 C  CD2 . LEU A 1 357 ? 79.412 36.650 41.591 1.00 23.98 ? 374 LEU A CD2 1 
ATOM   2633 N  N   . VAL A 1 358 ? 75.461 39.615 43.988 1.00 24.83 ? 375 VAL A N   1 
ATOM   2634 C  CA  . VAL A 1 358 ? 74.580 39.870 45.128 1.00 22.85 ? 375 VAL A CA  1 
ATOM   2635 C  C   . VAL A 1 358 ? 73.245 39.173 44.917 1.00 24.05 ? 375 VAL A C   1 
ATOM   2636 O  O   . VAL A 1 358 ? 72.634 38.703 45.881 1.00 24.77 ? 375 VAL A O   1 
ATOM   2637 C  CB  . VAL A 1 358 ? 74.391 41.378 45.421 1.00 25.00 ? 375 VAL A CB  1 
ATOM   2638 C  CG1 . VAL A 1 358 ? 75.750 42.085 45.561 1.00 24.71 ? 375 VAL A CG1 1 
ATOM   2639 C  CG2 . VAL A 1 358 ? 73.509 42.067 44.346 1.00 24.90 ? 375 VAL A CG2 1 
ATOM   2640 N  N   . LEU A 1 359 ? 72.795 39.052 43.666 1.00 23.95 ? 376 LEU A N   1 
ATOM   2641 C  CA  . LEU A 1 359 ? 71.512 38.406 43.394 1.00 23.79 ? 376 LEU A CA  1 
ATOM   2642 C  C   . LEU A 1 359 ? 71.551 36.918 43.705 1.00 24.00 ? 376 LEU A C   1 
ATOM   2643 O  O   . LEU A 1 359 ? 70.567 36.365 44.200 1.00 23.57 ? 376 LEU A O   1 
ATOM   2644 C  CB  . LEU A 1 359 ? 71.110 38.608 41.928 1.00 22.46 ? 376 LEU A CB  1 
ATOM   2645 C  CG  . LEU A 1 359 ? 70.650 40.021 41.537 1.00 22.62 ? 376 LEU A CG  1 
ATOM   2646 C  CD1 . LEU A 1 359 ? 70.503 40.099 40.008 1.00 23.15 ? 376 LEU A CD1 1 
ATOM   2647 C  CD2 . LEU A 1 359 ? 69.355 40.373 42.235 1.00 24.34 ? 376 LEU A CD2 1 
ATOM   2648 N  N   . CYS A 1 360 ? 72.654 36.233 43.381 1.00 23.46 ? 377 CYS A N   1 
ATOM   2649 C  CA  . CYS A 1 360 ? 72.636 34.777 43.524 1.00 23.43 ? 377 CYS A CA  1 
ATOM   2650 C  C   . CYS A 1 360 ? 72.485 34.379 44.986 1.00 25.01 ? 377 CYS A C   1 
ATOM   2651 O  O   . CYS A 1 360 ? 71.760 33.426 45.303 1.00 24.42 ? 377 CYS A O   1 
ATOM   2652 C  CB  . CYS A 1 360 ? 73.894 34.153 42.901 1.00 24.02 ? 377 CYS A CB  1 
ATOM   2653 S  SG  . CYS A 1 360 ? 75.487 34.663 43.619 1.00 25.85 ? 377 CYS A SG  1 
ATOM   2654 N  N   . ASP A 1 361 ? 73.139 35.110 45.895 1.00 23.82 ? 378 ASP A N   1 
ATOM   2655 C  CA  . ASP A 1 361 ? 72.961 34.821 47.317 1.00 24.84 ? 378 ASP A CA  1 
ATOM   2656 C  C   . ASP A 1 361 ? 71.541 35.156 47.769 1.00 26.66 ? 378 ASP A C   1 
ATOM   2657 O  O   . ASP A 1 361 ? 70.953 34.431 48.580 1.00 25.70 ? 378 ASP A O   1 
ATOM   2658 C  CB  . ASP A 1 361 ? 74.005 35.580 48.142 1.00 24.92 ? 378 ASP A CB  1 
ATOM   2659 C  CG  . ASP A 1 361 ? 75.371 34.873 48.170 1.00 28.30 ? 378 ASP A CG  1 
ATOM   2660 O  OD1 . ASP A 1 361 ? 75.440 33.651 47.911 1.00 27.38 ? 378 ASP A OD1 1 
ATOM   2661 O  OD2 . ASP A 1 361 ? 76.386 35.541 48.454 1.00 25.65 ? 378 ASP A OD2 1 
ATOM   2662 N  N   . ALA A 1 362 ? 70.953 36.231 47.241 1.00 24.03 ? 379 ALA A N   1 
ATOM   2663 C  CA  . ALA A 1 362 ? 69.557 36.502 47.575 1.00 24.98 ? 379 ALA A CA  1 
ATOM   2664 C  C   . ALA A 1 362 ? 68.611 35.440 47.014 1.00 25.38 ? 379 ALA A C   1 
ATOM   2665 O  O   . ALA A 1 362 ? 67.571 35.165 47.618 1.00 24.27 ? 379 ALA A O   1 
ATOM   2666 C  CB  . ALA A 1 362 ? 69.147 37.889 47.075 1.00 25.52 ? 379 ALA A CB  1 
ATOM   2667 N  N   . LEU A 1 363 ? 68.930 34.857 45.856 1.00 25.27 ? 380 LEU A N   1 
ATOM   2668 C  CA  . LEU A 1 363 ? 68.073 33.801 45.315 1.00 25.49 ? 380 LEU A CA  1 
ATOM   2669 C  C   . LEU A 1 363 ? 68.108 32.555 46.193 1.00 25.99 ? 380 LEU A C   1 
ATOM   2670 O  O   . LEU A 1 363 ? 67.073 31.899 46.400 1.00 25.58 ? 380 LEU A O   1 
ATOM   2671 C  CB  . LEU A 1 363 ? 68.494 33.481 43.878 1.00 23.36 ? 380 LEU A CB  1 
ATOM   2672 C  CG  . LEU A 1 363 ? 68.103 34.548 42.849 1.00 23.71 ? 380 LEU A CG  1 
ATOM   2673 C  CD1 . LEU A 1 363 ? 68.781 34.259 41.498 1.00 22.98 ? 380 LEU A CD1 1 
ATOM   2674 C  CD2 . LEU A 1 363 ? 66.573 34.633 42.659 1.00 22.61 ? 380 LEU A CD2 1 
ATOM   2675 N  N   . THR A 1 364 ? 69.287 32.221 46.731 1.00 25.12 ? 381 THR A N   1 
ATOM   2676 C  CA  . THR A 1 364 ? 69.381 31.117 47.690 1.00 25.13 ? 381 THR A CA  1 
ATOM   2677 C  C   . THR A 1 364 ? 68.582 31.429 48.948 1.00 27.29 ? 381 THR A C   1 
ATOM   2678 O  O   . THR A 1 364 ? 67.861 30.568 49.466 1.00 27.01 ? 381 THR A O   1 
ATOM   2679 C  CB  . THR A 1 364 ? 70.854 30.844 48.025 1.00 25.61 ? 381 THR A CB  1 
ATOM   2680 O  OG1 . THR A 1 364 ? 71.565 30.548 46.811 1.00 25.31 ? 381 THR A OG1 1 
ATOM   2681 C  CG2 . THR A 1 364 ? 71.007 29.665 49.008 1.00 28.52 ? 381 THR A CG2 1 
ATOM   2682 N  N   . TYR A 1 365 ? 68.680 32.671 49.434 1.00 26.39 ? 382 TYR A N   1 
ATOM   2683 C  CA  . TYR A 1 365 ? 67.924 33.083 50.615 1.00 24.96 ? 382 TYR A CA  1 
ATOM   2684 C  C   . TYR A 1 365 ? 66.425 32.916 50.389 1.00 25.93 ? 382 TYR A C   1 
ATOM   2685 O  O   . TYR A 1 365 ? 65.693 32.501 51.292 1.00 27.15 ? 382 TYR A O   1 
ATOM   2686 C  CB  . TYR A 1 365 ? 68.266 34.541 50.960 1.00 26.14 ? 382 TYR A CB  1 
ATOM   2687 C  CG  . TYR A 1 365 ? 67.700 35.000 52.277 1.00 27.91 ? 382 TYR A CG  1 
ATOM   2688 C  CD1 . TYR A 1 365 ? 68.405 34.803 53.458 1.00 28.78 ? 382 TYR A CD1 1 
ATOM   2689 C  CD2 . TYR A 1 365 ? 66.449 35.606 52.349 1.00 27.62 ? 382 TYR A CD2 1 
ATOM   2690 C  CE1 . TYR A 1 365 ? 67.887 35.207 54.673 1.00 29.97 ? 382 TYR A CE1 1 
ATOM   2691 C  CE2 . TYR A 1 365 ? 65.916 36.009 53.580 1.00 28.98 ? 382 TYR A CE2 1 
ATOM   2692 C  CZ  . TYR A 1 365 ? 66.650 35.800 54.732 1.00 31.00 ? 382 TYR A CZ  1 
ATOM   2693 O  OH  . TYR A 1 365 ? 66.159 36.189 55.955 1.00 32.54 ? 382 TYR A OH  1 
ATOM   2694 N  N   . ALA A 1 366 ? 65.955 33.231 49.182 1.00 25.37 ? 383 ALA A N   1 
ATOM   2695 C  CA  . ALA A 1 366 ? 64.535 33.160 48.844 1.00 27.44 ? 383 ALA A CA  1 
ATOM   2696 C  C   . ALA A 1 366 ? 63.944 31.761 49.026 1.00 26.87 ? 383 ALA A C   1 
ATOM   2697 O  O   . ALA A 1 366 ? 62.729 31.643 49.167 1.00 26.58 ? 383 ALA A O   1 
ATOM   2698 C  CB  . ALA A 1 366 ? 64.327 33.630 47.393 1.00 24.75 ? 383 ALA A CB  1 
ATOM   2699 N  N   . GLU A 1 367 ? 64.768 30.705 49.018 1.00 26.21 ? 384 GLU A N   1 
ATOM   2700 C  CA  . GLU A 1 367 ? 64.245 29.344 49.144 1.00 28.69 ? 384 GLU A CA  1 
ATOM   2701 C  C   . GLU A 1 367 ? 63.417 29.156 50.406 1.00 30.80 ? 384 GLU A C   1 
ATOM   2702 O  O   . GLU A 1 367 ? 62.467 28.359 50.417 1.00 30.16 ? 384 GLU A O   1 
ATOM   2703 C  CB  . GLU A 1 367 ? 65.397 28.335 49.143 1.00 27.95 ? 384 GLU A CB  1 
ATOM   2704 C  CG  . GLU A 1 367 ? 66.100 28.228 47.784 1.00 29.33 ? 384 GLU A CG  1 
ATOM   2705 C  CD  . GLU A 1 367 ? 67.289 27.294 47.825 1.00 33.88 ? 384 GLU A CD  1 
ATOM   2706 O  OE1 . GLU A 1 367 ? 67.591 26.757 48.913 1.00 32.59 ? 384 GLU A OE1 1 
ATOM   2707 O  OE2 . GLU A 1 367 ? 67.919 27.092 46.768 1.00 31.59 ? 384 GLU A OE2 1 
ATOM   2708 N  N   . ARG A 1 368 ? 63.766 29.863 51.482 1.00 29.64 ? 385 ARG A N   1 
ATOM   2709 C  CA  . ARG A 1 368 ? 63.097 29.640 52.763 1.00 29.83 ? 385 ARG A CA  1 
ATOM   2710 C  C   . ARG A 1 368 ? 61.623 30.017 52.731 1.00 30.41 ? 385 ARG A C   1 
ATOM   2711 O  O   . ARG A 1 368 ? 60.867 29.576 53.603 1.00 31.37 ? 385 ARG A O   1 
ATOM   2712 C  CB  . ARG A 1 368 ? 63.813 30.430 53.859 1.00 30.37 ? 385 ARG A CB  1 
ATOM   2713 C  CG  . ARG A 1 368 ? 63.594 31.938 53.763 1.00 30.45 ? 385 ARG A CG  1 
ATOM   2714 C  CD  . ARG A 1 368 ? 64.612 32.672 54.626 1.00 33.01 ? 385 ARG A CD  1 
ATOM   2715 N  NE  . ARG A 1 368 ? 65.954 32.296 54.201 1.00 30.62 ? 385 ARG A NE  1 
ATOM   2716 C  CZ  . ARG A 1 368 ? 66.925 31.905 55.017 1.00 33.82 ? 385 ARG A CZ  1 
ATOM   2717 N  NH1 . ARG A 1 368 ? 66.807 32.000 56.338 1.00 35.29 ? 385 ARG A NH1 1 
ATOM   2718 N  NH2 . ARG A 1 368 ? 68.041 31.408 54.498 1.00 31.40 ? 385 ARG A NH2 1 
ATOM   2719 N  N   . PHE A 1 369 ? 61.192 30.820 51.759 1.00 28.72 ? 386 PHE A N   1 
ATOM   2720 C  CA  . PHE A 1 369 ? 59.807 31.265 51.717 1.00 29.69 ? 386 PHE A CA  1 
ATOM   2721 C  C   . PHE A 1 369 ? 58.889 30.280 51.013 1.00 32.18 ? 386 PHE A C   1 
ATOM   2722 O  O   . PHE A 1 369 ? 57.677 30.527 50.956 1.00 32.33 ? 386 PHE A O   1 
ATOM   2723 C  CB  . PHE A 1 369 ? 59.719 32.644 51.062 1.00 28.64 ? 386 PHE A CB  1 
ATOM   2724 C  CG  . PHE A 1 369 ? 60.454 33.700 51.833 1.00 30.73 ? 386 PHE A CG  1 
ATOM   2725 C  CD1 . PHE A 1 369 ? 59.909 34.219 53.004 1.00 30.31 ? 386 PHE A CD1 1 
ATOM   2726 C  CD2 . PHE A 1 369 ? 61.707 34.134 51.425 1.00 26.63 ? 386 PHE A CD2 1 
ATOM   2727 C  CE1 . PHE A 1 369 ? 60.588 35.169 53.747 1.00 31.40 ? 386 PHE A CE1 1 
ATOM   2728 C  CE2 . PHE A 1 369 ? 62.395 35.088 52.172 1.00 29.09 ? 386 PHE A CE2 1 
ATOM   2729 C  CZ  . PHE A 1 369 ? 61.826 35.606 53.332 1.00 29.56 ? 386 PHE A CZ  1 
ATOM   2730 N  N   . LYS A 1 370 ? 59.425 29.160 50.527 1.00 31.21 ? 387 LYS A N   1 
ATOM   2731 C  CA  . LYS A 1 370 ? 58.663 28.172 49.772 1.00 32.94 ? 387 LYS A CA  1 
ATOM   2732 C  C   . LYS A 1 370 ? 57.799 28.875 48.721 1.00 32.15 ? 387 LYS A C   1 
ATOM   2733 O  O   . LYS A 1 370 ? 56.581 28.673 48.670 1.00 31.48 ? 387 LYS A O   1 
ATOM   2734 C  CB  . LYS A 1 370 ? 57.805 27.317 50.693 1.00 33.30 ? 387 LYS A CB  1 
ATOM   2735 C  CG  . LYS A 1 370 ? 58.586 26.356 51.610 1.00 40.88 ? 387 LYS A CG  1 
ATOM   2736 C  CD  . LYS A 1 370 ? 59.943 25.975 51.047 1.00 41.78 ? 387 LYS A CD  1 
ATOM   2737 C  CE  . LYS A 1 370 ? 60.625 24.891 51.883 1.00 52.23 ? 387 LYS A CE  1 
ATOM   2738 N  NZ  . LYS A 1 370 ? 61.089 23.754 51.027 1.00 56.16 ? 387 LYS A NZ  1 
ATOM   2739 N  N   . PRO A 1 371 ? 58.397 29.710 47.881 1.00 29.92 ? 388 PRO A N   1 
ATOM   2740 C  CA  . PRO A 1 371 ? 57.614 30.597 47.019 1.00 29.32 ? 388 PRO A CA  1 
ATOM   2741 C  C   . PRO A 1 371 ? 56.963 29.852 45.871 1.00 31.77 ? 388 PRO A C   1 
ATOM   2742 O  O   . PRO A 1 371 ? 57.467 28.830 45.392 1.00 30.55 ? 388 PRO A O   1 
ATOM   2743 C  CB  . PRO A 1 371 ? 58.668 31.576 46.488 1.00 31.32 ? 388 PRO A CB  1 
ATOM   2744 C  CG  . PRO A 1 371 ? 59.912 30.741 46.438 1.00 28.66 ? 388 PRO A CG  1 
ATOM   2745 C  CD  . PRO A 1 371 ? 59.847 29.839 47.636 1.00 28.61 ? 388 PRO A CD  1 
ATOM   2746 N  N   . GLN A 1 372 ? 55.839 30.404 45.403 1.00 28.78 ? 389 GLN A N   1 
ATOM   2747 C  CA  . GLN A 1 372 ? 55.246 29.910 44.169 1.00 30.35 ? 389 GLN A CA  1 
ATOM   2748 C  C   . GLN A 1 372 ? 55.759 30.642 42.930 1.00 30.34 ? 389 GLN A C   1 
ATOM   2749 O  O   . GLN A 1 372 ? 55.589 30.132 41.814 1.00 28.57 ? 389 GLN A O   1 
ATOM   2750 C  CB  . GLN A 1 372 ? 53.717 29.974 44.220 1.00 31.27 ? 389 GLN A CB  1 
ATOM   2751 C  CG  . GLN A 1 372 ? 53.092 31.357 44.301 1.00 30.97 ? 389 GLN A CG  1 
ATOM   2752 C  CD  . GLN A 1 372 ? 51.586 31.290 44.072 1.00 36.39 ? 389 GLN A CD  1 
ATOM   2753 O  OE1 . GLN A 1 372 ? 51.139 31.081 42.943 1.00 34.69 ? 389 GLN A OE1 1 
ATOM   2754 N  NE2 . GLN A 1 372 ? 50.800 31.439 45.138 1.00 33.80 ? 389 GLN A NE2 1 
ATOM   2755 N  N   . SER A 1 373 ? 56.396 31.801 43.091 1.00 27.67 ? 390 SER A N   1 
ATOM   2756 C  CA  . SER A 1 373 ? 57.171 32.386 41.999 1.00 26.92 ? 390 SER A CA  1 
ATOM   2757 C  C   . SER A 1 373 ? 58.246 33.286 42.592 1.00 27.34 ? 390 SER A C   1 
ATOM   2758 O  O   . SER A 1 373 ? 58.078 33.849 43.680 1.00 26.22 ? 390 SER A O   1 
ATOM   2759 C  CB  . SER A 1 373 ? 56.284 33.159 41.006 1.00 29.34 ? 390 SER A CB  1 
ATOM   2760 O  OG  . SER A 1 373 ? 55.906 34.433 41.502 1.00 32.25 ? 390 SER A OG  1 
ATOM   2761 N  N   . VAL A 1 374 ? 59.372 33.371 41.888 1.00 24.27 ? 391 VAL A N   1 
ATOM   2762 C  CA  . VAL A 1 374 ? 60.486 34.237 42.264 1.00 24.47 ? 391 VAL A CA  1 
ATOM   2763 C  C   . VAL A 1 374 ? 60.896 35.008 41.020 1.00 25.72 ? 391 VAL A C   1 
ATOM   2764 O  O   . VAL A 1 374 ? 61.233 34.401 39.994 1.00 25.57 ? 391 VAL A O   1 
ATOM   2765 C  CB  . VAL A 1 374 ? 61.678 33.446 42.826 1.00 25.48 ? 391 VAL A CB  1 
ATOM   2766 C  CG1 . VAL A 1 374 ? 62.816 34.388 43.225 1.00 23.92 ? 391 VAL A CG1 1 
ATOM   2767 C  CG2 . VAL A 1 374 ? 61.235 32.602 44.011 1.00 25.63 ? 391 VAL A CG2 1 
ATOM   2768 N  N   . ILE A 1 375 ? 60.857 36.333 41.096 1.00 23.73 ? 392 ILE A N   1 
ATOM   2769 C  CA  . ILE A 1 375 ? 61.248 37.189 39.982 1.00 24.66 ? 392 ILE A CA  1 
ATOM   2770 C  C   . ILE A 1 375 ? 62.358 38.098 40.459 1.00 24.36 ? 392 ILE A C   1 
ATOM   2771 O  O   . ILE A 1 375 ? 62.174 38.853 41.422 1.00 24.60 ? 392 ILE A O   1 
ATOM   2772 C  CB  . ILE A 1 375 ? 60.073 38.019 39.454 1.00 23.19 ? 392 ILE A CB  1 
ATOM   2773 C  CG1 . ILE A 1 375 ? 58.915 37.085 39.080 1.00 26.72 ? 392 ILE A CG1 1 
ATOM   2774 C  CG2 . ILE A 1 375 ? 60.545 38.902 38.297 1.00 23.44 ? 392 ILE A CG2 1 
ATOM   2775 C  CD1 . ILE A 1 375 ? 57.543 37.737 39.122 1.00 29.19 ? 392 ILE A CD1 1 
ATOM   2776 N  N   . ASP A 1 376 ? 63.501 38.044 39.787 1.00 24.31 ? 393 ASP A N   1 
ATOM   2777 C  CA  . ASP A 1 376 ? 64.523 39.032 40.080 1.00 24.15 ? 393 ASP A CA  1 
ATOM   2778 C  C   . ASP A 1 376 ? 64.486 40.115 39.011 1.00 23.99 ? 393 ASP A C   1 
ATOM   2779 O  O   . ASP A 1 376 ? 64.095 39.871 37.865 1.00 23.85 ? 393 ASP A O   1 
ATOM   2780 C  CB  . ASP A 1 376 ? 65.914 38.397 40.208 1.00 24.40 ? 393 ASP A CB  1 
ATOM   2781 C  CG  . ASP A 1 376 ? 66.552 38.076 38.869 1.00 27.03 ? 393 ASP A CG  1 
ATOM   2782 O  OD1 . ASP A 1 376 ? 66.979 39.018 38.152 1.00 26.73 ? 393 ASP A OD1 1 
ATOM   2783 O  OD2 . ASP A 1 376 ? 66.636 36.865 38.546 1.00 25.71 ? 393 ASP A OD2 1 
ATOM   2784 N  N   . ILE A 1 377 ? 64.845 41.331 39.422 1.00 21.74 ? 394 ILE A N   1 
ATOM   2785 C  CA  . ILE A 1 377 ? 64.813 42.516 38.567 1.00 22.54 ? 394 ILE A CA  1 
ATOM   2786 C  C   . ILE A 1 377 ? 66.149 43.219 38.738 1.00 22.51 ? 394 ILE A C   1 
ATOM   2787 O  O   . ILE A 1 377 ? 66.537 43.536 39.869 1.00 23.51 ? 394 ILE A O   1 
ATOM   2788 C  CB  . ILE A 1 377 ? 63.646 43.464 38.930 1.00 22.60 ? 394 ILE A CB  1 
ATOM   2789 C  CG1 . ILE A 1 377 ? 62.307 42.713 38.960 1.00 22.78 ? 394 ILE A CG1 1 
ATOM   2790 C  CG2 . ILE A 1 377 ? 63.599 44.674 37.989 1.00 23.39 ? 394 ILE A CG2 1 
ATOM   2791 C  CD1 . ILE A 1 377 ? 61.861 42.296 40.362 1.00 23.34 ? 394 ILE A CD1 1 
ATOM   2792 N  N   . ALA A 1 378 ? 66.848 43.460 37.632 1.00 21.77 ? 395 ALA A N   1 
ATOM   2793 C  CA  . ALA A 1 378 ? 68.220 43.937 37.725 1.00 24.21 ? 395 ALA A CA  1 
ATOM   2794 C  C   . ALA A 1 378 ? 68.614 44.706 36.471 1.00 22.97 ? 395 ALA A C   1 
ATOM   2795 O  O   . ALA A 1 378 ? 68.304 44.296 35.345 1.00 23.08 ? 395 ALA A O   1 
ATOM   2796 C  CB  . ALA A 1 378 ? 69.194 42.770 37.944 1.00 23.66 ? 395 ALA A CB  1 
ATOM   2797 N  N   . THR A 1 379 ? 69.338 45.806 36.683 1.00 21.78 ? 396 THR A N   1 
ATOM   2798 C  CA  . THR A 1 379 ? 69.988 46.551 35.603 1.00 21.82 ? 396 THR A CA  1 
ATOM   2799 C  C   . THR A 1 379 ? 71.302 45.838 35.274 1.00 22.81 ? 396 THR A C   1 
ATOM   2800 O  O   . THR A 1 379 ? 72.398 46.273 35.630 1.00 22.72 ? 396 THR A O   1 
ATOM   2801 C  CB  . THR A 1 379 ? 70.223 47.993 36.037 1.00 23.49 ? 396 THR A CB  1 
ATOM   2802 O  OG1 . THR A 1 379 ? 70.740 47.994 37.373 1.00 23.59 ? 396 THR A OG1 1 
ATOM   2803 C  CG2 . THR A 1 379 ? 68.916 48.797 36.030 1.00 24.28 ? 396 THR A CG2 1 
ATOM   2804 N  N   . LEU A 1 380 ? 71.182 44.697 34.590 1.00 22.56 ? 397 LEU A N   1 
ATOM   2805 C  CA  . LEU A 1 380 ? 72.254 43.712 34.695 1.00 24.16 ? 397 LEU A CA  1 
ATOM   2806 C  C   . LEU A 1 380 ? 73.276 43.737 33.561 1.00 24.16 ? 397 LEU A C   1 
ATOM   2807 O  O   . LEU A 1 380 ? 74.465 43.535 33.836 1.00 24.96 ? 397 LEU A O   1 
ATOM   2808 C  CB  . LEU A 1 380 ? 71.670 42.297 34.817 1.00 22.90 ? 397 LEU A CB  1 
ATOM   2809 C  CG  . LEU A 1 380 ? 72.622 41.267 35.449 1.00 25.67 ? 397 LEU A CG  1 
ATOM   2810 C  CD1 . LEU A 1 380 ? 72.974 41.650 36.910 1.00 22.26 ? 397 LEU A CD1 1 
ATOM   2811 C  CD2 . LEU A 1 380 ? 72.001 39.872 35.405 1.00 23.56 ? 397 LEU A CD2 1 
ATOM   2812 N  N   . THR A 1 381 ? 72.890 43.921 32.287 1.00 23.26 ? 398 THR A N   1 
ATOM   2813 C  CA  . THR A 1 381 ? 73.883 43.797 31.220 1.00 24.41 ? 398 THR A CA  1 
ATOM   2814 C  C   . THR A 1 381 ? 73.742 44.895 30.178 1.00 24.94 ? 398 THR A C   1 
ATOM   2815 O  O   . THR A 1 381 ? 72.641 45.173 29.702 1.00 22.32 ? 398 THR A O   1 
ATOM   2816 C  CB  . THR A 1 381 ? 73.809 42.431 30.509 1.00 24.02 ? 398 THR A CB  1 
ATOM   2817 O  OG1 . THR A 1 381 ? 72.543 42.287 29.843 1.00 25.01 ? 398 THR A OG1 1 
ATOM   2818 C  CG2 . THR A 1 381 ? 74.036 41.257 31.498 1.00 23.88 ? 398 THR A CG2 1 
ATOM   2819 N  N   . GLY A 1 382 ? 74.868 45.497 29.795 1.00 24.48 ? 399 GLY A N   1 
ATOM   2820 C  CA  . GLY A 1 382 ? 74.847 46.345 28.609 1.00 26.39 ? 399 GLY A CA  1 
ATOM   2821 C  C   . GLY A 1 382 ? 74.440 45.580 27.364 1.00 26.27 ? 399 GLY A C   1 
ATOM   2822 O  O   . GLY A 1 382 ? 73.842 46.151 26.444 1.00 23.99 ? 399 GLY A O   1 
ATOM   2823 N  N   . ALA A 1 383 ? 74.740 44.276 27.325 1.00 24.84 ? 400 ALA A N   1 
ATOM   2824 C  CA  . ALA A 1 383 ? 74.333 43.452 26.194 1.00 24.53 ? 400 ALA A CA  1 
ATOM   2825 C  C   . ALA A 1 383 ? 72.819 43.465 25.990 1.00 23.74 ? 400 ALA A C   1 
ATOM   2826 O  O   . ALA A 1 383 ? 72.350 43.281 24.859 1.00 23.18 ? 400 ALA A O   1 
ATOM   2827 C  CB  . ALA A 1 383 ? 74.834 42.013 26.390 1.00 24.18 ? 400 ALA A CB  1 
ATOM   2828 N  N   . CYS A 1 384 ? 72.036 43.700 27.052 1.00 23.12 ? 401 CYS A N   1 
ATOM   2829 C  CA  . CYS A 1 384 ? 70.582 43.687 26.874 1.00 22.62 ? 401 CYS A CA  1 
ATOM   2830 C  C   . CYS A 1 384 ? 70.132 44.890 26.055 1.00 23.90 ? 401 CYS A C   1 
ATOM   2831 O  O   . CYS A 1 384 ? 69.166 44.797 25.285 1.00 23.75 ? 401 CYS A O   1 
ATOM   2832 C  CB  . CYS A 1 384 ? 69.862 43.642 28.231 1.00 22.64 ? 401 CYS A CB  1 
ATOM   2833 S  SG  . CYS A 1 384 ? 68.089 43.211 28.065 1.00 24.96 ? 401 CYS A SG  1 
ATOM   2834 N  N   . ILE A 1 385 ? 70.844 46.011 26.181 1.00 22.09 ? 402 ILE A N   1 
ATOM   2835 C  CA  . ILE A 1 385 ? 70.545 47.181 25.356 1.00 23.34 ? 402 ILE A CA  1 
ATOM   2836 C  C   . ILE A 1 385 ? 70.895 46.911 23.900 1.00 24.37 ? 402 ILE A C   1 
ATOM   2837 O  O   . ILE A 1 385 ? 70.188 47.349 22.984 1.00 22.38 ? 402 ILE A O   1 
ATOM   2838 C  CB  . ILE A 1 385 ? 71.289 48.407 25.915 1.00 24.80 ? 402 ILE A CB  1 
ATOM   2839 C  CG1 . ILE A 1 385 ? 70.965 48.550 27.418 1.00 25.83 ? 402 ILE A CG1 1 
ATOM   2840 C  CG2 . ILE A 1 385 ? 70.918 49.671 25.126 1.00 28.39 ? 402 ILE A CG2 1 
ATOM   2841 C  CD1 . ILE A 1 385 ? 71.837 49.550 28.144 1.00 28.73 ? 402 ILE A CD1 1 
ATOM   2842 N  N   . VAL A 1 386 ? 71.989 46.188 23.655 1.00 23.14 ? 403 VAL A N   1 
ATOM   2843 C  CA  . VAL A 1 386 ? 72.319 45.785 22.282 1.00 22.90 ? 403 VAL A CA  1 
ATOM   2844 C  C   . VAL A 1 386 ? 71.232 44.880 21.708 1.00 22.57 ? 403 VAL A C   1 
ATOM   2845 O  O   . VAL A 1 386 ? 70.874 44.976 20.518 1.00 24.58 ? 403 VAL A O   1 
ATOM   2846 C  CB  . VAL A 1 386 ? 73.700 45.099 22.264 1.00 22.08 ? 403 VAL A CB  1 
ATOM   2847 C  CG1 . VAL A 1 386 ? 73.974 44.442 20.893 1.00 23.08 ? 403 VAL A CG1 1 
ATOM   2848 C  CG2 . VAL A 1 386 ? 74.782 46.115 22.624 1.00 24.74 ? 403 VAL A CG2 1 
ATOM   2849 N  N   . ALA A 1 387 ? 70.708 43.977 22.534 1.00 22.20 ? 404 ALA A N   1 
ATOM   2850 C  CA  . ALA A 1 387 ? 69.736 42.980 22.077 1.00 23.92 ? 404 ALA A CA  1 
ATOM   2851 C  C   . ALA A 1 387 ? 68.340 43.568 21.893 1.00 23.98 ? 404 ALA A C   1 
ATOM   2852 O  O   . ALA A 1 387 ? 67.664 43.258 20.909 1.00 25.90 ? 404 ALA A O   1 
ATOM   2853 C  CB  . ALA A 1 387 ? 69.678 41.819 23.073 1.00 23.08 ? 404 ALA A CB  1 
ATOM   2854 N  N   . LEU A 1 388 ? 67.883 44.402 22.836 1.00 21.70 ? 405 LEU A N   1 
ATOM   2855 C  CA  . LEU A 1 388 ? 66.480 44.801 22.911 1.00 21.82 ? 405 LEU A CA  1 
ATOM   2856 C  C   . LEU A 1 388 ? 66.302 46.306 23.076 1.00 25.47 ? 405 LEU A C   1 
ATOM   2857 O  O   . LEU A 1 388 ? 65.158 46.782 23.146 1.00 25.08 ? 405 LEU A O   1 
ATOM   2858 C  CB  . LEU A 1 388 ? 65.787 44.079 24.082 1.00 23.16 ? 405 LEU A CB  1 
ATOM   2859 C  CG  . LEU A 1 388 ? 65.601 42.569 23.905 1.00 23.58 ? 405 LEU A CG  1 
ATOM   2860 C  CD1 . LEU A 1 388 ? 65.140 41.920 25.221 1.00 21.38 ? 405 LEU A CD1 1 
ATOM   2861 C  CD2 . LEU A 1 388 ? 64.584 42.285 22.790 1.00 23.75 ? 405 LEU A CD2 1 
ATOM   2862 N  N   . GLY A 1 389 ? 67.387 47.059 23.172 1.00 24.47 ? 406 GLY A N   1 
ATOM   2863 C  CA  . GLY A 1 389 ? 67.294 48.506 23.155 1.00 24.63 ? 406 GLY A CA  1 
ATOM   2864 C  C   . GLY A 1 389 ? 66.834 49.070 24.486 1.00 26.70 ? 406 GLY A C   1 
ATOM   2865 O  O   . GLY A 1 389 ? 66.972 48.455 25.545 1.00 24.61 ? 406 GLY A O   1 
ATOM   2866 N  N   . SER A 1 390 ? 66.278 50.272 24.422 1.00 26.18 ? 407 SER A N   1 
ATOM   2867 C  CA  . SER A 1 390 ? 65.871 50.962 25.634 1.00 29.34 ? 407 SER A CA  1 
ATOM   2868 C  C   . SER A 1 390 ? 64.386 50.832 25.923 1.00 30.36 ? 407 SER A C   1 
ATOM   2869 O  O   . SER A 1 390 ? 63.931 51.359 26.940 1.00 29.57 ? 407 SER A O   1 
ATOM   2870 C  CB  . SER A 1 390 ? 66.255 52.448 25.558 1.00 30.74 ? 407 SER A CB  1 
ATOM   2871 O  OG  . SER A 1 390 ? 65.642 53.053 24.430 1.00 35.58 ? 407 SER A OG  1 
ATOM   2872 N  N   . ASN A 1 391 ? 63.606 50.141 25.085 1.00 28.32 ? 408 ASN A N   1 
ATOM   2873 C  CA  . ASN A 1 391 ? 62.166 50.168 25.321 1.00 33.42 ? 408 ASN A CA  1 
ATOM   2874 C  C   . ASN A 1 391 ? 61.554 48.826 25.699 1.00 30.23 ? 408 ASN A C   1 
ATOM   2875 O  O   . ASN A 1 391 ? 60.367 48.793 26.053 1.00 29.79 ? 408 ASN A O   1 
ATOM   2876 C  CB  . ASN A 1 391 ? 61.431 50.702 24.091 1.00 37.94 ? 408 ASN A CB  1 
ATOM   2877 C  CG  . ASN A 1 391 ? 62.011 50.191 22.812 1.00 39.27 ? 408 ASN A CG  1 
ATOM   2878 O  OD1 . ASN A 1 391 ? 63.044 50.678 22.327 1.00 44.04 ? 408 ASN A OD1 1 
ATOM   2879 N  ND2 . ASN A 1 391 ? 61.317 49.237 22.209 1.00 39.14 ? 408 ASN A ND2 1 
ATOM   2880 N  N   . THR A 1 392 ? 62.312 47.731 25.640 1.00 27.91 ? 409 THR A N   1 
ATOM   2881 C  CA  . THR A 1 392 ? 61.798 46.395 25.944 1.00 25.09 ? 409 THR A CA  1 
ATOM   2882 C  C   . THR A 1 392 ? 62.766 45.716 26.901 1.00 25.25 ? 409 THR A C   1 
ATOM   2883 O  O   . THR A 1 392 ? 63.946 45.560 26.573 1.00 24.64 ? 409 THR A O   1 
ATOM   2884 C  CB  . THR A 1 392 ? 61.641 45.553 24.665 1.00 25.59 ? 409 THR A CB  1 
ATOM   2885 O  OG1 . THR A 1 392 ? 60.906 46.304 23.679 1.00 26.30 ? 409 THR A OG1 1 
ATOM   2886 C  CG2 . THR A 1 392 ? 60.894 44.255 24.962 1.00 26.02 ? 409 THR A CG2 1 
ATOM   2887 N  N   . SER A 1 393 ? 62.265 45.287 28.062 1.00 24.93 ? 410 SER A N   1 
ATOM   2888 C  CA  . SER A 1 393 ? 63.122 44.607 29.030 1.00 24.19 ? 410 SER A CA  1 
ATOM   2889 C  C   . SER A 1 393 ? 63.422 43.182 28.574 1.00 23.09 ? 410 SER A C   1 
ATOM   2890 O  O   . SER A 1 393 ? 62.598 42.527 27.933 1.00 23.81 ? 410 SER A O   1 
ATOM   2891 C  CB  . SER A 1 393 ? 62.462 44.561 30.409 1.00 25.34 ? 410 SER A CB  1 
ATOM   2892 O  OG  . SER A 1 393 ? 62.108 45.858 30.864 1.00 24.52 ? 410 SER A OG  1 
ATOM   2893 N  N   . GLY A 1 394 ? 64.612 42.692 28.919 1.00 22.67 ? 411 GLY A N   1 
ATOM   2894 C  CA  . GLY A 1 394 ? 64.919 41.283 28.664 1.00 21.79 ? 411 GLY A CA  1 
ATOM   2895 C  C   . GLY A 1 394 ? 64.299 40.402 29.741 1.00 22.55 ? 411 GLY A C   1 
ATOM   2896 O  O   . GLY A 1 394 ? 64.255 40.764 30.918 1.00 24.11 ? 411 GLY A O   1 
ATOM   2897 N  N   . LEU A 1 395 ? 63.805 39.234 29.324 1.00 23.90 ? 412 LEU A N   1 
ATOM   2898 C  CA  . LEU A 1 395 ? 63.136 38.303 30.233 1.00 23.51 ? 412 LEU A CA  1 
ATOM   2899 C  C   . LEU A 1 395 ? 63.656 36.890 30.007 1.00 24.14 ? 412 LEU A C   1 
ATOM   2900 O  O   . LEU A 1 395 ? 63.732 36.422 28.863 1.00 24.20 ? 412 LEU A O   1 
ATOM   2901 C  CB  . LEU A 1 395 ? 61.607 38.338 30.047 1.00 24.48 ? 412 LEU A CB  1 
ATOM   2902 C  CG  . LEU A 1 395 ? 60.767 37.337 30.858 1.00 25.94 ? 412 LEU A CG  1 
ATOM   2903 C  CD1 . LEU A 1 395 ? 60.918 37.555 32.353 1.00 25.48 ? 412 LEU A CD1 1 
ATOM   2904 C  CD2 . LEU A 1 395 ? 59.293 37.450 30.452 1.00 24.92 ? 412 LEU A CD2 1 
ATOM   2905 N  N   . MET A 1 396 ? 63.970 36.197 31.100 1.00 23.46 ? 413 MET A N   1 
ATOM   2906 C  CA  . MET A 1 396 ? 64.532 34.866 31.032 1.00 25.75 ? 413 MET A CA  1 
ATOM   2907 C  C   . MET A 1 396 ? 63.909 34.098 32.198 1.00 25.08 ? 413 MET A C   1 
ATOM   2908 O  O   . MET A 1 396 ? 63.473 34.709 33.173 1.00 24.43 ? 413 MET A O   1 
ATOM   2909 C  CB  . MET A 1 396 ? 66.048 34.980 31.197 1.00 26.10 ? 413 MET A CB  1 
ATOM   2910 C  CG  . MET A 1 396 ? 66.825 35.066 29.912 1.00 25.92 ? 413 MET A CG  1 
ATOM   2911 S  SD  . MET A 1 396 ? 68.148 36.319 30.125 1.00 25.70 ? 413 MET A SD  1 
ATOM   2912 C  CE  . MET A 1 396 ? 67.291 37.882 30.402 1.00 25.93 ? 413 MET A CE  1 
ATOM   2913 N  N   . GLY A 1 397 ? 63.858 32.772 32.132 1.00 24.29 ? 414 GLY A N   1 
ATOM   2914 C  CA  . GLY A 1 397 ? 63.372 32.070 33.317 1.00 25.23 ? 414 GLY A CA  1 
ATOM   2915 C  C   . GLY A 1 397 ? 63.420 30.568 33.150 1.00 26.29 ? 414 GLY A C   1 
ATOM   2916 O  O   . GLY A 1 397 ? 63.763 30.045 32.086 1.00 28.04 ? 414 GLY A O   1 
ATOM   2917 N  N   . ASN A 1 398 ? 63.048 29.866 34.222 1.00 25.77 ? 415 ASN A N   1 
ATOM   2918 C  CA  . ASN A 1 398 ? 63.128 28.408 34.229 1.00 26.49 ? 415 ASN A CA  1 
ATOM   2919 C  C   . ASN A 1 398 ? 61.752 27.749 34.194 1.00 28.98 ? 415 ASN A C   1 
ATOM   2920 O  O   . ASN A 1 398 ? 61.652 26.531 34.374 1.00 28.58 ? 415 ASN A O   1 
ATOM   2921 C  CB  . ASN A 1 398 ? 63.950 27.921 35.435 1.00 26.74 ? 415 ASN A CB  1 
ATOM   2922 C  CG  . ASN A 1 398 ? 63.241 28.129 36.775 1.00 27.93 ? 415 ASN A CG  1 
ATOM   2923 O  OD1 . ASN A 1 398 ? 62.045 28.432 36.835 1.00 25.56 ? 415 ASN A OD1 1 
ATOM   2924 N  ND2 . ASN A 1 398 ? 63.987 27.952 37.859 1.00 26.22 ? 415 ASN A ND2 1 
ATOM   2925 N  N   . ASN A 1 399 ? 60.696 28.530 33.960 1.00 27.08 ? 416 ASN A N   1 
ATOM   2926 C  CA  . ASN A 1 399 ? 59.323 28.037 33.984 1.00 28.85 ? 416 ASN A CA  1 
ATOM   2927 C  C   . ASN A 1 399 ? 58.531 28.776 32.919 1.00 29.98 ? 416 ASN A C   1 
ATOM   2928 O  O   . ASN A 1 399 ? 58.384 30.002 32.990 1.00 26.89 ? 416 ASN A O   1 
ATOM   2929 C  CB  . ASN A 1 399 ? 58.702 28.244 35.365 1.00 28.26 ? 416 ASN A CB  1 
ATOM   2930 C  CG  . ASN A 1 399 ? 57.299 27.708 35.458 1.00 28.91 ? 416 ASN A CG  1 
ATOM   2931 O  OD1 . ASN A 1 399 ? 56.334 28.453 35.313 1.00 29.30 ? 416 ASN A OD1 1 
ATOM   2932 N  ND2 . ASN A 1 399 ? 57.177 26.399 35.681 1.00 30.66 ? 416 ASN A ND2 1 
ATOM   2933 N  N   . GLU A 1 400 ? 58.012 28.031 31.939 1.00 30.39 ? 417 GLU A N   1 
ATOM   2934 C  CA  . GLU A 1 400 ? 57.383 28.676 30.789 1.00 31.73 ? 417 GLU A CA  1 
ATOM   2935 C  C   . GLU A 1 400 ? 56.103 29.411 31.179 1.00 29.67 ? 417 GLU A C   1 
ATOM   2936 O  O   . GLU A 1 400 ? 55.832 30.499 30.661 1.00 29.97 ? 417 GLU A O   1 
ATOM   2937 C  CB  . GLU A 1 400 ? 57.110 27.643 29.695 1.00 35.00 ? 417 GLU A CB  1 
ATOM   2938 C  CG  . GLU A 1 400 ? 58.363 27.303 28.860 1.00 40.11 ? 417 GLU A CG  1 
ATOM   2939 C  CD  . GLU A 1 400 ? 58.902 28.497 28.053 1.00 44.63 ? 417 GLU A CD  1 
ATOM   2940 O  OE1 . GLU A 1 400 ? 58.278 28.827 27.017 1.00 48.53 ? 417 GLU A OE1 1 
ATOM   2941 O  OE2 . GLU A 1 400 ? 59.966 29.076 28.424 1.00 41.25 ? 417 GLU A OE2 1 
ATOM   2942 N  N   . ALA A 1 401 ? 55.322 28.852 32.108 1.00 28.09 ? 418 ALA A N   1 
ATOM   2943 C  CA  . ALA A 1 401 ? 54.073 29.498 32.516 1.00 28.77 ? 418 ALA A CA  1 
ATOM   2944 C  C   . ALA A 1 401 ? 54.333 30.844 33.174 1.00 29.03 ? 418 ALA A C   1 
ATOM   2945 O  O   . ALA A 1 401 ? 53.644 31.827 32.886 1.00 28.61 ? 418 ALA A O   1 
ATOM   2946 C  CB  . ALA A 1 401 ? 53.285 28.583 33.458 1.00 30.00 ? 418 ALA A CB  1 
ATOM   2947 N  N   . LEU A 1 402 ? 55.325 30.910 34.060 1.00 25.62 ? 419 LEU A N   1 
ATOM   2948 C  CA  . LEU A 1 402 ? 55.675 32.176 34.689 1.00 27.15 ? 419 LEU A CA  1 
ATOM   2949 C  C   . LEU A 1 402 ? 56.163 33.180 33.653 1.00 26.03 ? 419 LEU A C   1 
ATOM   2950 O  O   . LEU A 1 402 ? 55.749 34.344 33.658 1.00 25.75 ? 419 LEU A O   1 
ATOM   2951 C  CB  . LEU A 1 402 ? 56.751 31.937 35.750 1.00 25.87 ? 419 LEU A CB  1 
ATOM   2952 C  CG  . LEU A 1 402 ? 57.343 33.178 36.423 1.00 26.76 ? 419 LEU A CG  1 
ATOM   2953 C  CD1 . LEU A 1 402 ? 56.248 34.004 37.102 1.00 27.76 ? 419 LEU A CD1 1 
ATOM   2954 C  CD2 . LEU A 1 402 ? 58.401 32.727 37.428 1.00 26.18 ? 419 LEU A CD2 1 
ATOM   2955 N  N   . VAL A 1 403 ? 57.033 32.741 32.740 1.00 25.58 ? 420 VAL A N   1 
ATOM   2956 C  CA  . VAL A 1 403 ? 57.515 33.647 31.695 1.00 25.31 ? 420 VAL A CA  1 
ATOM   2957 C  C   . VAL A 1 403 ? 56.347 34.195 30.882 1.00 24.72 ? 420 VAL A C   1 
ATOM   2958 O  O   . VAL A 1 403 ? 56.275 35.397 30.608 1.00 25.57 ? 420 VAL A O   1 
ATOM   2959 C  CB  . VAL A 1 403 ? 58.552 32.935 30.804 1.00 27.87 ? 420 VAL A CB  1 
ATOM   2960 C  CG1 . VAL A 1 403 ? 58.795 33.726 29.525 1.00 27.16 ? 420 VAL A CG1 1 
ATOM   2961 C  CG2 . VAL A 1 403 ? 59.853 32.758 31.582 1.00 26.58 ? 420 VAL A CG2 1 
ATOM   2962 N  N   . ARG A 1 404 ? 55.394 33.335 30.515 1.00 25.68 ? 421 ARG A N   1 
ATOM   2963 C  CA  . ARG A 1 404 ? 54.258 33.798 29.722 1.00 28.68 ? 421 ARG A CA  1 
ATOM   2964 C  C   . ARG A 1 404 ? 53.386 34.768 30.517 1.00 28.60 ? 421 ARG A C   1 
ATOM   2965 O  O   . ARG A 1 404 ? 52.864 35.744 29.961 1.00 25.83 ? 421 ARG A O   1 
ATOM   2966 C  CB  . ARG A 1 404 ? 53.447 32.594 29.243 1.00 31.97 ? 421 ARG A CB  1 
ATOM   2967 C  CG  . ARG A 1 404 ? 54.171 31.727 28.196 1.00 37.62 ? 421 ARG A CG  1 
ATOM   2968 C  CD  . ARG A 1 404 ? 53.533 31.812 26.812 1.00 47.92 ? 421 ARG A CD  1 
ATOM   2969 N  NE  . ARG A 1 404 ? 53.424 33.172 26.288 1.00 52.20 ? 421 ARG A NE  1 
ATOM   2970 C  CZ  . ARG A 1 404 ? 54.343 33.777 25.543 1.00 51.57 ? 421 ARG A CZ  1 
ATOM   2971 N  NH1 . ARG A 1 404 ? 55.463 33.159 25.181 1.00 48.36 ? 421 ARG A NH1 1 
ATOM   2972 N  NH2 . ARG A 1 404 ? 54.119 35.021 25.119 1.00 48.41 ? 421 ARG A NH2 1 
ATOM   2973 N  N   . GLN A 1 405 ? 53.204 34.511 31.818 1.00 26.28 ? 422 GLN A N   1 
ATOM   2974 C  CA  . GLN A 1 405 ? 52.438 35.432 32.657 1.00 27.19 ? 422 GLN A CA  1 
ATOM   2975 C  C   . GLN A 1 405 ? 53.072 36.815 32.684 1.00 25.08 ? 422 GLN A C   1 
ATOM   2976 O  O   . GLN A 1 405 ? 52.366 37.833 32.648 1.00 26.62 ? 422 GLN A O   1 
ATOM   2977 C  CB  . GLN A 1 405 ? 52.327 34.878 34.080 1.00 28.98 ? 422 GLN A CB  1 
ATOM   2978 C  CG  . GLN A 1 405 ? 51.321 33.747 34.233 1.00 30.54 ? 422 GLN A CG  1 
ATOM   2979 C  CD  . GLN A 1 405 ? 51.474 33.028 35.563 1.00 30.77 ? 422 GLN A CD  1 
ATOM   2980 O  OE1 . GLN A 1 405 ? 52.433 33.260 36.299 1.00 30.07 ? 422 GLN A OE1 1 
ATOM   2981 N  NE2 . GLN A 1 405 ? 50.540 32.137 35.865 1.00 35.72 ? 422 GLN A NE2 1 
ATOM   2982 N  N   . LEU A 1 406 ? 54.405 36.874 32.738 1.00 23.87 ? 423 LEU A N   1 
ATOM   2983 C  CA  . LEU A 1 406 ? 55.084 38.164 32.800 1.00 23.47 ? 423 LEU A CA  1 
ATOM   2984 C  C   . LEU A 1 406 ? 55.019 38.884 31.460 1.00 25.02 ? 423 LEU A C   1 
ATOM   2985 O  O   . LEU A 1 406 ? 54.832 40.107 31.411 1.00 23.75 ? 423 LEU A O   1 
ATOM   2986 C  CB  . LEU A 1 406 ? 56.532 37.957 33.258 1.00 24.41 ? 423 LEU A CB  1 
ATOM   2987 C  CG  . LEU A 1 406 ? 56.608 37.525 34.728 1.00 25.85 ? 423 LEU A CG  1 
ATOM   2988 C  CD1 . LEU A 1 406 ? 57.977 36.998 35.094 1.00 25.72 ? 423 LEU A CD1 1 
ATOM   2989 C  CD2 . LEU A 1 406 ? 56.260 38.716 35.641 1.00 24.19 ? 423 LEU A CD2 1 
ATOM   2990 N  N   . LEU A 1 407 ? 55.167 38.143 30.361 1.00 23.40 ? 424 LEU A N   1 
ATOM   2991 C  CA  . LEU A 1 407 ? 55.015 38.748 29.037 1.00 24.26 ? 424 LEU A CA  1 
ATOM   2992 C  C   . LEU A 1 407 ? 53.614 39.323 28.856 1.00 26.25 ? 424 LEU A C   1 
ATOM   2993 O  O   . LEU A 1 407 ? 53.446 40.452 28.364 1.00 25.66 ? 424 LEU A O   1 
ATOM   2994 C  CB  . LEU A 1 407 ? 55.322 37.709 27.962 1.00 27.61 ? 424 LEU A CB  1 
ATOM   2995 C  CG  . LEU A 1 407 ? 56.801 37.332 27.835 1.00 27.82 ? 424 LEU A CG  1 
ATOM   2996 C  CD1 . LEU A 1 407 ? 56.968 36.113 26.931 1.00 28.28 ? 424 LEU A CD1 1 
ATOM   2997 C  CD2 . LEU A 1 407 ? 57.608 38.522 27.296 1.00 25.19 ? 424 LEU A CD2 1 
ATOM   2998 N  N   . LYS A 1 408 ? 52.593 38.539 29.219 1.00 25.07 ? 425 LYS A N   1 
ATOM   2999 C  CA  . LYS A 1 408 ? 51.213 39.006 29.121 1.00 27.26 ? 425 LYS A CA  1 
ATOM   3000 C  C   . LYS A 1 408 ? 51.002 40.252 29.969 1.00 28.44 ? 425 LYS A C   1 
ATOM   3001 O  O   . LYS A 1 408 ? 50.328 41.200 29.543 1.00 27.93 ? 425 LYS A O   1 
ATOM   3002 C  CB  . LYS A 1 408 ? 50.253 37.885 29.542 1.00 30.79 ? 425 LYS A CB  1 
ATOM   3003 C  CG  . LYS A 1 408 ? 48.774 38.144 29.213 1.00 40.23 ? 425 LYS A CG  1 
ATOM   3004 C  CD  . LYS A 1 408 ? 47.839 37.230 30.038 1.00 45.26 ? 425 LYS A CD  1 
ATOM   3005 C  CE  . LYS A 1 408 ? 46.438 37.843 30.273 1.00 45.50 ? 425 LYS A CE  1 
ATOM   3006 N  NZ  . LYS A 1 408 ? 46.448 39.355 30.460 1.00 47.42 ? 425 LYS A NZ  1 
ATOM   3007 N  N   . ALA A 1 409 ? 51.569 40.270 31.175 1.00 25.18 ? 426 ALA A N   1 
ATOM   3008 C  CA  . ALA A 1 409 ? 51.434 41.443 32.038 1.00 24.35 ? 426 ALA A CA  1 
ATOM   3009 C  C   . ALA A 1 409 ? 52.095 42.668 31.415 1.00 24.90 ? 426 ALA A C   1 
ATOM   3010 O  O   . ALA A 1 409 ? 51.541 43.774 31.464 1.00 26.34 ? 426 ALA A O   1 
ATOM   3011 C  CB  . ALA A 1 409 ? 52.036 41.161 33.413 1.00 26.00 ? 426 ALA A CB  1 
ATOM   3012 N  N   . GLY A 1 410 ? 53.279 42.492 30.821 1.00 24.52 ? 427 GLY A N   1 
ATOM   3013 C  CA  . GLY A 1 410 ? 53.947 43.621 30.188 1.00 23.39 ? 427 GLY A CA  1 
ATOM   3014 C  C   . GLY A 1 410 ? 53.180 44.151 28.990 1.00 25.15 ? 427 GLY A C   1 
ATOM   3015 O  O   . GLY A 1 410 ? 53.152 45.359 28.746 1.00 25.41 ? 427 GLY A O   1 
ATOM   3016 N  N   . GLU A 1 411 ? 52.559 43.255 28.221 1.00 25.07 ? 428 GLU A N   1 
ATOM   3017 C  CA  . GLU A 1 411 ? 51.711 43.683 27.114 1.00 26.47 ? 428 GLU A CA  1 
ATOM   3018 C  C   . GLU A 1 411 ? 50.531 44.514 27.608 1.00 25.99 ? 428 GLU A C   1 
ATOM   3019 O  O   . GLU A 1 411 ? 50.243 45.592 27.068 1.00 26.42 ? 428 GLU A O   1 
ATOM   3020 C  CB  . GLU A 1 411 ? 51.227 42.465 26.329 1.00 27.94 ? 428 GLU A CB  1 
ATOM   3021 C  CG  . GLU A 1 411 ? 52.276 41.853 25.391 1.00 28.10 ? 428 GLU A CG  1 
ATOM   3022 C  CD  . GLU A 1 411 ? 51.917 40.443 24.934 1.00 36.52 ? 428 GLU A CD  1 
ATOM   3023 O  OE1 . GLU A 1 411 ? 52.806 39.753 24.377 1.00 40.54 ? 428 GLU A OE1 1 
ATOM   3024 O  OE2 . GLU A 1 411 ? 50.786 39.983 25.210 1.00 36.50 ? 428 GLU A OE2 1 
ATOM   3025 N  N   . PHE A 1 412 ? 49.822 44.019 28.623 1.00 26.25 ? 429 PHE A N   1 
ATOM   3026 C  CA  . PHE A 1 412 ? 48.676 44.763 29.137 1.00 25.50 ? 429 PHE A CA  1 
ATOM   3027 C  C   . PHE A 1 412 ? 49.098 46.114 29.700 1.00 26.99 ? 429 PHE A C   1 
ATOM   3028 O  O   . PHE A 1 412 ? 48.419 47.124 29.484 1.00 27.72 ? 429 PHE A O   1 
ATOM   3029 C  CB  . PHE A 1 412 ? 47.941 43.953 30.210 1.00 28.53 ? 429 PHE A CB  1 
ATOM   3030 C  CG  . PHE A 1 412 ? 46.689 44.631 30.702 1.00 28.08 ? 429 PHE A CG  1 
ATOM   3031 C  CD1 . PHE A 1 412 ? 46.744 45.562 31.731 1.00 29.32 ? 429 PHE A CD1 1 
ATOM   3032 C  CD2 . PHE A 1 412 ? 45.466 44.370 30.095 1.00 30.82 ? 429 PHE A CD2 1 
ATOM   3033 C  CE1 . PHE A 1 412 ? 45.593 46.208 32.166 1.00 28.54 ? 429 PHE A CE1 1 
ATOM   3034 C  CE2 . PHE A 1 412 ? 44.314 45.009 30.524 1.00 30.78 ? 429 PHE A CE2 1 
ATOM   3035 C  CZ  . PHE A 1 412 ? 44.377 45.925 31.555 1.00 29.49 ? 429 PHE A CZ  1 
ATOM   3036 N  N   . ALA A 1 413 ? 50.208 46.152 30.446 1.00 27.06 ? 430 ALA A N   1 
ATOM   3037 C  CA  . ALA A 1 413 ? 50.691 47.396 31.032 1.00 28.36 ? 430 ALA A CA  1 
ATOM   3038 C  C   . ALA A 1 413 ? 51.344 48.340 30.028 1.00 28.27 ? 430 ALA A C   1 
ATOM   3039 O  O   . ALA A 1 413 ? 51.686 49.469 30.406 1.00 27.75 ? 430 ALA A O   1 
ATOM   3040 C  CB  . ALA A 1 413 ? 51.699 47.083 32.147 1.00 27.05 ? 430 ALA A CB  1 
ATOM   3041 N  N   . ASP A 1 414 ? 51.525 47.925 28.772 1.00 26.76 ? 431 ASP A N   1 
ATOM   3042 C  CA  . ASP A 1 414 ? 52.421 48.623 27.842 1.00 29.21 ? 431 ASP A CA  1 
ATOM   3043 C  C   . ASP A 1 414 ? 53.754 48.951 28.513 1.00 27.96 ? 431 ASP A C   1 
ATOM   3044 O  O   . ASP A 1 414 ? 54.254 50.081 28.454 1.00 28.23 ? 431 ASP A O   1 
ATOM   3045 C  CB  . ASP A 1 414 ? 51.764 49.883 27.263 1.00 28.66 ? 431 ASP A CB  1 
ATOM   3046 C  CG  . ASP A 1 414 ? 52.632 50.569 26.203 1.00 33.13 ? 431 ASP A CG  1 
ATOM   3047 O  OD1 . ASP A 1 414 ? 53.294 49.864 25.419 1.00 31.32 ? 431 ASP A OD1 1 
ATOM   3048 O  OD2 . ASP A 1 414 ? 52.658 51.823 26.155 1.00 34.47 ? 431 ASP A OD2 1 
ATOM   3049 N  N   . ASP A 1 415 ? 54.342 47.932 29.190 1.00 27.16 ? 432 ASP A N   1 
ATOM   3050 C  CA  . ASP A 1 415 ? 55.688 48.061 29.776 1.00 28.29 ? 432 ASP A CA  1 
ATOM   3051 C  C   . ASP A 1 415 ? 56.312 46.689 29.445 1.00 27.20 ? 432 ASP A C   1 
ATOM   3052 O  O   . ASP A 1 415 ? 56.449 45.776 30.258 1.00 24.92 ? 432 ASP A O   1 
ATOM   3053 C  CB  . ASP A 1 415 ? 55.619 48.431 31.273 1.00 28.49 ? 432 ASP A CB  1 
ATOM   3054 C  CG  . ASP A 1 415 ? 56.863 48.056 32.092 1.00 29.46 ? 432 ASP A CG  1 
ATOM   3055 O  OD1 . ASP A 1 415 ? 56.733 47.882 33.327 1.00 28.20 ? 432 ASP A OD1 1 
ATOM   3056 O  OD2 . ASP A 1 415 ? 57.979 48.018 31.526 1.00 28.82 ? 432 ASP A OD2 1 
ATOM   3057 N  N   . ARG A 1 416 ? 56.638 46.511 28.163 1.00 24.32 ? 433 ARG A N   1 
ATOM   3058 C  CA  . ARG A 1 416 ? 56.843 45.185 27.594 1.00 25.57 ? 433 ARG A CA  1 
ATOM   3059 C  C   . ARG A 1 416 ? 58.225 44.616 27.902 1.00 25.70 ? 433 ARG A C   1 
ATOM   3060 O  O   . ARG A 1 416 ? 59.207 45.343 28.095 1.00 25.71 ? 433 ARG A O   1 
ATOM   3061 C  CB  . ARG A 1 416 ? 56.629 45.221 26.077 1.00 27.41 ? 433 ARG A CB  1 
ATOM   3062 C  CG  . ARG A 1 416 ? 55.141 45.241 25.675 1.00 27.96 ? 433 ARG A CG  1 
ATOM   3063 C  CD  . ARG A 1 416 ? 54.959 45.371 24.158 1.00 28.99 ? 433 ARG A CD  1 
ATOM   3064 N  NE  . ARG A 1 416 ? 55.436 46.667 23.694 1.00 29.35 ? 433 ARG A NE  1 
ATOM   3065 C  CZ  . ARG A 1 416 ? 55.324 47.114 22.446 1.00 30.82 ? 433 ARG A CZ  1 
ATOM   3066 N  NH1 . ARG A 1 416 ? 54.713 46.403 21.508 1.00 28.68 ? 433 ARG A NH1 1 
ATOM   3067 N  NH2 . ARG A 1 416 ? 55.836 48.309 22.135 1.00 30.07 ? 433 ARG A NH2 1 
ATOM   3068 N  N   . ALA A 1 417 ? 58.280 43.291 27.951 1.00 25.01 ? 434 ALA A N   1 
ATOM   3069 C  CA  . ALA A 1 417 ? 59.509 42.516 28.014 1.00 24.50 ? 434 ALA A CA  1 
ATOM   3070 C  C   . ALA A 1 417 ? 59.570 41.601 26.798 1.00 23.47 ? 434 ALA A C   1 
ATOM   3071 O  O   . ALA A 1 417 ? 58.625 41.519 26.004 1.00 24.10 ? 434 ALA A O   1 
ATOM   3072 C  CB  . ALA A 1 417 ? 59.579 41.711 29.314 1.00 24.20 ? 434 ALA A CB  1 
ATOM   3073 N  N   . TRP A 1 418 ? 60.692 40.901 26.657 1.00 23.47 ? 435 TRP A N   1 
ATOM   3074 C  CA  . TRP A 1 418 ? 60.826 39.940 25.569 1.00 25.54 ? 435 TRP A CA  1 
ATOM   3075 C  C   . TRP A 1 418 ? 61.697 38.791 26.048 1.00 24.94 ? 435 TRP A C   1 
ATOM   3076 O  O   . TRP A 1 418 ? 62.758 39.027 26.632 1.00 24.68 ? 435 TRP A O   1 
ATOM   3077 C  CB  . TRP A 1 418 ? 61.428 40.603 24.324 1.00 22.07 ? 435 TRP A CB  1 
ATOM   3078 C  CG  . TRP A 1 418 ? 61.332 39.708 23.121 1.00 22.36 ? 435 TRP A CG  1 
ATOM   3079 C  CD1 . TRP A 1 418 ? 62.309 38.881 22.630 1.00 23.56 ? 435 TRP A CD1 1 
ATOM   3080 C  CD2 . TRP A 1 418 ? 60.198 39.539 22.278 1.00 24.22 ? 435 TRP A CD2 1 
ATOM   3081 N  NE1 . TRP A 1 418 ? 61.843 38.201 21.533 1.00 23.83 ? 435 TRP A NE1 1 
ATOM   3082 C  CE2 . TRP A 1 418 ? 60.547 38.586 21.295 1.00 24.25 ? 435 TRP A CE2 1 
ATOM   3083 C  CE3 . TRP A 1 418 ? 58.907 40.083 22.268 1.00 24.97 ? 435 TRP A CE3 1 
ATOM   3084 C  CZ2 . TRP A 1 418 ? 59.665 38.184 20.291 1.00 26.22 ? 435 TRP A CZ2 1 
ATOM   3085 C  CZ3 . TRP A 1 418 ? 58.028 39.678 21.263 1.00 26.51 ? 435 TRP A CZ3 1 
ATOM   3086 C  CH2 . TRP A 1 418 ? 58.414 38.734 20.293 1.00 28.96 ? 435 TRP A CH2 1 
ATOM   3087 N  N   . GLN A 1 419 ? 61.258 37.558 25.806 1.00 23.02 ? 436 GLN A N   1 
ATOM   3088 C  CA  . GLN A 1 419 ? 62.018 36.416 26.299 1.00 24.28 ? 436 GLN A CA  1 
ATOM   3089 C  C   . GLN A 1 419 ? 63.278 36.182 25.470 1.00 25.18 ? 436 GLN A C   1 
ATOM   3090 O  O   . GLN A 1 419 ? 63.256 36.262 24.242 1.00 24.23 ? 436 GLN A O   1 
ATOM   3091 C  CB  . GLN A 1 419 ? 61.176 35.148 26.291 1.00 23.93 ? 436 GLN A CB  1 
ATOM   3092 C  CG  . GLN A 1 419 ? 61.876 33.982 27.009 1.00 24.69 ? 436 GLN A CG  1 
ATOM   3093 C  CD  . GLN A 1 419 ? 61.107 32.678 26.894 1.00 29.13 ? 436 GLN A CD  1 
ATOM   3094 O  OE1 . GLN A 1 419 ? 60.169 32.568 26.105 1.00 26.94 ? 436 GLN A OE1 1 
ATOM   3095 N  NE2 . GLN A 1 419 ? 61.513 31.677 27.672 1.00 28.14 ? 436 GLN A NE2 1 
ATOM   3096 N  N   . LEU A 1 420 ? 64.373 35.874 26.158 1.00 24.67 ? 437 LEU A N   1 
ATOM   3097 C  CA  . LEU A 1 420 ? 65.576 35.301 25.572 1.00 24.30 ? 437 LEU A CA  1 
ATOM   3098 C  C   . LEU A 1 420 ? 65.787 33.889 26.130 1.00 24.12 ? 437 LEU A C   1 
ATOM   3099 O  O   . LEU A 1 420 ? 65.445 33.619 27.292 1.00 25.69 ? 437 LEU A O   1 
ATOM   3100 C  CB  . LEU A 1 420 ? 66.800 36.188 25.868 1.00 22.66 ? 437 LEU A CB  1 
ATOM   3101 C  CG  . LEU A 1 420 ? 66.708 37.600 25.277 1.00 25.18 ? 437 LEU A CG  1 
ATOM   3102 C  CD1 . LEU A 1 420 ? 67.825 38.490 25.829 1.00 26.11 ? 437 LEU A CD1 1 
ATOM   3103 C  CD2 . LEU A 1 420 ? 66.781 37.535 23.748 1.00 24.89 ? 437 LEU A CD2 1 
ATOM   3104 N  N   . PRO A 1 421 ? 66.330 32.972 25.329 1.00 24.53 ? 438 PRO A N   1 
ATOM   3105 C  CA  . PRO A 1 421 ? 66.402 31.561 25.738 1.00 24.25 ? 438 PRO A CA  1 
ATOM   3106 C  C   . PRO A 1 421 ? 67.559 31.275 26.685 1.00 26.92 ? 438 PRO A C   1 
ATOM   3107 O  O   . PRO A 1 421 ? 68.651 31.840 26.556 1.00 27.57 ? 438 PRO A O   1 
ATOM   3108 C  CB  . PRO A 1 421 ? 66.617 30.823 24.411 1.00 27.93 ? 438 PRO A CB  1 
ATOM   3109 C  CG  . PRO A 1 421 ? 67.421 31.834 23.571 1.00 26.07 ? 438 PRO A CG  1 
ATOM   3110 C  CD  . PRO A 1 421 ? 66.943 33.211 24.004 1.00 24.80 ? 438 PRO A CD  1 
ATOM   3111 N  N   . LEU A 1 422 ? 67.322 30.368 27.634 1.00 25.03 ? 439 LEU A N   1 
ATOM   3112 C  CA  . LEU A 1 422 ? 68.405 29.864 28.479 1.00 23.46 ? 439 LEU A CA  1 
ATOM   3113 C  C   . LEU A 1 422 ? 68.747 28.434 28.069 1.00 26.49 ? 439 LEU A C   1 
ATOM   3114 O  O   . LEU A 1 422 ? 68.761 27.523 28.907 1.00 27.52 ? 439 LEU A O   1 
ATOM   3115 C  CB  . LEU A 1 422 ? 68.021 29.926 29.967 1.00 25.69 ? 439 LEU A CB  1 
ATOM   3116 C  CG  . LEU A 1 422 ? 67.744 31.316 30.556 1.00 25.21 ? 439 LEU A CG  1 
ATOM   3117 C  CD1 . LEU A 1 422 ? 67.451 31.209 32.066 1.00 26.18 ? 439 LEU A CD1 1 
ATOM   3118 C  CD2 . LEU A 1 422 ? 68.892 32.290 30.288 1.00 24.00 ? 439 LEU A CD2 1 
ATOM   3119 N  N   . PHE A 1 423 ? 69.011 28.218 26.777 1.00 25.31 ? 440 PHE A N   1 
ATOM   3120 C  CA  . PHE A 1 423 ? 69.357 26.882 26.302 1.00 27.33 ? 440 PHE A CA  1 
ATOM   3121 C  C   . PHE A 1 423 ? 70.579 26.351 27.042 1.00 27.24 ? 440 PHE A C   1 
ATOM   3122 O  O   . PHE A 1 423 ? 71.517 27.095 27.346 1.00 25.92 ? 440 PHE A O   1 
ATOM   3123 C  CB  . PHE A 1 423 ? 69.646 26.896 24.798 1.00 27.58 ? 440 PHE A CB  1 
ATOM   3124 C  CG  . PHE A 1 423 ? 68.456 27.251 23.937 1.00 26.86 ? 440 PHE A CG  1 
ATOM   3125 C  CD1 . PHE A 1 423 ? 67.149 27.021 24.366 1.00 26.75 ? 440 PHE A CD1 1 
ATOM   3126 C  CD2 . PHE A 1 423 ? 68.658 27.816 22.676 1.00 27.80 ? 440 PHE A CD2 1 
ATOM   3127 C  CE1 . PHE A 1 423 ? 66.059 27.356 23.555 1.00 27.74 ? 440 PHE A CE1 1 
ATOM   3128 C  CE2 . PHE A 1 423 ? 67.576 28.149 21.858 1.00 28.69 ? 440 PHE A CE2 1 
ATOM   3129 C  CZ  . PHE A 1 423 ? 66.276 27.912 22.294 1.00 28.88 ? 440 PHE A CZ  1 
ATOM   3130 N  N   . ASP A 1 424 ? 70.571 25.046 27.329 1.00 27.42 ? 441 ASP A N   1 
ATOM   3131 C  CA  . ASP A 1 424 ? 71.642 24.483 28.146 1.00 30.18 ? 441 ASP A CA  1 
ATOM   3132 C  C   . ASP A 1 424 ? 73.011 24.659 27.481 1.00 28.73 ? 441 ASP A C   1 
ATOM   3133 O  O   . ASP A 1 424 ? 74.033 24.731 28.171 1.00 26.70 ? 441 ASP A O   1 
ATOM   3134 C  CB  . ASP A 1 424 ? 71.352 23.003 28.422 1.00 32.88 ? 441 ASP A CB  1 
ATOM   3135 C  CG  . ASP A 1 424 ? 72.396 22.364 29.317 1.00 39.69 ? 441 ASP A CG  1 
ATOM   3136 O  OD1 . ASP A 1 424 ? 72.380 22.706 30.529 1.00 38.75 ? 441 ASP A OD1 1 
ATOM   3137 O  OD2 . ASP A 1 424 ? 73.223 21.551 28.840 1.00 37.79 ? 441 ASP A OD2 1 
ATOM   3138 N  N   . GLU A 1 425 ? 73.043 24.761 26.145 1.00 28.72 ? 442 GLU A N   1 
ATOM   3139 C  CA  . GLU A 1 425 ? 74.293 24.977 25.408 1.00 29.86 ? 442 GLU A CA  1 
ATOM   3140 C  C   . GLU A 1 425 ? 75.025 26.244 25.846 1.00 30.34 ? 442 GLU A C   1 
ATOM   3141 O  O   . GLU A 1 425 ? 76.260 26.312 25.757 1.00 30.40 ? 442 GLU A O   1 
ATOM   3142 C  CB  . GLU A 1 425 ? 73.996 25.051 23.904 1.00 31.68 ? 442 GLU A CB  1 
ATOM   3143 C  CG  . GLU A 1 425 ? 73.625 23.741 23.216 1.00 36.61 ? 442 GLU A CG  1 
ATOM   3144 C  CD  . GLU A 1 425 ? 72.250 23.192 23.607 1.00 37.92 ? 442 GLU A CD  1 
ATOM   3145 O  OE1 . GLU A 1 425 ? 71.358 23.970 24.022 1.00 32.05 ? 442 GLU A OE1 1 
ATOM   3146 O  OE2 . GLU A 1 425 ? 72.032 21.977 23.408 1.00 38.71 ? 442 GLU A OE2 1 
ATOM   3147 N  N   . TYR A 1 426 ? 74.292 27.271 26.283 1.00 27.29 ? 443 TYR A N   1 
ATOM   3148 C  CA  . TYR A 1 426 ? 74.940 28.494 26.751 1.00 25.96 ? 443 TYR A CA  1 
ATOM   3149 C  C   . TYR A 1 426 ? 75.645 28.301 28.088 1.00 27.96 ? 443 TYR A C   1 
ATOM   3150 O  O   . TYR A 1 426 ? 76.548 29.077 28.411 1.00 25.74 ? 443 TYR A O   1 
ATOM   3151 C  CB  . TYR A 1 426 ? 73.921 29.619 26.908 1.00 25.27 ? 443 TYR A CB  1 
ATOM   3152 C  CG  . TYR A 1 426 ? 73.325 30.093 25.605 1.00 25.70 ? 443 TYR A CG  1 
ATOM   3153 C  CD1 . TYR A 1 426 ? 74.063 30.872 24.711 1.00 27.51 ? 443 TYR A CD1 1 
ATOM   3154 C  CD2 . TYR A 1 426 ? 72.016 29.760 25.269 1.00 25.53 ? 443 TYR A CD2 1 
ATOM   3155 C  CE1 . TYR A 1 426 ? 73.501 31.307 23.510 1.00 26.30 ? 443 TYR A CE1 1 
ATOM   3156 C  CE2 . TYR A 1 426 ? 71.445 30.191 24.080 1.00 26.24 ? 443 TYR A CE2 1 
ATOM   3157 C  CZ  . TYR A 1 426 ? 72.188 30.966 23.207 1.00 28.43 ? 443 TYR A CZ  1 
ATOM   3158 O  OH  . TYR A 1 426 ? 71.617 31.398 22.025 1.00 27.10 ? 443 TYR A OH  1 
ATOM   3159 N  N   . GLN A 1 427 ? 75.246 27.296 28.869 1.00 26.50 ? 444 GLN A N   1 
ATOM   3160 C  CA  . GLN A 1 427 ? 75.754 27.173 30.235 1.00 25.58 ? 444 GLN A CA  1 
ATOM   3161 C  C   . GLN A 1 427 ? 77.257 26.938 30.265 1.00 26.49 ? 444 GLN A C   1 
ATOM   3162 O  O   . GLN A 1 427 ? 77.937 27.404 31.186 1.00 28.36 ? 444 GLN A O   1 
ATOM   3163 C  CB  . GLN A 1 427 ? 75.025 26.044 30.962 1.00 26.31 ? 444 GLN A CB  1 
ATOM   3164 C  CG  . GLN A 1 427 ? 73.554 26.335 31.270 1.00 27.55 ? 444 GLN A CG  1 
ATOM   3165 C  CD  . GLN A 1 427 ? 73.386 27.249 32.471 1.00 28.23 ? 444 GLN A CD  1 
ATOM   3166 O  OE1 . GLN A 1 427 ? 74.364 27.666 33.089 1.00 29.35 ? 444 GLN A OE1 1 
ATOM   3167 N  NE2 . GLN A 1 427 ? 72.147 27.560 32.808 1.00 27.31 ? 444 GLN A NE2 1 
ATOM   3168 N  N   . GLU A 1 428 ? 77.794 26.229 29.274 1.00 27.19 ? 445 GLU A N   1 
ATOM   3169 C  CA  . GLU A 1 428 ? 79.217 25.916 29.265 1.00 27.98 ? 445 GLU A CA  1 
ATOM   3170 C  C   . GLU A 1 428 ? 80.083 27.163 29.138 1.00 27.89 ? 445 GLU A C   1 
ATOM   3171 O  O   . GLU A 1 428 ? 81.270 27.110 29.483 1.00 27.57 ? 445 GLU A O   1 
ATOM   3172 C  CB  . GLU A 1 428 ? 79.501 24.897 28.149 1.00 31.28 ? 445 GLU A CB  1 
ATOM   3173 C  CG  . GLU A 1 428 ? 79.647 25.503 26.793 1.00 34.69 ? 445 GLU A CG  1 
ATOM   3174 C  CD  . GLU A 1 428 ? 80.100 24.501 25.737 1.00 43.23 ? 445 GLU A CD  1 
ATOM   3175 O  OE1 . GLU A 1 428 ? 80.491 23.364 26.085 1.00 44.29 ? 445 GLU A OE1 1 
ATOM   3176 O  OE2 . GLU A 1 428 ? 80.053 24.862 24.549 1.00 48.76 ? 445 GLU A OE2 1 
ATOM   3177 N  N   . GLN A 1 429 ? 79.510 28.296 28.706 1.00 25.43 ? 446 GLN A N   1 
ATOM   3178 C  CA  . GLN A 1 429 ? 80.271 29.542 28.668 1.00 26.93 ? 446 GLN A CA  1 
ATOM   3179 C  C   . GLN A 1 429 ? 80.682 30.015 30.059 1.00 26.71 ? 446 GLN A C   1 
ATOM   3180 O  O   . GLN A 1 429 ? 81.576 30.862 30.174 1.00 24.31 ? 446 GLN A O   1 
ATOM   3181 C  CB  . GLN A 1 429 ? 79.458 30.634 27.965 1.00 23.52 ? 446 GLN A CB  1 
ATOM   3182 C  CG  . GLN A 1 429 ? 79.272 30.352 26.482 1.00 24.92 ? 446 GLN A CG  1 
ATOM   3183 C  CD  . GLN A 1 429 ? 78.549 31.457 25.731 1.00 27.59 ? 446 GLN A CD  1 
ATOM   3184 O  OE1 . GLN A 1 429 ? 77.655 31.184 24.922 1.00 30.62 ? 446 GLN A OE1 1 
ATOM   3185 N  NE2 . GLN A 1 429 ? 78.956 32.703 25.960 1.00 24.80 ? 446 GLN A NE2 1 
ATOM   3186 N  N   . LEU A 1 430 ? 80.048 29.500 31.111 1.00 24.89 ? 447 LEU A N   1 
ATOM   3187 C  CA  . LEU A 1 430 ? 80.374 29.855 32.484 1.00 26.66 ? 447 LEU A CA  1 
ATOM   3188 C  C   . LEU A 1 430 ? 81.313 28.852 33.135 1.00 26.34 ? 447 LEU A C   1 
ATOM   3189 O  O   . LEU A 1 430 ? 81.581 28.960 34.332 1.00 27.73 ? 447 LEU A O   1 
ATOM   3190 C  CB  . LEU A 1 430 ? 79.094 29.969 33.321 1.00 25.17 ? 447 LEU A CB  1 
ATOM   3191 C  CG  . LEU A 1 430 ? 78.079 30.986 32.796 1.00 23.81 ? 447 LEU A CG  1 
ATOM   3192 C  CD1 . LEU A 1 430 ? 76.806 30.905 33.612 1.00 25.88 ? 447 LEU A CD1 1 
ATOM   3193 C  CD2 . LEU A 1 430 ? 78.642 32.397 32.823 1.00 22.34 ? 447 LEU A CD2 1 
ATOM   3194 N  N   . ASP A 1 431 ? 81.817 27.879 32.384 1.00 25.59 ? 448 ASP A N   1 
ATOM   3195 C  CA  . ASP A 1 431 ? 82.746 26.917 32.963 1.00 29.07 ? 448 ASP A CA  1 
ATOM   3196 C  C   . ASP A 1 431 ? 84.043 27.601 33.389 1.00 28.67 ? 448 ASP A C   1 
ATOM   3197 O  O   . ASP A 1 431 ? 84.609 28.418 32.657 1.00 29.71 ? 448 ASP A O   1 
ATOM   3198 C  CB  . ASP A 1 431 ? 83.050 25.804 31.963 1.00 30.12 ? 448 ASP A CB  1 
ATOM   3199 C  CG  . ASP A 1 431 ? 81.903 24.808 31.824 1.00 33.05 ? 448 ASP A CG  1 
ATOM   3200 O  OD1 . ASP A 1 431 ? 80.915 24.868 32.596 1.00 31.83 ? 448 ASP A OD1 1 
ATOM   3201 O  OD2 . ASP A 1 431 ? 82.000 23.966 30.911 1.00 36.49 ? 448 ASP A OD2 1 
ATOM   3202 N  N   . SER A 1 432 ? 84.511 27.263 34.586 1.00 27.59 ? 449 SER A N   1 
ATOM   3203 C  CA  . SER A 1 432 ? 85.780 27.729 35.122 1.00 29.60 ? 449 SER A CA  1 
ATOM   3204 C  C   . SER A 1 432 ? 86.667 26.531 35.424 1.00 28.48 ? 449 SER A C   1 
ATOM   3205 O  O   . SER A 1 432 ? 86.198 25.565 36.038 1.00 27.11 ? 449 SER A O   1 
ATOM   3206 C  CB  . SER A 1 432 ? 85.575 28.543 36.418 1.00 27.89 ? 449 SER A CB  1 
ATOM   3207 O  OG  . SER A 1 432 ? 86.819 28.699 37.093 1.00 27.20 ? 449 SER A OG  1 
ATOM   3208 N  N   . PRO A 1 433 ? 87.946 26.555 35.040 1.00 27.55 ? 450 PRO A N   1 
ATOM   3209 C  CA  . PRO A 1 433 ? 88.853 25.474 35.456 1.00 28.02 ? 450 PRO A CA  1 
ATOM   3210 C  C   . PRO A 1 433 ? 89.099 25.440 36.958 1.00 29.51 ? 450 PRO A C   1 
ATOM   3211 O  O   . PRO A 1 433 ? 89.628 24.435 37.446 1.00 29.42 ? 450 PRO A O   1 
ATOM   3212 C  CB  . PRO A 1 433 ? 90.160 25.775 34.703 1.00 29.50 ? 450 PRO A CB  1 
ATOM   3213 C  CG  . PRO A 1 433 ? 89.920 26.987 33.868 1.00 31.30 ? 450 PRO A CG  1 
ATOM   3214 C  CD  . PRO A 1 433 ? 88.593 27.585 34.209 1.00 29.07 ? 450 PRO A CD  1 
ATOM   3215 N  N   . PHE A 1 434 ? 88.729 26.500 37.691 1.00 27.35 ? 451 PHE A N   1 
ATOM   3216 C  CA  . PHE A 1 434 ? 89.096 26.684 39.097 1.00 26.91 ? 451 PHE A CA  1 
ATOM   3217 C  C   . PHE A 1 434 ? 87.922 26.698 40.064 1.00 29.44 ? 451 PHE A C   1 
ATOM   3218 O  O   . PHE A 1 434 ? 88.149 26.609 41.273 1.00 30.54 ? 451 PHE A O   1 
ATOM   3219 C  CB  . PHE A 1 434 ? 89.865 28.004 39.284 1.00 26.03 ? 451 PHE A CB  1 
ATOM   3220 C  CG  . PHE A 1 434 ? 91.126 28.082 38.473 1.00 26.70 ? 451 PHE A CG  1 
ATOM   3221 C  CD1 . PHE A 1 434 ? 92.213 27.277 38.787 1.00 27.99 ? 451 PHE A CD1 1 
ATOM   3222 C  CD2 . PHE A 1 434 ? 91.207 28.923 37.364 1.00 27.03 ? 451 PHE A CD2 1 
ATOM   3223 C  CE1 . PHE A 1 434 ? 93.368 27.320 38.026 1.00 27.78 ? 451 PHE A CE1 1 
ATOM   3224 C  CE2 . PHE A 1 434 ? 92.362 28.956 36.589 1.00 27.59 ? 451 PHE A CE2 1 
ATOM   3225 C  CZ  . PHE A 1 434 ? 93.438 28.164 36.927 1.00 26.29 ? 451 PHE A CZ  1 
ATOM   3226 N  N   . ALA A 1 435 ? 86.689 26.838 39.594 1.00 27.95 ? 452 ALA A N   1 
ATOM   3227 C  CA  . ALA A 1 435 ? 85.562 26.931 40.514 1.00 23.83 ? 452 ALA A CA  1 
ATOM   3228 C  C   . ALA A 1 435 ? 84.346 26.271 39.876 1.00 26.87 ? 452 ALA A C   1 
ATOM   3229 O  O   . ALA A 1 435 ? 84.382 25.830 38.720 1.00 27.76 ? 452 ALA A O   1 
ATOM   3230 C  CB  . ALA A 1 435 ? 85.284 28.395 40.891 1.00 23.84 ? 452 ALA A CB  1 
ATOM   3231 N  N   . ASP A 1 436 ? 83.258 26.201 40.645 1.00 25.03 ? 453 ASP A N   1 
ATOM   3232 C  CA  . ASP A 1 436 ? 82.022 25.629 40.119 1.00 25.19 ? 453 ASP A CA  1 
ATOM   3233 C  C   . ASP A 1 436 ? 81.445 26.473 38.988 1.00 28.00 ? 453 ASP A C   1 
ATOM   3234 O  O   . ASP A 1 436 ? 80.844 25.935 38.052 1.00 26.20 ? 453 ASP A O   1 
ATOM   3235 C  CB  . ASP A 1 436 ? 80.993 25.486 41.239 1.00 25.18 ? 453 ASP A CB  1 
ATOM   3236 C  CG  . ASP A 1 436 ? 81.400 24.466 42.286 1.00 27.36 ? 453 ASP A CG  1 
ATOM   3237 O  OD1 . ASP A 1 436 ? 82.243 23.587 41.997 1.00 26.98 ? 453 ASP A OD1 1 
ATOM   3238 O  OD2 . ASP A 1 436 ? 80.880 24.557 43.419 1.00 25.73 ? 453 ASP A OD2 1 
ATOM   3239 N  N   . ILE A 1 437 ? 81.580 27.797 39.075 1.00 25.06 ? 454 ILE A N   1 
ATOM   3240 C  CA  . ILE A 1 437 ? 81.047 28.720 38.074 1.00 24.85 ? 454 ILE A CA  1 
ATOM   3241 C  C   . ILE A 1 437 ? 82.009 29.889 37.917 1.00 25.83 ? 454 ILE A C   1 
ATOM   3242 O  O   . ILE A 1 437 ? 82.552 30.379 38.910 1.00 25.15 ? 454 ILE A O   1 
ATOM   3243 C  CB  . ILE A 1 437 ? 79.656 29.272 38.469 1.00 25.54 ? 454 ILE A CB  1 
ATOM   3244 C  CG1 . ILE A 1 437 ? 78.846 28.273 39.303 1.00 26.20 ? 454 ILE A CG1 1 
ATOM   3245 C  CG2 . ILE A 1 437 ? 78.881 29.717 37.238 1.00 23.74 ? 454 ILE A CG2 1 
ATOM   3246 C  CD1 . ILE A 1 437 ? 77.553 28.897 39.879 1.00 26.33 ? 454 ILE A CD1 1 
ATOM   3247 N  N   . ALA A 1 438 ? 82.201 30.359 36.676 1.00 24.64 ? 455 ALA A N   1 
ATOM   3248 C  CA  . ALA A 1 438 ? 82.770 31.688 36.446 1.00 24.86 ? 455 ALA A CA  1 
ATOM   3249 C  C   . ALA A 1 438 ? 81.641 32.713 36.402 1.00 24.54 ? 455 ALA A C   1 
ATOM   3250 O  O   . ALA A 1 438 ? 80.520 32.401 35.984 1.00 23.27 ? 455 ALA A O   1 
ATOM   3251 C  CB  . ALA A 1 438 ? 83.565 31.750 35.134 1.00 24.58 ? 455 ALA A CB  1 
ATOM   3252 N  N   . ASN A 1 439 ? 81.934 33.949 36.816 1.00 22.62 ? 456 ASN A N   1 
ATOM   3253 C  CA  . ASN A 1 439 ? 80.871 34.948 36.840 1.00 22.46 ? 456 ASN A CA  1 
ATOM   3254 C  C   . ASN A 1 439 ? 80.691 35.692 35.515 1.00 22.99 ? 456 ASN A C   1 
ATOM   3255 O  O   . ASN A 1 439 ? 79.843 36.592 35.443 1.00 24.39 ? 456 ASN A O   1 
ATOM   3256 C  CB  . ASN A 1 439 ? 81.070 35.945 38.008 1.00 23.85 ? 456 ASN A CB  1 
ATOM   3257 C  CG  . ASN A 1 439 ? 82.113 37.033 37.729 1.00 23.82 ? 456 ASN A CG  1 
ATOM   3258 O  OD1 . ASN A 1 439 ? 83.128 36.802 37.063 1.00 23.28 ? 456 ASN A OD1 1 
ATOM   3259 N  ND2 . ASN A 1 439 ? 81.877 38.228 38.296 1.00 22.88 ? 456 ASN A ND2 1 
ATOM   3260 N  N   . ILE A 1 440 ? 81.422 35.323 34.458 1.00 22.97 ? 457 ILE A N   1 
ATOM   3261 C  CA  . ILE A 1 440 ? 81.236 35.905 33.131 1.00 23.87 ? 457 ILE A CA  1 
ATOM   3262 C  C   . ILE A 1 440 ? 81.310 34.802 32.084 1.00 25.35 ? 457 ILE A C   1 
ATOM   3263 O  O   . ILE A 1 440 ? 81.974 33.778 32.279 1.00 24.58 ? 457 ILE A O   1 
ATOM   3264 C  CB  . ILE A 1 440 ? 82.275 37.014 32.802 1.00 24.50 ? 457 ILE A CB  1 
ATOM   3265 C  CG1 . ILE A 1 440 ? 83.688 36.431 32.654 1.00 26.76 ? 457 ILE A CG1 1 
ATOM   3266 C  CG2 . ILE A 1 440 ? 82.211 38.153 33.836 1.00 25.21 ? 457 ILE A CG2 1 
ATOM   3267 C  CD1 . ILE A 1 440 ? 84.750 37.474 32.251 1.00 26.00 ? 457 ILE A CD1 1 
ATOM   3268 N  N   . GLY A 1 441 ? 80.638 35.030 30.956 1.00 25.34 ? 458 GLY A N   1 
ATOM   3269 C  CA  . GLY A 1 441 ? 80.629 34.039 29.894 1.00 26.44 ? 458 GLY A CA  1 
ATOM   3270 C  C   . GLY A 1 441 ? 81.297 34.488 28.608 1.00 26.51 ? 458 GLY A C   1 
ATOM   3271 O  O   . GLY A 1 441 ? 81.239 33.774 27.603 1.00 26.83 ? 458 GLY A O   1 
ATOM   3272 N  N   . GLY A 1 442 ? 81.934 35.656 28.615 1.00 27.38 ? 459 GLY A N   1 
ATOM   3273 C  CA  . GLY A 1 442 ? 82.623 36.136 27.438 1.00 27.46 ? 459 GLY A CA  1 
ATOM   3274 C  C   . GLY A 1 442 ? 81.776 37.070 26.599 1.00 28.26 ? 459 GLY A C   1 
ATOM   3275 O  O   . GLY A 1 442 ? 80.671 37.469 26.992 1.00 27.01 ? 459 GLY A O   1 
ATOM   3276 N  N   . PRO A 1 443 ? 82.279 37.423 25.408 1.00 27.27 ? 460 PRO A N   1 
ATOM   3277 C  CA  . PRO A 1 443 ? 81.614 38.451 24.588 1.00 30.46 ? 460 PRO A CA  1 
ATOM   3278 C  C   . PRO A 1 443 ? 80.328 38.000 23.909 1.00 30.29 ? 460 PRO A C   1 
ATOM   3279 O  O   . PRO A 1 443 ? 79.586 38.861 23.419 1.00 31.76 ? 460 PRO A O   1 
ATOM   3280 C  CB  . PRO A 1 443 ? 82.674 38.810 23.533 1.00 31.74 ? 460 PRO A CB  1 
ATOM   3281 C  CG  . PRO A 1 443 ? 83.904 38.041 23.880 1.00 36.43 ? 460 PRO A CG  1 
ATOM   3282 C  CD  . PRO A 1 443 ? 83.522 36.931 24.798 1.00 31.03 ? 460 PRO A CD  1 
ATOM   3283 N  N   . LYS A 1 444 ? 80.043 36.703 23.836 1.00 27.35 ? 461 LYS A N   1 
ATOM   3284 C  CA  . LYS A 1 444 ? 78.882 36.205 23.105 1.00 25.92 ? 461 LYS A CA  1 
ATOM   3285 C  C   . LYS A 1 444 ? 77.722 35.954 24.062 1.00 26.03 ? 461 LYS A C   1 
ATOM   3286 O  O   . LYS A 1 444 ? 77.909 35.345 25.123 1.00 25.82 ? 461 LYS A O   1 
ATOM   3287 C  CB  . LYS A 1 444 ? 79.224 34.916 22.361 1.00 26.99 ? 461 LYS A CB  1 
ATOM   3288 C  CG  . LYS A 1 444 ? 80.434 35.034 21.455 1.00 30.61 ? 461 LYS A CG  1 
ATOM   3289 C  CD  . LYS A 1 444 ? 80.567 33.818 20.538 1.00 32.32 ? 461 LYS A CD  1 
ATOM   3290 C  CE  . LYS A 1 444 ? 81.767 33.968 19.607 1.00 38.20 ? 461 LYS A CE  1 
ATOM   3291 N  NZ  . LYS A 1 444 ? 81.848 32.864 18.607 1.00 41.84 ? 461 LYS A NZ  1 
ATOM   3292 N  N   . ALA A 1 445 ? 76.529 36.418 23.683 1.00 24.21 ? 462 ALA A N   1 
ATOM   3293 C  CA  . ALA A 1 445 ? 75.290 36.104 24.415 1.00 22.61 ? 462 ALA A CA  1 
ATOM   3294 C  C   . ALA A 1 445 ? 75.341 36.580 25.873 1.00 23.36 ? 462 ALA A C   1 
ATOM   3295 O  O   . ALA A 1 445 ? 74.944 35.866 26.797 1.00 22.53 ? 462 ALA A O   1 
ATOM   3296 C  CB  . ALA A 1 445 ? 74.984 34.597 24.333 1.00 23.48 ? 462 ALA A CB  1 
ATOM   3297 N  N   . GLY A 1 446 ? 75.781 37.826 26.078 1.00 23.72 ? 463 GLY A N   1 
ATOM   3298 C  CA  . GLY A 1 446 ? 76.031 38.299 27.438 1.00 23.66 ? 463 GLY A CA  1 
ATOM   3299 C  C   . GLY A 1 446 ? 74.786 38.381 28.315 1.00 24.81 ? 463 GLY A C   1 
ATOM   3300 O  O   . GLY A 1 446 ? 74.846 38.125 29.520 1.00 24.01 ? 463 GLY A O   1 
ATOM   3301 N  N   . THR A 1 447 ? 73.648 38.782 27.744 1.00 21.46 ? 464 THR A N   1 
ATOM   3302 C  CA  . THR A 1 447 ? 72.434 38.837 28.563 1.00 23.20 ? 464 THR A CA  1 
ATOM   3303 C  C   . THR A 1 447 ? 72.011 37.439 28.983 1.00 23.42 ? 464 THR A C   1 
ATOM   3304 O  O   . THR A 1 447 ? 71.611 37.214 30.139 1.00 22.64 ? 464 THR A O   1 
ATOM   3305 C  CB  . THR A 1 447 ? 71.321 39.527 27.779 1.00 24.67 ? 464 THR A CB  1 
ATOM   3306 O  OG1 . THR A 1 447 ? 71.771 40.831 27.421 1.00 24.32 ? 464 THR A OG1 1 
ATOM   3307 C  CG2 . THR A 1 447 ? 69.994 39.622 28.597 1.00 23.96 ? 464 THR A CG2 1 
ATOM   3308 N  N   . ILE A 1 448 ? 72.126 36.491 28.054 1.00 22.97 ? 465 ILE A N   1 
ATOM   3309 C  CA  . ILE A 1 448 ? 71.724 35.113 28.299 1.00 22.91 ? 465 ILE A CA  1 
ATOM   3310 C  C   . ILE A 1 448 ? 72.636 34.455 29.330 1.00 23.29 ? 465 ILE A C   1 
ATOM   3311 O  O   . ILE A 1 448 ? 72.159 33.754 30.230 1.00 22.70 ? 465 ILE A O   1 
ATOM   3312 C  CB  . ILE A 1 448 ? 71.710 34.346 26.962 1.00 21.75 ? 465 ILE A CB  1 
ATOM   3313 C  CG1 . ILE A 1 448 ? 70.498 34.777 26.121 1.00 22.94 ? 465 ILE A CG1 1 
ATOM   3314 C  CG2 . ILE A 1 448 ? 71.759 32.814 27.182 1.00 22.86 ? 465 ILE A CG2 1 
ATOM   3315 C  CD1 . ILE A 1 448 ? 70.536 34.221 24.672 1.00 23.77 ? 465 ILE A CD1 1 
ATOM   3316 N  N   . THR A 1 449 ? 73.957 34.640 29.215 1.00 23.05 ? 466 THR A N   1 
ATOM   3317 C  CA  . THR A 1 449 ? 74.825 33.933 30.163 1.00 22.46 ? 466 THR A CA  1 
ATOM   3318 C  C   . THR A 1 449 ? 74.693 34.499 31.565 1.00 22.35 ? 466 THR A C   1 
ATOM   3319 O  O   . THR A 1 449 ? 74.864 33.761 32.546 1.00 23.74 ? 466 THR A O   1 
ATOM   3320 C  CB  . THR A 1 449 ? 76.297 33.951 29.735 1.00 22.65 ? 466 THR A CB  1 
ATOM   3321 O  OG1 . THR A 1 449 ? 76.772 35.296 29.662 1.00 24.02 ? 466 THR A OG1 1 
ATOM   3322 C  CG2 . THR A 1 449 ? 76.499 33.223 28.387 1.00 21.92 ? 466 THR A CG2 1 
ATOM   3323 N  N   . ALA A 1 450 ? 74.395 35.793 31.688 1.00 21.67 ? 467 ALA A N   1 
ATOM   3324 C  CA  . ALA A 1 450 ? 74.054 36.337 32.998 1.00 24.63 ? 467 ALA A CA  1 
ATOM   3325 C  C   . ALA A 1 450 ? 72.811 35.654 33.558 1.00 22.91 ? 467 ALA A C   1 
ATOM   3326 O  O   . ALA A 1 450 ? 72.777 35.262 34.732 1.00 21.16 ? 467 ALA A O   1 
ATOM   3327 C  CB  . ALA A 1 450 ? 73.852 37.854 32.914 1.00 23.12 ? 467 ALA A CB  1 
ATOM   3328 N  N   . GLY A 1 451 ? 71.768 35.516 32.737 1.00 22.30 ? 468 GLY A N   1 
ATOM   3329 C  CA  . GLY A 1 451 ? 70.603 34.749 33.170 1.00 23.63 ? 468 GLY A CA  1 
ATOM   3330 C  C   . GLY A 1 451 ? 70.937 33.304 33.497 1.00 24.63 ? 468 GLY A C   1 
ATOM   3331 O  O   . GLY A 1 451 ? 70.384 32.723 34.439 1.00 23.44 ? 468 GLY A O   1 
ATOM   3332 N  N   . CYS A 1 452 ? 71.834 32.694 32.715 1.00 21.61 ? 469 CYS A N   1 
ATOM   3333 C  CA  . CYS A 1 452 ? 72.254 31.329 33.011 1.00 23.52 ? 469 CYS A CA  1 
ATOM   3334 C  C   . CYS A 1 452 ? 72.938 31.245 34.371 1.00 23.69 ? 469 CYS A C   1 
ATOM   3335 O  O   . CYS A 1 452 ? 72.748 30.270 35.110 1.00 24.34 ? 469 CYS A O   1 
ATOM   3336 C  CB  . CYS A 1 452 ? 73.207 30.822 31.926 1.00 22.27 ? 469 CYS A CB  1 
ATOM   3337 S  SG  . CYS A 1 452 ? 72.414 30.319 30.400 1.00 25.78 ? 469 CYS A SG  1 
ATOM   3338 N  N   . PHE A 1 453 ? 73.787 32.231 34.689 1.00 22.95 ? 470 PHE A N   1 
ATOM   3339 C  CA  . PHE A 1 453 ? 74.448 32.253 35.994 1.00 22.43 ? 470 PHE A CA  1 
ATOM   3340 C  C   . PHE A 1 453 ? 73.413 32.255 37.113 1.00 24.36 ? 470 PHE A C   1 
ATOM   3341 O  O   . PHE A 1 453 ? 73.475 31.440 38.046 1.00 23.23 ? 470 PHE A O   1 
ATOM   3342 C  CB  . PHE A 1 453 ? 75.375 33.479 36.095 1.00 24.34 ? 470 PHE A CB  1 
ATOM   3343 C  CG  . PHE A 1 453 ? 76.142 33.573 37.404 1.00 24.26 ? 470 PHE A CG  1 
ATOM   3344 C  CD1 . PHE A 1 453 ? 75.563 34.155 38.535 1.00 24.07 ? 470 PHE A CD1 1 
ATOM   3345 C  CD2 . PHE A 1 453 ? 77.441 33.083 37.498 1.00 25.66 ? 470 PHE A CD2 1 
ATOM   3346 C  CE1 . PHE A 1 453 ? 76.265 34.217 39.741 1.00 23.90 ? 470 PHE A CE1 1 
ATOM   3347 C  CE2 . PHE A 1 453 ? 78.160 33.169 38.708 1.00 23.65 ? 470 PHE A CE2 1 
ATOM   3348 C  CZ  . PHE A 1 453 ? 77.562 33.733 39.821 1.00 23.38 ? 470 PHE A CZ  1 
ATOM   3349 N  N   . LEU A 1 454 ? 72.430 33.150 37.011 1.00 23.32 ? 471 LEU A N   1 
ATOM   3350 C  CA  . LEU A 1 454 ? 71.385 33.251 38.027 1.00 23.68 ? 471 LEU A CA  1 
ATOM   3351 C  C   . LEU A 1 454 ? 70.567 31.970 38.118 1.00 22.94 ? 471 LEU A C   1 
ATOM   3352 O  O   . LEU A 1 454 ? 70.142 31.571 39.212 1.00 24.59 ? 471 LEU A O   1 
ATOM   3353 C  CB  . LEU A 1 454 ? 70.482 34.446 37.708 1.00 23.00 ? 471 LEU A CB  1 
ATOM   3354 C  CG  . LEU A 1 454 ? 71.172 35.813 37.768 1.00 25.01 ? 471 LEU A CG  1 
ATOM   3355 C  CD1 . LEU A 1 454 ? 70.207 36.908 37.326 1.00 25.32 ? 471 LEU A CD1 1 
ATOM   3356 C  CD2 . LEU A 1 454 ? 71.690 36.081 39.198 1.00 23.84 ? 471 LEU A CD2 1 
ATOM   3357 N  N   . SER A 1 455 ? 70.321 31.313 36.978 1.00 22.32 ? 472 SER A N   1 
ATOM   3358 C  CA  . SER A 1 455 ? 69.474 30.127 36.985 1.00 23.42 ? 472 SER A CA  1 
ATOM   3359 C  C   . SER A 1 455 ? 70.049 29.031 37.874 1.00 25.93 ? 472 SER A C   1 
ATOM   3360 O  O   . SER A 1 455 ? 69.299 28.212 38.409 1.00 27.12 ? 472 SER A O   1 
ATOM   3361 C  CB  . SER A 1 455 ? 69.274 29.593 35.554 1.00 25.47 ? 472 SER A CB  1 
ATOM   3362 O  OG  . SER A 1 455 ? 70.438 28.931 35.091 1.00 26.70 ? 472 SER A OG  1 
ATOM   3363 N  N   . ARG A 1 456 ? 71.371 29.009 38.056 1.00 24.55 ? 473 ARG A N   1 
ATOM   3364 C  CA  . ARG A 1 456 ? 71.993 27.965 38.863 1.00 26.78 ? 473 ARG A CA  1 
ATOM   3365 C  C   . ARG A 1 456 ? 71.660 28.094 40.340 1.00 25.95 ? 473 ARG A C   1 
ATOM   3366 O  O   . ARG A 1 456 ? 71.982 27.182 41.114 1.00 26.42 ? 473 ARG A O   1 
ATOM   3367 C  CB  . ARG A 1 456 ? 73.508 27.998 38.670 1.00 27.42 ? 473 ARG A CB  1 
ATOM   3368 C  CG  . ARG A 1 456 ? 73.891 27.633 37.240 1.00 28.61 ? 473 ARG A CG  1 
ATOM   3369 C  CD  . ARG A 1 456 ? 75.359 27.743 37.033 1.00 31.39 ? 473 ARG A CD  1 
ATOM   3370 N  NE  . ARG A 1 456 ? 75.709 27.410 35.655 1.00 31.77 ? 473 ARG A NE  1 
ATOM   3371 C  CZ  . ARG A 1 456 ? 76.780 26.720 35.304 1.00 30.97 ? 473 ARG A CZ  1 
ATOM   3372 N  NH1 . ARG A 1 456 ? 77.532 26.103 36.207 1.00 29.45 ? 473 ARG A NH1 1 
ATOM   3373 N  NH2 . ARG A 1 456 ? 77.122 26.671 34.019 1.00 28.93 ? 473 ARG A NH2 1 
ATOM   3374 N  N   . PHE A 1 457 ? 71.037 29.197 40.740 1.00 23.57 ? 474 PHE A N   1 
ATOM   3375 C  CA  . PHE A 1 457 ? 70.637 29.427 42.126 1.00 23.84 ? 474 PHE A CA  1 
ATOM   3376 C  C   . PHE A 1 457 ? 69.125 29.399 42.298 1.00 27.13 ? 474 PHE A C   1 
ATOM   3377 O  O   . PHE A 1 457 ? 68.627 29.563 43.427 1.00 28.04 ? 474 PHE A O   1 
ATOM   3378 C  CB  . PHE A 1 457 ? 71.211 30.767 42.604 1.00 25.87 ? 474 PHE A CB  1 
ATOM   3379 C  CG  . PHE A 1 457 ? 72.713 30.850 42.470 1.00 25.51 ? 474 PHE A CG  1 
ATOM   3380 C  CD1 . PHE A 1 457 ? 73.304 31.163 41.244 1.00 25.28 ? 474 PHE A CD1 1 
ATOM   3381 C  CD2 . PHE A 1 457 ? 73.532 30.581 43.558 1.00 24.02 ? 474 PHE A CD2 1 
ATOM   3382 C  CE1 . PHE A 1 457 ? 74.697 31.227 41.117 1.00 25.82 ? 474 PHE A CE1 1 
ATOM   3383 C  CE2 . PHE A 1 457 ? 74.922 30.636 43.432 1.00 23.08 ? 474 PHE A CE2 1 
ATOM   3384 C  CZ  . PHE A 1 457 ? 75.501 30.958 42.218 1.00 25.31 ? 474 PHE A CZ  1 
ATOM   3385 N  N   . ALA A 1 458 ? 68.382 29.174 41.212 1.00 25.39 ? 475 ALA A N   1 
ATOM   3386 C  CA  . ALA A 1 458 ? 66.924 29.227 41.225 1.00 26.24 ? 475 ALA A CA  1 
ATOM   3387 C  C   . ALA A 1 458 ? 66.276 27.882 40.904 1.00 27.56 ? 475 ALA A C   1 
ATOM   3388 O  O   . ALA A 1 458 ? 65.078 27.832 40.584 1.00 26.77 ? 475 ALA A O   1 
ATOM   3389 C  CB  . ALA A 1 458 ? 66.439 30.289 40.238 1.00 27.05 ? 475 ALA A CB  1 
ATOM   3390 N  N   . LYS A 1 459 ? 67.027 26.783 40.995 1.00 25.82 ? 476 LYS A N   1 
ATOM   3391 C  CA  . LYS A 1 459 ? 66.502 25.497 40.544 1.00 28.20 ? 476 LYS A CA  1 
ATOM   3392 C  C   . LYS A 1 459 ? 65.378 24.967 41.425 1.00 29.87 ? 476 LYS A C   1 
ATOM   3393 O  O   . LYS A 1 459 ? 64.625 24.094 40.978 1.00 30.14 ? 476 LYS A O   1 
ATOM   3394 C  CB  . LYS A 1 459 ? 67.623 24.464 40.481 1.00 29.12 ? 476 LYS A CB  1 
ATOM   3395 C  CG  . LYS A 1 459 ? 68.655 24.764 39.411 1.00 31.33 ? 476 LYS A CG  1 
ATOM   3396 C  CD  . LYS A 1 459 ? 69.751 23.711 39.439 1.00 34.73 ? 476 LYS A CD  1 
ATOM   3397 C  CE  . LYS A 1 459 ? 70.804 23.977 38.371 1.00 37.94 ? 476 LYS A CE  1 
ATOM   3398 N  NZ  . LYS A 1 459 ? 71.981 23.086 38.588 1.00 42.10 ? 476 LYS A NZ  1 
ATOM   3399 N  N   . LYS A 1 460 ? 65.236 25.468 42.651 1.00 30.05 ? 477 LYS A N   1 
ATOM   3400 C  CA  . LYS A 1 460 ? 64.265 24.903 43.586 1.00 29.86 ? 477 LYS A CA  1 
ATOM   3401 C  C   . LYS A 1 460 ? 62.879 25.530 43.473 1.00 29.39 ? 477 LYS A C   1 
ATOM   3402 O  O   . LYS A 1 460 ? 61.975 25.116 44.204 1.00 29.91 ? 477 LYS A O   1 
ATOM   3403 C  CB  . LYS A 1 460 ? 64.779 25.032 45.030 1.00 30.90 ? 477 LYS A CB  1 
ATOM   3404 C  CG  . LYS A 1 460 ? 66.047 24.219 45.302 1.00 32.66 ? 477 LYS A CG  1 
ATOM   3405 C  CD  . LYS A 1 460 ? 66.287 23.997 46.797 1.00 39.18 ? 477 LYS A CD  1 
ATOM   3406 C  CE  . LYS A 1 460 ? 67.594 23.238 47.021 1.00 40.54 ? 477 LYS A CE  1 
ATOM   3407 N  NZ  . LYS A 1 460 ? 68.757 24.093 46.603 1.00 45.77 ? 477 LYS A NZ  1 
ATOM   3408 N  N   . TYR A 1 461 ? 62.672 26.505 42.588 1.00 27.77 ? 478 TYR A N   1 
ATOM   3409 C  CA  . TYR A 1 461 ? 61.358 27.125 42.472 1.00 27.32 ? 478 TYR A CA  1 
ATOM   3410 C  C   . TYR A 1 461 ? 61.152 27.658 41.060 1.00 28.38 ? 478 TYR A C   1 
ATOM   3411 O  O   . TYR A 1 461 ? 62.068 27.666 40.233 1.00 29.18 ? 478 TYR A O   1 
ATOM   3412 C  CB  . TYR A 1 461 ? 61.172 28.246 43.511 1.00 26.50 ? 478 TYR A CB  1 
ATOM   3413 C  CG  . TYR A 1 461 ? 62.365 29.163 43.676 1.00 26.51 ? 478 TYR A CG  1 
ATOM   3414 C  CD1 . TYR A 1 461 ? 62.847 29.918 42.612 1.00 23.75 ? 478 TYR A CD1 1 
ATOM   3415 C  CD2 . TYR A 1 461 ? 63.014 29.268 44.903 1.00 25.46 ? 478 TYR A CD2 1 
ATOM   3416 C  CE1 . TYR A 1 461 ? 63.947 30.762 42.772 1.00 25.97 ? 478 TYR A CE1 1 
ATOM   3417 C  CE2 . TYR A 1 461 ? 64.116 30.097 45.070 1.00 25.79 ? 478 TYR A CE2 1 
ATOM   3418 C  CZ  . TYR A 1 461 ? 64.570 30.843 44.009 1.00 27.00 ? 478 TYR A CZ  1 
ATOM   3419 O  OH  . TYR A 1 461 ? 65.656 31.662 44.177 1.00 26.07 ? 478 TYR A OH  1 
ATOM   3420 N  N   . HIS A 1 462 ? 59.932 28.129 40.800 1.00 28.47 ? 479 HIS A N   1 
ATOM   3421 C  CA  . HIS A 1 462 ? 59.606 28.749 39.517 1.00 26.57 ? 479 HIS A CA  1 
ATOM   3422 C  C   . HIS A 1 462 ? 60.140 30.177 39.498 1.00 27.94 ? 479 HIS A C   1 
ATOM   3423 O  O   . HIS A 1 462 ? 59.769 30.999 40.346 1.00 28.10 ? 479 HIS A O   1 
ATOM   3424 C  CB  . HIS A 1 462 ? 58.092 28.719 39.296 1.00 26.52 ? 479 HIS A CB  1 
ATOM   3425 C  CG  . HIS A 1 462 ? 57.539 27.331 39.169 1.00 30.26 ? 479 HIS A CG  1 
ATOM   3426 N  ND1 . HIS A 1 462 ? 56.188 27.059 39.195 1.00 31.56 ? 479 HIS A ND1 1 
ATOM   3427 C  CD2 . HIS A 1 462 ? 58.158 26.140 39.001 1.00 29.11 ? 479 HIS A CD2 1 
ATOM   3428 C  CE1 . HIS A 1 462 ? 56.000 25.757 39.066 1.00 32.60 ? 479 HIS A CE1 1 
ATOM   3429 N  NE2 . HIS A 1 462 ? 57.180 25.177 38.949 1.00 32.89 ? 479 HIS A NE2 1 
ATOM   3430 N  N   . TRP A 1 463 ? 60.993 30.484 38.526 1.00 26.35 ? 480 TRP A N   1 
ATOM   3431 C  CA  . TRP A 1 463 ? 61.789 31.699 38.598 1.00 23.89 ? 480 TRP A CA  1 
ATOM   3432 C  C   . TRP A 1 463 ? 61.856 32.381 37.241 1.00 25.21 ? 480 TRP A C   1 
ATOM   3433 O  O   . TRP A 1 463 ? 61.899 31.728 36.192 1.00 25.48 ? 480 TRP A O   1 
ATOM   3434 C  CB  . TRP A 1 463 ? 63.204 31.387 39.113 1.00 25.34 ? 480 TRP A CB  1 
ATOM   3435 C  CG  . TRP A 1 463 ? 64.280 32.391 38.761 1.00 25.08 ? 480 TRP A CG  1 
ATOM   3436 C  CD1 . TRP A 1 463 ? 64.612 33.542 39.432 1.00 23.57 ? 480 TRP A CD1 1 
ATOM   3437 C  CD2 . TRP A 1 463 ? 65.174 32.301 37.651 1.00 23.06 ? 480 TRP A CD2 1 
ATOM   3438 N  NE1 . TRP A 1 463 ? 65.664 34.179 38.789 1.00 24.18 ? 480 TRP A NE1 1 
ATOM   3439 C  CE2 . TRP A 1 463 ? 66.024 33.431 37.697 1.00 23.82 ? 480 TRP A CE2 1 
ATOM   3440 C  CE3 . TRP A 1 463 ? 65.340 31.365 36.617 1.00 24.59 ? 480 TRP A CE3 1 
ATOM   3441 C  CZ2 . TRP A 1 463 ? 67.035 33.651 36.745 1.00 23.56 ? 480 TRP A CZ2 1 
ATOM   3442 C  CZ3 . TRP A 1 463 ? 66.338 31.585 35.670 1.00 25.27 ? 480 TRP A CZ3 1 
ATOM   3443 C  CH2 . TRP A 1 463 ? 67.176 32.718 35.743 1.00 24.14 ? 480 TRP A CH2 1 
ATOM   3444 N  N   . ALA A 1 464 ? 61.885 33.709 37.281 1.00 24.56 ? 481 ALA A N   1 
ATOM   3445 C  CA  . ALA A 1 464 ? 62.104 34.516 36.089 1.00 23.64 ? 481 ALA A CA  1 
ATOM   3446 C  C   . ALA A 1 464 ? 63.016 35.677 36.449 1.00 24.89 ? 481 ALA A C   1 
ATOM   3447 O  O   . ALA A 1 464 ? 63.158 36.037 37.620 1.00 23.54 ? 481 ALA A O   1 
ATOM   3448 C  CB  . ALA A 1 464 ? 60.788 35.033 35.485 1.00 24.36 ? 481 ALA A CB  1 
ATOM   3449 N  N   . HIS A 1 465 ? 63.627 36.265 35.415 1.00 21.76 ? 482 HIS A N   1 
ATOM   3450 C  CA  . HIS A 1 465 ? 64.677 37.270 35.559 1.00 23.08 ? 482 HIS A CA  1 
ATOM   3451 C  C   . HIS A 1 465 ? 64.407 38.365 34.540 1.00 23.77 ? 482 HIS A C   1 
ATOM   3452 O  O   . HIS A 1 465 ? 64.344 38.082 33.338 1.00 22.53 ? 482 HIS A O   1 
ATOM   3453 C  CB  . HIS A 1 465 ? 66.047 36.611 35.314 1.00 23.81 ? 482 HIS A CB  1 
ATOM   3454 C  CG  . HIS A 1 465 ? 67.147 37.559 34.958 1.00 24.58 ? 482 HIS A CG  1 
ATOM   3455 N  ND1 . HIS A 1 465 ? 67.503 38.631 35.750 1.00 24.36 ? 482 HIS A ND1 1 
ATOM   3456 C  CD2 . HIS A 1 465 ? 67.968 37.597 33.878 1.00 23.72 ? 482 HIS A CD2 1 
ATOM   3457 C  CE1 . HIS A 1 465 ? 68.500 39.285 35.177 1.00 23.52 ? 482 HIS A CE1 1 
ATOM   3458 N  NE2 . HIS A 1 465 ? 68.800 38.678 34.039 1.00 24.01 ? 482 HIS A NE2 1 
ATOM   3459 N  N   . LEU A 1 466 ? 64.247 39.601 35.013 1.00 23.76 ? 483 LEU A N   1 
ATOM   3460 C  CA  . LEU A 1 466 ? 64.018 40.766 34.164 1.00 24.72 ? 483 LEU A CA  1 
ATOM   3461 C  C   . LEU A 1 466 ? 65.292 41.598 34.141 1.00 23.18 ? 483 LEU A C   1 
ATOM   3462 O  O   . LEU A 1 466 ? 65.743 42.062 35.196 1.00 24.19 ? 483 LEU A O   1 
ATOM   3463 C  CB  . LEU A 1 466 ? 62.845 41.595 34.691 1.00 23.82 ? 483 LEU A CB  1 
ATOM   3464 C  CG  . LEU A 1 466 ? 61.453 41.061 34.340 1.00 24.71 ? 483 LEU A CG  1 
ATOM   3465 C  CD1 . LEU A 1 466 ? 60.394 41.674 35.292 1.00 24.07 ? 483 LEU A CD1 1 
ATOM   3466 C  CD2 . LEU A 1 466 ? 61.127 41.379 32.880 1.00 24.00 ? 483 LEU A CD2 1 
ATOM   3467 N  N   . ASP A 1 467 ? 65.883 41.769 32.953 1.00 23.52 ? 484 ASP A N   1 
ATOM   3468 C  CA  . ASP A 1 467 ? 67.101 42.557 32.822 1.00 22.22 ? 484 ASP A CA  1 
ATOM   3469 C  C   . ASP A 1 467 ? 66.639 43.924 32.290 1.00 23.48 ? 484 ASP A C   1 
ATOM   3470 O  O   . ASP A 1 467 ? 66.191 44.049 31.140 1.00 22.37 ? 484 ASP A O   1 
ATOM   3471 C  CB  . ASP A 1 467 ? 68.108 41.827 31.921 1.00 23.69 ? 484 ASP A CB  1 
ATOM   3472 C  CG  . ASP A 1 467 ? 69.455 42.553 31.780 1.00 24.24 ? 484 ASP A CG  1 
ATOM   3473 O  OD1 . ASP A 1 467 ? 69.587 43.753 32.124 1.00 24.07 ? 484 ASP A OD1 1 
ATOM   3474 O  OD2 . ASP A 1 467 ? 70.415 41.880 31.322 1.00 24.04 ? 484 ASP A OD2 1 
ATOM   3475 N  N   . ILE A 1 468 ? 66.656 44.927 33.170 1.00 23.06 ? 485 ILE A N   1 
ATOM   3476 C  CA  . ILE A 1 468 ? 66.099 46.241 32.883 1.00 22.61 ? 485 ILE A CA  1 
ATOM   3477 C  C   . ILE A 1 468 ? 67.196 47.277 32.650 1.00 23.87 ? 485 ILE A C   1 
ATOM   3478 O  O   . ILE A 1 468 ? 66.957 48.478 32.817 1.00 24.18 ? 485 ILE A O   1 
ATOM   3479 C  CB  . ILE A 1 468 ? 65.137 46.691 34.000 1.00 22.36 ? 485 ILE A CB  1 
ATOM   3480 C  CG1 . ILE A 1 468 ? 65.888 46.815 35.335 1.00 23.47 ? 485 ILE A CG1 1 
ATOM   3481 C  CG2 . ILE A 1 468 ? 63.972 45.684 34.124 1.00 21.90 ? 485 ILE A CG2 1 
ATOM   3482 C  CD1 . ILE A 1 468 ? 65.085 47.510 36.464 1.00 23.34 ? 485 ILE A CD1 1 
ATOM   3483 N  N   . ALA A 1 469 ? 68.389 46.830 32.241 1.00 21.96 ? 486 ALA A N   1 
ATOM   3484 C  CA  . ALA A 1 469 ? 69.506 47.751 32.010 1.00 21.38 ? 486 ALA A CA  1 
ATOM   3485 C  C   . ALA A 1 469 ? 69.150 48.857 31.021 1.00 24.95 ? 486 ALA A C   1 
ATOM   3486 O  O   . ALA A 1 469 ? 69.686 49.969 31.115 1.00 24.26 ? 486 ALA A O   1 
ATOM   3487 C  CB  . ALA A 1 469 ? 70.725 46.978 31.496 1.00 23.17 ? 486 ALA A CB  1 
ATOM   3488 N  N   . GLY A 1 470 ? 68.298 48.560 30.043 1.00 24.01 ? 487 GLY A N   1 
ATOM   3489 C  CA  . GLY A 1 470 ? 67.882 49.543 29.060 1.00 24.66 ? 487 GLY A CA  1 
ATOM   3490 C  C   . GLY A 1 470 ? 66.611 50.292 29.419 1.00 26.18 ? 487 GLY A C   1 
ATOM   3491 O  O   . GLY A 1 470 ? 66.437 51.435 28.996 1.00 28.24 ? 487 GLY A O   1 
ATOM   3492 N  N   . THR A 1 471 ? 65.705 49.676 30.183 1.00 23.66 ? 488 THR A N   1 
ATOM   3493 C  CA  . THR A 1 471 ? 64.392 50.265 30.409 1.00 24.20 ? 488 THR A CA  1 
ATOM   3494 C  C   . THR A 1 471 ? 64.275 51.030 31.723 1.00 24.72 ? 488 THR A C   1 
ATOM   3495 O  O   . THR A 1 471 ? 63.273 51.734 31.914 1.00 24.07 ? 488 THR A O   1 
ATOM   3496 C  CB  . THR A 1 471 ? 63.304 49.182 30.381 1.00 25.18 ? 488 THR A CB  1 
ATOM   3497 O  OG1 . THR A 1 471 ? 63.625 48.172 31.345 1.00 24.41 ? 488 THR A OG1 1 
ATOM   3498 C  CG2 . THR A 1 471 ? 63.189 48.549 28.983 1.00 24.53 ? 488 THR A CG2 1 
ATOM   3499 N  N   . ALA A 1 472 ? 65.246 50.898 32.635 1.00 22.63 ? 489 ALA A N   1 
ATOM   3500 C  CA  . ALA A 1 472 ? 65.111 51.470 33.972 1.00 23.67 ? 489 ALA A CA  1 
ATOM   3501 C  C   . ALA A 1 472 ? 65.377 52.972 34.019 1.00 22.87 ? 489 ALA A C   1 
ATOM   3502 O  O   . ALA A 1 472 ? 64.983 53.622 34.996 1.00 23.33 ? 489 ALA A O   1 
ATOM   3503 C  CB  . ALA A 1 472 ? 66.052 50.759 34.960 1.00 24.34 ? 489 ALA A CB  1 
ATOM   3504 N  N   . TRP A 1 473 ? 66.059 53.539 33.023 1.00 23.33 ? 490 TRP A N   1 
ATOM   3505 C  CA  . TRP A 1 473 ? 66.284 54.980 33.016 1.00 23.53 ? 490 TRP A CA  1 
ATOM   3506 C  C   . TRP A 1 473 ? 66.477 55.485 31.597 1.00 25.45 ? 490 TRP A C   1 
ATOM   3507 O  O   . TRP A 1 473 ? 66.663 54.717 30.651 1.00 24.74 ? 490 TRP A O   1 
ATOM   3508 C  CB  . TRP A 1 473 ? 67.480 55.395 33.890 1.00 25.65 ? 490 TRP A CB  1 
ATOM   3509 C  CG  . TRP A 1 473 ? 68.893 55.089 33.366 1.00 24.36 ? 490 TRP A CG  1 
ATOM   3510 C  CD1 . TRP A 1 473 ? 69.704 55.921 32.627 1.00 26.55 ? 490 TRP A CD1 1 
ATOM   3511 C  CD2 . TRP A 1 473 ? 69.668 53.900 33.617 1.00 25.89 ? 490 TRP A CD2 1 
ATOM   3512 N  NE1 . TRP A 1 473 ? 70.920 55.309 32.391 1.00 25.84 ? 490 TRP A NE1 1 
ATOM   3513 C  CE2 . TRP A 1 473 ? 70.925 54.076 32.998 1.00 25.93 ? 490 TRP A CE2 1 
ATOM   3514 C  CE3 . TRP A 1 473 ? 69.418 52.705 34.320 1.00 27.18 ? 490 TRP A CE3 1 
ATOM   3515 C  CZ2 . TRP A 1 473 ? 71.922 53.103 33.042 1.00 26.53 ? 490 TRP A CZ2 1 
ATOM   3516 C  CZ3 . TRP A 1 473 ? 70.418 51.745 34.376 1.00 25.75 ? 490 TRP A CZ3 1 
ATOM   3517 C  CH2 . TRP A 1 473 ? 71.653 51.950 33.732 1.00 27.12 ? 490 TRP A CH2 1 
ATOM   3518 N  N   . ILE A 1 474 A 66.400 56.804 31.471 1.00 23.57 ? 490 ILE A N   1 
ATOM   3519 C  CA  . ILE A 1 474 A 66.686 57.535 30.238 1.00 28.20 ? 490 ILE A CA  1 
ATOM   3520 C  C   . ILE A 1 474 A 68.042 58.205 30.422 1.00 27.49 ? 490 ILE A C   1 
ATOM   3521 O  O   . ILE A 1 474 A 68.254 58.893 31.427 1.00 25.64 ? 490 ILE A O   1 
ATOM   3522 C  CB  . ILE A 1 474 A 65.580 58.567 29.950 1.00 28.84 ? 490 ILE A CB  1 
ATOM   3523 C  CG1 . ILE A 1 474 A 64.236 57.849 29.755 1.00 29.90 ? 490 ILE A CG1 1 
ATOM   3524 C  CG2 . ILE A 1 474 A 65.950 59.457 28.744 1.00 29.96 ? 490 ILE A CG2 1 
ATOM   3525 C  CD1 . ILE A 1 474 A 63.044 58.769 29.592 1.00 36.53 ? 490 ILE A CD1 1 
ATOM   3526 N  N   . SER A 1 475 ? 68.955 58.013 29.454 1.00 28.24 ? 491 SER A N   1 
ATOM   3527 C  CA  . SER A 1 475 ? 70.370 58.369 29.642 1.00 31.68 ? 491 SER A CA  1 
ATOM   3528 C  C   . SER A 1 475 ? 70.655 59.866 29.543 1.00 35.24 ? 491 SER A C   1 
ATOM   3529 O  O   . SER A 1 475 ? 71.556 60.370 30.225 1.00 35.29 ? 491 SER A O   1 
ATOM   3530 C  CB  . SER A 1 475 ? 71.251 57.657 28.614 1.00 33.30 ? 491 SER A CB  1 
ATOM   3531 O  OG  . SER A 1 475 ? 71.532 56.339 29.005 1.00 32.72 ? 491 SER A OG  1 
ATOM   3532 N  N   . GLY A 1 476 ? 69.974 60.582 28.662 1.00 35.95 ? 492 GLY A N   1 
ATOM   3533 C  CA  . GLY A 1 476 ? 70.378 61.955 28.428 1.00 37.01 ? 492 GLY A CA  1 
ATOM   3534 C  C   . GLY A 1 476 ? 69.236 62.835 27.988 1.00 40.46 ? 492 GLY A C   1 
ATOM   3535 O  O   . GLY A 1 476 ? 68.075 62.408 27.989 1.00 40.54 ? 492 GLY A O   1 
ATOM   3536 N  N   . GLY A 1 477 ? 69.551 64.067 27.604 1.00 42.19 ? 493 GLY A N   1 
ATOM   3537 C  CA  . GLY A 1 477 ? 68.527 64.990 27.193 1.00 44.13 ? 493 GLY A CA  1 
ATOM   3538 C  C   . GLY A 1 477 ? 67.782 65.574 28.376 1.00 45.42 ? 493 GLY A C   1 
ATOM   3539 O  O   . GLY A 1 477 ? 68.128 65.371 29.549 1.00 44.16 ? 493 GLY A O   1 
ATOM   3540 N  N   . LYS A 1 478 ? 66.721 66.317 28.046 1.00 45.91 ? 494 LYS A N   1 
ATOM   3541 C  CA  . LYS A 1 478 ? 65.945 66.997 29.076 1.00 47.59 ? 494 LYS A CA  1 
ATOM   3542 C  C   . LYS A 1 478 ? 65.341 66.013 30.069 1.00 46.59 ? 494 LYS A C   1 
ATOM   3543 O  O   . LYS A 1 478 ? 65.142 66.359 31.240 1.00 45.60 ? 494 LYS A O   1 
ATOM   3544 C  CB  . LYS A 1 478 ? 64.829 67.835 28.442 1.00 51.28 ? 494 LYS A CB  1 
ATOM   3545 C  CG  . LYS A 1 478 ? 63.830 67.019 27.623 1.00 52.98 ? 494 LYS A CG  1 
ATOM   3546 C  CD  . LYS A 1 478 ? 62.690 67.868 27.073 1.00 56.06 ? 494 LYS A CD  1 
ATOM   3547 C  CE  . LYS A 1 478 ? 61.628 66.987 26.414 1.00 60.02 ? 494 LYS A CE  1 
ATOM   3548 N  NZ  . LYS A 1 478 ? 60.414 67.751 26.002 1.00 64.94 ? 494 LYS A NZ  1 
ATOM   3549 N  N   . ASP A 1 479 ? 65.052 64.787 29.630 1.00 44.77 ? 495 ASP A N   1 
ATOM   3550 C  CA  . ASP A 1 479 ? 64.289 63.838 30.427 1.00 43.71 ? 495 ASP A CA  1 
ATOM   3551 C  C   . ASP A 1 479 ? 65.164 62.754 31.059 1.00 36.43 ? 495 ASP A C   1 
ATOM   3552 O  O   . ASP A 1 479 ? 64.643 61.719 31.486 1.00 34.52 ? 495 ASP A O   1 
ATOM   3553 C  CB  . ASP A 1 479 ? 63.200 63.210 29.560 1.00 45.22 ? 495 ASP A CB  1 
ATOM   3554 C  CG  . ASP A 1 479 ? 61.999 64.124 29.382 1.00 53.50 ? 495 ASP A CG  1 
ATOM   3555 O  OD1 . ASP A 1 479 ? 61.852 65.098 30.160 1.00 54.45 ? 495 ASP A OD1 1 
ATOM   3556 O  OD2 . ASP A 1 479 ? 61.220 63.882 28.433 1.00 58.88 ? 495 ASP A OD2 1 
ATOM   3557 N  N   . LYS A 1 480 ? 66.477 62.963 31.112 1.00 32.60 ? 496 LYS A N   1 
ATOM   3558 C  CA  . LYS A 1 480 ? 67.364 62.048 31.824 1.00 30.87 ? 496 LYS A CA  1 
ATOM   3559 C  C   . LYS A 1 480 ? 66.818 61.717 33.209 1.00 30.72 ? 496 LYS A C   1 
ATOM   3560 O  O   . LYS A 1 480 ? 66.381 62.608 33.942 1.00 30.81 ? 496 LYS A O   1 
ATOM   3561 C  CB  . LYS A 1 480 ? 68.747 62.678 31.950 1.00 31.98 ? 496 LYS A CB  1 
ATOM   3562 C  CG  . LYS A 1 480 ? 69.761 61.818 32.681 1.00 30.22 ? 496 LYS A CG  1 
ATOM   3563 C  CD  . LYS A 1 480 ? 71.115 62.524 32.722 1.00 31.81 ? 496 LYS A CD  1 
ATOM   3564 C  CE  . LYS A 1 480 ? 72.156 61.667 33.417 1.00 28.21 ? 496 LYS A CE  1 
ATOM   3565 N  NZ  . LYS A 1 480 ? 73.482 62.386 33.460 1.00 29.35 ? 496 LYS A NZ  1 
ATOM   3566 N  N   . GLY A 1 481 ? 66.816 60.439 33.556 1.00 26.22 ? 497 GLY A N   1 
ATOM   3567 C  CA  . GLY A 1 481 ? 66.389 60.042 34.886 1.00 27.15 ? 497 GLY A CA  1 
ATOM   3568 C  C   . GLY A 1 481 ? 65.705 58.692 34.862 1.00 26.54 ? 497 GLY A C   1 
ATOM   3569 O  O   . GLY A 1 481 ? 65.455 58.112 33.811 1.00 24.72 ? 497 GLY A O   1 
ATOM   3570 N  N   . ALA A 1 482 ? 65.411 58.195 36.064 1.00 24.66 ? 498 ALA A N   1 
ATOM   3571 C  CA  . ALA A 1 482 ? 64.769 56.898 36.220 1.00 24.41 ? 498 ALA A CA  1 
ATOM   3572 C  C   . ALA A 1 482 ? 63.362 56.921 35.634 1.00 24.76 ? 498 ALA A C   1 
ATOM   3573 O  O   . ALA A 1 482 ? 62.671 57.941 35.669 1.00 25.29 ? 498 ALA A O   1 
ATOM   3574 C  CB  . ALA A 1 482 ? 64.704 56.516 37.703 1.00 24.00 ? 498 ALA A CB  1 
ATOM   3575 N  N   . THR A 1 483 ? 62.938 55.779 35.087 1.00 22.86 ? 499 THR A N   1 
ATOM   3576 C  CA  . THR A 1 483 ? 61.615 55.642 34.475 1.00 25.14 ? 499 THR A CA  1 
ATOM   3577 C  C   . THR A 1 483 ? 60.554 55.067 35.408 1.00 23.80 ? 499 THR A C   1 
ATOM   3578 O  O   . THR A 1 483 ? 59.362 55.311 35.190 1.00 25.16 ? 499 THR A O   1 
ATOM   3579 C  CB  . THR A 1 483 ? 61.683 54.733 33.246 1.00 25.12 ? 499 THR A CB  1 
ATOM   3580 O  OG1 . THR A 1 483 ? 62.128 53.428 33.651 1.00 24.52 ? 499 THR A OG1 1 
ATOM   3581 C  CG2 . THR A 1 483 ? 62.631 55.323 32.181 1.00 24.52 ? 499 THR A CG2 1 
ATOM   3582 N  N   . GLY A 1 484 ? 60.948 54.291 36.413 1.00 24.47 ? 500 GLY A N   1 
ATOM   3583 C  CA  . GLY A 1 484 ? 60.006 53.531 37.208 1.00 25.00 ? 500 GLY A CA  1 
ATOM   3584 C  C   . GLY A 1 484 ? 59.627 52.187 36.625 1.00 26.36 ? 500 GLY A C   1 
ATOM   3585 O  O   . GLY A 1 484 ? 58.826 51.466 37.235 1.00 24.80 ? 500 GLY A O   1 
ATOM   3586 N  N   . ARG A 1 485 ? 60.157 51.833 35.468 1.00 24.33 ? 501 ARG A N   1 
ATOM   3587 C  CA  . ARG A 1 485 ? 59.919 50.508 34.936 1.00 24.61 ? 501 ARG A CA  1 
ATOM   3588 C  C   . ARG A 1 485 ? 60.822 49.515 35.665 1.00 25.11 ? 501 ARG A C   1 
ATOM   3589 O  O   . ARG A 1 485 ? 61.956 49.842 36.009 1.00 25.67 ? 501 ARG A O   1 
ATOM   3590 C  CB  . ARG A 1 485 ? 60.201 50.484 33.431 1.00 24.40 ? 501 ARG A CB  1 
ATOM   3591 C  CG  . ARG A 1 485 ? 59.333 51.458 32.636 1.00 25.16 ? 501 ARG A CG  1 
ATOM   3592 C  CD  . ARG A 1 485 ? 59.696 51.454 31.159 1.00 26.61 ? 501 ARG A CD  1 
ATOM   3593 N  NE  . ARG A 1 485 ? 59.437 50.169 30.524 1.00 26.29 ? 501 ARG A NE  1 
ATOM   3594 C  CZ  . ARG A 1 485 ? 59.736 49.889 29.260 1.00 28.36 ? 501 ARG A CZ  1 
ATOM   3595 N  NH1 . ARG A 1 485 ? 60.351 50.767 28.484 1.00 28.16 ? 501 ARG A NH1 1 
ATOM   3596 N  NH2 . ARG A 1 485 ? 59.420 48.692 28.766 1.00 27.54 ? 501 ARG A NH2 1 
ATOM   3597 N  N   . PRO A 1 486 ? 60.352 48.286 35.899 1.00 25.29 ? 503 PRO A N   1 
ATOM   3598 C  CA  . PRO A 1 486 ? 59.100 47.692 35.415 1.00 25.14 ? 503 PRO A CA  1 
ATOM   3599 C  C   . PRO A 1 486 ? 58.002 47.623 36.469 1.00 24.77 ? 503 PRO A C   1 
ATOM   3600 O  O   . PRO A 1 486 ? 57.324 46.593 36.588 1.00 24.64 ? 503 PRO A O   1 
ATOM   3601 C  CB  . PRO A 1 486 ? 59.551 46.286 35.011 1.00 26.53 ? 503 PRO A CB  1 
ATOM   3602 C  CG  . PRO A 1 486 ? 60.609 45.944 36.078 1.00 25.58 ? 503 PRO A CG  1 
ATOM   3603 C  CD  . PRO A 1 486 ? 61.207 47.270 36.542 1.00 23.23 ? 503 PRO A CD  1 
ATOM   3604 N  N   . VAL A 1 487 A 57.776 48.674 37.260 1.00 22.19 ? 503 VAL A N   1 
ATOM   3605 C  CA  . VAL A 1 487 A 56.673 48.638 38.231 1.00 24.38 ? 503 VAL A CA  1 
ATOM   3606 C  C   . VAL A 1 487 A 55.336 48.344 37.562 1.00 22.99 ? 503 VAL A C   1 
ATOM   3607 O  O   . VAL A 1 487 A 54.556 47.554 38.117 1.00 25.40 ? 503 VAL A O   1 
ATOM   3608 C  CB  . VAL A 1 487 A 56.658 49.925 39.068 1.00 24.90 ? 503 VAL A CB  1 
ATOM   3609 C  CG1 . VAL A 1 487 A 55.398 49.965 39.966 1.00 23.90 ? 503 VAL A CG1 1 
ATOM   3610 C  CG2 . VAL A 1 487 A 57.948 50.046 39.914 1.00 24.50 ? 503 VAL A CG2 1 
ATOM   3611 N  N   . PRO A 1 488 ? 54.997 48.918 36.394 1.00 24.93 ? 504 PRO A N   1 
ATOM   3612 C  CA  . PRO A 1 488 ? 53.705 48.570 35.764 1.00 24.86 ? 504 PRO A CA  1 
ATOM   3613 C  C   . PRO A 1 488 ? 53.579 47.098 35.408 1.00 24.53 ? 504 PRO A C   1 
ATOM   3614 O  O   . PRO A 1 488 ? 52.524 46.502 35.642 1.00 24.87 ? 504 PRO A O   1 
ATOM   3615 C  CB  . PRO A 1 488 ? 53.676 49.460 34.509 1.00 25.28 ? 504 PRO A CB  1 
ATOM   3616 C  CG  . PRO A 1 488 ? 54.562 50.617 34.844 1.00 26.24 ? 504 PRO A CG  1 
ATOM   3617 C  CD  . PRO A 1 488 ? 55.668 50.024 35.687 1.00 25.26 ? 504 PRO A CD  1 
ATOM   3618 N  N   . LEU A 1 489 ? 54.620 46.502 34.815 1.00 24.27 ? 505 LEU A N   1 
ATOM   3619 C  CA  . LEU A 1 489 ? 54.577 45.070 34.507 1.00 24.30 ? 505 LEU A CA  1 
ATOM   3620 C  C   . LEU A 1 489 ? 54.396 44.245 35.777 1.00 25.88 ? 505 LEU A C   1 
ATOM   3621 O  O   . LEU A 1 489 ? 53.517 43.368 35.854 1.00 24.06 ? 505 LEU A O   1 
ATOM   3622 C  CB  . LEU A 1 489 ? 55.862 44.657 33.772 1.00 24.41 ? 505 LEU A CB  1 
ATOM   3623 C  CG  . LEU A 1 489 ? 55.994 43.199 33.270 1.00 24.54 ? 505 LEU A CG  1 
ATOM   3624 C  CD1 . LEU A 1 489 ? 57.050 43.073 32.157 1.00 24.73 ? 505 LEU A CD1 1 
ATOM   3625 C  CD2 . LEU A 1 489 ? 56.287 42.189 34.394 1.00 25.42 ? 505 LEU A CD2 1 
ATOM   3626 N  N   . LEU A 1 490 ? 55.255 44.484 36.771 1.00 24.27 ? 506 LEU A N   1 
ATOM   3627 C  CA  . LEU A 1 490 ? 55.223 43.692 37.995 1.00 23.26 ? 506 LEU A CA  1 
ATOM   3628 C  C   . LEU A 1 490 ? 53.886 43.826 38.713 1.00 24.90 ? 506 LEU A C   1 
ATOM   3629 O  O   . LEU A 1 490 ? 53.335 42.830 39.197 1.00 25.72 ? 506 LEU A O   1 
ATOM   3630 C  CB  . LEU A 1 490 ? 56.364 44.132 38.914 1.00 25.12 ? 506 LEU A CB  1 
ATOM   3631 C  CG  . LEU A 1 490 ? 57.781 43.833 38.423 1.00 28.42 ? 506 LEU A CG  1 
ATOM   3632 C  CD1 . LEU A 1 490 ? 58.790 44.466 39.392 1.00 24.22 ? 506 LEU A CD1 1 
ATOM   3633 C  CD2 . LEU A 1 490 ? 58.020 42.310 38.292 1.00 26.02 ? 506 LEU A CD2 1 
ATOM   3634 N  N   . THR A 1 491 ? 53.354 45.052 38.815 1.00 24.73 ? 507 THR A N   1 
ATOM   3635 C  CA  . THR A 1 491 ? 52.078 45.225 39.507 1.00 26.61 ? 507 THR A CA  1 
ATOM   3636 C  C   . THR A 1 491 ? 50.956 44.545 38.736 1.00 26.27 ? 507 THR A C   1 
ATOM   3637 O  O   . THR A 1 491 ? 50.101 43.888 39.336 1.00 24.98 ? 507 THR A O   1 
ATOM   3638 C  CB  . THR A 1 491 ? 51.767 46.712 39.727 1.00 24.54 ? 507 THR A CB  1 
ATOM   3639 O  OG1 . THR A 1 491 ? 52.875 47.335 40.387 1.00 25.36 ? 507 THR A OG1 1 
ATOM   3640 C  CG2 . THR A 1 491 ? 50.519 46.878 40.593 1.00 24.00 ? 507 THR A CG2 1 
ATOM   3641 N  N   . GLN A 1 492 ? 50.965 44.664 37.402 1.00 24.74 ? 508 GLN A N   1 
ATOM   3642 C  CA  . GLN A 1 492 ? 49.980 43.952 36.592 1.00 26.39 ? 508 GLN A CA  1 
ATOM   3643 C  C   . GLN A 1 492 ? 50.076 42.444 36.792 1.00 25.91 ? 508 GLN A C   1 
ATOM   3644 O  O   . GLN A 1 492 ? 49.052 41.753 36.889 1.00 26.02 ? 508 GLN A O   1 
ATOM   3645 C  CB  . GLN A 1 492 ? 50.167 44.299 35.111 1.00 26.73 ? 508 GLN A CB  1 
ATOM   3646 C  CG  . GLN A 1 492 ? 49.219 43.527 34.202 1.00 25.47 ? 508 GLN A CG  1 
ATOM   3647 C  CD  . GLN A 1 492 ? 47.743 43.707 34.570 1.00 30.72 ? 508 GLN A CD  1 
ATOM   3648 O  OE1 . GLN A 1 492 ? 47.354 44.706 35.173 1.00 29.84 ? 508 GLN A OE1 1 
ATOM   3649 N  NE2 . GLN A 1 492 ? 46.925 42.729 34.209 1.00 29.78 ? 508 GLN A NE2 1 
ATOM   3650 N  N   . TYR A 1 493 ? 51.299 41.912 36.824 1.00 23.93 ? 509 TYR A N   1 
ATOM   3651 C  CA  . TYR A 1 493 ? 51.479 40.485 37.081 1.00 25.77 ? 509 TYR A CA  1 
ATOM   3652 C  C   . TYR A 1 493 ? 50.823 40.093 38.403 1.00 27.23 ? 509 TYR A C   1 
ATOM   3653 O  O   . TYR A 1 493 ? 50.085 39.103 38.484 1.00 26.69 ? 509 TYR A O   1 
ATOM   3654 C  CB  . TYR A 1 493 ? 52.977 40.156 37.091 1.00 24.39 ? 509 TYR A CB  1 
ATOM   3655 C  CG  . TYR A 1 493 ? 53.302 38.812 37.721 1.00 27.40 ? 509 TYR A CG  1 
ATOM   3656 C  CD1 . TYR A 1 493 ? 53.070 37.626 37.028 1.00 25.50 ? 509 TYR A CD1 1 
ATOM   3657 C  CD2 . TYR A 1 493 ? 53.821 38.730 39.012 1.00 26.14 ? 509 TYR A CD2 1 
ATOM   3658 C  CE1 . TYR A 1 493 ? 53.361 36.388 37.604 1.00 28.20 ? 509 TYR A CE1 1 
ATOM   3659 C  CE2 . TYR A 1 493 ? 54.112 37.501 39.597 1.00 25.80 ? 509 TYR A CE2 1 
ATOM   3660 C  CZ  . TYR A 1 493 ? 53.875 36.334 38.889 1.00 27.25 ? 509 TYR A CZ  1 
ATOM   3661 O  OH  . TYR A 1 493 ? 54.153 35.116 39.465 1.00 26.77 ? 509 TYR A OH  1 
ATOM   3662 N  N   . LEU A 1 494 ? 51.054 40.892 39.446 1.00 26.64 ? 510 LEU A N   1 
ATOM   3663 C  CA  . LEU A 1 494 ? 50.489 40.577 40.757 1.00 26.71 ? 510 LEU A CA  1 
ATOM   3664 C  C   . LEU A 1 494 ? 48.975 40.764 40.784 1.00 27.84 ? 510 LEU A C   1 
ATOM   3665 O  O   . LEU A 1 494 ? 48.261 39.993 41.441 1.00 28.61 ? 510 LEU A O   1 
ATOM   3666 C  CB  . LEU A 1 494 ? 51.163 41.442 41.823 1.00 26.87 ? 510 LEU A CB  1 
ATOM   3667 C  CG  . LEU A 1 494 ? 52.653 41.136 42.011 1.00 26.80 ? 510 LEU A CG  1 
ATOM   3668 C  CD1 . LEU A 1 494 ? 53.254 42.111 43.021 1.00 26.97 ? 510 LEU A CD1 1 
ATOM   3669 C  CD2 . LEU A 1 494 ? 52.882 39.674 42.439 1.00 26.36 ? 510 LEU A CD2 1 
ATOM   3670 N  N   . LEU A 1 495 ? 48.463 41.786 40.088 1.00 28.62 ? 511 LEU A N   1 
ATOM   3671 C  CA  . LEU A 1 495 ? 47.014 41.957 39.990 1.00 28.74 ? 511 LEU A CA  1 
ATOM   3672 C  C   . LEU A 1 495 ? 46.360 40.709 39.411 1.00 32.85 ? 511 LEU A C   1 
ATOM   3673 O  O   . LEU A 1 495 ? 45.322 40.256 39.906 1.00 31.91 ? 511 LEU A O   1 
ATOM   3674 C  CB  . LEU A 1 495 ? 46.675 43.184 39.129 1.00 29.30 ? 511 LEU A CB  1 
ATOM   3675 C  CG  . LEU A 1 495 ? 46.803 44.546 39.817 1.00 30.32 ? 511 LEU A CG  1 
ATOM   3676 C  CD1 . LEU A 1 495 ? 46.815 45.669 38.795 1.00 29.99 ? 511 LEU A CD1 1 
ATOM   3677 C  CD2 . LEU A 1 495 ? 45.665 44.774 40.803 1.00 31.99 ? 511 LEU A CD2 1 
ATOM   3678 N  N   . GLU A 1 496 ? 46.969 40.131 38.371 1.00 28.25 ? 512 GLU A N   1 
ATOM   3679 C  CA  . GLU A 1 496 ? 46.427 38.926 37.749 1.00 32.02 ? 512 GLU A CA  1 
ATOM   3680 C  C   . GLU A 1 496 ? 46.554 37.721 38.677 1.00 33.69 ? 512 GLU A C   1 
ATOM   3681 O  O   . GLU A 1 496 ? 45.659 36.871 38.727 1.00 34.32 ? 512 GLU A O   1 
ATOM   3682 C  CB  . GLU A 1 496 ? 47.153 38.671 36.423 1.00 32.45 ? 512 GLU A CB  1 
ATOM   3683 C  CG  . GLU A 1 496 ? 46.595 39.408 35.208 1.00 39.78 ? 512 GLU A CG  1 
ATOM   3684 C  CD  . GLU A 1 496 ? 45.070 39.445 35.130 1.00 46.94 ? 512 GLU A CD  1 
ATOM   3685 O  OE1 . GLU A 1 496 ? 44.433 38.375 35.274 1.00 50.54 ? 512 GLU A OE1 1 
ATOM   3686 O  OE2 . GLU A 1 496 ? 44.505 40.547 34.910 1.00 53.00 ? 512 GLU A OE2 1 
ATOM   3687 N  N   . ARG A 1 497 ? 47.660 37.630 39.427 1.00 30.08 ? 513 ARG A N   1 
ATOM   3688 C  CA  . ARG A 1 497 ? 47.824 36.531 40.375 1.00 31.84 ? 513 ARG A CA  1 
ATOM   3689 C  C   . ARG A 1 497 ? 46.854 36.642 41.544 1.00 35.08 ? 513 ARG A C   1 
ATOM   3690 O  O   . ARG A 1 497 ? 46.562 35.628 42.188 1.00 36.93 ? 513 ARG A O   1 
ATOM   3691 C  CB  . ARG A 1 497 ? 49.255 36.492 40.916 1.00 31.45 ? 513 ARG A CB  1 
ATOM   3692 C  CG  . ARG A 1 497 ? 50.378 36.252 39.895 1.00 31.63 ? 513 ARG A CG  1 
ATOM   3693 C  CD  . ARG A 1 497 ? 50.300 34.885 39.199 1.00 34.13 ? 513 ARG A CD  1 
ATOM   3694 N  NE  . ARG A 1 497 ? 49.253 34.730 38.189 1.00 38.43 ? 513 ARG A NE  1 
ATOM   3695 C  CZ  . ARG A 1 497 ? 49.131 35.440 37.067 1.00 39.43 ? 513 ARG A CZ  1 
ATOM   3696 N  NH1 . ARG A 1 497 ? 50.039 36.343 36.695 1.00 34.34 ? 513 ARG A NH1 1 
ATOM   3697 N  NH2 . ARG A 1 497 ? 48.078 35.224 36.278 1.00 40.19 ? 513 ARG A NH2 1 
ATOM   3698 N  N   . ALA A 1 498 ? 46.359 37.851 41.829 1.00 32.97 ? 514 ALA A N   1 
ATOM   3699 C  CA  . ALA A 1 498 ? 45.457 38.092 42.952 1.00 34.59 ? 514 ALA A CA  1 
ATOM   3700 C  C   . ALA A 1 498 ? 43.998 37.788 42.637 1.00 38.57 ? 514 ALA A C   1 
ATOM   3701 O  O   . ALA A 1 498 ? 43.162 37.860 43.544 1.00 39.24 ? 514 ALA A O   1 
ATOM   3702 C  CB  . ALA A 1 498 ? 45.576 39.547 43.417 1.00 33.34 ? 514 ALA A CB  1 
ATOM   3703 N  N   . LYS A 1 499 ? 43.667 37.462 41.392 1.00 38.47 ? 515 LYS A N   1 
ATOM   3704 C  CA  . LYS A 1 499 ? 42.270 37.219 41.023 1.00 41.53 ? 515 LYS A CA  1 
ATOM   3705 C  C   . LYS A 1 499 ? 41.816 35.845 41.473 1.00 45.75 ? 515 LYS A C   1 
ATOM   3706 O  O   . LYS A 1 499 ? 42.633 34.945 41.693 1.00 47.12 ? 515 LYS A O   1 
ATOM   3707 C  CB  . LYS A 1 499 ? 42.069 37.368 39.514 1.00 42.64 ? 515 LYS A CB  1 
ATOM   3708 C  CG  . LYS A 1 499 ? 42.474 38.725 38.990 1.00 43.64 ? 515 LYS A CG  1 
ATOM   3709 C  CD  . LYS A 1 499 ? 42.209 38.864 37.502 1.00 46.55 ? 515 LYS A CD  1 
ATOM   3710 C  CE  . LYS A 1 499 ? 42.007 40.333 37.131 1.00 50.77 ? 515 LYS A CE  1 
ATOM   3711 N  NZ  . LYS A 1 499 ? 41.915 40.532 35.658 1.00 56.49 ? 515 LYS A NZ  1 
ATOM   3712 O  OXT . LYS A 1 499 ? 40.618 35.610 41.624 1.00 50.76 ? 515 LYS A OXT 1 
HETATM 3713 N  N2  . BES B 2 .   ? 75.119 47.629 35.930 1.00 23.43 ? 600 BES A N2  1 
HETATM 3714 C  C1  . BES B 2 .   ? 75.941 47.068 34.874 1.00 21.50 ? 600 BES A C1  1 
HETATM 3715 C  C6  . BES B 2 .   ? 75.202 46.932 33.528 1.00 23.10 ? 600 BES A C6  1 
HETATM 3716 C  C7  . BES B 2 .   ? 74.960 48.192 32.744 1.00 25.17 ? 600 BES A C7  1 
HETATM 3717 C  C8  . BES B 2 .   ? 76.010 48.874 32.132 1.00 27.41 ? 600 BES A C8  1 
HETATM 3718 C  C12 . BES B 2 .   ? 73.658 48.684 32.586 1.00 26.22 ? 600 BES A C12 1 
HETATM 3719 C  C9  . BES B 2 .   ? 75.769 50.035 31.389 1.00 29.61 ? 600 BES A C9  1 
HETATM 3720 C  C11 . BES B 2 .   ? 73.415 49.834 31.836 1.00 27.08 ? 600 BES A C11 1 
HETATM 3721 C  C10 . BES B 2 .   ? 74.469 50.510 31.243 1.00 28.80 ? 600 BES A C10 1 
HETATM 3722 C  C2  . BES B 2 .   ? 76.482 45.665 35.221 1.00 20.83 ? 600 BES A C2  1 
HETATM 3723 O  O2  . BES B 2 .   ? 76.872 45.550 36.561 1.00 22.44 ? 600 BES A O2  1 
HETATM 3724 C  C3  . BES B 2 .   ? 77.695 45.385 34.356 1.00 23.96 ? 600 BES A C3  1 
HETATM 3725 O  O3  . BES B 2 .   ? 78.682 46.114 34.474 1.00 23.96 ? 600 BES A O3  1 
HETATM 3726 N  N1  . BES B 2 .   ? 77.606 44.382 33.499 1.00 23.26 ? 600 BES A N1  1 
HETATM 3727 C  C4  . BES B 2 .   ? 78.729 44.075 32.637 1.00 23.49 ? 600 BES A C4  1 
HETATM 3728 C  C13 . BES B 2 .   ? 78.964 42.552 32.643 1.00 25.62 ? 600 BES A C13 1 
HETATM 3729 C  C14 . BES B 2 .   ? 80.282 42.066 32.012 1.00 29.36 ? 600 BES A C14 1 
HETATM 3730 C  C15 . BES B 2 .   ? 81.460 42.452 32.904 1.00 29.73 ? 600 BES A C15 1 
HETATM 3731 C  C16 . BES B 2 .   ? 80.277 40.555 31.770 1.00 28.69 ? 600 BES A C16 1 
HETATM 3732 C  C5  . BES B 2 .   ? 78.484 44.628 31.207 1.00 30.02 ? 600 BES A C5  1 
HETATM 3733 O  O1  . BES B 2 .   ? 79.443 45.138 30.599 1.00 30.93 ? 600 BES A O1  1 
HETATM 3734 O  O4  . BES B 2 .   ? 77.314 44.522 30.786 1.00 28.37 ? 600 BES A O4  1 
HETATM 3735 C  C1  . EDO C 3 .   ? 64.121 63.605 36.879 1.00 37.65 ? 606 EDO A C1  1 
HETATM 3736 O  O1  . EDO C 3 .   ? 64.264 63.058 35.560 1.00 42.09 ? 606 EDO A O1  1 
HETATM 3737 C  C2  . EDO C 3 .   ? 64.976 64.861 37.022 1.00 35.68 ? 606 EDO A C2  1 
HETATM 3738 O  O2  . EDO C 3 .   ? 64.449 65.882 36.167 1.00 44.80 ? 606 EDO A O2  1 
HETATM 3739 C  C   . BCT D 4 .   ? 76.359 41.981 36.534 1.00 24.20 ? 607 BCT A C   1 
HETATM 3740 O  O1  . BCT D 4 .   ? 76.318 40.978 37.240 1.00 22.97 ? 607 BCT A O1  1 
HETATM 3741 O  O2  . BCT D 4 .   ? 76.792 42.170 35.401 1.00 25.32 ? 607 BCT A O2  1 
HETATM 3742 O  O3  . BCT D 4 .   ? 76.291 43.204 37.297 1.00 23.28 ? 607 BCT A O3  1 
HETATM 3743 C  C1  . EDO E 3 .   ? 87.647 30.275 48.900 1.00 37.87 ? 609 EDO A C1  1 
HETATM 3744 O  O1  . EDO E 3 .   ? 87.589 31.648 49.263 1.00 40.62 ? 609 EDO A O1  1 
HETATM 3745 C  C2  . EDO E 3 .   ? 86.231 29.775 48.676 1.00 38.37 ? 609 EDO A C2  1 
HETATM 3746 O  O2  . EDO E 3 .   ? 85.464 30.141 49.835 1.00 41.35 ? 609 EDO A O2  1 
HETATM 3747 MN MN  . MN  F 5 .   ? 75.907 46.824 37.946 1.00 22.37 ? 1   MN  B MN  1 
HETATM 3748 MN MN  . MN  G 5 .   ? 78.945 46.124 36.949 1.00 23.67 ? 2   MN  B MN  1 
HETATM 3749 O  O   . HOH H 6 .   ? 66.538 46.137 26.870 1.00 23.08 ? 1   HOH S O   1 
HETATM 3750 O  O   . HOH H 6 .   ? 58.960 36.871 24.042 1.00 27.87 ? 2   HOH S O   1 
HETATM 3751 O  O   . HOH H 6 .   ? 62.864 60.512 36.485 1.00 26.48 ? 3   HOH S O   1 
HETATM 3752 O  O   . HOH H 6 .   ? 73.197 62.801 40.081 1.00 23.51 ? 4   HOH S O   1 
HETATM 3753 O  O   . HOH H 6 .   ? 72.053 55.437 44.340 1.00 24.04 ? 5   HOH S O   1 
HETATM 3754 O  O   . HOH H 6 .   ? 69.196 47.124 39.576 1.00 22.86 ? 6   HOH S O   1 
HETATM 3755 O  O   . HOH H 6 .   ? 84.812 44.471 46.478 1.00 22.22 ? 7   HOH S O   1 
HETATM 3756 O  O   . HOH H 6 .   ? 82.932 60.068 35.173 1.00 25.43 ? 8   HOH S O   1 
HETATM 3757 O  O   . HOH H 6 .   ? 84.677 46.320 44.443 1.00 23.26 ? 9   HOH S O   1 
HETATM 3758 O  O   . HOH H 6 .   ? 47.890 51.546 34.867 1.00 26.66 ? 10  HOH S O   1 
HETATM 3759 O  O   . HOH H 6 .   ? 86.424 40.720 31.318 1.00 26.39 ? 11  HOH S O   1 
HETATM 3760 O  O   . HOH H 6 .   ? 86.606 45.085 42.826 1.00 22.99 ? 12  HOH S O   1 
HETATM 3761 O  O   . HOH H 6 .   ? 74.181 31.369 46.793 1.00 25.64 ? 13  HOH S O   1 
HETATM 3762 O  O   . HOH H 6 .   ? 66.454 46.393 29.603 1.00 24.42 ? 14  HOH S O   1 
HETATM 3763 O  O   . HOH H 6 .   ? 81.051 54.477 32.322 1.00 26.95 ? 15  HOH S O   1 
HETATM 3764 O  O   . HOH H 6 .   ? 89.323 30.934 34.621 1.00 30.14 ? 16  HOH S O   1 
HETATM 3765 O  O   . HOH H 6 .   ? 81.761 54.820 49.701 1.00 28.50 ? 17  HOH S O   1 
HETATM 3766 O  O   . HOH H 6 .   ? 86.693 38.417 46.979 1.00 29.83 ? 18  HOH S O   1 
HETATM 3767 O  O   . HOH H 6 .   ? 55.076 58.458 39.008 1.00 25.58 ? 19  HOH S O   1 
HETATM 3768 O  O   . HOH H 6 .   ? 71.940 59.505 53.108 1.00 32.82 ? 20  HOH S O   1 
HETATM 3769 O  O   . HOH H 6 .   ? 64.689 53.734 28.849 1.00 28.83 ? 21  HOH S O   1 
HETATM 3770 O  O   . HOH H 6 .   ? 64.724 29.462 28.328 1.00 33.20 ? 22  HOH S O   1 
HETATM 3771 O  O   . HOH H 6 .   ? 64.149 32.040 29.222 1.00 24.69 ? 23  HOH S O   1 
HETATM 3772 O  O   . HOH H 6 .   ? 79.494 60.690 34.067 1.00 25.20 ? 24  HOH S O   1 
HETATM 3773 O  O   . HOH H 6 .   ? 66.780 27.386 37.342 1.00 28.05 ? 25  HOH S O   1 
HETATM 3774 O  O   . HOH H 6 .   ? 51.754 48.378 23.739 1.00 28.60 ? 26  HOH S O   1 
HETATM 3775 O  O   . HOH H 6 .   ? 70.273 28.634 45.422 1.00 28.58 ? 27  HOH S O   1 
HETATM 3776 O  O   . HOH H 6 .   ? 69.892 26.460 31.199 1.00 32.94 ? 28  HOH S O   1 
HETATM 3777 O  O   . HOH H 6 .   ? 70.646 39.193 31.988 1.00 25.25 ? 29  HOH S O   1 
HETATM 3778 O  O   . HOH H 6 .   ? 63.419 53.246 37.262 1.00 25.14 ? 30  HOH S O   1 
HETATM 3779 O  O   . HOH H 6 .   ? 53.315 51.326 31.618 1.00 29.60 ? 31  HOH S O   1 
HETATM 3780 O  O   . HOH H 6 .   ? 55.623 42.005 27.350 1.00 25.45 ? 32  HOH S O   1 
HETATM 3781 O  O   . HOH H 6 .   ? 82.855 47.477 46.812 1.00 23.35 ? 33  HOH S O   1 
HETATM 3782 O  O   . HOH H 6 .   ? 44.500 53.829 44.154 1.00 30.54 ? 34  HOH S O   1 
HETATM 3783 O  O   . HOH H 6 .   ? 81.507 34.415 24.785 1.00 28.27 ? 35  HOH S O   1 
HETATM 3784 O  O   . HOH H 6 .   ? 75.575 51.580 53.415 1.00 26.97 ? 36  HOH S O   1 
HETATM 3785 O  O   . HOH H 6 .   ? 78.833 47.971 49.874 1.00 26.67 ? 37  HOH S O   1 
HETATM 3786 O  O   . HOH H 6 .   ? 66.828 27.523 44.239 1.00 30.20 ? 38  HOH S O   1 
HETATM 3787 O  O   . HOH H 6 .   ? 82.206 38.507 29.581 1.00 27.59 ? 39  HOH S O   1 
HETATM 3788 O  O   . HOH H 6 .   ? 69.817 50.588 56.913 1.00 31.64 ? 40  HOH S O   1 
HETATM 3789 O  O   . HOH H 6 .   ? 76.794 54.205 31.963 1.00 32.45 ? 41  HOH S O   1 
HETATM 3790 O  O   . HOH H 6 .   ? 48.699 74.074 36.101 1.00 32.51 ? 42  HOH S O   1 
HETATM 3791 O  O   . HOH H 6 .   ? 42.708 73.588 33.344 1.00 27.18 ? 43  HOH S O   1 
HETATM 3792 O  O   . HOH H 6 .   ? 41.125 73.203 12.073 1.00 32.38 ? 44  HOH S O   1 
HETATM 3793 O  O   . HOH H 6 .   ? 81.131 56.346 51.723 1.00 32.65 ? 45  HOH S O   1 
HETATM 3794 O  O   . HOH H 6 .   ? 39.256 46.645 29.340 1.00 29.72 ? 46  HOH S O   1 
HETATM 3795 O  O   . HOH H 6 .   ? 40.877 71.991 41.728 1.00 31.22 ? 47  HOH S O   1 
HETATM 3796 O  O   . HOH H 6 .   ? 40.584 77.530 37.893 1.00 31.12 ? 48  HOH S O   1 
HETATM 3797 O  O   . HOH H 6 .   ? 48.181 47.771 53.000 1.00 32.78 ? 49  HOH S O   1 
HETATM 3798 O  O   . HOH H 6 .   ? 45.291 73.758 34.285 1.00 27.35 ? 50  HOH S O   1 
HETATM 3799 O  O   . HOH H 6 .   ? 38.365 54.148 29.514 1.00 30.52 ? 51  HOH S O   1 
HETATM 3800 O  O   . HOH H 6 .   ? 89.922 24.695 42.177 1.00 31.93 ? 52  HOH S O   1 
HETATM 3801 O  O   . HOH H 6 .   ? 37.683 60.617 29.292 1.00 36.60 ? 53  HOH S O   1 
HETATM 3802 O  O   . HOH H 6 .   ? 38.155 68.094 36.975 1.00 31.05 ? 54  HOH S O   1 
HETATM 3803 O  O   . HOH H 6 .   ? 59.452 45.940 31.133 1.00 27.15 ? 55  HOH S O   1 
HETATM 3804 O  O   . HOH H 6 .   ? 57.871 27.657 42.734 1.00 30.04 ? 56  HOH S O   1 
HETATM 3805 O  O   . HOH H 6 .   ? 63.244 50.648 38.167 1.00 25.98 ? 57  HOH S O   1 
HETATM 3806 O  O   . HOH H 6 .   ? 82.943 25.349 36.241 1.00 29.78 ? 58  HOH S O   1 
HETATM 3807 O  O   . HOH H 6 .   ? 56.191 41.414 24.730 1.00 31.59 ? 59  HOH S O   1 
HETATM 3808 O  O   . HOH H 6 .   ? 69.537 26.299 42.542 1.00 27.37 ? 60  HOH S O   1 
HETATM 3809 O  O   . HOH H 6 .   ? 74.981 48.629 25.605 1.00 31.80 ? 61  HOH S O   1 
HETATM 3810 O  O   . HOH H 6 .   ? 80.461 61.498 31.625 1.00 27.55 ? 62  HOH S O   1 
HETATM 3811 O  O   . HOH H 6 .   ? 49.769 75.667 28.337 1.00 27.36 ? 63  HOH S O   1 
HETATM 3812 O  O   . HOH H 6 .   ? 75.807 60.551 31.535 1.00 30.70 ? 64  HOH S O   1 
HETATM 3813 O  O   . HOH H 6 .   ? 77.006 39.079 30.968 1.00 25.37 ? 65  HOH S O   1 
HETATM 3814 O  O   . HOH H 6 .   ? 60.584 41.082 56.922 1.00 35.86 ? 66  HOH S O   1 
HETATM 3815 O  O   . HOH H 6 .   ? 41.242 77.008 13.291 1.00 35.48 ? 67  HOH S O   1 
HETATM 3816 O  O   . HOH H 6 .   ? 49.448 71.808 17.868 1.00 32.69 ? 68  HOH S O   1 
HETATM 3817 O  O   . HOH H 6 .   ? 51.878 48.567 21.054 1.00 32.99 ? 69  HOH S O   1 
HETATM 3818 O  O   . HOH H 6 .   ? 53.217 32.691 38.807 1.00 30.91 ? 70  HOH S O   1 
HETATM 3819 O  O   . HOH H 6 .   ? 48.144 75.028 14.881 1.00 32.95 ? 71  HOH S O   1 
HETATM 3820 O  O   . HOH H 6 .   ? 85.668 57.316 29.247 1.00 31.14 ? 72  HOH S O   1 
HETATM 3821 O  O   . HOH H 6 .   ? 54.811 37.365 52.683 1.00 38.95 ? 73  HOH S O   1 
HETATM 3822 O  O   . HOH H 6 .   ? 78.578 35.822 27.728 1.00 24.68 ? 74  HOH S O   1 
HETATM 3823 O  O   . HOH H 6 .   ? 65.945 51.181 21.580 1.00 32.74 ? 75  HOH S O   1 
HETATM 3824 O  O   . HOH H 6 .   ? 82.462 43.423 42.625 1.00 25.02 ? 76  HOH S O   1 
HETATM 3825 O  O   . HOH H 6 .   ? 88.266 47.587 33.593 1.00 29.88 ? 77  HOH S O   1 
HETATM 3826 O  O   . HOH H 6 .   ? 53.593 60.322 31.213 1.00 29.86 ? 78  HOH S O   1 
HETATM 3827 O  O   . HOH H 6 .   ? 53.718 60.539 39.709 1.00 32.41 ? 79  HOH S O   1 
HETATM 3828 O  O   . HOH H 6 .   ? 48.750 61.584 13.637 1.00 37.81 ? 80  HOH S O   1 
HETATM 3829 O  O   . HOH H 6 .   ? 31.940 49.424 33.983 1.00 35.97 ? 81  HOH S O   1 
HETATM 3830 O  O   . HOH H 6 .   ? 39.411 57.842 39.674 1.00 35.05 ? 82  HOH S O   1 
HETATM 3831 O  O   . HOH H 6 .   ? 77.661 39.801 24.960 1.00 30.66 ? 83  HOH S O   1 
HETATM 3832 O  O   . HOH H 6 .   ? 36.589 47.113 30.651 1.00 32.25 ? 84  HOH S O   1 
HETATM 3833 O  O   . HOH H 6 .   ? 59.422 50.773 60.641 1.00 38.61 ? 85  HOH S O   1 
HETATM 3834 O  O   . HOH H 6 .   ? 40.310 56.080 29.606 1.00 30.98 ? 86  HOH S O   1 
HETATM 3835 O  O   . HOH H 6 .   ? 89.202 39.084 50.265 1.00 33.41 ? 87  HOH S O   1 
HETATM 3836 O  O   . HOH H 6 .   ? 49.049 69.237 41.169 1.00 32.97 ? 88  HOH S O   1 
HETATM 3837 O  O   . HOH H 6 .   ? 80.492 33.367 56.129 1.00 36.33 ? 89  HOH S O   1 
HETATM 3838 O  O   . HOH H 6 .   ? 56.756 51.302 28.808 1.00 35.00 ? 90  HOH S O   1 
HETATM 3839 O  O   . HOH H 6 .   ? 72.994 61.716 36.708 1.00 28.66 ? 91  HOH S O   1 
HETATM 3840 O  O   . HOH H 6 .   ? 83.479 36.480 50.284 1.00 30.78 ? 92  HOH S O   1 
HETATM 3841 O  O   . HOH H 6 .   ? 34.333 77.612 26.841 1.00 33.79 ? 93  HOH S O   1 
HETATM 3842 O  O   . HOH H 6 .   ? 47.469 71.965 12.979 1.00 33.00 ? 94  HOH S O   1 
HETATM 3843 O  O   . HOH H 6 .   ? 83.803 33.106 50.192 1.00 33.04 ? 95  HOH S O   1 
HETATM 3844 O  O   . HOH H 6 .   ? 47.025 74.595 9.983  1.00 33.43 ? 96  HOH S O   1 
HETATM 3845 O  O   . HOH H 6 .   ? 49.227 49.475 20.365 1.00 33.57 ? 97  HOH S O   1 
HETATM 3846 O  O   . HOH H 6 .   ? 38.588 51.115 22.669 1.00 32.97 ? 98  HOH S O   1 
HETATM 3847 O  O   . HOH H 6 .   ? 84.498 47.327 33.655 1.00 27.25 ? 99  HOH S O   1 
HETATM 3848 O  O   . HOH H 6 .   ? 29.777 61.819 30.114 1.00 41.93 ? 100 HOH S O   1 
HETATM 3849 O  O   . HOH H 6 .   ? 63.303 69.415 38.098 1.00 40.88 ? 101 HOH S O   1 
HETATM 3850 O  O   . HOH H 6 .   ? 40.668 45.058 31.236 1.00 34.52 ? 102 HOH S O   1 
HETATM 3851 O  O   . HOH H 6 .   ? 34.384 67.671 37.634 1.00 36.42 ? 103 HOH S O   1 
HETATM 3852 O  O   . HOH H 6 .   ? 50.275 34.680 47.349 1.00 33.44 ? 104 HOH S O   1 
HETATM 3853 O  O   . HOH H 6 .   ? 52.700 64.190 23.284 1.00 30.85 ? 105 HOH S O   1 
HETATM 3854 O  O   . HOH H 6 .   ? 27.111 68.351 33.440 1.00 35.58 ? 106 HOH S O   1 
HETATM 3855 O  O   . HOH H 6 .   ? 76.536 23.817 28.142 1.00 31.54 ? 107 HOH S O   1 
HETATM 3856 O  O   . HOH H 6 .   ? 54.339 48.224 19.215 1.00 37.27 ? 108 HOH S O   1 
HETATM 3857 O  O   . HOH H 6 .   ? 55.321 26.009 32.730 1.00 33.35 ? 109 HOH S O   1 
HETATM 3858 O  O   . HOH H 6 .   ? 77.466 40.941 29.021 1.00 36.20 ? 110 HOH S O   1 
HETATM 3859 O  O   . HOH H 6 .   ? 53.543 43.774 21.585 1.00 32.31 ? 111 HOH S O   1 
HETATM 3860 O  O   . HOH H 6 .   ? 51.335 45.818 24.521 1.00 34.07 ? 112 HOH S O   1 
HETATM 3861 O  O   . HOH H 6 .   ? 68.177 23.451 26.982 1.00 34.30 ? 113 HOH S O   1 
HETATM 3862 O  O   . HOH H 6 .   ? 61.734 66.222 37.361 1.00 34.35 ? 114 HOH S O   1 
HETATM 3863 O  O   . HOH H 6 .   ? 53.432 67.745 39.268 1.00 37.43 ? 115 HOH S O   1 
HETATM 3864 O  O   . HOH H 6 .   ? 77.741 28.496 24.015 1.00 35.53 ? 116 HOH S O   1 
HETATM 3865 O  O   . HOH H 6 .   ? 76.680 25.079 38.982 1.00 30.36 ? 117 HOH S O   1 
HETATM 3866 O  O   . HOH H 6 .   ? 58.504 46.244 60.199 1.00 33.83 ? 118 HOH S O   1 
HETATM 3867 O  O   . HOH H 6 .   ? 52.965 65.475 20.921 1.00 41.18 ? 119 HOH S O   1 
HETATM 3868 O  O   . HOH H 6 .   ? 42.528 60.536 43.055 1.00 35.05 ? 120 HOH S O   1 
HETATM 3869 O  O   . HOH H 6 .   ? 77.041 43.310 28.558 1.00 29.21 ? 121 HOH S O   1 
HETATM 3870 O  O   . HOH H 6 .   ? 54.389 28.986 37.329 1.00 35.93 ? 122 HOH S O   1 
HETATM 3871 O  O   . HOH H 6 .   ? 39.600 56.840 18.197 1.00 41.17 ? 123 HOH S O   1 
HETATM 3872 O  O   . HOH H 6 .   ? 74.623 54.399 30.298 1.00 34.98 ? 124 HOH S O   1 
HETATM 3873 O  O   . HOH H 6 .   ? 54.441 48.295 59.607 1.00 35.60 ? 125 HOH S O   1 
HETATM 3874 O  O   . HOH H 6 .   ? 35.650 58.839 40.835 1.00 35.89 ? 126 HOH S O   1 
HETATM 3875 O  O   . HOH H 6 .   ? 51.075 67.475 40.653 1.00 37.88 ? 127 HOH S O   1 
HETATM 3876 O  O   . HOH H 6 .   ? 80.948 55.023 28.383 1.00 34.84 ? 128 HOH S O   1 
HETATM 3877 O  O   . HOH H 6 .   ? 81.667 47.480 52.783 1.00 32.32 ? 129 HOH S O   1 
HETATM 3878 O  O   . HOH H 6 .   ? 46.220 45.922 53.804 1.00 39.68 ? 130 HOH S O   1 
HETATM 3879 O  O   . HOH H 6 .   ? 68.299 55.975 27.361 1.00 35.43 ? 131 HOH S O   1 
HETATM 3880 O  O   . HOH H 6 .   ? 55.705 56.244 49.728 1.00 42.65 ? 132 HOH S O   1 
HETATM 3881 O  O   . HOH H 6 .   ? 51.030 44.040 22.743 1.00 33.37 ? 133 HOH S O   1 
HETATM 3882 O  O   . HOH H 6 .   ? 59.861 25.023 36.015 1.00 36.68 ? 134 HOH S O   1 
HETATM 3883 O  O   . HOH H 6 .   ? 68.361 75.754 40.586 1.00 34.97 ? 135 HOH S O   1 
HETATM 3884 O  O   . HOH H 6 .   ? 77.791 56.390 49.205 1.00 28.40 ? 136 HOH S O   1 
HETATM 3885 O  O   . HOH H 6 .   ? 44.328 58.000 14.479 1.00 43.56 ? 137 HOH S O   1 
HETATM 3886 O  O   . HOH H 6 .   ? 34.048 61.011 27.592 1.00 35.52 ? 138 HOH S O   1 
HETATM 3887 O  O   . HOH H 6 .   ? 61.453 26.481 46.851 1.00 39.91 ? 139 HOH S O   1 
HETATM 3888 O  O   . HOH H 6 .   ? 57.827 61.990 33.668 1.00 36.72 ? 140 HOH S O   1 
HETATM 3889 O  O   . HOH H 6 .   ? 29.637 51.065 35.416 1.00 40.14 ? 141 HOH S O   1 
HETATM 3890 O  O   . HOH H 6 .   ? 53.739 54.741 32.318 1.00 35.87 ? 142 HOH S O   1 
HETATM 3891 O  O   . HOH H 6 .   ? 70.463 52.424 29.892 1.00 35.66 ? 143 HOH S O   1 
HETATM 3892 O  O   . HOH H 6 .   ? 84.275 32.668 31.350 1.00 34.40 ? 144 HOH S O   1 
HETATM 3893 O  O   . HOH H 6 .   ? 22.880 69.829 33.195 1.00 36.66 ? 145 HOH S O   1 
HETATM 3894 O  O   . HOH H 6 .   ? 81.913 42.736 52.614 1.00 32.76 ? 146 HOH S O   1 
HETATM 3895 O  O   . HOH H 6 .   ? 47.830 33.680 46.490 1.00 41.97 ? 147 HOH S O   1 
HETATM 3896 O  O   . HOH H 6 .   ? 49.010 48.923 55.294 1.00 38.62 ? 148 HOH S O   1 
HETATM 3897 O  O   . HOH H 6 .   ? 46.354 49.470 21.307 1.00 37.29 ? 149 HOH S O   1 
HETATM 3898 O  O   . HOH H 6 .   ? 50.062 53.945 18.435 1.00 38.96 ? 150 HOH S O   1 
HETATM 3899 O  O   . HOH H 6 .   ? 70.716 26.182 35.827 1.00 34.08 ? 151 HOH S O   1 
HETATM 3900 O  O   . HOH H 6 .   ? 54.851 57.692 45.993 1.00 40.23 ? 152 HOH S O   1 
HETATM 3901 O  O   . HOH H 6 .   ? 81.325 24.660 48.985 1.00 36.46 ? 153 HOH S O   1 
HETATM 3902 O  O   . HOH H 6 .   ? 56.358 47.473 61.204 1.00 38.87 ? 154 HOH S O   1 
HETATM 3903 O  O   . HOH H 6 .   ? 36.033 64.338 22.675 1.00 33.42 ? 155 HOH S O   1 
HETATM 3904 O  O   . HOH H 6 .   ? 58.776 26.606 46.525 1.00 38.33 ? 156 HOH S O   1 
HETATM 3905 O  O   . HOH H 6 .   ? 77.210 22.989 30.528 1.00 35.76 ? 157 HOH S O   1 
HETATM 3906 O  O   . HOH H 6 .   ? 78.637 63.607 50.154 1.00 36.10 ? 158 HOH S O   1 
HETATM 3907 O  O   . HOH H 6 .   ? 56.061 60.072 32.454 1.00 34.34 ? 159 HOH S O   1 
HETATM 3908 O  O   . HOH H 6 .   ? 79.417 50.009 31.875 1.00 30.11 ? 160 HOH S O   1 
HETATM 3909 O  O   . HOH H 6 .   ? 73.727 20.548 26.487 1.00 38.70 ? 161 HOH S O   1 
HETATM 3910 O  O   . HOH H 6 .   ? 72.964 52.699 28.761 1.00 39.08 ? 162 HOH S O   1 
HETATM 3911 O  O   . HOH H 6 .   ? 50.446 41.978 55.874 1.00 36.03 ? 164 HOH S O   1 
HETATM 3912 O  O   . HOH H 6 .   ? 76.523 48.444 59.278 1.00 43.44 ? 165 HOH S O   1 
HETATM 3913 O  O   . HOH H 6 .   ? 80.140 22.203 30.517 1.00 39.20 ? 166 HOH S O   1 
HETATM 3914 O  O   . HOH H 6 .   ? 88.475 43.720 52.390 1.00 33.66 ? 167 HOH S O   1 
HETATM 3915 O  O   . HOH H 6 .   ? 87.923 47.840 51.221 1.00 37.99 ? 168 HOH S O   1 
HETATM 3916 O  O   . HOH H 6 .   ? 52.934 71.308 41.893 1.00 40.22 ? 169 HOH S O   1 
HETATM 3917 O  O   . HOH H 6 .   ? 51.771 60.131 41.704 1.00 40.27 ? 170 HOH S O   1 
HETATM 3918 O  O   . HOH H 6 .   ? 56.114 51.809 31.533 1.00 34.78 ? 171 HOH S O   1 
HETATM 3919 O  O   . HOH H 6 .   ? 75.778 23.444 46.384 1.00 40.65 ? 172 HOH S O   1 
HETATM 3920 O  O   . HOH H 6 .   ? 92.143 38.935 50.746 1.00 33.52 ? 173 HOH S O   1 
HETATM 3921 O  O   . HOH H 6 .   ? 59.211 30.179 25.242 1.00 38.72 ? 174 HOH S O   1 
HETATM 3922 O  O   . HOH H 6 .   ? 53.609 59.764 25.293 1.00 39.16 ? 175 HOH S O   1 
HETATM 3923 O  O   . HOH H 6 .   ? 41.800 80.360 7.721  1.00 41.53 ? 176 HOH S O   1 
HETATM 3924 O  O   . HOH H 6 .   ? 86.032 30.726 32.701 1.00 35.38 ? 177 HOH S O   1 
HETATM 3925 O  O   . HOH H 6 .   ? 71.338 20.524 25.433 1.00 39.16 ? 178 HOH S O   1 
HETATM 3926 O  O   . HOH H 6 .   ? 43.371 41.768 40.952 1.00 39.49 ? 179 HOH S O   1 
HETATM 3927 O  O   . HOH H 6 .   ? 51.190 31.271 31.626 1.00 35.10 ? 180 HOH S O   1 
HETATM 3928 O  O   . HOH H 6 .   ? 54.631 62.359 23.954 1.00 37.42 ? 181 HOH S O   1 
HETATM 3929 O  O   . HOH H 6 .   ? 62.325 65.993 44.429 1.00 33.57 ? 182 HOH S O   1 
HETATM 3930 O  O   . HOH H 6 .   ? 48.552 34.266 43.890 1.00 42.15 ? 183 HOH S O   1 
HETATM 3931 O  O   . HOH H 6 .   ? 59.929 55.597 29.582 1.00 37.67 ? 184 HOH S O   1 
HETATM 3932 O  O   . HOH H 6 .   ? 53.788 72.519 30.066 1.00 36.28 ? 185 HOH S O   1 
HETATM 3933 O  O   . HOH H 6 .   ? 54.598 41.477 22.550 1.00 35.38 ? 186 HOH S O   1 
HETATM 3934 O  O   . HOH H 6 .   ? 37.873 81.291 21.985 1.00 40.89 ? 187 HOH S O   1 
HETATM 3935 O  O   . HOH H 6 .   ? 63.551 36.734 56.236 1.00 37.98 ? 188 HOH S O   1 
HETATM 3936 O  O   . HOH H 6 .   ? 78.223 24.322 32.898 1.00 35.97 ? 189 HOH S O   1 
HETATM 3937 O  O   . HOH H 6 .   ? 79.054 52.749 31.822 1.00 35.00 ? 190 HOH S O   1 
HETATM 3938 O  O   . HOH H 6 .   ? 30.717 73.020 29.936 1.00 39.93 ? 191 HOH S O   1 
HETATM 3939 O  O   . HOH H 6 .   ? 35.730 63.608 18.855 1.00 37.07 ? 192 HOH S O   1 
HETATM 3940 O  O   . HOH H 6 .   ? 72.956 30.012 55.668 1.00 38.32 ? 193 HOH S O   1 
HETATM 3941 O  O   . HOH H 6 .   ? 36.359 45.595 32.904 1.00 41.99 ? 194 HOH S O   1 
HETATM 3942 O  O   . HOH H 6 .   ? 50.680 70.134 24.244 1.00 35.02 ? 195 HOH S O   1 
HETATM 3943 O  O   . HOH H 6 .   ? 85.792 37.816 49.434 1.00 32.31 ? 196 HOH S O   1 
HETATM 3944 O  O   . HOH H 6 .   ? 80.092 25.755 35.193 1.00 35.34 ? 197 HOH S O   1 
HETATM 3945 O  O   . HOH H 6 .   ? 49.882 28.243 47.574 1.00 42.44 ? 198 HOH S O   1 
HETATM 3946 O  O   . HOH H 6 .   ? 72.178 58.215 55.539 1.00 41.88 ? 199 HOH S O   1 
HETATM 3947 O  O   . HOH H 6 .   ? 68.724 31.008 58.259 1.00 41.44 ? 200 HOH S O   1 
HETATM 3948 O  O   . HOH H 6 .   ? 48.477 57.113 48.164 1.00 37.80 ? 201 HOH S O   1 
HETATM 3949 O  O   . HOH H 6 .   ? 39.461 57.264 26.089 1.00 36.57 ? 202 HOH S O   1 
HETATM 3950 O  O   . HOH H 6 .   ? 61.914 67.223 47.154 1.00 43.43 ? 203 HOH S O   1 
HETATM 3951 O  O   . HOH H 6 .   ? 81.385 32.162 52.084 1.00 35.85 ? 204 HOH S O   1 
HETATM 3952 O  O   . HOH H 6 .   ? 67.797 25.682 35.231 1.00 41.42 ? 205 HOH S O   1 
HETATM 3953 O  O   . HOH H 6 .   ? 28.823 71.407 36.791 1.00 36.56 ? 206 HOH S O   1 
HETATM 3954 O  O   . HOH H 6 .   ? 77.541 61.028 29.475 1.00 36.15 ? 207 HOH S O   1 
HETATM 3955 O  O   . HOH H 6 .   ? 24.265 69.428 22.803 1.00 41.16 ? 208 HOH S O   1 
HETATM 3956 O  O   . HOH H 6 .   ? 52.194 72.009 25.633 1.00 40.86 ? 209 HOH S O   1 
HETATM 3957 O  O   . HOH H 6 .   ? 65.578 45.282 60.850 1.00 37.73 ? 210 HOH S O   1 
HETATM 3958 O  O   . HOH H 6 .   ? 35.983 54.828 28.368 1.00 41.52 ? 211 HOH S O   1 
HETATM 3959 O  O   . HOH H 6 .   ? 83.005 36.048 52.987 1.00 39.49 ? 212 HOH S O   1 
HETATM 3960 O  O   . HOH H 6 .   ? 60.469 52.985 26.274 1.00 38.73 ? 213 HOH S O   1 
HETATM 3961 O  O   . HOH H 6 .   ? 73.165 24.706 40.644 1.00 38.00 ? 214 HOH S O   1 
HETATM 3962 O  O   . HOH H 6 .   ? 64.949 27.817 30.884 1.00 38.25 ? 215 HOH S O   1 
HETATM 3963 O  O   . HOH H 6 .   ? 48.998 75.627 43.234 1.00 40.89 ? 216 HOH S O   1 
HETATM 3964 O  O   . HOH H 6 .   ? 43.466 45.112 26.881 1.00 36.99 ? 217 HOH S O   1 
HETATM 3965 O  O   . HOH H 6 .   ? 46.005 74.686 16.477 1.00 37.41 ? 218 HOH S O   1 
HETATM 3966 O  O   . HOH H 6 .   ? 49.022 72.262 15.195 1.00 34.77 ? 219 HOH S O   1 
HETATM 3967 O  O   . HOH H 6 .   ? 84.938 48.546 31.285 1.00 34.50 ? 220 HOH S O   1 
HETATM 3968 O  O   . HOH H 6 .   ? 80.822 34.273 53.590 1.00 34.31 ? 221 HOH S O   1 
HETATM 3969 O  O   . HOH H 6 .   ? 49.933 33.679 30.823 1.00 38.10 ? 222 HOH S O   1 
HETATM 3970 O  O   . HOH H 6 .   ? 51.630 72.220 14.194 1.00 42.24 ? 223 HOH S O   1 
HETATM 3971 O  O   . HOH H 6 .   ? 77.554 58.890 27.812 1.00 35.33 ? 224 HOH S O   1 
HETATM 3972 O  O   . HOH H 6 .   ? 79.005 37.073 61.409 1.00 45.74 ? 225 HOH S O   1 
HETATM 3973 O  O   . HOH H 6 .   ? 88.848 52.074 33.457 1.00 41.18 ? 226 HOH S O   1 
HETATM 3974 O  O   . HOH H 6 .   ? 91.675 50.867 50.716 1.00 34.48 ? 227 HOH S O   1 
HETATM 3975 O  O   . HOH H 6 .   ? 34.963 50.350 40.095 1.00 39.25 ? 228 HOH S O   1 
HETATM 3976 O  O   . HOH H 6 .   ? 49.760 69.124 10.420 1.00 41.09 ? 229 HOH S O   1 
HETATM 3977 O  O   . HOH H 6 .   ? 45.962 43.430 53.213 1.00 40.10 ? 230 HOH S O   1 
HETATM 3978 O  O   . HOH H 6 .   ? 33.884 80.040 16.760 1.00 43.45 ? 231 HOH S O   1 
HETATM 3979 O  O   . HOH H 6 .   ? 47.951 41.099 27.917 1.00 38.67 ? 232 HOH S O   1 
HETATM 3980 O  O   . HOH H 6 .   ? 24.648 65.693 33.543 1.00 41.45 ? 233 HOH S O   1 
HETATM 3981 O  O   . HOH H 6 .   ? 83.719 26.249 49.626 1.00 41.08 ? 235 HOH S O   1 
HETATM 3982 O  O   . HOH H 6 .   ? 65.523 63.116 27.443 1.00 44.97 ? 236 HOH S O   1 
HETATM 3983 O  O   . HOH H 6 .   ? 49.228 35.260 55.069 1.00 46.69 ? 237 HOH S O   1 
HETATM 3984 O  O   . HOH H 6 .   ? 40.137 46.747 19.028 1.00 45.53 ? 238 HOH S O   1 
HETATM 3985 O  O   . HOH H 6 .   ? 62.516 26.051 48.779 1.00 45.78 ? 239 HOH S O   1 
HETATM 3986 O  O   . HOH H 6 .   ? 84.742 28.495 29.752 1.00 42.88 ? 240 HOH S O   1 
HETATM 3987 O  O   . HOH H 6 .   ? 34.604 79.267 10.189 1.00 40.35 ? 241 HOH S O   1 
HETATM 3988 O  O   . HOH H 6 .   ? 62.440 69.823 46.346 1.00 40.62 ? 242 HOH S O   1 
HETATM 3989 O  O   . HOH H 6 .   ? 54.253 57.136 32.113 1.00 37.17 ? 243 HOH S O   1 
HETATM 3990 O  O   . HOH H 6 .   ? 65.328 65.202 33.401 1.00 41.35 ? 244 HOH S O   1 
HETATM 3991 O  O   . HOH H 6 .   ? 57.366 64.196 34.552 1.00 38.29 ? 245 HOH S O   1 
HETATM 3992 O  O   . HOH H 6 .   ? 53.630 57.934 23.229 1.00 36.62 ? 247 HOH S O   1 
HETATM 3993 O  O   . HOH H 6 .   ? 48.874 58.824 41.179 1.00 36.57 ? 248 HOH S O   1 
HETATM 3994 O  O   . HOH H 6 .   ? 80.585 41.540 23.416 1.00 38.08 ? 249 HOH S O   1 
HETATM 3995 O  O   . HOH H 6 .   ? 67.475 35.773 58.318 1.00 38.05 ? 250 HOH S O   1 
HETATM 3996 O  O   . HOH H 6 .   ? 73.694 41.755 62.759 1.00 39.80 ? 251 HOH S O   1 
HETATM 3997 O  O   . HOH H 6 .   ? 49.929 56.168 52.348 1.00 39.26 ? 252 HOH S O   1 
HETATM 3998 O  O   . HOH H 6 .   ? 49.283 60.548 44.425 1.00 41.60 ? 253 HOH S O   1 
HETATM 3999 O  O   . HOH H 6 .   ? 29.553 75.863 12.532 1.00 44.73 ? 254 HOH S O   1 
HETATM 4000 O  O   . HOH H 6 .   ? 31.798 59.092 18.579 1.00 44.77 ? 255 HOH S O   1 
HETATM 4001 O  O   . HOH H 6 .   ? 76.347 54.636 55.731 1.00 35.32 ? 256 HOH S O   1 
HETATM 4002 O  O   . HOH H 6 .   ? 56.363 35.870 54.066 1.00 43.75 ? 257 HOH S O   1 
HETATM 4003 O  O   . HOH H 6 .   ? 90.319 23.614 39.869 1.00 34.81 ? 258 HOH S O   1 
HETATM 4004 O  O   . HOH H 6 .   ? 54.443 25.254 35.356 1.00 38.59 ? 259 HOH S O   1 
HETATM 4005 O  O   . HOH H 6 .   ? 81.514 46.450 31.853 1.00 31.37 ? 260 HOH S O   1 
HETATM 4006 O  O   . HOH H 6 .   ? 56.854 56.877 56.811 1.00 42.42 ? 261 HOH S O   1 
HETATM 4007 O  O   . HOH H 6 .   ? 28.626 61.060 37.711 1.00 38.09 ? 264 HOH S O   1 
HETATM 4008 O  O   . HOH H 6 .   ? 26.438 63.921 20.109 1.00 39.66 ? 266 HOH S O   1 
HETATM 4009 O  O   . HOH H 6 .   ? 47.552 42.377 55.425 1.00 42.82 ? 267 HOH S O   1 
HETATM 4010 O  O   . HOH H 6 .   ? 45.016 75.594 42.013 1.00 35.20 ? 268 HOH S O   1 
HETATM 4011 O  O   . HOH H 6 .   ? 70.308 24.035 31.575 1.00 40.55 ? 269 HOH S O   1 
HETATM 4012 O  O   . HOH H 6 .   ? 43.916 41.425 52.417 1.00 47.92 ? 270 HOH S O   1 
HETATM 4013 O  O   . HOH H 6 .   ? 28.741 79.618 15.517 1.00 47.16 ? 271 HOH S O   1 
HETATM 4014 O  O   . HOH H 6 .   ? 84.363 46.947 53.480 1.00 43.76 ? 272 HOH S O   1 
HETATM 4015 O  O   . HOH H 6 .   ? 32.985 80.060 29.859 1.00 39.93 ? 274 HOH S O   1 
HETATM 4016 O  O   . HOH H 6 .   ? 52.754 47.266 61.742 1.00 48.86 ? 275 HOH S O   1 
HETATM 4017 O  O   . HOH H 6 .   ? 75.012 47.685 61.428 1.00 49.11 ? 276 HOH S O   1 
HETATM 4018 O  O   . HOH H 6 .   ? 87.158 49.739 31.460 1.00 37.11 ? 277 HOH S O   1 
HETATM 4019 O  O   . HOH H 6 .   ? 43.599 80.238 23.700 1.00 38.07 ? 278 HOH S O   1 
HETATM 4020 O  O   . HOH H 6 .   ? 86.962 50.754 51.886 1.00 35.86 ? 279 HOH S O   1 
HETATM 4021 O  O   . HOH H 6 .   ? 79.588 39.913 27.534 1.00 38.66 ? 280 HOH S O   1 
HETATM 4022 O  O   . HOH H 6 .   ? 49.799 78.601 36.283 1.00 44.42 ? 281 HOH S O   1 
HETATM 4023 O  O   . HOH H 6 .   ? 66.166 68.692 32.288 1.00 46.61 ? 282 HOH S O   1 
HETATM 4024 O  O   . HOH H 6 .   ? 90.485 41.845 49.878 1.00 34.00 ? 283 HOH S O   1 
HETATM 4025 O  O   . HOH H 6 .   ? 66.765 72.279 48.471 1.00 47.43 ? 284 HOH S O   1 
HETATM 4026 O  O   . HOH H 6 .   ? 55.202 30.640 38.961 1.00 35.37 ? 285 HOH S O   1 
HETATM 4027 O  O   . HOH H 6 .   ? 25.790 58.109 31.266 1.00 47.60 ? 286 HOH S O   1 
HETATM 4028 O  O   . HOH H 6 .   ? 53.361 65.716 29.250 1.00 40.94 ? 287 HOH S O   1 
HETATM 4029 O  O   . HOH H 6 .   ? 30.530 80.393 28.386 1.00 43.08 ? 289 HOH S O   1 
HETATM 4030 O  O   . HOH H 6 .   ? 83.721 34.777 16.983 1.00 44.47 ? 291 HOH S O   1 
HETATM 4031 O  O   . HOH H 6 .   ? 55.372 26.389 47.366 1.00 45.37 ? 292 HOH S O   1 
HETATM 4032 O  O   . HOH H 6 .   ? 49.298 71.757 10.862 1.00 43.30 ? 293 HOH S O   1 
HETATM 4033 O  O   . HOH H 6 .   ? 63.839 55.152 26.625 1.00 42.52 ? 294 HOH S O   1 
HETATM 4034 O  O   . HOH H 6 .   ? 83.753 23.771 29.277 1.00 43.97 ? 295 HOH S O   1 
HETATM 4035 O  O   . HOH H 6 .   ? 49.441 33.644 28.060 1.00 45.72 ? 296 HOH S O   1 
HETATM 4036 O  O   . HOH H 6 .   ? 68.663 33.609 59.779 1.00 48.93 ? 297 HOH S O   1 
HETATM 4037 O  O   . HOH H 6 .   ? 75.014 58.203 28.214 1.00 39.08 ? 299 HOH S O   1 
HETATM 4038 O  O   . HOH H 6 .   ? 27.026 72.386 15.909 1.00 42.21 ? 300 HOH S O   1 
HETATM 4039 O  O   . HOH H 6 .   ? 48.133 67.396 42.952 1.00 46.27 ? 301 HOH S O   1 
HETATM 4040 O  O   . HOH H 6 .   ? 42.893 67.811 8.766  1.00 44.34 ? 302 HOH S O   1 
HETATM 4041 O  O   . HOH H 6 .   ? 65.720 76.320 47.540 1.00 48.81 ? 303 HOH S O   1 
HETATM 4042 O  O   . HOH H 6 .   ? 35.248 76.800 36.404 1.00 45.60 ? 304 HOH S O   1 
HETATM 4043 O  O   . HOH H 6 .   ? 36.866 50.696 41.722 1.00 42.49 ? 306 HOH S O   1 
HETATM 4044 O  O   . HOH H 6 .   ? 42.655 44.192 37.600 1.00 45.79 ? 307 HOH S O   1 
HETATM 4045 O  O   . HOH H 6 .   ? 43.892 78.907 39.389 1.00 40.99 ? 308 HOH S O   1 
HETATM 4046 O  O   . HOH H 6 .   ? 24.215 66.957 20.058 1.00 50.03 ? 309 HOH S O   1 
HETATM 4047 O  O   . HOH H 6 .   ? 36.181 82.887 23.305 1.00 45.04 ? 310 HOH S O   1 
HETATM 4048 O  O   . HOH H 6 .   ? 88.604 51.930 30.641 1.00 42.79 ? 312 HOH S O   1 
HETATM 4049 O  O   . HOH H 6 .   ? 48.905 32.418 42.183 1.00 45.64 ? 315 HOH S O   1 
HETATM 4050 O  O   . HOH H 6 .   ? 54.554 73.796 32.279 1.00 44.56 ? 316 HOH S O   1 
HETATM 4051 O  O   . HOH H 6 .   ? 75.486 59.234 54.617 1.00 47.40 ? 318 HOH S O   1 
HETATM 4052 O  O   . HOH H 6 .   ? 84.168 39.487 52.107 1.00 40.47 ? 323 HOH S O   1 
HETATM 4053 O  O   . HOH H 6 .   ? 75.801 52.415 57.839 1.00 41.04 ? 324 HOH S O   1 
HETATM 4054 O  O   . HOH H 6 .   ? 53.047 59.327 46.577 1.00 46.92 ? 325 HOH S O   1 
HETATM 4055 O  O   . HOH H 6 .   ? 82.047 49.093 30.991 1.00 38.43 ? 326 HOH S O   1 
HETATM 4056 O  O   . HOH H 6 .   ? 85.619 48.849 54.369 1.00 44.15 ? 327 HOH S O   1 
HETATM 4057 O  O   . HOH H 6 .   ? 34.711 59.280 17.879 1.00 47.45 ? 328 HOH S O   1 
HETATM 4058 O  O   . HOH H 6 .   ? 71.000 55.820 58.664 1.00 46.03 ? 329 HOH S O   1 
HETATM 4059 O  O   . HOH H 6 .   ? 70.350 56.663 56.147 1.00 40.21 ? 330 HOH S O   1 
HETATM 4060 O  O   . HOH H 6 .   ? 55.013 65.855 27.012 1.00 41.93 ? 331 HOH S O   1 
HETATM 4061 O  O   . HOH H 6 .   ? 66.194 56.144 26.141 1.00 42.74 ? 332 HOH S O   1 
HETATM 4062 O  O   . HOH H 6 .   ? 54.560 76.552 31.914 1.00 45.45 ? 333 HOH S O   1 
HETATM 4063 O  O   . HOH H 6 .   ? 53.604 66.253 24.786 1.00 38.94 ? 335 HOH S O   1 
HETATM 4064 O  O   . HOH H 6 .   ? 53.039 68.588 23.791 1.00 41.23 ? 336 HOH S O   1 
HETATM 4065 O  O   . HOH H 6 .   ? 42.552 57.187 47.995 1.00 53.56 ? 337 HOH S O   1 
HETATM 4066 O  O   . HOH H 6 .   ? 52.685 67.971 21.288 1.00 48.97 ? 338 HOH S O   1 
HETATM 4067 O  O   . HOH H 6 .   ? 78.298 36.844 31.275 1.00 26.87 ? 339 HOH S O   1 
HETATM 4068 O  O   . HOH H 6 .   ? 86.854 55.538 35.314 1.00 24.79 ? 340 HOH S O   1 
HETATM 4069 O  O   . HOH H 6 .   ? 38.713 58.275 29.032 1.00 33.27 ? 341 HOH S O   1 
HETATM 4070 O  O   . HOH H 6 .   ? 34.017 63.240 21.058 1.00 35.55 ? 342 HOH S O   1 
HETATM 4071 O  O   . HOH H 6 .   ? 67.509 29.918 52.140 1.00 31.52 ? 343 HOH S O   1 
HETATM 4072 O  O   . HOH H 6 .   ? 78.873 63.074 30.203 1.00 36.29 ? 344 HOH S O   1 
HETATM 4073 O  O   . HOH H 6 .   ? 81.197 45.282 53.598 1.00 36.27 ? 345 HOH S O   1 
HETATM 4074 O  O   . HOH H 6 .   ? 88.868 54.188 29.878 1.00 42.71 ? 346 HOH S O   1 
HETATM 4075 O  O   . HOH H 6 .   ? 70.068 29.981 56.084 1.00 38.26 ? 347 HOH S O   1 
HETATM 4076 O  O   . HOH H 6 .   ? 38.369 72.795 41.167 1.00 33.77 ? 348 HOH S O   1 
HETATM 4077 O  O   . HOH H 6 .   ? 48.773 77.144 17.725 1.00 37.63 ? 349 HOH S O   1 
HETATM 4078 O  O   . HOH H 6 .   ? 62.697 38.964 57.769 1.00 38.81 ? 350 HOH S O   1 
HETATM 4079 O  O   . HOH H 6 .   ? 91.016 43.932 53.408 1.00 38.08 ? 351 HOH S O   1 
HETATM 4080 O  O   . HOH H 6 .   ? 64.895 33.322 58.090 1.00 40.58 ? 352 HOH S O   1 
HETATM 4081 O  O   . HOH H 6 .   ? 90.345 50.240 33.705 1.00 40.34 ? 353 HOH S O   1 
HETATM 4082 O  O   . HOH H 6 .   ? 22.049 67.137 33.418 1.00 44.84 ? 354 HOH S O   1 
HETATM 4083 O  O   . HOH H 6 .   ? 69.865 64.799 50.402 1.00 44.48 ? 355 HOH S O   1 
HETATM 4084 O  O   . HOH H 6 .   ? 80.028 39.033 20.515 1.00 35.02 ? 356 HOH S O   1 
HETATM 4085 O  O   . HOH H 6 .   ? 82.197 37.800 19.778 1.00 36.10 ? 357 HOH S O   1 
HETATM 4086 O  O   . HOH H 6 .   ? 62.830 28.435 26.362 1.00 40.68 ? 358 HOH S O   1 
HETATM 4087 O  O   . HOH H 6 .   ? 57.205 50.310 61.936 1.00 40.51 ? 359 HOH S O   1 
HETATM 4088 O  O   . HOH H 6 .   ? 54.403 68.859 37.013 1.00 38.57 ? 360 HOH S O   1 
HETATM 4089 O  O   . HOH H 6 .   ? 54.485 39.904 20.379 1.00 42.94 ? 361 HOH S O   1 
HETATM 4090 O  O   . HOH H 6 .   ? 63.122 53.861 24.367 1.00 41.06 ? 362 HOH S O   1 
HETATM 4091 O  O   . HOH H 6 .   ? 81.596 48.456 55.000 1.00 41.88 ? 363 HOH S O   1 
HETATM 4092 O  O   . HOH H 6 .   ? 60.617 48.321 60.281 1.00 40.67 ? 364 HOH S O   1 
HETATM 4093 O  O   . HOH H 6 .   ? 60.845 32.227 56.474 1.00 46.66 ? 366 HOH S O   1 
HETATM 4094 O  O   . HOH H 6 .   ? 62.379 34.393 57.204 1.00 45.66 ? 367 HOH S O   1 
HETATM 4095 O  O   . HOH H 6 .   ? 78.788 56.311 27.144 1.00 41.28 ? 368 HOH S O   1 
HETATM 4096 O  O   . HOH H 6 .   ? 80.134 34.621 60.819 1.00 46.59 ? 371 HOH S O   1 
HETATM 4097 O  O   . HOH H 6 .   ? 51.467 59.681 16.492 1.00 42.44 ? 372 HOH S O   1 
HETATM 4098 O  O   . HOH H 6 .   ? 43.787 77.845 41.721 1.00 42.98 ? 373 HOH S O   1 
HETATM 4099 O  O   . HOH H 6 .   ? 53.224 43.822 18.908 1.00 40.58 ? 374 HOH S O   1 
HETATM 4100 O  O   . HOH H 6 .   ? 55.422 39.055 58.057 1.00 50.87 ? 375 HOH S O   1 
HETATM 4101 O  O   . HOH H 6 .   ? 46.350 59.130 12.320 1.00 49.09 ? 376 HOH S O   1 
HETATM 4102 O  O   . HOH H 6 .   ? 52.530 57.794 18.199 1.00 43.71 ? 377 HOH S O   1 
HETATM 4103 O  O   . HOH H 6 .   ? 70.623 65.935 30.623 1.00 44.90 ? 378 HOH S O   1 
HETATM 4104 O  O   . HOH H 6 .   ? 79.734 52.618 28.987 1.00 42.95 ? 379 HOH S O   1 
HETATM 4105 O  O   . HOH H 6 .   ? 63.917 24.392 49.456 1.00 49.66 ? 380 HOH S O   1 
HETATM 4106 O  O   . HOH H 6 .   ? 47.910 61.439 11.439 1.00 47.82 ? 381 HOH S O   1 
HETATM 4107 O  O   . HOH H 6 .   ? 70.163 61.175 53.879 1.00 41.61 ? 382 HOH S O   1 
HETATM 4108 O  O   . HOH H 6 .   ? 52.370 55.078 17.138 1.00 43.67 ? 383 HOH S O   1 
HETATM 4109 O  O   . HOH H 6 .   ? 22.618 71.678 22.514 1.00 45.87 ? 384 HOH S O   1 
HETATM 4110 O  O   . HOH H 6 .   ? 42.676 42.457 50.758 1.00 47.01 ? 386 HOH S O   1 
HETATM 4111 O  O   . HOH H 6 .   ? 31.214 75.935 10.391 1.00 44.24 ? 387 HOH S O   1 
HETATM 4112 O  O   . HOH H 6 .   ? 49.786 59.206 14.700 1.00 43.71 ? 388 HOH S O   1 
HETATM 4113 O  O   . HOH H 6 .   ? 36.932 46.635 35.716 1.00 45.82 ? 389 HOH S O   1 
HETATM 4114 O  O   . HOH H 6 .   ? 34.676 47.117 36.871 1.00 45.18 ? 390 HOH S O   1 
HETATM 4115 O  O   . HOH H 6 .   ? 75.236 50.788 27.499 1.00 42.58 ? 391 HOH S O   1 
HETATM 4116 O  O   . HOH H 6 .   ? 82.407 62.003 24.266 1.00 49.17 ? 392 HOH S O   1 
HETATM 4117 O  O   . HOH H 6 .   ? 84.989 55.798 27.170 1.00 43.05 ? 393 HOH S O   1 
HETATM 4118 O  O   . HOH H 6 .   ? 74.401 22.406 32.188 1.00 46.45 ? 394 HOH S O   1 
HETATM 4119 O  O   . HOH H 6 .   ? 55.423 71.700 39.391 1.00 47.43 ? 396 HOH S O   1 
HETATM 4120 O  O   . HOH H 6 .   ? 83.207 54.666 26.927 1.00 41.36 ? 397 HOH S O   1 
HETATM 4121 O  O   . HOH H 6 .   ? 32.373 47.212 35.369 1.00 46.95 ? 398 HOH S O   1 
HETATM 4122 O  O   . HOH H 6 .   ? 51.263 29.201 29.746 1.00 46.45 ? 399 HOH S O   1 
HETATM 4123 O  O   . HOH H 6 .   ? 52.391 32.002 53.050 1.00 49.53 ? 402 HOH S O   1 
HETATM 4124 O  O   . HOH H 6 .   ? 53.502 25.755 30.962 1.00 45.77 ? 403 HOH S O   1 
HETATM 4125 O  O   . HOH H 6 .   ? 57.185 54.972 29.166 1.00 43.68 ? 406 HOH S O   1 
HETATM 4126 O  O   . HOH H 6 .   ? 52.432 67.990 17.329 1.00 49.93 ? 407 HOH S O   1 
HETATM 4127 O  O   . HOH H 6 .   ? 51.903 70.121 18.013 1.00 46.15 ? 408 HOH S O   1 
HETATM 4128 O  O   . HOH H 6 .   ? 53.971 57.536 57.674 1.00 51.19 ? 410 HOH S O   1 
HETATM 4129 O  O   . HOH H 6 .   ? 38.472 44.018 32.307 1.00 49.16 ? 418 HOH S O   1 
HETATM 4130 O  O   . HOH H 6 .   ? 54.958 58.430 18.943 1.00 46.11 ? 420 HOH S O   1 
HETATM 4131 O  O   . HOH H 6 .   ? 55.959 67.057 35.694 1.00 42.48 ? 423 HOH S O   1 
HETATM 4132 O  O   . HOH H 6 .   ? 30.893 57.237 20.773 1.00 50.91 ? 430 HOH S O   1 
HETATM 4133 O  O   . HOH H 6 .   ? 76.158 54.501 46.662 1.00 25.59 ? 431 HOH S O   1 
HETATM 4134 O  O   . HOH H 6 .   ? 57.956 56.623 33.433 1.00 31.17 ? 432 HOH S O   1 
HETATM 4135 O  O   . HOH H 6 .   ? 61.460 53.432 28.906 1.00 31.35 ? 433 HOH S O   1 
HETATM 4136 O  O   . HOH H 6 .   ? 87.946 56.357 30.926 1.00 33.21 ? 434 HOH S O   1 
HETATM 4137 O  O   . HOH H 6 .   ? 49.906 37.943 33.811 1.00 32.86 ? 435 HOH S O   1 
HETATM 4138 O  O   . HOH H 6 .   ? 86.393 45.460 32.800 1.00 32.60 ? 436 HOH S O   1 
HETATM 4139 O  O   . HOH H 6 .   ? 40.799 79.131 35.697 1.00 37.62 ? 437 HOH S O   1 
HETATM 4140 O  O   . HOH H 6 .   ? 40.055 82.029 21.879 0.42 35.60 ? 439 HOH S O   1 
HETATM 4141 O  O   . HOH H 6 .   ? 48.111 31.947 33.956 1.00 45.61 ? 442 HOH S O   1 
HETATM 4142 O  O   . HOH H 6 .   ? 69.130 71.798 47.576 1.00 45.71 ? 443 HOH S O   1 
HETATM 4143 O  O   . HOH H 6 .   ? 69.544 74.021 47.269 1.00 44.81 ? 445 HOH S O   1 
HETATM 4144 O  O   . HOH H 6 .   ? 51.448 78.260 41.172 1.00 48.64 ? 449 HOH S O   1 
HETATM 4145 O  O   . HOH H 6 .   ? 40.502 70.131 43.825 0.52 32.59 ? 452 HOH S O   1 
HETATM 4146 O  O   . HOH H 6 .   ? 85.983 29.737 17.506 1.00 38.72 ? 453 HOH S O   1 
HETATM 4147 O  O   . HOH H 6 .   ? 47.847 50.801 56.389 1.00 45.18 ? 454 HOH S O   1 
HETATM 4148 O  O   . HOH H 6 .   ? 42.351 73.317 43.811 0.37 33.65 ? 455 HOH S O   1 
HETATM 4149 O  O   . HOH H 6 .   ? 20.797 65.837 35.330 1.00 39.37 ? 456 HOH S O   1 
HETATM 4150 O  O   . HOH H 6 .   ? 44.356 34.565 43.710 1.00 45.87 ? 457 HOH S O   1 
HETATM 4151 O  O   . HOH H 6 .   ? 78.134 22.767 45.584 1.00 43.87 ? 458 HOH S O   1 
HETATM 4152 O  O   . HOH H 6 .   ? 74.683 61.331 52.631 1.00 45.30 ? 460 HOH S O   1 
HETATM 4153 O  O   . HOH H 6 .   ? 41.488 78.871 40.032 1.00 43.52 ? 461 HOH S O   1 
HETATM 4154 O  O   . HOH H 6 .   ? 68.861 43.970 18.630 1.00 26.45 ? 463 HOH S O   1 
HETATM 4155 O  O   . HOH H 6 .   ? 48.196 40.380 32.627 1.00 35.90 ? 464 HOH S O   1 
HETATM 4156 O  O   . HOH H 6 .   ? 83.430 42.703 29.669 1.00 39.91 ? 465 HOH S O   1 
HETATM 4157 O  O   . HOH H 6 .   ? 44.159 43.995 35.631 1.00 42.55 ? 467 HOH S O   1 
HETATM 4158 O  O   . HOH H 6 .   ? 84.144 44.727 31.588 1.00 40.54 ? 468 HOH S O   1 
HETATM 4159 O  O   . HOH H 6 .   ? 80.523 64.246 27.859 1.00 38.37 ? 469 HOH S O   1 
HETATM 4160 O  O   . HOH H 6 .   ? 50.131 76.075 36.709 1.00 42.82 ? 470 HOH S O   1 
HETATM 4161 O  O   . HOH H 6 .   ? 27.579 68.710 36.222 1.00 37.87 ? 471 HOH S O   1 
HETATM 4162 O  O   . HOH H 6 .   ? 78.481 29.385 52.040 1.00 38.73 ? 472 HOH S O   1 
HETATM 4163 O  O   . HOH H 6 .   ? 45.471 77.484 20.341 1.00 38.56 ? 473 HOH S O   1 
HETATM 4164 O  O   . HOH H 6 .   ? 54.263 67.614 30.571 1.00 44.20 ? 474 HOH S O   1 
HETATM 4165 O  O   . HOH H 6 .   ? 49.936 71.560 42.649 1.00 43.02 ? 475 HOH S O   1 
HETATM 4166 O  O   . HOH H 6 .   ? 56.178 37.639 23.644 1.00 40.51 ? 476 HOH S O   1 
HETATM 4167 O  O   . HOH H 6 .   ? 40.878 68.634 11.804 1.00 43.65 ? 477 HOH S O   1 
HETATM 4168 O  O   . HOH H 6 .   ? 62.554 77.927 44.410 1.00 47.56 ? 479 HOH S O   1 
HETATM 4169 O  O   . HOH H 6 .   ? 47.249 78.001 21.938 0.36 36.49 ? 480 HOH S O   1 
HETATM 4170 O  O   . HOH H 6 .   ? 80.265 29.870 53.358 1.00 45.32 ? 485 HOH S O   1 
HETATM 4171 O  O   . HOH H 6 .   ? 30.078 60.165 24.100 1.00 48.76 ? 489 HOH S O   1 
HETATM 4172 O  O   . HOH H 6 .   ? 32.463 55.933 28.335 1.00 45.71 ? 490 HOH S O   1 
HETATM 4173 O  O   . HOH H 6 .   ? 45.727 54.832 50.562 1.00 43.95 ? 494 HOH S O   1 
HETATM 4174 O  O   . HOH H 6 .   ? 57.499 59.142 30.257 1.00 47.65 ? 495 HOH S O   1 
HETATM 4175 O  O   . HOH H 6 .   ? 63.817 73.500 38.963 1.00 48.69 ? 498 HOH S O   1 
HETATM 4176 O  O   . HOH H 6 .   ? 23.809 63.155 32.683 1.00 49.39 ? 499 HOH S O   1 
HETATM 4177 O  O   . HOH H 6 .   ? 70.132 56.327 42.876 1.00 17.09 ? 500 HOH S O   1 
HETATM 4178 O  O   . HOH H 6 .   ? 40.497 45.245 27.138 1.00 37.99 ? 501 HOH S O   1 
HETATM 4179 O  O   . HOH H 6 .   ? 54.299 26.726 45.325 1.00 42.94 ? 502 HOH S O   1 
HETATM 4180 O  O   . HOH H 6 .   ? 54.668 28.268 50.797 1.00 41.84 ? 503 HOH S O   1 
HETATM 4181 O  O   . HOH H 6 .   ? 34.760 48.161 27.770 1.00 41.92 ? 504 HOH S O   1 
HETATM 4182 O  O   . HOH H 6 .   ? 56.940 60.230 45.354 1.00 46.44 ? 505 HOH S O   1 
HETATM 4183 O  O   . HOH H 6 .   ? 63.286 59.719 49.770 1.00 49.69 ? 506 HOH S O   1 
HETATM 4184 O  O   . HOH H 6 .   ? 25.831 54.171 29.581 1.00 49.89 ? 511 HOH S O   1 
HETATM 4185 O  O   . HOH H 6 .   ? 28.145 47.927 32.508 1.00 52.95 ? 512 HOH S O   1 
HETATM 4186 O  O   . HOH H 6 .   ? 55.837 48.599 26.041 1.00 33.54 ? 515 HOH S O   1 
HETATM 4187 O  O   . HOH H 6 .   ? 70.874 46.511 59.830 1.00 45.68 ? 516 HOH S O   1 
HETATM 4188 O  O   . HOH H 6 .   ? 61.666 25.303 38.450 1.00 39.13 ? 517 HOH S O   1 
HETATM 4189 O  O   . HOH H 6 .   ? 77.334 52.332 27.531 1.00 45.96 ? 522 HOH S O   1 
HETATM 4190 O  O   . HOH H 6 .   ? 69.106 48.505 60.565 1.00 51.90 ? 525 HOH S O   1 
HETATM 4191 O  O   . HOH H 6 .   ? 59.793 59.424 47.957 1.00 46.77 ? 526 HOH S O   1 
HETATM 4192 O  O   . HOH H 6 .   ? 68.419 62.979 52.533 1.00 54.15 ? 529 HOH S O   1 
HETATM 4193 O  O   . HOH H 6 .   ? 32.036 70.942 38.619 1.00 39.02 ? 530 HOH S O   1 
HETATM 4194 O  O   . HOH H 6 .   ? 68.311 74.929 37.680 1.00 41.31 ? 531 HOH S O   1 
HETATM 4195 O  O   . HOH H 6 .   ? 78.209 47.433 29.105 1.00 44.63 ? 532 HOH S O   1 
HETATM 4196 O  O   . HOH H 6 .   ? 78.105 36.835 63.890 1.00 53.29 ? 534 HOH S O   1 
HETATM 4197 O  O   . HOH H 6 .   ? 66.186 62.171 51.698 1.00 54.67 ? 537 HOH S O   1 
HETATM 4198 O  O   . HOH H 6 .   ? 60.647 67.002 49.264 1.00 64.36 ? 539 HOH S O   1 
HETATM 4199 O  O   . HOH H 6 .   ? 68.533 53.314 28.710 1.00 36.91 ? 544 HOH S O   1 
HETATM 4200 O  O   . HOH H 6 .   ? 37.779 61.605 17.505 1.00 46.21 ? 545 HOH S O   1 
HETATM 4201 O  O   . HOH H 6 .   ? 83.569 41.525 53.875 1.00 45.41 ? 546 HOH S O   1 
HETATM 4202 O  O   . HOH H 6 .   ? 52.890 57.678 49.836 1.00 44.55 ? 547 HOH S O   1 
HETATM 4203 O  O   . HOH H 6 .   ? 74.230 24.145 34.324 1.00 45.93 ? 548 HOH S O   1 
HETATM 4204 O  O   . HOH H 6 .   ? 57.110 58.233 47.446 1.00 47.48 ? 549 HOH S O   1 
HETATM 4205 O  O   . HOH H 6 .   ? 71.334 42.708 60.962 1.00 41.41 ? 550 HOH S O   1 
HETATM 4206 O  O   . HOH H 6 .   ? 64.095 23.615 38.231 1.00 46.62 ? 551 HOH S O   1 
HETATM 4207 O  O   . HOH H 6 .   ? 42.657 37.808 51.733 1.00 52.68 ? 555 HOH S O   1 
HETATM 4208 O  O   . HOH H 6 .   ? 58.351 25.109 32.065 1.00 34.68 ? 558 HOH S O   1 
HETATM 4209 O  O   . HOH H 6 .   ? 50.396 70.566 21.663 1.00 40.03 ? 560 HOH S O   1 
HETATM 4210 O  O   . HOH H 6 .   ? 76.872 22.252 23.668 1.00 48.09 ? 563 HOH S O   1 
HETATM 4211 O  O   . HOH H 6 .   ? 26.019 65.232 26.131 1.00 45.46 ? 564 HOH S O   1 
HETATM 4212 O  O   . HOH H 6 .   ? 59.060 67.510 43.758 1.00 43.02 ? 569 HOH S O   1 
HETATM 4213 O  O   . HOH H 6 .   ? 36.523 81.343 19.781 1.00 47.54 ? 570 HOH S O   1 
HETATM 4214 O  O   . HOH H 6 .   ? 57.428 53.501 27.430 1.00 45.10 ? 571 HOH S O   1 
HETATM 4215 O  O   . HOH H 6 .   ? 76.770 21.874 25.940 1.00 45.80 ? 575 HOH S O   1 
HETATM 4216 O  O   . HOH H 6 .   ? 81.064 39.203 61.459 1.00 51.74 ? 576 HOH S O   1 
HETATM 4217 O  O   . HOH H 6 .   ? 75.976 29.043 53.798 1.00 45.30 ? 579 HOH S O   1 
HETATM 4218 O  O   . HOH H 6 .   ? 29.808 52.818 26.417 1.00 54.14 ? 580 HOH S O   1 
HETATM 4219 O  O   . HOH H 6 .   ? 29.406 64.546 14.311 1.00 45.96 ? 581 HOH S O   1 
HETATM 4220 O  O   . HOH H 6 .   ? 44.917 33.823 39.873 1.00 48.71 ? 582 HOH S O   1 
HETATM 4221 O  O   . HOH H 6 .   ? 78.390 45.189 21.997 0.39 36.75 ? 583 HOH S O   1 
HETATM 4222 O  O   . HOH H 6 .   ? 48.003 36.020 33.337 1.00 44.80 ? 584 HOH S O   1 
HETATM 4223 O  O   . HOH H 6 .   ? 48.123 46.503 22.895 1.00 42.24 ? 585 HOH S O   1 
HETATM 4224 O  O   . HOH H 6 .   ? 83.570 26.778 27.959 1.00 43.01 ? 587 HOH S O   1 
HETATM 4225 O  O   . HOH H 6 .   ? 77.422 65.493 30.353 1.00 43.78 ? 588 HOH S O   1 
HETATM 4226 O  O   . HOH H 6 .   ? 59.305 61.098 49.345 1.00 52.83 ? 589 HOH S O   1 
HETATM 4227 O  O   . HOH H 6 .   ? 78.573 42.710 25.162 1.00 41.28 ? 590 HOH S O   1 
HETATM 4228 O  O   . HOH H 6 .   ? 71.687 24.324 34.416 1.00 46.21 ? 591 HOH S O   1 
HETATM 4229 O  O   . HOH H 6 .   ? 61.193 28.825 30.284 1.00 41.64 ? 592 HOH S O   1 
HETATM 4230 O  O   . HOH H 6 .   ? 94.900 42.415 56.013 1.00 48.18 ? 593 HOH S O   1 
HETATM 4231 O  O   . HOH H 6 .   ? 44.679 61.535 45.276 1.00 46.00 ? 594 HOH S O   1 
HETATM 4232 O  O   . HOH H 6 .   ? 35.060 52.558 26.301 1.00 49.58 ? 595 HOH S O   1 
HETATM 4233 O  O   . HOH H 6 .   ? 61.859 26.670 30.296 1.00 44.46 ? 600 HOH S O   1 
HETATM 4234 O  O   . HOH H 6 .   ? 66.051 27.883 55.783 1.00 50.18 ? 602 HOH S O   1 
HETATM 4235 O  O   . HOH H 6 .   ? 65.038 28.727 57.493 1.00 52.18 ? 606 HOH S O   1 
HETATM 4236 O  O   . HOH H 6 .   ? 68.844 70.206 32.412 1.00 44.01 ? 609 HOH S O   1 
HETATM 4237 O  O   . HOH H 6 .   ? 56.646 54.396 31.786 1.00 36.34 ? 610 HOH S O   1 
HETATM 4238 O  O   . HOH H 6 .   ? 70.073 27.844 52.052 1.00 47.97 ? 611 HOH S O   1 
HETATM 4239 O  O   . HOH H 6 .   ? 49.856 49.533 33.405 1.00 35.24 ? 612 HOH S O   1 
HETATM 4240 O  O   . HOH H 6 .   ? 46.334 57.276 45.823 1.00 41.91 ? 614 HOH S O   1 
HETATM 4241 O  O   . HOH H 6 .   ? 42.140 52.083 13.105 1.00 53.07 ? 615 HOH S O   1 
HETATM 4242 O  O   . HOH H 6 .   ? 38.664 81.686 33.747 1.00 47.46 ? 616 HOH S O   1 
HETATM 4243 O  O   . HOH H 6 .   ? 52.275 74.680 27.696 1.00 44.70 ? 617 HOH S O   1 
HETATM 4244 O  O   . HOH H 6 .   ? 39.242 60.173 13.448 1.00 46.11 ? 620 HOH S O   1 
HETATM 4245 O  O   . HOH H 6 .   ? 61.941 22.446 45.036 1.00 41.85 ? 621 HOH S O   1 
HETATM 4246 O  O   . HOH H 6 .   ? 61.544 26.990 54.980 1.00 46.19 ? 622 HOH S O   1 
HETATM 4247 O  O   . HOH H 6 .   ? 83.535 23.336 34.644 1.00 43.76 ? 623 HOH S O   1 
HETATM 4248 O  O   . HOH H 6 .   ? 81.682 30.628 20.260 1.00 46.57 ? 624 HOH S O   1 
HETATM 4249 O  O   . HOH H 6 .   ? 80.180 30.495 22.047 1.00 43.88 ? 626 HOH S O   1 
HETATM 4250 O  O   . HOH H 6 .   ? 67.614 27.129 33.123 1.00 42.75 ? 627 HOH S O   1 
HETATM 4251 O  O   . HOH H 6 .   ? 79.957 27.653 23.795 1.00 46.66 ? 628 HOH S O   1 
HETATM 4252 O  O   . HOH H 6 .   ? 35.125 71.493 39.930 1.00 47.58 ? 629 HOH S O   1 
HETATM 4253 O  O   . HOH H 6 .   ? 87.095 43.223 30.369 1.00 40.38 ? 630 HOH S O   1 
HETATM 4254 O  O   . HOH H 6 .   ? 42.406 42.746 23.631 1.00 46.81 ? 631 HOH S O   1 
HETATM 4255 O  O   . HOH H 6 .   ? 58.950 71.364 44.219 1.00 48.21 ? 632 HOH S O   1 
HETATM 4256 O  O   . HOH H 6 .   ? 42.414 46.318 42.631 1.00 47.96 ? 633 HOH S O   1 
HETATM 4257 O  O   . HOH H 6 .   ? 67.962 72.012 34.324 1.00 48.84 ? 636 HOH S O   1 
HETATM 4258 O  O   . HOH H 6 .   ? 67.679 21.286 42.871 1.00 50.56 ? 637 HOH S O   1 
HETATM 4259 O  O   . HOH H 6 .   ? 52.244 69.316 14.527 1.00 48.27 ? 638 HOH S O   1 
HETATM 4260 O  O   . HOH H 6 .   ? 45.728 33.035 57.711 1.00 60.03 ? 639 HOH S O   1 
HETATM 4261 O  O   . HOH H 6 .   ? 49.222 52.468 15.594 1.00 53.13 ? 642 HOH S O   1 
HETATM 4262 O  O   . HOH H 6 .   ? 83.502 45.241 56.196 1.00 50.96 ? 645 HOH S O   1 
HETATM 4263 O  O   . HOH H 6 .   ? 35.165 70.326 37.299 1.00 35.86 ? 646 HOH S O   1 
HETATM 4264 O  O   . HOH H 6 .   ? 60.544 63.862 43.728 1.00 33.49 ? 647 HOH S O   1 
HETATM 4265 O  O   . HOH H 6 .   ? 41.603 67.908 43.834 1.00 36.22 ? 648 HOH S O   1 
HETATM 4266 O  O   . HOH H 6 .   ? 68.386 57.782 55.984 1.00 43.69 ? 649 HOH S O   1 
HETATM 4267 O  O   . HOH H 6 .   ? 42.788 81.964 29.710 1.00 42.63 ? 650 HOH S O   1 
HETATM 4268 O  O   . HOH H 6 .   ? 58.537 47.807 24.043 1.00 37.03 ? 651 HOH S O   1 
HETATM 4269 O  O   . HOH H 6 .   ? 34.373 72.381 11.013 1.00 41.69 ? 652 HOH S O   1 
HETATM 4270 O  O   . HOH H 6 .   ? 57.386 49.876 26.353 1.00 42.66 ? 653 HOH S O   1 
HETATM 4271 O  O   . HOH H 6 .   ? 33.995 70.299 12.806 1.00 41.62 ? 654 HOH S O   1 
HETATM 4272 O  O   . HOH H 6 .   ? 88.385 30.695 32.259 1.00 39.34 ? 655 HOH S O   1 
HETATM 4273 O  O   . HOH H 6 .   ? 59.693 57.537 31.692 1.00 39.13 ? 656 HOH S O   1 
HETATM 4274 O  O   . HOH H 6 .   ? 62.972 62.744 47.243 1.00 46.64 ? 657 HOH S O   1 
HETATM 4275 O  O   . HOH H 6 .   ? 53.022 40.597 57.012 1.00 30.00 ? 658 HOH S O   1 
HETATM 4276 O  O   . HOH H 6 .   ? 44.404 67.382 44.642 1.00 30.00 ? 659 HOH S O   1 
HETATM 4277 O  O   . HOH H 6 .   ? 46.893 59.037 44.227 1.00 30.00 ? 660 HOH S O   1 
HETATM 4278 O  O   . HOH H 6 .   ? 77.720 44.555 60.766 1.00 30.00 ? 661 HOH S O   1 
# 
loop_
_atom_site_anisotrop.id 
_atom_site_anisotrop.type_symbol 
_atom_site_anisotrop.pdbx_label_atom_id 
_atom_site_anisotrop.pdbx_label_alt_id 
_atom_site_anisotrop.pdbx_label_comp_id 
_atom_site_anisotrop.pdbx_label_asym_id 
_atom_site_anisotrop.pdbx_label_seq_id 
_atom_site_anisotrop.pdbx_PDB_ins_code 
_atom_site_anisotrop.U[1][1] 
_atom_site_anisotrop.U[2][2] 
_atom_site_anisotrop.U[3][3] 
_atom_site_anisotrop.U[1][2] 
_atom_site_anisotrop.U[1][3] 
_atom_site_anisotrop.U[2][3] 
_atom_site_anisotrop.pdbx_auth_seq_id 
_atom_site_anisotrop.pdbx_auth_comp_id 
_atom_site_anisotrop.pdbx_auth_asym_id 
_atom_site_anisotrop.pdbx_auth_atom_id 
1    N  N   . PHE A 1   ? 0.6478 0.6584 0.5494 0.0285  0.0104  -0.0530 18  PHE A N   
2    C  CA  . PHE A 1   ? 0.6541 0.6649 0.5614 0.0287  0.0105  -0.0537 18  PHE A CA  
3    C  C   . PHE A 1   ? 0.6641 0.6814 0.5679 0.0319  0.0151  -0.0531 18  PHE A C   
4    O  O   . PHE A 1   ? 0.7343 0.7564 0.6368 0.0301  0.0196  -0.0487 18  PHE A O   
5    C  CB  . PHE A 1   ? 0.5513 0.5608 0.4661 0.0233  0.0112  -0.0494 18  PHE A CB  
6    C  CG  . PHE A 1   ? 0.5697 0.5810 0.4896 0.0233  0.0124  -0.0488 18  PHE A CG  
7    C  CD1 . PHE A 1   ? 0.6013 0.6095 0.5252 0.0257  0.0091  -0.0525 18  PHE A CD1 
8    C  CD2 . PHE A 1   ? 0.5540 0.5699 0.4752 0.0211  0.0165  -0.0449 18  PHE A CD2 
9    C  CE1 . PHE A 1   ? 0.5533 0.5632 0.4820 0.0260  0.0101  -0.0518 18  PHE A CE1 
10   C  CE2 . PHE A 1   ? 0.5787 0.5965 0.5047 0.0214  0.0173  -0.0445 18  PHE A CE2 
11   C  CZ  . PHE A 1   ? 0.5462 0.5612 0.4758 0.0239  0.0142  -0.0478 18  PHE A CZ  
12   N  N   . GLN A 2   ? 0.6769 0.6946 0.5803 0.0366  0.0138  -0.0575 19  GLN A N   
13   C  CA  . GLN A 2   ? 0.7126 0.7370 0.6116 0.0409  0.0181  -0.0574 19  GLN A CA  
14   C  C   . GLN A 2   ? 0.6779 0.7069 0.5826 0.0385  0.0222  -0.0532 19  GLN A C   
15   O  O   . GLN A 2   ? 0.6773 0.7128 0.5795 0.0412  0.0266  -0.0516 19  GLN A O   
16   C  CB  . GLN A 2   ? 0.7526 0.7757 0.6487 0.0475  0.0151  -0.0641 19  GLN A CB  
17   C  CG  . GLN A 2   ? 0.7856 0.8059 0.6742 0.0516  0.0113  -0.0689 19  GLN A CG  
18   C  CD  . GLN A 2   ? 0.8567 0.8761 0.7416 0.0589  0.0082  -0.0762 19  GLN A CD  
19   O  OE1 . GLN A 2   ? 0.8553 0.8803 0.7366 0.0636  0.0119  -0.0766 19  GLN A OE1 
20   N  NE2 . GLN A 2   ? 0.8892 0.9016 0.7758 0.0601  0.0013  -0.0820 19  GLN A NE2 
21   N  N   . GLY A 3   ? 0.6402 0.6664 0.5524 0.0337  0.0210  -0.0512 20  GLY A N   
22   C  CA  . GLY A 3   ? 0.6440 0.6743 0.5617 0.0315  0.0241  -0.0476 20  GLY A CA  
23   C  C   . GLY A 3   ? 0.6718 0.7059 0.5903 0.0359  0.0255  -0.0496 20  GLY A C   
24   O  O   . GLY A 3   ? 0.7107 0.7415 0.6313 0.0384  0.0223  -0.0536 20  GLY A O   
25   N  N   . GLY A 4   ? 0.6432 0.6847 0.5609 0.0371  0.0304  -0.0467 21  GLY A N   
26   C  CA  . GLY A 4   ? 0.6089 0.6552 0.5264 0.0422  0.0326  -0.0483 21  GLY A CA  
27   C  C   . GLY A 4   ? 0.5569 0.6057 0.4825 0.0407  0.0334  -0.0466 21  GLY A C   
28   O  O   . GLY A 4   ? 0.5483 0.6016 0.4745 0.0449  0.0355  -0.0476 21  GLY A O   
29   N  N   . MET A 5   ? 0.4958 0.5419 0.4272 0.0353  0.0318  -0.0442 22  MET A N   
30   C  CA  . MET A 5   ? 0.4601 0.5091 0.3991 0.0339  0.0324  -0.0424 22  MET A CA  
31   C  C   . MET A 5   ? 0.4326 0.4900 0.3738 0.0343  0.0373  -0.0387 22  MET A C   
32   O  O   . MET A 5   ? 0.4265 0.4866 0.3665 0.0321  0.0398  -0.0353 22  MET A O   
33   C  CB  . MET A 5   ? 0.4167 0.4621 0.3601 0.0284  0.0301  -0.0401 22  MET A CB  
34   C  CG  . MET A 5   ? 0.3960 0.4442 0.3468 0.0269  0.0301  -0.0381 22  MET A CG  
35   S  SD  . MET A 5   ? 0.4341 0.4807 0.3883 0.0310  0.0279  -0.0415 22  MET A SD  
36   C  CE  . MET A 5   ? 0.4024 0.4401 0.3567 0.0295  0.0230  -0.0431 22  MET A CE  
37   N  N   . GLU A 6   ? 0.4012 0.4629 0.3462 0.0371  0.0387  -0.0391 23  GLU A N   
38   C  CA  . GLU A 6   ? 0.4093 0.4795 0.3586 0.0375  0.0433  -0.0352 23  GLU A CA  
39   C  C   . GLU A 6   ? 0.3868 0.4583 0.3448 0.0326  0.0423  -0.0322 23  GLU A C   
40   O  O   . GLU A 6   ? 0.3786 0.4475 0.3400 0.0323  0.0394  -0.0339 23  GLU A O   
41   C  CB  . GLU A 6   ? 0.4038 0.4786 0.3529 0.0437  0.0454  -0.0372 23  GLU A CB  
42   C  CG  . GLU A 6   ? 0.4432 0.5279 0.3959 0.0453  0.0510  -0.0329 23  GLU A CG  
43   C  CD  . GLU A 6   ? 0.4512 0.5391 0.3977 0.0471  0.0548  -0.0306 23  GLU A CD  
44   O  OE1 . GLU A 6   ? 0.4523 0.5382 0.3897 0.0520  0.0545  -0.0343 23  GLU A OE1 
45   O  OE2 . GLU A 6   ? 0.5001 0.5927 0.4510 0.0438  0.0579  -0.0251 23  GLU A OE2 
46   N  N   . PHE A 7   ? 0.3495 0.4245 0.3109 0.0288  0.0443  -0.0279 24  PHE A N   
47   C  CA  . PHE A 7   ? 0.3525 0.4296 0.3224 0.0247  0.0432  -0.0254 24  PHE A CA  
48   C  C   . PHE A 7   ? 0.3799 0.4660 0.3570 0.0258  0.0472  -0.0220 24  PHE A C   
49   O  O   . PHE A 7   ? 0.3735 0.4641 0.3504 0.0263  0.0511  -0.0189 24  PHE A O   
50   C  CB  . PHE A 7   ? 0.3463 0.4204 0.3164 0.0195  0.0418  -0.0234 24  PHE A CB  
51   C  CG  . PHE A 7   ? 0.3622 0.4281 0.3270 0.0180  0.0379  -0.0260 24  PHE A CG  
52   C  CD1 . PHE A 7   ? 0.3834 0.4451 0.3405 0.0191  0.0378  -0.0275 24  PHE A CD1 
53   C  CD2 . PHE A 7   ? 0.3629 0.4258 0.3306 0.0158  0.0343  -0.0266 24  PHE A CD2 
54   C  CE1 . PHE A 7   ? 0.3770 0.4316 0.3306 0.0177  0.0343  -0.0294 24  PHE A CE1 
55   C  CE2 . PHE A 7   ? 0.3394 0.3955 0.3029 0.0147  0.0312  -0.0281 24  PHE A CE2 
56   C  CZ  . PHE A 7   ? 0.3525 0.4045 0.3095 0.0155  0.0313  -0.0294 24  PHE A CZ  
57   N  N   . LEU A 8   ? 0.3469 0.4359 0.3307 0.0263  0.0462  -0.0222 25  LEU A N   
58   C  CA  . LEU A 8   ? 0.3649 0.4627 0.3571 0.0273  0.0496  -0.0189 25  LEU A CA  
59   C  C   . LEU A 8   ? 0.3756 0.4751 0.3774 0.0228  0.0470  -0.0171 25  LEU A C   
60   O  O   . LEU A 8   ? 0.4099 0.5044 0.4112 0.0210  0.0425  -0.0193 25  LEU A O   
61   C  CB  . LEU A 8   ? 0.3814 0.4823 0.3737 0.0328  0.0510  -0.0209 25  LEU A CB  
62   C  CG  . LEU A 8   ? 0.3907 0.4895 0.3729 0.0382  0.0528  -0.0239 25  LEU A CG  
63   C  CD1 . LEU A 8   ? 0.4281 0.5302 0.4115 0.0438  0.0539  -0.0261 25  LEU A CD1 
64   C  CD2 . LEU A 8   ? 0.4258 0.5292 0.4049 0.0393  0.0576  -0.0206 25  LEU A CD2 
65   N  N   . VAL A 9   ? 0.3548 0.4614 0.3656 0.0213  0.0495  -0.0128 26  VAL A N   
66   C  CA  . VAL A 9   ? 0.3567 0.4660 0.3782 0.0176  0.0468  -0.0114 26  VAL A CA  
67   C  C   . VAL A 9   ? 0.3466 0.4641 0.3769 0.0203  0.0491  -0.0096 26  VAL A C   
68   O  O   . VAL A 9   ? 0.3229 0.4470 0.3560 0.0227  0.0543  -0.0063 26  VAL A O   
69   C  CB  . VAL A 9   ? 0.3637 0.4743 0.3912 0.0129  0.0469  -0.0079 26  VAL A CB  
70   C  CG1 . VAL A 9   ? 0.3740 0.4876 0.4134 0.0096  0.0433  -0.0071 26  VAL A CG1 
71   C  CG2 . VAL A 9   ? 0.3722 0.4747 0.3908 0.0105  0.0448  -0.0096 26  VAL A CG2 
72   N  N   . LYS A 10  ? 0.3214 0.4390 0.3560 0.0203  0.0455  -0.0114 27  LYS A N   
73   C  CA  . LYS A 10  ? 0.3359 0.4613 0.3796 0.0228  0.0472  -0.0099 27  LYS A CA  
74   C  C   . LYS A 10  ? 0.3622 0.4895 0.4160 0.0195  0.0426  -0.0096 27  LYS A C   
75   O  O   . LYS A 10  ? 0.3590 0.4805 0.4100 0.0168  0.0375  -0.0119 27  LYS A O   
76   C  CB  . LYS A 10  ? 0.3300 0.4538 0.3678 0.0281  0.0475  -0.0132 27  LYS A CB  
77   C  CG  . LYS A 10  ? 0.3757 0.4981 0.4037 0.0324  0.0516  -0.0144 27  LYS A CG  
78   C  CD  . LYS A 10  ? 0.3914 0.5122 0.4151 0.0378  0.0513  -0.0181 27  LYS A CD  
79   C  CE  . LYS A 10  ? 0.4377 0.5561 0.4508 0.0424  0.0543  -0.0203 27  LYS A CE  
80   N  NZ  . LYS A 10  ? 0.4450 0.5608 0.4543 0.0477  0.0532  -0.0247 27  LYS A NZ  
81   N  N   . SER A 11  ? 0.3298 0.4656 0.3956 0.0201  0.0442  -0.0067 28  SER A N   
82   C  CA  . SER A 11  ? 0.3738 0.5127 0.4508 0.0173  0.0397  -0.0063 28  SER A CA  
83   C  C   . SER A 11  ? 0.4084 0.5510 0.4894 0.0207  0.0387  -0.0074 28  SER A C   
84   O  O   . SER A 11  ? 0.4532 0.6013 0.5461 0.0194  0.0364  -0.0061 28  SER A O   
85   C  CB  . SER A 11  ? 0.3958 0.5417 0.4865 0.0142  0.0414  -0.0016 28  SER A CB  
86   O  OG  . SER A 11  ? 0.4232 0.5651 0.5109 0.0107  0.0414  -0.0007 28  SER A OG  
87   N  N   . VAL A 12  ? 0.3881 0.5275 0.4600 0.0250  0.0399  -0.0099 29  VAL A N   
88   C  CA  . VAL A 12  ? 0.3808 0.5234 0.4563 0.0288  0.0394  -0.0109 29  VAL A CA  
89   C  C   . VAL A 12  ? 0.3970 0.5350 0.4712 0.0277  0.0330  -0.0136 29  VAL A C   
90   O  O   . VAL A 12  ? 0.4071 0.5387 0.4753 0.0249  0.0294  -0.0153 29  VAL A O   
91   C  CB  . VAL A 12  ? 0.3842 0.5253 0.4513 0.0343  0.0434  -0.0126 29  VAL A CB  
92   C  CG1 . VAL A 12  ? 0.4019 0.5489 0.4699 0.0363  0.0501  -0.0095 29  VAL A CG1 
93   C  CG2 . VAL A 12  ? 0.3759 0.5067 0.4298 0.0344  0.0412  -0.0164 29  VAL A CG2 
94   N  N   . ARG A 13  ? 0.4070 0.5488 0.4868 0.0304  0.0317  -0.0139 30  ARG A N   
95   C  CA  . ARG A 13  ? 0.4081 0.5465 0.4868 0.0303  0.0259  -0.0159 30  ARG A CA  
96   C  C   . ARG A 13  ? 0.3626 0.4921 0.4289 0.0321  0.0252  -0.0186 30  ARG A C   
97   O  O   . ARG A 13  ? 0.3725 0.5006 0.4347 0.0358  0.0285  -0.0196 30  ARG A O   
98   C  CB  . ARG A 13  ? 0.4224 0.5674 0.5103 0.0332  0.0253  -0.0152 30  ARG A CB  
99   C  CG  . ARG A 13  ? 0.4728 0.6256 0.5743 0.0306  0.0231  -0.0130 30  ARG A CG  
100  C  CD  . ARG A 13  ? 0.5027 0.6633 0.6145 0.0339  0.0236  -0.0117 30  ARG A CD  
101  N  NE  . ARG A 13  ? 0.5503 0.7081 0.6591 0.0366  0.0195  -0.0136 30  ARG A NE  
102  C  CZ  . ARG A 13  ? 0.5267 0.6878 0.6388 0.0409  0.0208  -0.0134 30  ARG A CZ  
103  N  NH1 . ARG A 13  ? 0.5068 0.6747 0.6256 0.0434  0.0260  -0.0115 30  ARG A NH1 
104  N  NH2 . ARG A 13  ? 0.4766 0.6346 0.5858 0.0430  0.0169  -0.0148 30  ARG A NH2 
105  N  N   . PRO A 14  ? 0.3981 0.5217 0.4588 0.0301  0.0208  -0.0199 31  PRO A N   
106  C  CA  . PRO A 14  ? 0.3840 0.4995 0.4346 0.0318  0.0202  -0.0218 31  PRO A CA  
107  C  C   . PRO A 14  ? 0.3715 0.4869 0.4233 0.0361  0.0197  -0.0223 31  PRO A C   
108  O  O   . PRO A 14  ? 0.3713 0.4815 0.4174 0.0386  0.0211  -0.0238 31  PRO A O   
109  C  CB  . PRO A 14  ? 0.3807 0.4919 0.4271 0.0289  0.0157  -0.0221 31  PRO A CB  
110  C  CG  . PRO A 14  ? 0.4174 0.5347 0.4724 0.0270  0.0126  -0.0213 31  PRO A CG  
111  C  CD  . PRO A 14  ? 0.3949 0.5190 0.4584 0.0264  0.0163  -0.0198 31  PRO A CD  
112  N  N   . GLU A 15  ? 0.3751 0.4960 0.4348 0.0371  0.0175  -0.0213 32  GLU A N   
113  C  CA  . GLU A 15  ? 0.3774 0.4976 0.4383 0.0411  0.0163  -0.0216 32  GLU A CA  
114  C  C   . GLU A 15  ? 0.3970 0.5195 0.4604 0.0451  0.0204  -0.0223 32  GLU A C   
115  O  O   . GLU A 15  ? 0.3908 0.5116 0.4548 0.0487  0.0197  -0.0229 32  GLU A O   
116  C  CB  . GLU A 15  ? 0.3818 0.5073 0.4500 0.0412  0.0122  -0.0203 32  GLU A CB  
117  C  CG  . GLU A 15  ? 0.4161 0.5507 0.4952 0.0407  0.0131  -0.0191 32  GLU A CG  
118  C  CD  . GLU A 15  ? 0.4121 0.5492 0.4941 0.0361  0.0117  -0.0186 32  GLU A CD  
119  O  OE1 . GLU A 15  ? 0.4292 0.5609 0.5039 0.0334  0.0109  -0.0195 32  GLU A OE1 
120  O  OE2 . GLU A 15  ? 0.4797 0.6244 0.5725 0.0352  0.0110  -0.0174 32  GLU A OE2 
121  N  N   . THR A 16  ? 0.3731 0.4997 0.4382 0.0450  0.0247  -0.0220 33  THR A N   
122  C  CA  . THR A 16  ? 0.3827 0.5114 0.4485 0.0497  0.0290  -0.0230 33  THR A CA  
123  C  C   . THR A 16  ? 0.3994 0.5237 0.4565 0.0504  0.0323  -0.0248 33  THR A C   
124  O  O   . THR A 16  ? 0.4301 0.5567 0.4866 0.0547  0.0361  -0.0259 33  THR A O   
125  C  CB  . THR A 16  ? 0.3816 0.5208 0.4577 0.0508  0.0319  -0.0206 33  THR A CB  
126  O  OG1 . THR A 16  ? 0.3832 0.5261 0.4616 0.0468  0.0336  -0.0185 33  THR A OG1 
127  C  CG2 . THR A 16  ? 0.4152 0.5590 0.5004 0.0509  0.0283  -0.0193 33  THR A CG2 
128  N  N   . LEU A 17  ? 0.3876 0.5059 0.4377 0.0469  0.0309  -0.0253 34  LEU A N   
129  C  CA  . LEU A 17  ? 0.3683 0.4829 0.4103 0.0474  0.0338  -0.0269 34  LEU A CA  
130  C  C   . LEU A 17  ? 0.3950 0.5018 0.4305 0.0507  0.0326  -0.0304 34  LEU A C   
131  O  O   . LEU A 17  ? 0.3587 0.4593 0.3925 0.0495  0.0288  -0.0309 34  LEU A O   
132  C  CB  . LEU A 17  ? 0.3981 0.5097 0.4361 0.0422  0.0328  -0.0258 34  LEU A CB  
133  C  CG  . LEU A 17  ? 0.4001 0.5070 0.4290 0.0424  0.0351  -0.0274 34  LEU A CG  
134  C  CD1 . LEU A 17  ? 0.4089 0.5220 0.4383 0.0454  0.0405  -0.0268 34  LEU A CD1 
135  C  CD2 . LEU A 17  ? 0.3902 0.4935 0.4155 0.0372  0.0334  -0.0264 34  LEU A CD2 
136  N  N   . LYS A 18  ? 0.3731 0.4801 0.4052 0.0551  0.0358  -0.0327 35  LYS A N   
137  C  CA  . LYS A 18  ? 0.3776 0.4765 0.4037 0.0582  0.0342  -0.0367 35  LYS A CA  
138  C  C   . LYS A 18  ? 0.3756 0.4675 0.3938 0.0550  0.0329  -0.0377 35  LYS A C   
139  O  O   . LYS A 18  ? 0.3911 0.4849 0.4051 0.0540  0.0356  -0.0372 35  LYS A O   
140  C  CB  . LYS A 18  ? 0.4173 0.5186 0.4416 0.0645  0.0375  -0.0396 35  LYS A CB  
141  C  CG  . LYS A 18  ? 0.4551 0.5478 0.4721 0.0676  0.0357  -0.0446 35  LYS A CG  
142  C  CD  . LYS A 18  ? 0.5900 0.6846 0.6062 0.0750  0.0377  -0.0484 35  LYS A CD  
143  C  CE  . LYS A 18  ? 0.6658 0.7530 0.6734 0.0782  0.0364  -0.0538 35  LYS A CE  
144  N  NZ  . LYS A 18  ? 0.7304 0.8112 0.7398 0.0827  0.0328  -0.0584 35  LYS A NZ  
145  N  N   . THR A 19  ? 0.3314 0.4156 0.3481 0.0536  0.0289  -0.0385 36  THR A N   
146  C  CA  . THR A 19  ? 0.3436 0.4211 0.3538 0.0506  0.0274  -0.0392 36  THR A CA  
147  C  C   . THR A 19  ? 0.3555 0.4249 0.3661 0.0513  0.0234  -0.0405 36  THR A C   
148  O  O   . THR A 19  ? 0.3407 0.4103 0.3569 0.0525  0.0216  -0.0395 36  THR A O   
149  C  CB  . THR A 19  ? 0.3427 0.4219 0.3528 0.0450  0.0270  -0.0357 36  THR A CB  
150  O  OG1 . THR A 19  ? 0.3149 0.3876 0.3187 0.0423  0.0256  -0.0362 36  THR A OG1 
151  C  CG2 . THR A 19  ? 0.3379 0.4183 0.3535 0.0433  0.0241  -0.0331 36  THR A CG2 
152  N  N   . ALA A 20  ? 0.3207 0.3833 0.3259 0.0506  0.0221  -0.0426 37  ALA A N   
153  C  CA  . ALA A 20  ? 0.3620 0.4169 0.3689 0.0506  0.0183  -0.0431 37  ALA A CA  
154  C  C   . ALA A 20  ? 0.3267 0.3811 0.3359 0.0467  0.0164  -0.0385 37  ALA A C   
155  O  O   . ALA A 20  ? 0.3341 0.3856 0.3480 0.0475  0.0140  -0.0370 37  ALA A O   
156  C  CB  . ALA A 20  ? 0.3497 0.3978 0.3512 0.0506  0.0171  -0.0462 37  ALA A CB  
157  N  N   . THR A 21  ? 0.3009 0.3581 0.3070 0.0428  0.0175  -0.0362 38  THR A N   
158  C  CA  . THR A 21  ? 0.3043 0.3615 0.3114 0.0396  0.0158  -0.0324 38  THR A CA  
159  C  C   . THR A 21  ? 0.3469 0.4107 0.3537 0.0370  0.0172  -0.0306 38  THR A C   
160  O  O   . THR A 21  ? 0.3371 0.4020 0.3401 0.0351  0.0191  -0.0313 38  THR A O   
161  C  CB  . THR A 21  ? 0.3263 0.3771 0.3294 0.0371  0.0143  -0.0316 38  THR A CB  
162  O  OG1 . THR A 21  ? 0.3220 0.3665 0.3268 0.0393  0.0126  -0.0334 38  THR A OG1 
163  C  CG2 . THR A 21  ? 0.3292 0.3805 0.3329 0.0349  0.0127  -0.0275 38  THR A CG2 
164  N  N   . LEU A 22  ? 0.2942 0.3621 0.3053 0.0370  0.0159  -0.0283 39  LEU A N   
165  C  CA  . LEU A 22  ? 0.3020 0.3756 0.3143 0.0344  0.0159  -0.0268 39  LEU A CA  
166  C  C   . LEU A 22  ? 0.3225 0.3936 0.3317 0.0320  0.0134  -0.0247 39  LEU A C   
167  O  O   . LEU A 22  ? 0.3211 0.3901 0.3311 0.0335  0.0113  -0.0229 39  LEU A O   
168  C  CB  . LEU A 22  ? 0.2951 0.3752 0.3143 0.0363  0.0155  -0.0260 39  LEU A CB  
169  C  CG  . LEU A 22  ? 0.3344 0.4207 0.3567 0.0339  0.0145  -0.0246 39  LEU A CG  
170  C  CD1 . LEU A 22  ? 0.3434 0.4327 0.3658 0.0316  0.0173  -0.0252 39  LEU A CD1 
171  C  CD2 . LEU A 22  ? 0.3308 0.4230 0.3607 0.0362  0.0135  -0.0238 39  LEU A CD2 
172  N  N   . VAL A 23  ? 0.3002 0.3715 0.3058 0.0288  0.0137  -0.0246 40  VAL A N   
173  C  CA  . VAL A 23  ? 0.3114 0.3802 0.3130 0.0269  0.0116  -0.0231 40  VAL A CA  
174  C  C   . VAL A 23  ? 0.3237 0.3979 0.3276 0.0257  0.0096  -0.0225 40  VAL A C   
175  O  O   . VAL A 23  ? 0.3241 0.4021 0.3306 0.0239  0.0104  -0.0235 40  VAL A O   
176  C  CB  . VAL A 23  ? 0.3159 0.3803 0.3117 0.0244  0.0128  -0.0238 40  VAL A CB  
177  C  CG1 . VAL A 23  ? 0.3352 0.3971 0.3268 0.0231  0.0108  -0.0220 40  VAL A CG1 
178  C  CG2 . VAL A 23  ? 0.3199 0.3794 0.3141 0.0257  0.0143  -0.0252 40  VAL A CG2 
179  N  N   . LEU A 24  ? 0.3342 0.4088 0.3374 0.0270  0.0067  -0.0208 41  LEU A N   
180  C  CA  . LEU A 24  ? 0.3101 0.3895 0.3150 0.0267  0.0038  -0.0208 41  LEU A CA  
181  C  C   . LEU A 24  ? 0.3304 0.4074 0.3289 0.0265  0.0016  -0.0198 41  LEU A C   
182  O  O   . LEU A 24  ? 0.3135 0.3866 0.3082 0.0279  0.0021  -0.0178 41  LEU A O   
183  C  CB  . LEU A 24  ? 0.3191 0.4029 0.3293 0.0297  0.0020  -0.0198 41  LEU A CB  
184  C  CG  . LEU A 24  ? 0.3129 0.3999 0.3299 0.0307  0.0041  -0.0206 41  LEU A CG  
185  C  CD1 . LEU A 24  ? 0.3193 0.4094 0.3408 0.0342  0.0023  -0.0191 41  LEU A CD1 
186  C  CD2 . LEU A 24  ? 0.3417 0.4337 0.3635 0.0283  0.0046  -0.0220 41  LEU A CD2 
187  N  N   . ALA A 25  ? 0.3302 0.4098 0.3282 0.0251  -0.0008 -0.0212 42  ALA A N   
188  C  CA  . ALA A 25  ? 0.3475 0.4255 0.3391 0.0257  -0.0031 -0.0207 42  ALA A CA  
189  C  C   . ALA A 25  ? 0.3321 0.4140 0.3237 0.0292  -0.0067 -0.0197 42  ALA A C   
190  O  O   . ALA A 25  ? 0.3608 0.4475 0.3582 0.0300  -0.0086 -0.0206 42  ALA A O   
191  C  CB  . ALA A 25  ? 0.3863 0.4643 0.3767 0.0227  -0.0044 -0.0233 42  ALA A CB  
192  N  N   . VAL A 26  ? 0.3625 0.4426 0.3476 0.0318  -0.0074 -0.0174 43  VAL A N   
193  C  CA  . VAL A 26  ? 0.3696 0.4534 0.3528 0.0360  -0.0107 -0.0159 43  VAL A CA  
194  C  C   . VAL A 26  ? 0.3776 0.4610 0.3527 0.0372  -0.0128 -0.0164 43  VAL A C   
195  O  O   . VAL A 26  ? 0.3968 0.4760 0.3667 0.0367  -0.0105 -0.0148 43  VAL A O   
196  C  CB  . VAL A 26  ? 0.3554 0.4385 0.3390 0.0392  -0.0089 -0.0112 43  VAL A CB  
197  C  CG1 . VAL A 26  ? 0.3911 0.4784 0.3717 0.0441  -0.0120 -0.0089 43  VAL A CG1 
198  C  CG2 . VAL A 26  ? 0.3575 0.4408 0.3491 0.0386  -0.0071 -0.0112 43  VAL A CG2 
199  N  N   . GLY A 27  ? 0.3971 0.4846 0.3711 0.0390  -0.0174 -0.0188 44  GLY A N   
200  C  CA  . GLY A 27  ? 0.4421 0.5295 0.4078 0.0412  -0.0199 -0.0199 44  GLY A CA  
201  C  C   . GLY A 27  ? 0.4850 0.5742 0.4442 0.0470  -0.0201 -0.0156 44  GLY A C   
202  O  O   . GLY A 27  ? 0.4925 0.5837 0.4545 0.0494  -0.0193 -0.0121 44  GLY A O   
203  N  N   . GLU A 28  ? 0.4625 0.5511 0.4128 0.0496  -0.0211 -0.0157 45  GLU A N   
204  C  CA  . GLU A 28  ? 0.5193 0.6107 0.4627 0.0558  -0.0212 -0.0112 45  GLU A CA  
205  C  C   . GLU A 28  ? 0.5730 0.6705 0.5167 0.0601  -0.0261 -0.0125 45  GLU A C   
206  O  O   . GLU A 28  ? 0.6846 0.7842 0.6298 0.0594  -0.0309 -0.0182 45  GLU A O   
207  C  CB  . GLU A 28  ? 0.5573 0.6476 0.4907 0.0584  -0.0213 -0.0113 45  GLU A CB  
208  C  CG  . GLU A 28  ? 0.5369 0.6225 0.4690 0.0564  -0.0159 -0.0072 45  GLU A CG  
209  C  CD  . GLU A 28  ? 0.5858 0.6710 0.5081 0.0596  -0.0155 -0.0067 45  GLU A CD  
210  O  OE1 . GLU A 28  ? 0.6248 0.7139 0.5404 0.0659  -0.0159 -0.0030 45  GLU A OE1 
211  O  OE2 . GLU A 28  ? 0.5938 0.6751 0.5150 0.0561  -0.0147 -0.0095 45  GLU A OE2 
212  N  N   . GLY A 29  ? 0.6051 0.7055 0.5480 0.0645  -0.0250 -0.0069 46  GLY A N   
213  C  CA  . GLY A 29  ? 0.6033 0.7094 0.5479 0.0684  -0.0291 -0.0072 46  GLY A CA  
214  C  C   . GLY A 29  ? 0.5953 0.7019 0.5510 0.0654  -0.0285 -0.0070 46  GLY A C   
215  O  O   . GLY A 29  ? 0.5999 0.7113 0.5587 0.0675  -0.0324 -0.0086 46  GLY A O   
216  N  N   . ARG A 30  ? 0.6046 0.7065 0.5661 0.0608  -0.0237 -0.0054 47  ARG A N   
217  C  CA  . ARG A 30  ? 0.5644 0.6664 0.5362 0.0581  -0.0226 -0.0055 47  ARG A CA  
218  C  C   . ARG A 30  ? 0.5761 0.6806 0.5540 0.0550  -0.0260 -0.0116 47  ARG A C   
219  O  O   . ARG A 30  ? 0.5726 0.6797 0.5585 0.0545  -0.0265 -0.0118 47  ARG A O   
220  C  CB  . ARG A 30  ? 0.5779 0.6832 0.5522 0.0627  -0.0226 -0.0006 47  ARG A CB  
221  C  CG  . ARG A 30  ? 0.6103 0.7147 0.5789 0.0668  -0.0200 0.0062  47  ARG A CG  
222  C  CD  . ARG A 30  ? 0.6115 0.7202 0.5821 0.0720  -0.0209 0.0113  47  ARG A CD  
223  N  NE  . ARG A 30  ? 0.6541 0.7687 0.6257 0.0741  -0.0261 0.0076  47  ARG A NE  
224  C  CZ  . ARG A 30  ? 0.6769 0.7972 0.6444 0.0802  -0.0291 0.0102  47  ARG A CZ  
225  N  NH1 . ARG A 30  ? 0.6741 0.7952 0.6358 0.0852  -0.0270 0.0170  47  ARG A NH1 
226  N  NH2 . ARG A 30  ? 0.7165 0.8419 0.6858 0.0816  -0.0344 0.0061  47  ARG A NH2 
227  N  N   . LYS A 31  ? 0.5996 0.7032 0.5746 0.0528  -0.0282 -0.0161 48  LYS A N   
228  C  CA  . LYS A 31  ? 0.5717 0.6779 0.5534 0.0498  -0.0319 -0.0215 48  LYS A CA  
229  C  C   . LYS A 31  ? 0.5696 0.6733 0.5596 0.0443  -0.0280 -0.0222 48  LYS A C   
230  O  O   . LYS A 31  ? 0.5297 0.6283 0.5175 0.0418  -0.0236 -0.0210 48  LYS A O   
231  C  CB  . LYS A 31  ? 0.5619 0.6673 0.5382 0.0495  -0.0357 -0.0260 48  LYS A CB  
232  C  CG  . LYS A 31  ? 0.6165 0.7246 0.5831 0.0557  -0.0396 -0.0259 48  LYS A CG  
233  C  CD  . LYS A 31  ? 0.6351 0.7416 0.5960 0.0556  -0.0432 -0.0309 48  LYS A CD  
234  C  CE  . LYS A 31  ? 0.7104 0.8204 0.6610 0.0627  -0.0478 -0.0316 48  LYS A CE  
235  N  NZ  . LYS A 31  ? 0.6964 0.8054 0.6375 0.0669  -0.0433 -0.0254 48  LYS A NZ  
236  N  N   . LEU A 32  ? 0.5334 0.6410 0.5331 0.0427  -0.0297 -0.0242 49  LEU A N   
237  C  CA  . LEU A 32  ? 0.4645 0.5712 0.4723 0.0387  -0.0256 -0.0241 49  LEU A CA  
238  C  C   . LEU A 32  ? 0.4413 0.5502 0.4565 0.0348  -0.0278 -0.0280 49  LEU A C   
239  O  O   . LEU A 32  ? 0.4707 0.5846 0.4914 0.0356  -0.0327 -0.0301 49  LEU A O   
240  C  CB  . LEU A 32  ? 0.4124 0.5221 0.4266 0.0406  -0.0242 -0.0217 49  LEU A CB  
241  C  CG  . LEU A 32  ? 0.4639 0.5707 0.4738 0.0437  -0.0211 -0.0173 49  LEU A CG  
242  C  CD1 . LEU A 32  ? 0.4428 0.5517 0.4605 0.0448  -0.0193 -0.0157 49  LEU A CD1 
243  C  CD2 . LEU A 32  ? 0.4436 0.5436 0.4478 0.0417  -0.0169 -0.0162 49  LEU A CD2 
244  N  N   . GLY A 33  ? 0.4324 0.5378 0.4484 0.0307  -0.0243 -0.0286 50  GLY A N   
245  C  CA  . GLY A 33  ? 0.4376 0.5451 0.4624 0.0267  -0.0252 -0.0310 50  GLY A CA  
246  C  C   . GLY A 33  ? 0.4119 0.5242 0.4477 0.0260  -0.0232 -0.0298 50  GLY A C   
247  O  O   . GLY A 33  ? 0.3899 0.5039 0.4266 0.0287  -0.0217 -0.0277 50  GLY A O   
248  N  N   . ALA A 34  ? 0.4048 0.5195 0.4498 0.0223  -0.0230 -0.0309 51  ALA A N
[truncated: 346,240 more chars]
