# Supplementary material for: Unveiling the Catalytic Mechanism of a Processive Metalloaminopeptidase
Source: Biochemistry. 2023 Nov 4;62(22):3188–205. doi: 10.1021/acs.biochem.3c00420 (PMC10666288; doi:10.1021/acs.biochem.3c00420)
Supplement: Supplementary file 3 — bi3c00420_si_003.cif [file bi3c00420_si_003.cif]

data_rxxxxsf
# 
_audit.revision_id     1_0 
_audit.creation_date   ? 
_audit.update_record   'Initial release' 
# 
_cell.entry_id      xxxx 
_cell.length_a      182.050 
_cell.length_b      182.050 
_cell.length_c      87.570 
_cell.angle_alpha   90.000 
_cell.angle_beta    90.000 
_cell.angle_gamma   120.000 
# 
_diffrn_radiation_wavelength.id           1 
_diffrn_radiation_wavelength.wavelength   0.9537 
# 
_entry.id   xxxx 
# 
_exptl_crystal.id   1 
# 
_reflns_scale.group_code   1 
# 
_symmetry.entry_id               xxxx 
_symmetry.space_group_name_H-M   'P 63 2 2' 
_symmetry.Int_Tables_number      182 
# 
#
loop_
_refln.crystal_id
_refln.wavelength_id
_refln.scale_group_code
_refln.index_h
_refln.index_k
_refln.index_l
_refln.status
_refln.pdbx_r_free_flag
_refln.F_meas_au
_refln.F_meas_sigma_au
_refln.intensity_meas
_refln.intensity_sigma
_refln.pdbx_I_plus
_refln.pdbx_I_plus_sigma
_refln.pdbx_I_minus
_refln.pdbx_I_minus_sigma
_refln.pdbx_F_plus
_refln.pdbx_F_plus_sigma
_refln.pdbx_F_minus
_refln.pdbx_F_minus_sigma
_refln.pdbx_anom_difference
_refln.pdbx_anom_difference_sigma
1 1 1    0    0    2 o  3   55.75    1.18 3197.85  131.11 3197.85  131.11 3197.85  131.11   56.14    0.83       ?       ?      ?      ? 
1 1 1    0    0    3 o 14    0.41    0.22    0.25    0.25    0.25    0.25    0.25    0.25    0.41    0.19       ?       ?      ?      ? 
1 1 1    0    0    4 o 17   44.75    0.81 2032.81   72.06 2032.81   72.06 2032.81   72.06   44.91    0.57       ?       ?      ?      ? 
1 1 1    0    0    5 o  8    0.37    0.24   -0.05    0.44   -0.05    0.44   -0.05    0.44    0.31    0.20       ?       ?      ?      ? 
1 1 1    0    0    6 o 18   13.96    0.26  195.41    7.16  195.41    7.16  195.41    7.16   13.97    0.18       ?       ?      ?      ? 
1 1 1    0    0    7 o 10    0.42    0.28   -0.09    0.59   -0.09    0.59   -0.09    0.59    0.35    0.23       ?       ?      ?      ? 
1 1 1    0    0    8 o 17    9.66    0.19   93.48    3.66   93.48    3.66   93.48    3.66    9.66    0.13       ?       ?      ?      ? 
1 1 1    0    0    9 o 13    0.36    0.25   -0.87    0.73   -0.87    0.73   -0.87    0.73    0.27    0.20       ?       ?      ?      ? 
1 1 1    0    0   10 o 14   39.91    0.73 1625.79   57.88 1625.79   57.88 1625.79   57.88   40.12    0.51       ?       ?      ?      ? 
1 1 1    0    0   11 o 10    0.75    0.41    0.80    0.89    0.80    0.89    0.80    0.89    0.73    0.36       ?       ?      ?      ? 
1 1 1    0    0   12 o 14    3.93    0.17   15.58    1.34   15.58    1.34   15.58    1.34    3.94    0.12       ?       ?      ?      ? 
1 1 1    0    0   13 o  3    0.75    0.44    0.69    1.06    0.69    1.06    0.69    1.06    0.70    0.38       ?       ?      ?      ? 
1 1 1    0    0   14 o 16    8.43    0.22   71.44    3.75   71.44    3.75   71.44    3.75    8.44    0.16       ?       ?      ?      ? 
1 1 1    0    0   15 o 11    0.77    0.47    0.57    1.36    0.57    1.36    0.57    1.36    0.70    0.41       ?       ?      ?      ? 
1 1 1    0    0   16 o  3    3.05    0.48   10.01    2.71   10.01    2.71   10.01    2.71    3.11    0.32       ?       ?      ?      ? 
1 1 1    0    0   17 o  3    1.83    0.68    4.55    2.32    4.55    2.32    4.55    2.32    1.98    0.48       ?       ?      ?      ? 
1 1 1    0    0   18 o  3   33.15    0.70 1114.25   46.30 1114.25   46.30 1114.25   46.30   33.26    0.49       ?       ?      ?      ? 
1 1 1    0    0   19 o  5    0.79    0.54   -1.34    2.56   -1.34    2.56   -1.34    2.56    0.63    0.44       ?       ?      ?      ? 
1 1 1    0    0   20 o  5   76.94    1.68 6286.90  257.64 6286.90  257.64 6286.90  257.64   78.08    1.17       ?       ?      ?      ? 
1 1 1    0    0   21 o 18    0.52    0.37   -1.45    1.43   -1.45    1.43   -1.45    1.43    0.40    0.29       ?       ?      ?      ? 
1 1 1    0    0   22 o 17   11.98    0.25  144.00    6.06  144.00    6.06  144.00    6.06   11.99    0.18       ?       ?      ?      ? 
1 1 1    0    0   23 o  8    0.82    0.51    0.57    1.61    0.57    1.61    0.57    1.61    0.73    0.44       ?       ?      ?      ? 
1 1 1    0    0   24 o 11    2.31    0.42    5.88    1.76    5.88    1.76    5.88    1.76    2.38    0.27       ?       ?      ?      ? 
1 1 1    0    0   25 f  0    0.74    0.48    0.09    1.61    0.09    1.61    0.09    1.61    0.63    0.41       ?       ?      ?      ? 
1 1 1    0    0   26 o 15   17.26    0.34  299.91   11.58  299.91   11.58  299.91   11.58   17.29    0.24       ?       ?      ?      ? 
1 1 1    0    0   27 o  4    0.75    0.49    0.11    1.66    0.11    1.66    0.11    1.66    0.64    0.41       ?       ?      ?      ? 
1 1 1    0    0   28 o 14   12.60    0.31  160.33    7.89  160.33    7.89  160.33    7.89   12.63    0.22       ?       ?      ?      ? 
1 1 1    0    0   29 o  1    0.52    0.37   -1.92    1.59   -1.92    1.59   -1.92    1.59    0.40    0.29       ?       ?      ?      ? 
1 1 1    0    0   30 o 16    6.87    0.22   47.60    3.05   47.60    3.05   47.60    3.05    6.88    0.16       ?       ?      ?      ? 
1 1 1    0    0   31 o  9    1.54    0.54    3.19    1.49    3.19    1.49    3.19    1.49    1.67    0.36       ?       ?      ?      ? 
1 1 1    0    0   32 o  9    7.19    0.23   52.31    3.24   52.31    3.24   52.31    3.24    7.21    0.16       ?       ?      ?      ? 
1 1 1    0    0   33 o  8    1.63    0.73    4.14    2.49    4.14    2.49    4.14    2.49    1.78    0.56       ?       ?      ?      ? 
1 1 1    0    0   34 o 18    6.90    0.23   48.37    3.19   48.37    3.19   48.37    3.19    6.93    0.16       ?       ?      ?      ? 
1 1 1    0    0   35 f  0    0.77    0.52   -0.25    2.10   -0.25    2.10   -0.25    2.10    0.65    0.43       ?       ?      ?      ? 
1 1 1    0    0   36 o 14    2.07    0.52    5.28    1.87    5.28    1.87    5.28    1.87    2.20    0.32       ?       ?      ?      ? 
1 1 1    0    0   37 o 17    0.46    0.34   -2.88    1.63   -2.88    1.63   -2.88    1.63    0.35    0.26       ?       ?      ?      ? 
1 1 1    0    0   38 o 19    6.67    0.26   45.80    3.42   45.80    3.42   45.80    3.42    6.72    0.18       ?       ?      ?      ? 
1 1 1    0    0   39 o  7    0.69    0.47   -0.79    2.01   -0.79    2.01   -0.79    2.01    0.56    0.39       ?       ?      ?      ? 
1 1 1    0    0   40 o  1    6.15    0.27   39.39    3.35   39.39    3.35   39.39    3.35    6.21    0.19       ?       ?      ?      ? 
1 1 1    0    0   41 o  3    0.64    0.45   -1.42    2.10   -1.42    2.10   -1.42    2.10    0.51    0.36       ?       ?      ?      ? 
1 1 1    0    0   42 o  9    5.38    0.31   31.01    3.33   31.01    3.33   31.01    3.33    5.48    0.22       ?       ?      ?      ? 
1 1 1    0    0   43 o 19    2.07    0.66    6.53    2.39    6.53    2.39    6.53    2.39    2.35    0.39       ?       ?      ?      ? 
1 1 1    0    0   44 o 16    1.17    0.67    3.16    2.40    3.16    2.40    3.16    2.40    1.30    0.60       ?       ?      ?      ? 
1 1 1    0    0   45 o 15    0.75    0.51    0.48    2.22    0.48    2.22    0.48    2.22    0.69    0.45       ?       ?      ?      ? 
1 1 1    0    0   46 o 16    1.21    0.66    4.07    2.23    4.07    2.23    4.07    2.23    1.52    0.56       ?       ?      ?      ? 
1 1 1    0    0   47 f  0    0.57    0.42   -3.16    3.08   -3.16    3.08   -3.16    3.08    0.48    0.36       ?       ?      ?      ? 
1 1 1    0    0   48 o  4    0.63    0.45    0.87    2.10    0.87    2.10    0.87    2.10    0.62    0.42       ?       ?      ?      ? 
1 1 1    0    0   49 o 16    0.62    0.45    1.67    2.62    1.67    2.62    1.67    2.62    0.65    0.45       ?       ?      ?      ? 
1 1 1    0    0   50 o 12    1.26    0.70    9.63    2.52    9.63    2.52    9.63    2.52    2.33    0.42       ?       ?      ?      ? 
1 1 1    0    0   51 o  8    0.43    0.32   -0.05    2.15   -0.05    2.15   -0.05    2.15    0.42    0.31       ?       ?      ?      ? 
1 1 1    1    0    2 o 19   22.23    0.19  494.46    8.28  494.46    8.28  494.46    8.28   22.23    0.13       ?       ?      ?      ? 
1 1 1    1    0    3 o  2   10.93    0.08  119.41    1.77  119.41    1.77  119.41    1.77   10.93    0.06       ?       ?      ?      ? 
1 1 1    1    0    4 o 14    9.57    0.07   91.62    1.39   91.62    1.39   91.62    1.39    9.57    0.05       ?       ?      ?      ? 
1 1 1    1    0    5 o 14    8.33    0.07   69.40    1.09   69.40    1.09   69.40    1.09    8.33    0.05       ?       ?      ?      ? 
1 1 1    1    0    6 o 14    6.04    0.05   36.49    0.65   36.49    0.65   36.49    0.65    6.04    0.04       ?       ?      ?      ? 
1 1 1    1    0    7 o  2    5.00    0.05   25.04    0.52   25.04    0.52   25.04    0.52    5.00    0.04       ?       ?      ?      ? 
1 1 1    1    0    8 o 11    4.34    0.05   18.82    0.47   18.82    0.47   18.82    0.47    4.34    0.04       ?       ?      ?      ? 
1 1 1    1    0    9 o  7   11.78    0.09  138.87    2.21  138.87    2.21  138.87    2.21   11.78    0.07       ?       ?      ?      ? 
1 1 1    1    0   10 o  1    8.23    0.07   67.80    1.23   67.80    1.23   67.80    1.23    8.23    0.05       ?       ?      ?      ? 
1 1 1    1    0   11 o  5    5.91    0.07   34.90    0.81   34.90    0.81   34.90    0.81    5.91    0.05       ?       ?      ?      ? 
1 1 1    1    0   12 o 18    4.11    0.08   16.92    0.62   16.92    0.62   16.92    0.62    4.11    0.05       ?       ?      ?      ? 
1 1 1    1    0   13 o 17    3.72    0.08   13.84    0.61   13.84    0.61   13.84    0.61    3.72    0.06       ?       ?      ?      ? 
1 1 1    1    0   14 o 11    5.26    0.08   27.68    0.84   27.68    0.84   27.68    0.84    5.26    0.06       ?       ?      ?      ? 
1 1 1    1    0   15 o 13   11.44    0.10  130.88    2.33  130.88    2.33  130.88    2.33   11.44    0.07       ?       ?      ?      ? 
1 1 1    1    0   16 o  6    0.47    0.31   -0.13    0.74   -0.13    0.74   -0.13    0.74    0.39    0.26       ?       ?      ?      ? 
1 1 1    1    0   17 o 19   19.10    0.23  365.52    8.60  365.52    8.60  365.52    8.60   19.11    0.16       ?       ?      ?      ? 
1 1 1    1    0   18 o 13   10.33    0.10  106.81    2.05  106.81    2.05  106.81    2.05   10.33    0.07       ?       ?      ?      ? 
1 1 1    1    0   19 o 16    1.25    0.39    1.96    0.86    1.96    0.86    1.96    0.86    1.33    0.25       ?       ?      ?      ? 
1 1 1    1    0   20 o  7   20.87    0.17  436.09    7.24  436.09    7.24  436.09    7.24   20.88    0.12       ?       ?      ?      ? 
1 1 1    1    0   21 o  1   17.88    0.15  319.90    5.30  319.90    5.30  319.90    5.30   17.88    0.10       ?       ?      ?      ? 
1 1 1    1    0   22 o  2    2.73    0.14    7.54    0.75    7.54    0.75    7.54    0.75    2.74    0.10       ?       ?      ?      ? 
1 1 1    1    0   23 o  9    1.55    0.24    2.58    0.70    2.58    0.70    2.58    0.70    1.58    0.16       ?       ?      ?      ? 
1 1 1    1    0   24 o 18    1.63    0.25    2.84    0.76    2.84    0.76    2.84    0.76    1.66    0.17       ?       ?      ?      ? 
1 1 1    1    0   25 o 17   24.77    0.19  614.67    9.43  614.67    9.43  614.67    9.43   24.78    0.13       ?       ?      ?      ? 
1 1 1    1    0   26 o  4    7.39    0.09   54.69    1.35   54.69    1.35   54.69    1.35    7.39    0.06       ?       ?      ?      ? 
1 1 1    1    0   27 f  0   15.10    0.12  228.34    3.71  228.34    3.71  228.34    3.71   15.11    0.09       ?       ?      ?      ? 
1 1 1    1    0   28 o  9    7.46    0.09   55.67    1.37   55.67    1.37   55.67    1.37    7.46    0.06       ?       ?      ?      ? 
1 1 1    1    0   29 o 11    3.81    0.11   14.54    0.81   14.54    0.81   14.54    0.81    3.81    0.08       ?       ?      ?      ? 
1 1 1    1    0   30 o  6    4.14    0.10   17.23    0.85   17.23    0.85   17.23    0.85    4.15    0.07       ?       ?      ?      ? 
1 1 1    1    0   31 f  0    1.70    0.20    3.03    0.67    3.03    0.67    3.03    0.67    1.72    0.14       ?       ?      ?      ? 
1 1 1    1    0   32 o  7    1.86    0.18    3.58    0.66    3.58    0.66    3.58    0.66    1.88    0.13       ?       ?      ?      ? 
1 1 1    1    0   33 o 13    4.24    0.16   18.13    1.33   18.13    1.33   18.13    1.33    4.25    0.11       ?       ?      ?      ? 
1 1 1    1    0   34 f  0    1.76    0.19    3.22    0.66    3.22    0.66    3.22    0.66    1.78    0.13       ?       ?      ?      ? 
1 1 1    1    0   35 o  9    1.72    0.29    3.25    0.92    3.25    0.92    3.25    0.92    1.76    0.19       ?       ?      ?      ? 
1 1 1    1    0   36 o  8    1.24    0.34    1.89    0.74    1.89    0.74    1.89    0.74    1.32    0.21       ?       ?      ?      ? 
1 1 1    1    0   37 o 17    3.92    0.12   15.45    0.97   15.45    0.97   15.45    0.97    3.92    0.09       ?       ?      ?      ? 
1 1 1    1    0   38 o  6    1.75    0.24    3.29    0.79    3.29    0.79    3.29    0.79    1.78    0.16       ?       ?      ?      ? 
1 1 1    1    0   39 o  8    5.31    0.11   28.36    1.19   28.36    1.19   28.36    1.19    5.32    0.08       ?       ?      ?      ? 
1 1 1    1    0   40 o  4    0.79    0.41    1.01    0.83    1.01    0.83    1.01    0.83    0.82    0.35       ?       ?      ?      ? 
1 1 1    1    0   41 o 18    0.95    0.43    1.41    0.86    1.41    0.86    1.41    0.86    1.03    0.33       ?       ?      ?      ? 
1 1 1    1    0   42 o  9    1.81    0.28    3.63    0.95    3.63    0.95    3.63    0.95    1.86    0.18       ?       ?      ?      ? 
1 1 1    1    0   43 o 12    2.13    0.24    4.90    1.00    4.90    1.00    4.90    1.00    2.17    0.16       ?       ?      ?      ? 
1 1 1    1    0   44 o 18    1.08    0.44    1.83    0.93    1.83    0.93    1.83    0.93    1.21    0.31       ?       ?      ?      ? 
1 1 1    1    0   45 o 13    2.01    0.25    4.51    0.97    4.51    0.97    4.51    0.97    2.07    0.17       ?       ?      ?      ? 
1 1 1    1    0   46 o  3    0.92    0.43    1.58    0.90    1.58    0.90    1.58    0.90    1.06    0.34       ?       ?      ?      ? 
1 1 1    1    0   47 o 10    0.68    0.44    0.98    1.33    0.98    1.33    0.98    1.33    0.68    0.40       ?       ?      ?      ? 
1 1 1    1    0   48 o  1    0.38    0.27   -0.56    0.86   -0.56    0.86   -0.56    0.86    0.32    0.23       ?       ?      ?      ? 
1 1 1    1    0   49 o 10    0.36    0.27   -1.16    1.04   -1.16    1.04   -1.16    1.04    0.30    0.22       ?       ?      ?      ? 
1 1 1    1    0   50 o  6    0.39    0.28   -0.27    0.91   -0.27    0.91   -0.27    0.91    0.34    0.24       ?       ?      ?      ? 
1 1 1    1    0   51 o 19    0.28    0.21   -1.49    0.86   -1.49    0.86   -1.49    0.86    0.23    0.17       ?       ?      ?      ? 
1 1 1    1    1    2 o 12   32.60    0.28 1064.73   18.32 1064.73   18.32 1064.73   18.32   32.62    0.20       ?       ?      ?      ? 
1 1 1    1    1    3 o  1    1.62    0.04    2.63    0.12    2.63    0.12    2.63    0.12    1.62    0.03       ?       ?      ?      ? 
1 1 1    1    1    4 o  9    0.91    0.08    0.86    0.15    0.86    0.15    0.86    0.15    0.92    0.06       ?       ?      ?      ? 
1 1 1    1    1    5 o  5    9.92    0.08   98.37    1.51   98.37    1.51   98.37    1.51    9.92    0.05       ?       ?      ?      ? 
1 1 1    1    1    6 o 10    4.50    0.05   20.29    0.45   20.29    0.45   20.29    0.45    4.50    0.04       ?       ?      ?      ? 
1 1 1    1    1    7 o  1    1.97    0.07    3.90    0.29    3.90    0.29    3.90    0.29    1.97    0.05       ?       ?      ?      ? 
1 1 1    1    1    8 o  9   16.00    0.13  256.22    4.20  256.22    4.20  256.22    4.20   16.00    0.09       ?       ?      ?      ? 
1 1 1    1    1    9 o 17    9.36    0.08   87.62    1.57   87.62    1.57   87.62    1.57    9.36    0.06       ?       ?      ?      ? 
1 1 1    1    1   10 o 16    8.73    0.08   76.31    1.38   76.31    1.38   76.31    1.38    8.73    0.06       ?       ?      ?      ? 
1 1 1    1    1   11 o  1    6.18    0.07   38.25    0.84   38.25    0.84   38.25    0.84    6.18    0.05       ?       ?      ?      ? 
1 1 1    1    1   12 o  2    9.72    0.08   94.53    1.63   94.53    1.63   94.53    1.63    9.72    0.06       ?       ?      ?      ? 
1 1 1    1    1   13 o 18    2.50    0.10    6.26    0.49    6.26    0.49    6.26    0.49    2.50    0.07       ?       ?      ?      ? 
1 1 1    1    1   14 o  6    7.50    0.08   56.27    1.15   56.27    1.15   56.27    1.15    7.50    0.05       ?       ?      ?      ? 
1 1 1    1    1   15 o  1    7.40    0.08   54.74    1.18   54.74    1.18   54.74    1.18    7.40    0.06       ?       ?      ?      ? 
1 1 1    1    1   16 f  0    2.28    0.18    5.31    0.81    5.31    0.81    5.31    0.81    2.29    0.13       ?       ?      ?      ? 
1 1 1    1    1   17 o 18    5.51    0.11   30.42    1.22   30.42    1.22   30.42    1.22    5.51    0.08       ?       ?      ?      ? 
1 1 1    1    1   18 o 13   11.08    0.10  122.75    2.24  122.75    2.24  122.75    2.24   11.08    0.07       ?       ?      ?      ? 
1 1 1    1    1   19 o  9   15.37    0.18  236.45    5.49  236.45    5.49  236.45    5.49   15.37    0.13       ?       ?      ?      ? 
1 1 1    1    1   20 o  1    3.46    0.10   12.01    0.72   12.01    0.72   12.01    0.72    3.46    0.07       ?       ?      ?      ? 
1 1 1    1    1   21 o 11    5.56    0.09   30.91    0.95   30.91    0.95   30.91    0.95    5.56    0.06       ?       ?      ?      ? 
1 1 1    1    1   22 o 16    5.59    0.09   31.31    1.01   31.31    1.01   31.31    1.01    5.59    0.06       ?       ?      ?      ? 
1 1 1    1    1   23 o 16    5.27    0.09   27.86    0.98   27.86    0.98   27.86    0.98    5.28    0.07       ?       ?      ?      ? 
1 1 1    1    1   24 o  6   11.38    0.11  129.58    2.47  129.58    2.47  129.58    2.47   11.38    0.08       ?       ?      ?      ? 
1 1 1    1    1   25 o 14    8.47    0.09   71.75    1.60   71.75    1.60   71.75    1.60    8.47    0.07       ?       ?      ?      ? 
1 1 1    1    1   26 o  9    8.95    0.10   80.24    1.74   80.24    1.74   80.24    1.74    8.96    0.07       ?       ?      ?      ? 
1 1 1    1    1   27 o  6    3.92    0.11   15.43    0.86   15.43    0.86   15.43    0.86    3.92    0.08       ?       ?      ?      ? 
1 1 1    1    1   28 o  8   13.13    0.11  172.73    3.01  172.73    3.01  172.73    3.01   13.14    0.08       ?       ?      ?      ? 
1 1 1    1    1   29 o 13    1.96    0.19    3.95    0.72    3.95    0.72    3.95    0.72    1.97    0.13       ?       ?      ?      ? 
1 1 1    1    1   30 o 11    9.45    0.10   89.36    1.81   89.36    1.81   89.36    1.81    9.45    0.07       ?       ?      ?      ? 
1 1 1    1    1   31 o  6    0.51    0.32    0.22    0.63    0.22    0.63    0.22    0.63    0.45    0.27       ?       ?      ?      ? 
1 1 1    1    1   32 o  4    1.07    0.34    1.47    0.64    1.47    0.64    1.47    0.64    1.15    0.22       ?       ?      ?      ? 
1 1 1    1    1   33 o  8    5.03    0.14   25.44    1.44   25.44    1.44   25.44    1.44    5.04    0.10       ?       ?      ?      ? 
1 1 1    1    1   34 o 17    0.62    0.35    0.53    0.66    0.53    0.66    0.53    0.66    0.59    0.31       ?       ?      ?      ? 
1 1 1    1    1   35 o 11    0.78    0.42    0.93    0.87    0.93    0.87    0.93    0.87    0.79    0.36       ?       ?      ?      ? 
1 1 1    1    1   36 o 10    2.67    0.16    7.28    0.84    7.28    0.84    7.28    0.84    2.69    0.11       ?       ?      ?      ? 
1 1 1    1    1   37 o  7    1.93    0.20    3.88    0.74    3.88    0.74    3.88    0.74    1.95    0.14       ?       ?      ?      ? 
1 1 1    1    1   38 o  4    1.08    0.38    1.58    0.73    1.58    0.73    1.58    0.73    1.17    0.25       ?       ?      ?      ? 
1 1 1    1    1   39 o  4    0.88    0.42    1.21    0.83    1.21    0.83    1.21    0.83    0.94    0.34       ?       ?      ?      ? 
1 1 1    1    1   40 o 15    1.66    0.28    3.06    0.86    3.06    0.86    3.06    0.86    1.71    0.18       ?       ?      ?      ? 
1 1 1    1    1   41 o 19    0.85    0.42    1.17    0.87    1.17    0.87    1.17    0.87    0.90    0.36       ?       ?      ?      ? 
1 1 1    1    1   42 o  2    0.45    0.31   -0.50    0.90   -0.50    0.90   -0.50    0.90    0.36    0.25       ?       ?      ?      ? 
1 1 1    1    1   43 o  7    0.39    0.28   -1.01    0.92   -1.01    0.92   -1.01    0.92    0.31    0.22       ?       ?      ?      ? 
1 1 1    1    1   44 o  8    1.87    0.28    3.93    0.96    3.93    0.96    3.93    0.96    1.93    0.18       ?       ?      ?      ? 
1 1 1    1    1   45 o  8    0.70    0.41    0.86    0.93    0.86    0.93    0.86    0.93    0.71    0.37       ?       ?      ?      ? 
1 1 1    1    1   46 o 16    0.89    0.44    1.51    0.91    1.51    0.91    1.51    0.91    1.02    0.35       ?       ?      ?      ? 
1 1 1    1    1   47 o 18    0.46    0.33   -0.83    1.28   -0.83    1.28   -0.83    1.28    0.38    0.28       ?       ?      ?      ? 
1 1 1    1    1   48 o  3    0.53    0.35    0.47    0.88    0.47    0.88    0.47    0.88    0.51    0.32       ?       ?      ?      ? 
1 1 1    1    1   49 o 15    0.51    0.35    0.37    1.10    0.37    1.10    0.37    1.10    0.48    0.32       ?       ?      ?      ? 
1 1 1    1    1   50 o 16    0.37    0.27   -0.43    0.91   -0.43    0.91   -0.43    0.91    0.32    0.23       ?       ?      ?      ? 
1 1 1    1    1   51 o 12    0.35    0.26   -0.28    0.86   -0.28    0.86   -0.28    0.86    0.31    0.23       ?       ?      ?      ? 
1 1 1    2    0    2 o  5   19.76    0.18  390.66    6.94  390.66    6.94  390.66    6.94   19.76    0.12       ?       ?      ?      ? 
1 1 1    2    0    3 o 19   13.41    0.10  179.80    2.64  179.80    2.64  179.80    2.64   13.41    0.07       ?       ?      ?      ? 
1 1 1    2    0    4 o 18    3.92    0.04   15.39    0.33   15.39    0.33   15.39    0.33    3.92    0.03       ?       ?      ?      ? 
1 1 1    2    0    5 o 14    0.99    0.10    1.01    0.19    1.01    0.19    1.01    0.19    1.00    0.07       ?       ?      ?      ? 
1 1 1    2    0    6 o 18   12.48    0.10  155.84    2.46  155.84    2.46  155.84    2.46   12.48    0.07       ?       ?      ?      ? 
1 1 1    2    0    7 o  2   10.11    0.08  102.21    1.67  102.21    1.67  102.21    1.67   10.11    0.06       ?       ?      ?      ? 
1 1 1    2    0    8 o 12   21.10    0.16  445.54    6.85  445.54    6.85  445.54    6.85   21.10    0.11       ?       ?      ?      ? 
1 1 1    2    0    9 o  7    7.41    0.07   54.86    1.02   54.86    1.02   54.86    1.02    7.41    0.05       ?       ?      ?      ? 
1 1 1    2    0   10 o  3    5.22    0.06   27.26    0.67   27.26    0.67   27.26    0.67    5.22    0.05       ?       ?      ?      ? 
1 1 1    2    0   11 f  0    2.71    0.08    7.37    0.46    7.37    0.46    7.37    0.46    2.71    0.06       ?       ?      ?      ? 
1 1 1    2    0   12 o 12    5.75    0.07   33.06    0.81   33.06    0.81   33.06    0.81    5.75    0.05       ?       ?      ?      ? 
1 1 1    2    0   13 o  3    5.56    0.07   30.90    0.81   30.90    0.81   30.90    0.81    5.56    0.05       ?       ?      ?      ? 
1 1 1    2    0   14 o 14    0.28    0.20   -0.59    0.47   -0.59    0.47   -0.59    0.47    0.21    0.15       ?       ?      ?      ? 
1 1 1    2    0   15 o 18    2.01    0.13    4.11    0.52    4.11    0.52    4.11    0.52    2.02    0.09       ?       ?      ?      ? 
1 1 1    2    0   16 o  6    6.76    0.11   45.72    1.44   45.72    1.44   45.72    1.44    6.76    0.08       ?       ?      ?      ? 
1 1 1    2    0   17 o 10    5.35    0.10   28.62    1.12   28.62    1.12   28.62    1.12    5.35    0.07       ?       ?      ?      ? 
1 1 1    2    0   18 o 12   12.29    0.10  151.19    2.55  151.19    2.55  151.19    2.55   12.29    0.07       ?       ?      ?      ? 
1 1 1    2    0   19 o 10    5.61    0.11   31.50    1.23   31.50    1.23   31.50    1.23    5.61    0.08       ?       ?      ?      ? 
1 1 1    2    0   20 o 15    3.35    0.10   11.24    0.70   11.24    0.70   11.24    0.70    3.35    0.07       ?       ?      ?      ? 
1 1 1    2    0   21 o 16   20.90    0.17  437.26    7.09  437.26    7.09  437.26    7.09   20.91    0.12       ?       ?      ?      ? 
1 1 1    2    0   22 o  9    9.81    0.10   96.29    1.88   96.29    1.88   96.29    1.88    9.81    0.07       ?       ?      ?      ? 
1 1 1    2    0   23 o  1    1.67    0.22    2.92    0.70    2.92    0.70    2.92    0.70    1.69    0.15       ?       ?      ?      ? 
1 1 1    2    0   24 o 11   10.44    0.11  109.12    2.23  109.12    2.23  109.12    2.23   10.44    0.08       ?       ?      ?      ? 
1 1 1    2    0   25 o  3    9.85    0.10   97.11    1.95   97.11    1.95   97.11    1.95    9.85    0.07       ?       ?      ?      ? 
1 1 1    2    0   26 o 18    0.94    0.39    1.25    0.72    1.25    0.72    1.25    0.72    1.01    0.29       ?       ?      ?      ? 
1 1 1    2    0   27 o 18    9.43    0.10   89.01    1.85   89.01    1.85   89.01    1.85    9.43    0.07       ?       ?      ?      ? 
1 1 1    2    0   28 o  4    0.59    0.35    0.41    0.68    0.41    0.68    0.41    0.68    0.54    0.30       ?       ?      ?      ? 
1 1 1    2    0   29 o 15    4.22    0.10   17.82    0.88   17.82    0.88   17.82    0.88    4.22    0.07       ?       ?      ?      ? 
1 1 1    2    0   30 f  0    5.30    0.10   28.18    1.02   28.18    1.02   28.18    1.02    5.31    0.07       ?       ?      ?      ? 
1 1 1    2    0   31 f  0    0.48    0.31    0.05    0.66    0.05    0.66    0.05    0.66    0.41    0.26       ?       ?      ?      ? 
1 1 1    2    0   32 o 15    1.38    0.27    2.13    0.67    2.13    0.67    2.13    0.67    1.43    0.17       ?       ?      ?      ? 
1 1 1    2    0   33 o  7    3.98    0.16   15.96    1.26   15.96    1.26   15.96    1.26    3.99    0.11       ?       ?      ?      ? 
1 1 1    2    0   34 o  4    2.81    0.13    7.99    0.74    7.99    0.74    7.99    0.74    2.82    0.09       ?       ?      ?      ? 
1 1 1    2    0   35 o 17    0.86    0.43    1.15    0.88    1.15    0.88    1.15    0.88    0.90    0.36       ?       ?      ?      ? 
1 1 1    2    0   36 f  0    0.63    0.36    0.53    0.73    0.53    0.73    0.53    0.73    0.60    0.32       ?       ?      ?      ? 
1 1 1    2    0   37 o  1    0.72    0.38    0.79    0.70    0.79    0.70    0.79    0.70    0.73    0.32       ?       ?      ?      ? 
1 1 1    2    0   38 o  6    2.54    0.16    6.60    0.80    6.60    0.80    6.60    0.80    2.56    0.11       ?       ?      ?      ? 
1 1 1    2    0   39 f  0    1.43    0.33    2.41    0.83    2.41    0.83    2.41    0.83    1.50    0.20       ?       ?      ?      ? 
1 1 1    2    0   40 o 15    0.51    0.34   -0.00    0.83   -0.00    0.83   -0.00    0.83    0.43    0.28       ?       ?      ?      ? 
1 1 1    2    0   41 o 18    2.81    0.18    8.14    0.98    8.14    0.98    8.14    0.98    2.83    0.12       ?       ?      ?      ? 
1 1 1    2    0   42 o 11    0.78    0.42    1.01    0.92    1.01    0.92    1.01    0.92    0.80    0.37       ?       ?      ?      ? 
1 1 1    2    0   43 o  1    1.18    0.43    2.03    0.94    2.03    0.94    2.03    0.94    1.31    0.29       ?       ?      ?      ? 
1 1 1    2    0   44 o 10    2.78    0.18    8.08    1.02    8.08    1.02    8.08    1.02    2.81    0.13       ?       ?      ?      ? 
1 1 1    2    0   45 o  8    0.43    0.30   -0.54    0.91   -0.54    0.91   -0.54    0.91    0.35    0.25       ?       ?      ?      ? 
1 1 1    2    0   46 o  9    0.52    0.35    0.19    0.91    0.19    0.91    0.19    0.91    0.47    0.30       ?       ?      ?      ? 
1 1 1    2    0   47 o  8    0.75    0.46    1.37    1.32    1.37    1.32    1.37    1.32    0.80    0.43       ?       ?      ?      ? 
1 1 1    2    0   48 o  3    0.67    0.40    1.07    0.89    1.07    0.89    1.07    0.89    0.73    0.36       ?       ?      ?      ? 
1 1 1    2    0   49 o  6    0.44    0.31   -0.29    1.08   -0.29    1.08   -0.29    1.08    0.38    0.27       ?       ?      ?      ? 
1 1 1    2    0   50 o 13    0.51    0.34    0.74    0.92    0.74    0.92    0.74    0.92    0.53    0.33       ?       ?      ?      ? 
1 1 1    2    0   51 o  1    0.45    0.31    0.62    0.87    0.62    0.87    0.62    0.87    0.46    0.30       ?       ?      ?      ? 
1 1 1    2    1    2 f  0    4.68    0.03   21.86    0.30   22.74    0.42   20.94    0.43    4.77    0.04    4.58    0.05   0.19   0.06 
1 1 1    2    1    3 o  9    4.04    0.03   16.31    0.23   15.29    0.30   17.68    0.35    3.91    0.04    4.20    0.04  -0.29   0.06 
1 1 1    2    1    4 o  2   10.76    0.06  115.90    1.32  114.74    1.80  117.22    1.93   10.71    0.08   10.82    0.09  -0.11   0.12 
1 1 1    2    1    5 o  7    9.09    0.05   82.59    0.97   81.84    1.33   83.45    1.42    9.05    0.07    9.13    0.08  -0.09   0.11 
1 1 1    2    1    6 o 11   14.87    0.08  221.16    2.46  222.40    3.46  219.89    3.50   14.91    0.12   14.82    0.12   0.08   0.17 
1 1 1    2    1    7 o  7   10.98    0.06  120.57    1.36  123.20    1.98  118.23    1.87   11.10    0.09   10.87    0.09   0.23   0.12 
1 1 1    2    1    8 o 17    6.23    0.04   38.84    0.53   38.32    0.76   39.34    0.74    6.19    0.06    6.27    0.06  -0.08   0.08 
1 1 1    2    1    9 o  2    3.64    0.04   13.24    0.31   13.24    0.45   13.24    0.43    3.64    0.06    3.64    0.06  -0.00   0.09 
1 1 1    2    1   10 o 18    6.57    0.05   43.18    0.61   42.03    0.86   44.32    0.85    6.48    0.07    6.66    0.06  -0.17   0.09 
1 1 1    2    1   11 o 12    6.96    0.05   48.43    0.68   48.58    0.98   48.31    0.93    6.97    0.07    6.95    0.07   0.02   0.10 
1 1 1    2    1   12 o  8    5.49    0.05   30.17    0.52   30.68    0.76   29.70    0.72    5.54    0.07    5.45    0.07   0.09   0.10 
1 1 1    2    1   13 o 19    8.63    0.06   74.44    0.96   74.43    1.37   74.44    1.35    8.63    0.08    8.63    0.08  -0.00   0.11 
1 1 1    2    1   14 o 17    6.19    0.05   38.34    0.64   38.22    0.90   38.47    0.91    6.18    0.07    6.20    0.07  -0.02   0.10 
1 1 1    2    1   15 o  7    4.88    0.05   23.79    0.53   23.54    0.74   24.05    0.75    4.85    0.08    4.90    0.08  -0.05   0.11 
1 1 1    2    1   16 o  5    4.22    0.08   17.80    0.69   17.63    0.94   17.99    1.00    4.20    0.11    4.24    0.12  -0.04   0.16 
1 1 1    2    1   17 o  5    5.55    0.07   30.78    0.75   29.99    1.00   31.79    1.13    5.47    0.09    5.64    0.10  -0.16   0.14 
1 1 1    2    1   18 o  7   10.22    0.07  104.49    1.33  102.93    1.82  106.29    1.96   10.14    0.09   10.31    0.09  -0.16   0.13 
1 1 1    2    1   19 o  5    9.85    0.09   97.07    1.82   94.92    2.43   99.86    2.76    9.74    0.12    9.99    0.14  -0.25   0.19 
1 1 1    2    1   20 o 11   14.96    0.09  224.00    2.57  225.53    3.66  222.50    3.62   15.01    0.12   14.91    0.12   0.10   0.17 
1 1 1    2    1   21 o  6   10.25    0.07  105.13    1.36  106.42    1.96  103.94    1.89   10.31    0.10   10.19    0.09   0.12   0.13 
1 1 1    2    1   22 o 14    4.90    0.06   24.00    0.63   23.46    0.90   24.52    0.87    4.84    0.09    4.95    0.09  -0.11   0.13 
1 1 1    2    1   23 o  2    9.35    0.07   87.51    1.23   87.73    1.79   87.30    1.71    9.36    0.10    9.34    0.09   0.02   0.13 
1 1 1    2    1   24 o  5    6.61    0.06   43.76    0.84   43.50    1.22   44.00    1.17    6.59    0.09    6.63    0.09  -0.04   0.13 
1 1 1    2    1   25 o  9    8.85    0.07   78.27    1.18   78.59    1.69   77.97    1.64    8.86    0.10    8.83    0.09   0.03   0.13 
1 1 1    2    1   26 o 11    6.85    0.07   46.94    0.89   47.27    1.28   46.63    1.25    6.87    0.09    6.83    0.09   0.05   0.13 
1 1 1    2    1   27 o  2    9.45    0.07   89.34    1.31   88.59    1.84   90.10    1.85    9.41    0.10    9.49    0.10  -0.08   0.14 
1 1 1    2    1   28 o 14    8.65    0.07   74.85    1.17   75.32    1.67   74.40    1.65    8.67    0.10    8.62    0.10   0.05   0.14 
1 1 1    2    1   29 o  3    6.92    0.07   47.86    0.93   48.27    1.31   47.44    1.33    6.94    0.09    6.88    0.10   0.06   0.14 
1 1 1    2    1   30 o 13    4.78    0.07   22.84    0.69   22.32    0.94   23.43    1.00    4.72    0.10    4.83    0.10  -0.12   0.14 
1 1 1    2    1   31 o 18    1.14    0.22    1.35    0.49    2.42    0.70    0.31    0.69    1.54    0.23    0.76    0.30   0.79   0.38 
1 1 1    2    1   32 o 17    1.89    0.13    3.57    0.50    3.68    0.70    3.46    0.72    1.91    0.18    1.85    0.20   0.06   0.27 
1 1 1    2    1   33 o 14    4.66    0.10   21.78    0.97   23.23    1.40   20.44    1.35    4.80    0.15    4.50    0.15   0.30   0.21 
1 1 1    2    1   34 o  2    3.52    0.08   12.45    0.59   13.34    0.85   11.64    0.81    3.64    0.12    3.40    0.12   0.24   0.17 
1 1 1    2    1   35 o 12    2.16    0.16    4.72    0.68    4.71    0.98    4.73    0.94    2.14    0.23    2.15    0.22  -0.01   0.32 
1 1 1    2    1   36 o 13    1.83    0.15    3.41    0.55    3.96    0.79    2.88    0.77    1.97    0.20    1.67    0.23   0.30   0.30 
1 1 1    2    1   37 o 12    0.96    0.25    1.00    0.50    1.60    0.71    0.42    0.70    1.21    0.29    0.78    0.31   0.43   0.43 
1 1 1    2    1   38 o 14    0.54    0.24   -0.15    0.53   -0.50    0.74    0.20    0.74    0.59    0.27    0.73    0.31  -0.15   0.41 
1 1 1    2    1   39 o 11    1.24    0.24    1.66    0.57    0.84    0.82    2.47    0.81    0.93    0.34    1.50    0.28  -0.57   0.44 
1 1 1    2    1   40 o 18    2.03    0.15    4.20    0.62    3.88    0.87    4.54    0.89    1.92    0.23    2.09    0.21  -0.16   0.31 
1 1 1    2    1   41 o 16    1.80    0.18    3.34    0.64    3.72    0.90    2.96    0.90    1.87    0.24    1.65    0.27   0.22   0.36 
1 1 1    2    1   42 o  6    0.98    0.30    1.08    0.65    0.02    0.91    2.17    0.93    0.74    0.32    1.35    0.34  -0.62   0.47 
1 1 1    2    1   43 o 13    0.86    0.30    0.81    0.65    0.57    0.92    1.05    0.91    0.84    0.34    0.96    0.36  -0.12   0.50 
1 1 1    2    1   44 o  2    0.64    0.28    0.11    0.65    0.26    0.92   -0.04    0.92    0.76    0.33    0.70    0.31   0.06   0.46 
1 1 1    2    1   45 o  5    0.52    0.24   -0.41    0.63   -0.09    0.89   -0.72    0.90    0.67    0.30    0.58    0.28   0.09   0.41 
1 1 1    2    1   46 o  2    0.65    0.28    0.31    0.64    0.68    0.91   -0.04    0.89    0.79    0.33    0.65    0.30   0.14   0.45 
1 1 1    2    1   47 f  0    0.54    0.26   -0.83    0.91   -2.02    1.27    0.44    1.31    0.54    0.27    0.75    0.35  -0.20   0.44 
1 1 1    2    1   48 o  1    0.34    0.17   -1.79    0.61   -1.62    0.87   -1.95    0.86    0.44    0.22    0.42    0.21   0.02   0.31 
1 1 1    2    1   49 o 12    0.53    0.25   -0.07    0.75   -0.32    1.08    0.17    1.05    0.56    0.27    0.60    0.29  -0.04   0.40 
1 1 1    2    1   50 o  8    0.78    0.30    1.41    0.66    0.69    0.94    2.12    0.93    0.58    0.28    0.81    0.34  -0.23   0.44 
1 1 1    2    1   51 o  1    0.42    0.21   -0.16    0.61    0.06    0.85   -0.39    0.88    0.47    0.23    0.44    0.22   0.03   0.32 
1 1 1    2    2    1 o 13    4.14    0.06   17.14    0.46   17.14    0.46   17.14    0.46    4.14    0.04       ?       ?      ?      ? 
1 1 1    2    2    2 f  0   17.67    0.16  312.40    5.78  312.40    5.78  312.40    5.78   17.67    0.12       ?       ?      ?      ? 
1 1 1    2    2    3 o  2    7.42    0.06   55.14    0.93   55.14    0.93   55.14    0.93    7.43    0.04       ?       ?      ?      ? 
1 1 1    2    2    4 o  7   14.04    0.11  197.25    2.98  197.25    2.98  197.25    2.98   14.04    0.07       ?       ?      ?      ? 
1 1 1    2    2    5 o  1    2.23    0.05    4.97    0.23    4.97    0.23    4.97    0.23    2.23    0.04       ?       ?      ?      ? 
1 1 1    2    2    6 o 14   23.28    0.17  542.69    7.93  542.69    7.93  542.69    7.93   23.29    0.12       ?       ?      ?      ? 
1 1 1    2    2    7 o 19   23.49    0.17  552.16    8.08  552.16    8.08  552.16    8.08   23.49    0.12       ?       ?      ?      ? 
1 1 1    2    2    8 o 14    4.57    0.05   20.92    0.50   20.92    0.50   20.92    0.50    4.57    0.04       ?       ?      ?      ? 
1 1 1    2    2    9 o  6   20.09    0.15  404.13    5.98  404.13    5.98  404.13    5.98   20.10    0.11       ?       ?      ?      ? 
1 1 1    2    2   10 o 12   10.81    0.09  116.89    1.87  116.89    1.87  116.89    1.87   10.81    0.06       ?       ?      ?      ? 
1 1 1    2    2   11 f  0    3.32    0.07   11.07    0.48   11.07    0.48   11.07    0.48    3.33    0.05       ?       ?      ?      ? 
1 1 1    2    2   12 o 16   16.24    0.13  264.08    4.11  264.08    4.11  264.08    4.11   16.25    0.09       ?       ?      ?      ? 
1 1 1    2    2   13 o  3    2.93    0.09    8.59    0.53    8.59    0.53    8.59    0.53    2.93    0.06       ?       ?      ?      ? 
1 1 1    2    2   14 o 18    5.22    0.07   27.23    0.77   27.23    0.77   27.23    0.77    5.22    0.05       ?       ?      ?      ? 
1 1 1    2    2   15 o  1   12.14    0.10  147.44    2.46  147.44    2.46  147.44    2.46   12.14    0.07       ?       ?      ?      ? 
1 1 1    2    2   16 o  1    0.34    0.25   -0.82    0.68   -0.82    0.68   -0.82    0.68    0.26    0.19       ?       ?      ?      ? 
1 1 1    2    2   17 o  7    1.33    0.26    1.95    0.61    1.95    0.61    1.95    0.61    1.37    0.16       ?       ?      ?      ? 
1 1 1    2    2   18 o  7    4.34    0.08   18.83    0.73   18.83    0.73   18.83    0.73    4.34    0.06       ?       ?      ?      ? 
1 1 1    2    2   19 o 14   12.59    0.15  158.68    3.70  158.68    3.70  158.68    3.70   12.59    0.10       ?       ?      ?      ? 
1 1 1    2    2   20 o 14    7.99    0.09   63.92    1.38   63.92    1.38   63.92    1.38    7.99    0.06       ?       ?      ?      ? 
1 1 1    2    2   21 o 17   14.99    0.12  224.69    3.67  224.69    3.67  224.69    3.67   14.99    0.09       ?       ?      ?      ? 
1 1 1    2    2   22 o  4    9.02    0.09   81.34    1.63   81.34    1.63   81.34    1.63    9.02    0.06       ?       ?      ?      ? 
1 1 1    2    2   23 o  9    7.19    0.09   51.76    1.27   51.76    1.27   51.76    1.27    7.19    0.06       ?       ?      ?      ? 
1 1 1    2    2   24 o 12    3.98    0.11   15.85    0.85   15.85    0.85   15.85    0.85    3.98    0.08       ?       ?      ?      ? 
1 1 1    2    2   25 o  8    3.20    0.12   10.30    0.76   10.30    0.76   10.30    0.76    3.21    0.08       ?       ?      ?      ? 
1 1 1    2    2   26 o  4    6.17    0.09   38.07    1.11   38.07    1.11   38.07    1.11    6.17    0.06       ?       ?      ?      ? 
1 1 1    2    2   27 o 14    0.37    0.26   -0.51    0.65   -0.51    0.65   -0.51    0.65    0.29    0.21       ?       ?      ?      ? 
1 1 1    2    2   28 o  6    0.42    0.28   -0.24    0.65   -0.24    0.65   -0.24    0.65    0.34    0.23       ?       ?      ?      ? 
1 1 1    2    2   29 o 14    8.76    0.09   76.90    1.66   76.90    1.66   76.90    1.66    8.77    0.07       ?       ?      ?      ? 
1 1 1    2    2   30 o  3    6.32    0.09   40.00    1.16   40.00    1.16   40.00    1.16    6.32    0.07       ?       ?      ?      ? 
1 1 1    2    2   31 o  9    6.40    0.10   41.09    1.22   41.09    1.22   41.09    1.22    6.41    0.07       ?       ?      ?      ? 
1 1 1    2    2   32 o  3    1.17    0.34    1.69    0.69    1.69    0.69    1.69    0.69    1.24    0.22       ?       ?      ?      ? 
1 1 1    2    2   33 o  2    3.13    0.19    9.96    1.20    9.96    1.20    9.96    1.20    3.14    0.14       ?       ?      ?      ? 
1 1 1    2    2   34 o 15    2.49    0.15    6.32    0.76    6.32    0.76    6.32    0.76    2.50    0.11       ?       ?      ?      ? 
1 1 1    2    2   35 o 10    0.40    0.28   -1.23    0.95   -1.23    0.95   -1.23    0.95    0.30    0.22       ?       ?      ?      ? 
1 1 1    2    2   36 o 15    0.79    0.39    0.96    0.75    0.96    0.75    0.96    0.75    0.82    0.33       ?       ?      ?      ? 
1 1 1    2    2   37 f  0    1.44    0.29    2.35    0.74    2.35    0.74    2.35    0.74    1.49    0.18       ?       ?      ?      ? 
1 1 1    2    2   38 o  6    0.51    0.33    0.03    0.79    0.03    0.79    0.03    0.79    0.43    0.28       ?       ?      ?      ? 
1 1 1    2    2   39 o 19    2.26    0.20    5.29    0.89    5.29    0.89    5.29    0.89    2.28    0.14       ?       ?      ?      ? 
1 1 1    2    2   40 o 14    1.17    0.40    1.88    0.85    1.88    0.85    1.88    0.85    1.28    0.27       ?       ?      ?      ? 
1 1 1    2    2   41 o  8    0.47    0.32   -0.29    0.86   -0.29    0.86   -0.29    0.86    0.38    0.26       ?       ?      ?      ? 
1 1 1    2    2   42 o  4    1.39    0.40    2.48    0.95    2.48    0.95    2.48    0.95    1.49    0.24       ?       ?      ?      ? 
1 1 1    2    2   43 o  6    2.09    0.24    4.75    0.98    4.75    0.98    4.75    0.98    2.14    0.16       ?       ?      ?      ? 
1 1 1    2    2   44 o 16    0.67    0.40    0.69    0.91    0.69    0.91    0.69    0.91    0.65    0.35       ?       ?      ?      ? 
1 1 1    2    2   45 o 12    0.37    0.27   -1.09    0.90   -1.09    0.90   -1.09    0.90    0.29    0.21       ?       ?      ?      ? 
1 1 1    2    2   46 o  8    0.53    0.35    0.21    0.91    0.21    0.91    0.21    0.91    0.47    0.31       ?       ?      ?      ? 
1 1 1    2    2   47 o 15    0.43    0.31   -1.35    1.30   -1.35    1.30   -1.35    1.30    0.35    0.25       ?       ?      ?      ? 
1 1 1    2    2   48 o 16    0.99    0.44    1.97    0.90    1.97    0.90    1.97    0.90    1.20    0.31       ?       ?      ?      ? 
1 1 1    2    2   49 o 16    0.41    0.29   -0.55    1.05   -0.55    1.05   -0.55    1.05    0.35    0.25       ?       ?      ?      ? 
1 1 1    2    2   50 o 15    1.85    0.30    4.89    1.02    4.89    1.02    4.89    1.02    2.05    0.18       ?       ?      ?      ? 
1 1 1    2    2   51 o  2    0.36    0.26   -0.23    0.87   -0.23    0.87   -0.23    0.87    0.32    0.23       ?       ?      ?      ? 
1 1 1    3    0    2 o  9    2.36    0.03    5.56    0.15    5.56    0.15    5.56    0.15    2.36    0.02       ?       ?      ?      ? 
1 1 1    3    0    3 o 11   10.72    0.08  115.05    1.71  115.05    1.71  115.05    1.71   10.73    0.06       ?       ?      ?      ? 
1 1 1    3    0    4 o 12   10.80    0.08  116.76    1.79  116.76    1.79  116.76    1.79   10.80    0.06       ?       ?      ?      ? 
1 1 1    3    0    5 o 18    9.82    0.08   96.51    1.55   96.51    1.55   96.51    1.55    9.82    0.06       ?       ?      ?      ? 
1 1 1    3    0    6 o 12   25.98    0.20  675.72   10.29  675.72   10.29  675.72   10.29   25.99    0.14       ?       ?      ?      ? 
1 1 1    3    0    7 o  1    4.34    0.05   18.80    0.46   18.80    0.46   18.80    0.46    4.34    0.04       ?       ?      ?      ? 
1 1 1    3    0    8 o 17    7.08    0.06   50.20    0.91   50.20    0.91   50.20    0.91    7.08    0.05       ?       ?      ?      ? 
1 1 1    3    0    9 o 13    6.68    0.07   44.67    0.88   44.67    0.88   44.67    0.88    6.68    0.05       ?       ?      ?      ? 
1 1 1    3    0   10 o 10   13.77    0.11  189.76    3.04  189.76    3.04  189.76    3.04   13.77    0.08       ?       ?      ?      ? 
1 1 1    3    0   11 o  6    2.31    0.09    5.38    0.42    5.38    0.42    5.38    0.42    2.32    0.06       ?       ?      ?      ? 
1 1 1    3    0   12 o  4    2.34    0.10    5.50    0.46    5.50    0.46    5.50    0.46    2.34    0.07       ?       ?      ?      ? 
1 1 1    3    0   13 o  3    3.72    0.08   13.85    0.57   13.85    0.57   13.85    0.57    3.72    0.05       ?       ?      ?      ? 
1 1 1    3    0   14 o 13    6.12    0.07   37.44    0.89   37.44    0.89   37.44    0.89    6.12    0.05       ?       ?      ?      ? 
1 1 1    3    0   15 o 17    2.45    0.11    6.06    0.52    6.06    0.52    6.06    0.52    2.46    0.08       ?       ?      ?      ? 
1 1 1    3    0   16 o 10    1.26    0.31    1.85    0.68    1.85    0.68    1.85    0.68    1.32    0.20       ?       ?      ?      ? 
1 1 1    3    0   17 o 15   10.98    0.11  120.68    2.38  120.68    2.38  120.68    2.38   10.98    0.08       ?       ?      ?      ? 
1 1 1    3    0   18 o  9   13.42    0.11  180.09    2.91  180.09    2.91  180.09    2.91   13.42    0.08       ?       ?      ?      ? 
1 1 1    3    0   19 o 12    0.76    0.39    0.85    0.72    0.85    0.72    0.85    0.72    0.77    0.33       ?       ?      ?      ? 
1 1 1    3    0   20 o 14    8.50    0.09   72.21    1.46   72.21    1.46   72.21    1.46    8.50    0.06       ?       ?      ?      ? 
1 1 1    3    0   21 o 19    7.50    0.08   56.25    1.27   56.25    1.27   56.25    1.27    7.50    0.06       ?       ?      ?      ? 
1 1 1    3    0   22 o  5    4.14    0.10   17.19    0.85   17.19    0.85   17.19    0.85    4.14    0.07       ?       ?      ?      ? 
1 1 1    3    0   23 o  9    6.76    0.09   45.74    1.20   45.74    1.20   45.74    1.20    6.76    0.06       ?       ?      ?      ? 
1 1 1    3    0   24 o 10    7.83    0.10   61.30    1.50   61.30    1.50   61.30    1.50    7.83    0.07       ?       ?      ?      ? 
1 1 1    3    0   25 o  4    0.44    0.30   -0.22    0.71   -0.22    0.71   -0.22    0.71    0.36    0.24       ?       ?      ?      ? 
1 1 1    3    0   26 o  5    6.44    0.09   41.46    1.21   41.46    1.21   41.46    1.21    6.44    0.07       ?       ?      ?      ? 
1 1 1    3    0   27 o  3    1.48    0.27    2.42    0.72    2.42    0.72    2.42    0.72    1.52    0.17       ?       ?      ?      ? 
1 1 1    3    0   28 o  9    7.05    0.09   49.83    1.30   49.83    1.30   49.83    1.30    7.06    0.07       ?       ?      ?      ? 
1 1 1    3    0   29 o  8    1.14    0.35    1.62    0.69    1.62    0.69    1.62    0.69    1.22    0.22       ?       ?      ?      ? 
1 1 1    3    0   30 o  6    0.36    0.26   -0.60    0.67   -0.60    0.67   -0.60    0.67    0.28    0.20       ?       ?      ?      ? 
1 1 1    3    0   31 o  9    3.64    0.11   13.34    0.83   13.34    0.83   13.34    0.83    3.65    0.08       ?       ?      ?      ? 
1 1 1    3    0   32 o  5    2.21    0.16    4.99    0.71    4.99    0.71    4.99    0.71    2.22    0.11       ?       ?      ?      ? 
1 1 1    3    0   33 o 11    1.57    0.40    2.95    1.08    2.95    1.08    2.95    1.08    1.66    0.25       ?       ?      ?      ? 
1 1 1    3    0   34 o  5    3.08    0.13    9.59    0.79    9.59    0.79    9.59    0.79    3.09    0.09       ?       ?      ?      ? 
1 1 1    3    0   35 o 15    2.13    0.24    4.79    1.00    4.79    1.00    4.79    1.00    2.16    0.17       ?       ?      ?      ? 
1 1 1    3    0   36 o  5    0.52    0.34    0.11    0.77    0.11    0.77    0.11    0.77    0.45    0.29       ?       ?      ?      ? 
1 1 1    3    0   37 o  1    0.68    0.37    0.71    0.71    0.71    0.71    0.71    0.71    0.68    0.33       ?       ?      ?      ? 
1 1 1    3    0   38 o  8    0.71    0.38    0.77    0.73    0.77    0.73    0.77    0.73    0.71    0.33       ?       ?      ?      ? 
1 1 1    3    0   39 o 14    3.48    0.14   12.25    0.95   12.25    0.95   12.25    0.95    3.49    0.10       ?       ?      ?      ? 
1 1 1    3    0   40 o 12    3.45    0.14   12.09    0.98   12.09    0.98   12.09    0.98    3.46    0.10       ?       ?      ?      ? 
1 1 1    3    0   41 o  4    1.76    0.27    3.41    0.89    3.41    0.89    3.41    0.89    1.81    0.18       ?       ?      ?      ? 
1 1 1    3    0   42 o 14    0.42    0.30   -0.73    0.91   -0.73    0.91   -0.73    0.91    0.33    0.24       ?       ?      ?      ? 
1 1 1    3    0   43 o  1    0.75    0.42    0.96    0.91    0.96    0.91    0.96    0.91    0.77    0.37       ?       ?      ?      ? 
1 1 1    3    0   44 o 19    2.09    0.24    4.78    0.99    4.78    0.99    4.78    0.99    2.14    0.17       ?       ?      ?      ? 
1 1 1    3    0   45 o  8    0.74    0.41    1.01    0.91    1.01    0.91    1.01    0.91    0.78    0.37       ?       ?      ?      ? 
1 1 1    3    0   46 o  5    0.49    0.33   -0.02    0.89   -0.02    0.89   -0.02    0.89    0.42    0.28       ?       ?      ?      ? 
1 1 1    3    0   47 o  1    0.48    0.34   -0.61    1.29   -0.61    1.29   -0.61    1.29    0.40    0.29       ?       ?      ?      ? 
1 1 1    3    0   48 o 11    1.37    0.39    2.86    0.93    2.86    0.93    2.86    0.93    1.56    0.22       ?       ?      ?      ? 
1 1 1    3    0   49 o 18    0.65    0.41    1.25    1.07    1.25    1.07    1.25    1.07    0.73    0.39       ?       ?      ?      ? 
1 1 1    3    0   50 o  8    0.46    0.32    0.41    0.92    0.41    0.92    0.41    0.92    0.45    0.30       ?       ?      ?      ? 
1 1 1    3    0   51 o 10    0.42    0.29    0.41    0.86    0.41    0.86    0.41    0.86    0.42    0.28       ?       ?      ?      ? 
1 1 1    3    1    0 o 14    0.53    0.27    0.41    0.36    0.41    0.36    0.41    0.36    0.54    0.23       ?       ?      ?      ? 
1 1 1    3    1    1 o 16    8.29    0.08   68.73    1.32   69.24    1.88   68.24    1.86    8.32    0.11    8.26    0.11   0.06   0.16 
1 1 1    3    1    2 o  1    5.74    0.04   32.98    0.44   33.88    0.64   32.15    0.61    5.82    0.06    5.67    0.05   0.15   0.08 
1 1 1    3    1    3 f  0   19.42    0.11  377.39    4.11  375.94    5.72  378.93    5.90   19.38    0.15   19.46    0.15  -0.08   0.21 
1 1 1    3    1    4 o 17   17.64    0.10  311.39    3.41  311.29    4.88  311.48    4.76   17.64    0.14   17.64    0.14  -0.01   0.19 
1 1 1    3    1    5 o  5    3.64    0.03   13.22    0.23   12.82    0.33   13.64    0.33    3.58    0.05    3.69    0.05  -0.11   0.06 
1 1 1    3    1    6 f  0   15.98    0.09  255.48    2.77  254.87    4.04  256.01    3.80   15.96    0.13   15.99    0.12  -0.04   0.17 
1 1 1    3    1    7 o 10   11.26    0.06  126.79    1.44  125.47    2.12  127.92    1.97   11.20    0.09   11.31    0.09  -0.11   0.13 
1 1 1    3    1    8 o  3    8.28    0.05   68.53    0.84   67.85    1.21   69.14    1.15    8.24    0.07    8.31    0.07  -0.08   0.10 
1 1 1    3    1    9 o  7    5.04    0.04   25.42    0.42   24.29    0.60   26.54    0.60    4.93    0.06    5.15    0.06  -0.22   0.08 
1 1 1    3    1   10 o  4   17.91    0.10  321.04    3.43  319.32    4.88  322.71    4.82   17.86    0.14   17.95    0.13  -0.09   0.19 
1 1 1    3    1   11 o 16    9.75    0.06   95.04    1.13   94.72    1.61   95.36    1.59    9.73    0.08    9.76    0.08  -0.03   0.12 
1 1 1    3    1   12 o  9    6.43    0.05   41.39    0.62   41.57    0.87   41.20    0.89    6.45    0.07    6.42    0.07   0.03   0.10 
1 1 1    3    1   13 o 13    5.87    0.05   34.48    0.58   34.64    0.81   34.31    0.82    5.88    0.07    5.86    0.07   0.03   0.10 
1 1 1    3    1   14 o  1    2.45    0.07    6.00    0.36    6.39    0.50    5.58    0.51    2.53    0.10    2.36    0.11   0.17   0.15 
1 1 1    3    1   15 o 18    8.07    0.06   65.21    0.91   65.01    1.25   65.43    1.31    8.06    0.08    8.09    0.08  -0.03   0.11 
1 1 1    3    1   16 o 11    3.69    0.08   13.64    0.61   13.85    0.82   13.40    0.89    3.72    0.11    3.66    0.12   0.06   0.16 
1 1 1    3    1   17 o 19   10.80    0.08  116.63    1.65  115.80    2.29  117.52    2.38   10.76    0.11   10.84    0.11  -0.08   0.15 
1 1 1    3    1   18 o 11    1.88    0.10    3.52    0.39    3.30    0.53    3.77    0.56    1.81    0.15    1.94    0.14  -0.13   0.21 
1 1 1    3    1   19 o  4   11.34    0.10  128.72    2.23  129.15    3.10  128.25    3.22   11.36    0.14   11.32    0.14   0.04   0.20 
1 1 1    3    1   20 o 13   12.85    0.08  165.05    1.95  167.36    2.75  162.74    2.76   12.93    0.11   12.75    0.11   0.18   0.15 
1 1 1    3    1   21 o 16   10.89    0.07  118.70    1.50  117.27    2.08  120.24    2.16   10.83    0.10   10.96    0.10  -0.14   0.14 
1 1 1    3    1   22 o 11    8.11    0.06   65.86    1.01   67.17    1.44   64.61    1.41    8.19    0.09    8.04    0.09   0.16   0.12 
1 1 1    3    1   23 o 15    6.68    0.06   44.66    0.82   45.64    1.18   43.75    1.15    6.75    0.09    6.61    0.09   0.14   0.12 
1 1 1    3    1   24 o 13    8.01    0.06   64.13    1.03   65.05    1.50   63.30    1.42    8.06    0.09    7.95    0.09   0.11   0.13 
1 1 1    3    1   25 o 19    6.42    0.06   41.27    0.83   40.33    1.20   42.12    1.15    6.35    0.09    6.49    0.09  -0.14   0.13 
1 1 1    3    1   26 o  1    3.19    0.09   10.19    0.55    9.95    0.80   10.40    0.77    3.15    0.13    3.22    0.12  -0.07   0.17 
1 1 1    3    1   27 o 12    7.56    0.07   57.16    0.99   58.09    1.47   56.38    1.34    7.62    0.10    7.50    0.09   0.11   0.13 
1 1 1    3    1   28 o 10    3.78    0.08   14.30    0.59   14.26    0.86   14.34    0.80    3.77    0.11    3.78    0.11  -0.01   0.16 
1 1 1    3    1   29 o  1    4.37    0.07   19.13    0.64   18.15    0.90   20.10    0.90    4.26    0.11    4.48    0.10  -0.22   0.15 
1 1 1    3    1   30 o 10    3.78    0.08   14.29    0.59   14.86    0.85   13.76    0.81    3.85    0.11    3.70    0.11   0.15   0.16 
1 1 1    3    1   31 o  7    4.36    0.07   19.01    0.64   20.52    0.93   17.64    0.89    4.52    0.10    4.19    0.11   0.33   0.15 
1 1 1    3    1   32 o  8    0.44    0.21   -0.46    0.46   -0.33    0.65   -0.58    0.66    0.58    0.26    0.54    0.25   0.04   0.36 
1 1 1    3    1   33 o 11    1.38    0.28    2.02    0.74    1.26    1.03    2.80    1.05    1.12    0.38    1.61    0.34  -0.49   0.51 
1 1 1    3    1   34 o  6    0.64    0.25    0.24    0.47    0.46    0.67    0.03    0.66    0.79    0.30    0.66    0.28   0.13   0.41 
1 1 1    3    1   35 o 11    4.64    0.10   21.69    0.93   21.66    1.26   21.72    1.37    4.63    0.14    4.63    0.15  -0.00   0.20 
1 1 1    3    1   36 o  5    3.06    0.10    9.41    0.63   10.44    0.89    8.34    0.91    3.21    0.14    2.87    0.16   0.35   0.21 
1 1 1    3    1   37 o 11    0.67    0.26    0.29    0.52    0.57    0.74    0.03    0.73    0.84    0.32    0.69    0.30   0.15   0.43 
1 1 1    3    1   38 o  4    0.44    0.21   -0.77    0.55   -0.56    0.77   -0.98    0.77    0.59    0.27    0.53    0.26   0.06   0.38 
1 1 1    3    1   39 o  5    3.79    0.09   14.44    0.71   14.87    1.02   14.03    0.99    3.83    0.13    3.72    0.13   0.11   0.19 
1 1 1    3    1   40 o 10    1.56    0.19    2.52    0.61    2.83    0.88    2.23    0.85    1.63    0.27    1.41    0.31   0.22   0.41 
1 1 1    3    1   41 o  8    0.48    0.23   -0.72    0.62    0.09    0.88   -1.50    0.86    0.74    0.32    0.51    0.25   0.23   0.41 
1 1 1    3    1   42 o 13    2.68    0.13    7.37    0.72    9.83    1.05    5.22    0.98    3.08    0.17    2.22    0.22   0.86   0.28 
1 1 1    3    1   43 o  3    0.96    0.30    1.09    0.65    1.52    0.93    0.67    0.90    1.11    0.36    0.86    0.35   0.25   0.50 
1 1 1    3    1   44 o 17    0.70    0.29    0.34    0.64    0.56    0.90    0.13    0.90    0.82    0.34    0.73    0.32   0.09   0.47 
1 1 1    3    1   45 o  8    1.21    0.28    1.79    0.67    1.51    0.93    2.10    0.96    1.05    0.36    1.23    0.36  -0.19   0.51 
1 1 1    3    1   46 f  0    0.58    0.26    0.00    0.63    0.16    0.89   -0.16    0.90    0.68    0.31    0.64    0.29   0.05   0.43 
1 1 1    3    1   47 o  4    0.80    0.34    0.94    0.93    1.41    1.34    0.52    1.29    0.88    0.39    0.75    0.35   0.12   0.52 
1 1 1    3    1   48 o  8    0.41    0.20   -0.93    0.62   -0.80    0.87   -1.07    0.87    0.50    0.25    0.48    0.24   0.02   0.34 
1 1 1    3    1   49 o  7    0.50    0.24   -0.25    0.74   -1.62    1.01    1.31    1.08    0.46    0.23    0.74    0.34  -0.28   0.41 
1 1 1    3    1   50 o  3    0.38    0.19   -0.99    0.64   -0.98    0.92   -1.00    0.90    0.44    0.22    0.44    0.22   0.01   0.32 
1 1 1    3    1   51 o 14    0.61    0.27    1.08    0.63    1.39    0.88    0.75    0.91    0.60    0.28    0.53    0.26   0.07   0.38 
1 1 1    3    2    0 o  1   11.15    0.14  124.50    3.20  124.50    3.20  124.50    3.20   11.16    0.10       ?       ?      ?      ? 
1 1 1    3    2    1 o 16   15.75    0.14  248.09    4.29  245.11    5.83  251.62    6.33   15.64    0.19   15.85    0.20  -0.20   0.27 
1 1 1    3    2    2 o 16   14.99    0.08  224.62    2.54  227.04    3.73  222.51    3.48   15.06    0.12   14.91    0.12   0.15   0.17 
1 1 1    3    2    3 o 13   11.05    0.06  122.09    1.34  121.23    1.97  122.84    1.83   11.01    0.09   11.08    0.08  -0.07   0.12 
1 1 1    3    2    4 o 14    4.40    0.03   19.35    0.28   18.64    0.40   20.00    0.38    4.32    0.05    4.47    0.04  -0.15   0.06 
1 1 1    3    2    5 o  8    6.33    0.04   40.01    0.51   40.02    0.74   40.01    0.71    6.33    0.06    6.32    0.06   0.00   0.08 
1 1 1    3    2    6 o 18    9.25    0.05   85.56    1.01   84.51    1.42   86.60    1.42    9.19    0.08    9.30    0.08  -0.11   0.11 
1 1 1    3    2    7 f  0    8.40    0.05   70.57    0.84   70.12    1.17   71.04    1.21    8.37    0.07    8.43    0.07  -0.05   0.10 
1 1 1    3    2    8 o 17   15.73    0.09  247.63    2.71  246.38    3.77  248.97    3.89   15.69    0.12   15.77    0.12  -0.08   0.17 
1 1 1    3    2    9 o  3   24.55    0.13  603.51    6.47  605.62    9.28  601.52    9.02   24.58    0.19   24.50    0.18   0.08   0.26 
1 1 1    3    2   10 o  6    5.10    0.04   26.06    0.45   25.78    0.64   26.31    0.62    5.08    0.06    5.13    0.06  -0.05   0.09 
1 1 1    3    2   11 o  8   10.87    0.06  118.23    1.38  119.13    2.01  117.42    1.90   10.91    0.09   10.83    0.09   0.08   0.13 
1 1 1    3    2   12 o 15    6.97    0.05   48.56    0.69   48.26    0.98   48.86    0.97    6.95    0.07    6.99    0.07  -0.04   0.10 
1 1 1    3    2   13 o 13    9.04    0.06   81.66    1.04   82.15    1.48   81.18    1.46    9.06    0.08    9.01    0.08   0.05   0.12 
1 1 1    3    2   14 o 19    4.95    0.05   24.47    0.51   24.97    0.73   24.00    0.71    5.00    0.07    4.90    0.07   0.10   0.10 
1 1 1    3    2   15 o 10    5.86    0.05   34.35    0.62   34.50    0.85   34.19    0.91    5.87    0.07    5.85    0.08   0.03   0.11 
1 1 1    3    2   16 o 15    2.28    0.11    5.22    0.50    5.80    0.68    4.52    0.75    2.41    0.14    2.12    0.18   0.28   0.23 
1 1 1    3    2   17 o 13    1.16    0.18    1.36    0.42    1.30    0.58    1.42    0.61    1.11    0.26    1.17    0.27  -0.05   0.37 
1 1 1    3    2   18 o  8    0.77    0.23    0.59    0.38    0.24    0.51    1.01    0.56    0.66    0.26    0.99    0.27  -0.33   0.38 
1 1 1    3    2   19 o 13    8.78    0.09   77.18    1.54   78.18    2.10   76.01    2.26    8.84    0.12    8.72    0.13   0.12   0.18 
1 1 1    3    2   20 o  4    9.29    0.06   86.24    1.17   86.00    1.65   86.50    1.67    9.27    0.09    9.30    0.09  -0.03   0.13 
1 1 1    3    2   21 o  8    4.66    0.06   21.72    0.59   22.11    0.83   21.34    0.82    4.70    0.09    4.62    0.09   0.08   0.13 
1 1 1    3    2   22 o  8    3.59    0.07   12.91    0.53   13.66    0.76   12.20    0.74    3.70    0.10    3.49    0.11   0.20   0.15 
1 1 1    3    2   23 o  2    6.32    0.06   39.89    0.79   39.79    1.14   39.99    1.10    6.31    0.09    6.32    0.09  -0.02   0.13 
1 1 1    3    2   24 o  6    2.48    0.11    6.18    0.53    5.51    0.75    6.83    0.74    2.34    0.16    2.61    0.14  -0.27   0.21 
1 1 1    3    2   25 o  6    5.95    0.06   35.40    0.76   35.46    1.09   35.34    1.06    5.95    0.09    5.94    0.09   0.01   0.13 
1 1 1    3    2   26 o 18    7.45    0.06   55.49    0.95   54.65    1.34   56.31    1.33    7.39    0.09    7.50    0.09  -0.11   0.13 
1 1 1    3    2   27 o 18    7.27    0.06   52.88    0.92   53.40    1.33   52.40    1.29    7.30    0.09    7.23    0.09   0.07   0.13 
1 1 1    3    2   28 o  3    4.98    0.07   24.83    0.66   24.32    0.93   25.35    0.93    4.93    0.09    5.03    0.09  -0.10   0.13 
1 1 1    3    2   29 o  6    8.31    0.06   69.14    1.08   68.54    1.53   69.75    1.53    8.27    0.09    8.35    0.09  -0.07   0.13 
1 1 1    3    2   30 o 13    2.05    0.12    4.21    0.48    4.43    0.69    4.00    0.67    2.10    0.16    1.99    0.17   0.11   0.23 
1 1 1    3    2   31 o  2    1.20    0.19    1.45    0.46    1.50    0.66    1.40    0.66    1.19    0.28    1.15    0.29   0.04   0.40 
1 1 1    3    2   32 o 16    4.81    0.07   23.17    0.67   22.98    0.96   23.35    0.94    4.79    0.10    4.82    0.10  -0.04   0.14 
1 1 1    3    2   33 o  7    1.22    0.30    1.60    0.73    2.49    1.03    0.71    1.03    1.51    0.35    0.97    0.37   0.54   0.51 
1 1 1    3    2   34 o 16    2.30    0.11    5.33    0.51    5.31    0.72    5.34    0.72    2.29    0.16    2.30    0.16  -0.01   0.22 
1 1 1    3    2   35 o  6    4.17    0.10   17.45    0.84   15.31    1.18   19.60    1.19    3.89    0.15    4.41    0.13  -0.52   0.20 
1 1 1    3    2   36 o  2    3.10    0.10    9.69    0.64    9.39    0.93    9.95    0.88    3.04    0.15    3.14    0.14  -0.09   0.21 
1 1 1    3    2   37 o  1    1.41    0.19    2.03    0.53    1.92    0.75    2.15    0.76    1.32    0.29    1.41    0.28  -0.08   0.40 
1 1 1    3    2   38 o 13    2.58    0.12    6.70    0.61    6.49    0.84    6.95    0.90    2.52    0.17    2.61    0.17  -0.09   0.24 
1 1 1    3    2   39 o  8    3.42    0.10   11.80    0.69   12.55    0.96   11.00    0.99    3.51    0.14    3.29    0.15   0.23   0.20 
1 1 1    3    2   40 o  8    5.59    0.08   31.43    0.92   30.78    1.28   32.13    1.33    5.51    0.12    5.63    0.12  -0.12   0.17 
1 1 1    3    2   41 o 12    0.55    0.25   -0.37    0.63   -1.07    0.89    0.35    0.90    0.57    0.27    0.81    0.34  -0.24   0.43 
1 1 1    3    2   42 o  4    1.79    0.19    3.35    0.70    2.76    1.01    3.89    0.96    1.53    0.34    1.90    0.25  -0.36   0.42 
1 1 1    3    2   43 o 15    0.95    0.31    1.06    0.66    2.51    0.95   -0.29    0.92    1.44    0.34    0.67    0.31   0.77   0.45 
1 1 1    3    2   44 o 13    0.51    0.24   -0.57    0.64   -0.53    0.91   -0.62    0.90    0.62    0.29    0.61    0.29   0.02   0.41 
1 1 1    3    2   45 o 15    1.41    0.24    2.27    0.67    3.42    0.95    1.18    0.93    1.67    0.30    0.95    0.36   0.71   0.47 
1 1 1    3    2   46 o  5    0.47    0.22   -0.66    0.62   -1.07    0.87   -0.22    0.89    0.52    0.25    0.62    0.29  -0.11   0.39 
1 1 1    3    2   47 o 18    0.73    0.32    0.57    0.94   -0.31    1.31    1.52    1.35    0.67    0.32    0.89    0.39  -0.22   0.51 
1 1 1    3    2   48 o  2    0.70    0.29    0.73    0.64    2.33    0.90   -0.82    0.89    1.11    0.36    0.51    0.25   0.60   0.44 
1 1 1    3    2   49 o  5    0.73    0.31    1.05    0.76    1.18    1.05    0.91    1.10    0.72    0.33    0.68    0.32   0.04   0.46 
1 1 1    3    2   50 o 18    0.74    0.30    1.31    0.67    1.72    0.96    0.93    0.93    0.72    0.32    0.61    0.29   0.11   0.43 
1 1 1    3    2   51 o 19    1.49    0.22    3.62    0.67    3.83    0.95    3.41    0.94    1.06    0.37    0.96    0.36   0.10   0.52 
1 1 1    3    3    0 o  2   11.91    0.22  142.12    5.25  142.12    5.25  142.12    5.25   11.92    0.16       ?       ?      ?      ? 
1 1 1    3    3    1 f  0    3.00    0.05    8.99    0.28    8.99    0.28    8.99    0.28    3.00    0.03       ?       ?      ?      ? 
1 1 1    3    3    2 o 17    7.66    0.06   58.68    0.91   58.68    0.91   58.68    0.91    7.66    0.04       ?       ?      ?      ? 
1 1 1    3    3    3 o  5   11.21    0.09  125.71    1.91  125.71    1.91  125.71    1.91   11.21    0.06       ?       ?      ?      ? 
1 1 1    3    3    4 o 12    3.57    0.04   12.76    0.30   12.76    0.30   12.76    0.30    3.57    0.03       ?       ?      ?      ? 
1 1 1    3    3    5 o  5    1.65    0.06    2.75    0.21    2.75    0.21    2.75    0.21    1.66    0.05       ?       ?      ?      ? 
1 1 1    3    3    6 o  7    2.61    0.06    6.81    0.29    6.81    0.29    6.81    0.29    2.61    0.04       ?       ?      ?      ? 
1 1 1    3    3    7 o 19    8.16    0.07   66.66    1.15   66.66    1.15   66.66    1.15    8.16    0.05       ?       ?      ?      ? 
1 1 1    3    3    8 o  2    5.38    0.06   28.93    0.63   28.93    0.63   28.93    0.63    5.38    0.04       ?       ?      ?      ? 
1 1 1    3    3    9 o 12   23.61    0.18  558.13    8.57  558.13    8.57  558.13    8.57   23.62    0.13       ?       ?      ?      ? 
1 1 1    3    3   10 o 12   12.49    0.10  156.16    2.60  156.16    2.60  156.16    2.60   12.49    0.07       ?       ?      ?      ? 
1 1 1    3    3   11 o 14   10.78    0.10  116.25    2.07  116.25    2.07  116.25    2.07   10.78    0.07       ?       ?      ?      ? 
1 1 1    3    3   12 o 15    2.42    0.10    5.88    0.47    5.88    0.47    5.88    0.47    2.42    0.07       ?       ?      ?      ? 
1 1 1    3    3   13 o 19    6.77    0.08   45.88    1.02   45.88    1.02   45.88    1.02    6.77    0.05       ?       ?      ?      ? 
1 1 1    3    3   14 o 15   11.14    0.09  124.28    2.11  124.28    2.11  124.28    2.11   11.15    0.07       ?       ?      ?      ? 
1 1 1    3    3   15 o 12    5.68    0.07   32.29    0.84   32.29    0.84   32.29    0.84    5.68    0.05       ?       ?      ?      ? 
1 1 1    3    3   16 o 13   13.55    0.14  183.76    3.84  183.76    3.84  183.76    3.84   13.55    0.10       ?       ?      ?      ? 
1 1 1    3    3   17 o  7    3.73    0.09   13.93    0.70   13.93    0.70   13.93    0.70    3.73    0.07       ?       ?      ?      ? 
1 1 1    3    3   18 o  7    2.84    0.11    8.08    0.61    8.08    0.61    8.08    0.61    2.84    0.08       ?       ?      ?      ? 
1 1 1    3    3   19 o 11    7.85    0.11   61.60    1.78   61.60    1.78   61.60    1.78    7.85    0.08       ?       ?      ?      ? 
1 1 1    3    3   20 o  5    2.80    0.11    7.87    0.64    7.87    0.64    7.87    0.64    2.80    0.08       ?       ?      ?      ? 
1 1 1    3    3   21 o 19    5.50    0.09   30.27    0.94   30.27    0.94   30.27    0.94    5.50    0.06       ?       ?      ?      ? 
1 1 1    3    3   22 o  4   10.29    0.10  105.94    1.99  105.94    1.99  105.94    1.99   10.29    0.07       ?       ?      ?      ? 
1 1 1    3    3   23 o 10    2.85    0.13    8.17    0.74    8.17    0.74    8.17    0.74    2.85    0.09       ?       ?      ?      ? 
1 1 1    3    3   24 o  5    0.59    0.35    0.40    0.70    0.40    0.70    0.40    0.70    0.54    0.31       ?       ?      ?      ? 
1 1 1    3    3   25 o 11    6.51    0.10   42.37    1.24   42.37    1.24   42.37    1.24    6.51    0.07       ?       ?      ?      ? 
1 1 1    3    3   26 o 16    3.89    0.11   15.19    0.83   15.19    0.83   15.19    0.83    3.90    0.08       ?       ?      ?      ? 
1 1 1    3    3   27 o  9    3.32    0.12   11.06    0.77   11.06    0.77   11.06    0.77    3.32    0.08       ?       ?      ?      ? 
1 1 1    3    3   28 f  0    0.58    0.34    0.40    0.65    0.40    0.65    0.40    0.65    0.53    0.30       ?       ?      ?      ? 
1 1 1    3    3   29 o 14    9.86    0.10   97.43    1.91   97.43    1.91   97.43    1.91    9.87    0.07       ?       ?      ?      ? 
1 1 1    3    3   30 o  8    0.57    0.34    0.41    0.64    0.41    0.64    0.41    0.64    0.54    0.30       ?       ?      ?      ? 
1 1 1    3    3   31 o  3    0.98    0.36    1.29    0.65    1.29    0.65    1.29    0.65    1.06    0.25       ?       ?      ?      ? 
1 1 1    3    3   32 o  4    5.23    0.10   27.46    1.01   27.46    1.01   27.46    1.01    5.24    0.07       ?       ?      ?      ? 
1 1 1    3    3   33 o 14    0.57    0.37    0.03    1.00    0.03    1.00    0.03    1.00    0.49    0.32       ?       ?      ?      ? 
1 1 1    3    3   34 o  8    4.63    0.10   21.54    0.95   21.54    0.95   21.54    0.95    4.64    0.07       ?       ?      ?      ? 
1 1 1    3    3   35 o 11    2.01    0.23    4.24    0.89    4.24    0.89    4.24    0.89    2.03    0.16       ?       ?      ?      ? 
1 1 1    3    3   36 o 14    1.17    0.38    1.78    0.78    1.78    0.78    1.78    0.78    1.26    0.24       ?       ?      ?      ? 
1 1 1    3    3   37 o 13    1.22    0.35    1.85    0.74    1.85    0.74    1.85    0.74    1.30    0.22       ?       ?      ?      ? 
1 1 1    3    3   38 o 13    2.18    0.19    4.95    0.83    4.95    0.83    4.95    0.83    2.20    0.13       ?       ?      ?      ? 
1 1 1    3    3   39 o 18    3.59    0.14   13.07    1.03   13.07    1.03   13.07    1.03    3.60    0.10       ?       ?      ?      ? 
1 1 1    3    3   40 o  8    1.53    0.33    2.72    0.88    2.72    0.88    2.72    0.88    1.60    0.20       ?       ?      ?      ? 
1 1 1    3    3   41 o 17    0.99    0.44    1.52    0.92    1.52    0.92    1.52    0.92    1.08    0.34       ?       ?      ?      ? 
1 1 1    3    3   42 o 18    0.57    0.37    0.18    0.93    0.18    0.93    0.18    0.93    0.50    0.32       ?       ?      ?      ? 
1 1 1    3    3   43 o 13    0.59    0.37    0.34    0.92    0.34    0.92    0.34    0.92    0.53    0.33       ?       ?      ?      ? 
1 1 1    3    3   44 o  6    0.40    0.28   -0.92    0.92   -0.92    0.92   -0.92    0.92    0.31    0.22       ?       ?      ?      ? 
1 1 1    3    3   45 o 15    0.77    0.43    1.09    0.98    1.09    0.98    1.09    0.98    0.80    0.38       ?       ?      ?      ? 
1 1 1    3    3   46 o  9    0.56    0.36    0.38    0.93    0.38    0.93    0.38    0.93    0.52    0.32       ?       ?      ?      ? 
1 1 1    3    3   47 o  2    0.49    0.35   -0.39    1.27   -0.39    1.27   -0.39    1.27    0.42    0.30       ?       ?      ?      ? 
1 1 1    3    3   48 o  8    0.61    0.38    0.86    0.91    0.86    0.91    0.86    0.91    0.64    0.35       ?       ?      ?      ? 
1 1 1    3    3   49 o 12    0.43    0.31   -0.33    1.07   -0.33    1.07   -0.33    1.07    0.37    0.26       ?       ?      ?      ? 
1 1 1    3    3   50 o 12    0.53    0.35    0.88    0.95    0.88    0.95    0.88    0.95    0.57    0.34       ?       ?      ?      ? 
1 1 1    3    3   51 o 13    0.33    0.24   -0.62    0.89   -0.62    0.89   -0.62    0.89    0.28    0.21       ?       ?      ?      ? 
1 1 1    4    0    0 o  8    6.13    0.16   37.64    1.96   37.64    1.96   37.64    1.96    6.13    0.11       ?       ?      ?      ? 
1 1 1    4    0    1 o  9    8.59    0.10   73.77    1.72   73.77    1.72   73.77    1.72    8.59    0.07       ?       ?      ?      ? 
1 1 1    4    0    2 o 14    7.40    0.06   54.83    0.96   54.83    0.96   54.83    0.96    7.40    0.05       ?       ?      ?      ? 
1 1 1    4    0    3 o  1    0.93    0.07    0.88    0.13    0.88    0.13    0.88    0.13    0.93    0.05       ?       ?      ?      ? 
1 1 1    4    0    4 o 15   11.44    0.09  130.98    2.15  130.98    2.15  130.98    2.15   11.44    0.07       ?       ?      ?      ? 
1 1 1    4    0    5 o  8    6.74    0.06   45.41    0.81   45.41    0.81   45.41    0.81    6.74    0.04       ?       ?      ?      ? 
1 1 1    4    0    6 o  9    7.04    0.06   49.55    0.88   49.55    0.88   49.55    0.88    7.04    0.04       ?       ?      ?      ? 
1 1 1    4    0    7 o 14   11.53    0.09  133.01    2.13  133.01    2.13  133.01    2.13   11.53    0.07       ?       ?      ?      ? 
1 1 1    4    0    8 o 14    5.02    0.06   25.24    0.59   25.24    0.59   25.24    0.59    5.02    0.04       ?       ?      ?      ? 
1 1 1    4    0    9 o 11   12.73    0.10  162.23    2.61  162.23    2.61  162.23    2.61   12.74    0.07       ?       ?      ?      ? 
1 1 1    4    0   10 o 17    0.62    0.27    0.55    0.35    0.55    0.35    0.55    0.35    0.66    0.21       ?       ?      ?      ? 
1 1 1    4    0   11 f  0    5.10    0.06   26.04    0.66   26.04    0.66   26.04    0.66    5.10    0.05       ?       ?      ?      ? 
1 1 1    4    0   12 o  5    0.52    0.28    0.40    0.41    0.40    0.41    0.40    0.41    0.52    0.25       ?       ?      ?      ? 
1 1 1    4    0   13 o 18    5.76    0.07   33.20    0.79   33.20    0.79   33.20    0.79    5.76    0.05       ?       ?      ?      ? 
1 1 1    4    0   14 o  3   13.54    0.11  183.58    2.90  183.58    2.90  183.58    2.90   13.55    0.08       ?       ?      ?      ? 
1 1 1    4    0   15 o  5    0.68    0.32    0.69    0.48    0.69    0.48    0.69    0.48    0.72    0.26       ?       ?      ?      ? 
1 1 1    4    0   16 o 12    1.48    0.25    2.36    0.68    2.36    0.68    2.36    0.68    1.51    0.16       ?       ?      ?      ? 
1 1 1    4    0   17 o  6    0.91    0.34    1.12    0.59    1.12    0.59    1.12    0.59    0.98    0.25       ?       ?      ?      ? 
1 1 1    4    0   18 o  7   14.14    0.11  199.95    3.19  199.95    3.19  199.95    3.19   14.14    0.08       ?       ?      ?      ? 
1 1 1    4    0   19 o 11    2.63    0.15    7.00    0.80    7.00    0.80    7.00    0.80    2.64    0.11       ?       ?      ?      ? 
1 1 1    4    0   20 o  3   19.76    0.15  390.69    5.95  390.69    5.95  390.69    5.95   19.76    0.11       ?       ?      ?      ? 
1 1 1    4    0   21 o 16   10.19    0.09  103.95    1.93  103.95    1.93  103.95    1.93   10.19    0.07       ?       ?      ?      ? 
1 1 1    4    0   22 o  2    6.84    0.09   46.85    1.17   46.85    1.17   46.85    1.17    6.84    0.06       ?       ?      ?      ? 
1 1 1    4    0   23 o  8    0.99    0.37    1.32    0.68    1.32    0.68    1.32    0.68    1.07    0.26       ?       ?      ?      ? 
1 1 1    4    0   24 o  8    2.07    0.19    4.38    0.76    4.38    0.76    4.38    0.76    2.08    0.13       ?       ?      ?      ? 
1 1 1    4    0   25 o 19    0.60    0.35    0.45    0.69    0.45    0.69    0.45    0.69    0.56    0.31       ?       ?      ?      ? 
1 1 1    4    0   26 o  6    2.90    0.14    8.46    0.79    8.46    0.79    8.46    0.79    2.90    0.10       ?       ?      ?      ? 
1 1 1    4    0   27 o  1    3.51    0.12   12.39    0.84   12.39    0.84   12.39    0.84    3.52    0.08       ?       ?      ?      ? 
1 1 1    4    0   28 o 16    4.18    0.11   17.56    0.88   17.56    0.88   17.56    0.88    4.19    0.07       ?       ?      ?      ? 
1 1 1    4    0   29 o 17    0.33    0.24   -0.82    0.65   -0.82    0.65   -0.82    0.65    0.25    0.18       ?       ?      ?      ? 
1 1 1    4    0   30 f  0    0.53    0.33    0.27    0.65    0.27    0.65    0.27    0.65    0.48    0.28       ?       ?      ?      ? 
1 1 1    4    0   31 f  0    4.51    0.10   20.39    0.93   20.39    0.93   20.39    0.93    4.51    0.07       ?       ?      ?      ? 
1 1 1    4    0   32 o  2    2.28    0.16    5.31    0.71    5.31    0.71    5.31    0.71    2.29    0.11       ?       ?      ?      ? 
1 1 1    4    0   33 o 13    3.23    0.18   10.60    1.18   10.60    1.18   10.60    1.18    3.24    0.13       ?       ?      ?      ? 
1 1 1    4    0   34 o 11    1.18    0.34    1.74    0.71    1.74    0.71    1.74    0.71    1.26    0.22       ?       ?      ?      ? 
1 1 1    4    0   35 o  3    0.93    0.43    1.32    0.86    1.32    0.86    1.32    0.86    1.00    0.34       ?       ?      ?      ? 
1 1 1    4    0   36 o  9    4.90    0.11   24.16    1.11   24.16    1.11   24.16    1.11    4.91    0.08       ?       ?      ?      ? 
1 1 1    4    0   37 o 17    0.63    0.36    0.55    0.72    0.55    0.72    0.55    0.72    0.60    0.32       ?       ?      ?      ? 
1 1 1    4    0   38 o 15    1.60    0.26    2.81    0.76    2.81    0.76    2.81    0.76    1.64    0.17       ?       ?      ?      ? 
1 1 1    4    0   39 o 11    2.77    0.17    7.84    0.94    7.84    0.94    7.84    0.94    2.78    0.12       ?       ?      ?      ? 
1 1 1    4    0   40 o 19    2.52    0.18    6.52    0.91    6.52    0.91    6.52    0.91    2.53    0.13       ?       ?      ?      ? 
1 1 1    4    0   41 o 13    2.01    0.24    4.33    0.95    4.33    0.95    4.33    0.95    2.04    0.17       ?       ?      ?      ? 
1 1 1    4    0   42 o 10    0.48    0.33   -0.33    0.92   -0.33    0.92   -0.33    0.92    0.39    0.27       ?       ?      ?      ? 
1 1 1    4    0   43 o  9    0.42    0.30   -0.67    0.89   -0.67    0.89   -0.67    0.89    0.33    0.24       ?       ?      ?      ? 
1 1 1    4    0   44 o  4    3.57    0.15   13.07    1.08   13.07    1.08   13.07    1.08    3.59    0.11       ?       ?      ?      ? 
1 1 1    4    0   45 o 17    1.82    0.28    3.78    0.93    3.78    0.93    3.78    0.93    1.89    0.18       ?       ?      ?      ? 
1 1 1    4    0   46 o 15    0.34    0.25   -1.40    0.89   -1.40    0.89   -1.40    0.89    0.26    0.19       ?       ?      ?      ? 
1 1 1    4    0   47 o 10    0.89    0.50    1.98    1.30    1.98    1.30    1.98    1.30    1.04    0.44       ?       ?      ?      ? 
1 1 1    4    0   48 o 12    0.32    0.24   -1.43    0.87   -1.43    0.87   -1.43    0.87    0.25    0.18       ?       ?      ?      ? 
1 1 1    4    0   49 o 19    0.46    0.32   -0.01    1.06   -0.01    1.06   -0.01    1.06    0.41    0.29       ?       ?      ?      ? 
1 1 1    4    0   50 o 17    0.74    0.42    1.75    0.93    1.75    0.93    1.75    0.93    0.95    0.37       ?       ?      ?      ? 
1 1 1    4    0   51 o 14    0.38    0.27    0.01    0.89    0.01    0.89    0.01    0.89    0.35    0.25       ?       ?      ?      ? 
1 1 1    4    1    0 o 14    4.17    0.07   17.42    0.62   17.42    0.62   17.42    0.62    4.17    0.05       ?       ?      ?      ? 
1 1 1    4    1    1 o 15    4.71    0.05   22.17    0.48   25.20    0.77   20.24    0.62    5.02    0.08    4.50    0.07   0.52   0.10 
1 1 1    4    1    2 o  2    3.63    0.03   13.18    0.20   13.29    0.29   13.08    0.28    3.64    0.04    3.62    0.04   0.03   0.06 
1 1 1    4    1    3 o  5    5.55    0.03   30.75    0.38   31.49    0.59   30.24    0.50    5.61    0.05    5.50    0.05   0.11   0.07 
1 1 1    4    1    4 o  6    9.41    0.05   88.48    1.02   88.97    1.57   88.11    1.34    9.43    0.08    9.39    0.07   0.04   0.11 
1 1 1    4    1    5 o 10   12.25    0.07  150.13    1.70  149.85    2.60  150.34    2.26   12.24    0.11   12.26    0.09  -0.02   0.14 
1 1 1    4    1    6 o  8    4.15    0.04   17.20    0.30   17.13    0.45   17.26    0.41    4.14    0.05    4.15    0.05  -0.02   0.07 
1 1 1    4    1    7 o 10   14.15    0.08  200.37    2.22  198.08    3.19  202.55    3.11   14.07    0.11   14.23    0.11  -0.16   0.16 
1 1 1    4    1    8 o  3    1.58    0.07    2.51    0.22    2.80    0.31    2.23    0.30    1.67    0.09    1.49    0.10   0.18   0.14 
1 1 1    4    1    9 o  2   19.59    0.11  384.13    4.16  388.20    5.87  380.03    5.89   19.69    0.15   19.48    0.15   0.21   0.21 
1 1 1    4    1   10 o 17    9.73    0.06   94.68    1.15   94.67    1.59   94.69    1.66    9.73    0.08    9.73    0.09  -0.00   0.12 
1 1 1    4    1   11 o  2    8.82    0.06   77.77    0.97   78.60    1.35   76.90    1.39    8.86    0.08    8.77    0.08   0.10   0.11 
1 1 1    4    1   12 o  5    7.40    0.05   54.72    0.76   54.50    1.04   54.97    1.10    7.38    0.07    7.41    0.07  -0.03   0.10 
1 1 1    4    1   13 o 11    6.38    0.05   40.69    0.64   40.68    0.89   40.69    0.92    6.38    0.07    6.38    0.07  -0.00   0.10 
1 1 1    4    1   14 o  9    7.70    0.05   59.28    0.83   58.92    1.15   59.66    1.19    7.67    0.08    7.72    0.08  -0.05   0.11 
1 1 1    4    1   15 o 10    4.12    0.06   16.98    0.45   17.00    0.63   16.96    0.65    4.12    0.08    4.12    0.08   0.00   0.11 
1 1 1    4    1   16 o  8    4.66    0.07   21.72    0.67   21.37    0.94   22.09    0.95    4.62    0.10    4.70    0.10  -0.08   0.14 
1 1 1    4    1   17 o 17   14.94    0.09  223.19    2.79  222.29    3.94  224.11    3.96   14.90    0.13   14.96    0.13  -0.06   0.19 
1 1 1    4    1   18 o  3    6.72    0.05   45.20    0.74   45.66    1.04   44.74    1.05    6.76    0.08    6.69    0.08   0.07   0.11 
1 1 1    4    1   19 o 12    4.82    0.08   23.24    0.76   22.47    1.06   24.08    1.10    4.74    0.11    4.91    0.11  -0.17   0.16 
1 1 1    4    1   20 o  1    5.61    0.06   31.43    0.65   30.70    0.90   32.23    0.94    5.54    0.08    5.68    0.08  -0.14   0.12 
1 1 1    4    1   21 o 15    7.56    0.06   57.15    0.91   58.59    1.27   55.64    1.30    7.65    0.08    7.46    0.09   0.20   0.12 
1 1 1    4    1   22 o  3    3.69    0.07   13.63    0.54   14.04    0.76   13.21    0.76    3.75    0.10    3.63    0.10   0.11   0.15 
1 1 1    4    1   23 o  3    3.63    0.08   13.21    0.57   13.33    0.77   13.06    0.84    3.65    0.11    3.61    0.12   0.04   0.16 
1 1 1    4    1   24 o 14    5.34    0.07   28.53    0.70   28.81    0.98   28.22    1.00    5.37    0.09    5.31    0.09   0.06   0.13 
1 1 1    4    1   25 o 15    2.13    0.12    4.54    0.50    4.27    0.72    4.80    0.71    2.06    0.17    2.19    0.16  -0.13   0.24 
1 1 1    4    1   26 o 15    4.56    0.07   20.82    0.64   20.42    0.91   21.20    0.89    4.52    0.10    4.60    0.10  -0.09   0.14 
1 1 1    4    1   27 o  2    6.72    0.06   45.25    0.86   44.06    1.22   46.41    1.21    6.63    0.09    6.81    0.09  -0.18   0.13 
1 1 1    4    1   28 o 16    2.38    0.11    5.68    0.51    7.04    0.74    4.50    0.69    2.65    0.14    2.12    0.16   0.53   0.22 
1 1 1    4    1   29 o  4    5.87    0.07   34.48    0.78   33.97    1.12   34.97    1.08    5.82    0.10    5.91    0.09  -0.09   0.13 
1 1 1    4    1   30 o 13    2.86    0.09    8.18    0.53    7.99    0.78    8.34    0.72    2.82    0.14    2.88    0.12  -0.06   0.19 
1 1 1    4    1   31 o  9    6.33    0.07   40.10    0.84   40.01    1.22   40.18    1.16    6.32    0.10    6.33    0.09  -0.01   0.13 
1 1 1    4    1   32 o 16    2.56    0.10    6.56    0.52    6.67    0.77    6.47    0.72    2.57    0.15    2.54    0.14   0.04   0.21 
1 1 1    4    1   33 o  2    2.32    0.16    5.45    0.76    5.07    1.07    5.83    1.08    2.23    0.24    2.39    0.23  -0.16   0.33 
1 1 1    4    1   34 o  9    0.88    0.25    0.82    0.47    0.38    0.66    1.27    0.67    0.76    0.30    1.09    0.30  -0.33   0.42 
1 1 1    4    1   35 o 18    2.14    0.15    4.65    0.65    4.82    0.94    4.49    0.91    2.17    0.22    2.09    0.22   0.07   0.31 
1 1 1    4    1   36 o 16    0.86    0.28    0.77    0.54   -0.21    0.75    1.83    0.77    0.65    0.29    1.29    0.30  -0.64   0.42 
1 1 1    4    1   37 o  6    1.58    0.17    2.56    0.53    2.47    0.75    2.65    0.76    1.54    0.24    1.60    0.24  -0.06   0.34 
1 1 1    4    1   38 o  8    3.61    0.09   13.13    0.67   12.74    0.93   13.54    0.97    3.55    0.13    3.66    0.13  -0.11   0.19 
1 1 1    4    1   39 o  5    3.64    0.10   13.36    0.72   12.40    0.98   14.46    1.05    3.49    0.14    3.77    0.14  -0.28   0.20 
1 1 1    4    1   40 o  9    2.21    0.14    4.97    0.63    5.83    0.89    4.10    0.89    2.37    0.19    1.98    0.22   0.40   0.29 
1 1 1    4    1   41 o  9    2.55    0.14    6.64    0.69    6.27    0.96    7.03    0.99    2.45    0.20    2.60    0.19  -0.15   0.27 
1 1 1    4    1   42 o  4    1.45    0.23    2.26    0.67    1.77    0.94    2.74    0.95    1.21    0.36    1.54    0.32  -0.33   0.48 
1 1 1    4    1   43 o 14    1.30    0.27    1.95    0.68    1.91    0.95    2.00    0.96    1.23    0.36    1.26    0.36  -0.03   0.51 
1 1 1    4    1   44 o  5    1.99    0.17    4.19    0.69    4.65    0.98    3.73    0.98    2.05    0.24    1.81    0.27   0.24   0.36 
1 1 1    4    1   45 o 16    0.78    0.30    0.67    0.66    2.35    0.96   -0.83    0.91    1.31    0.36    0.57    0.27   0.74   0.45 
1 1 1    4    1   46 o 17    0.86    0.30    0.99    0.63    2.15    0.91   -0.11    0.89    1.21    0.35    0.64    0.30   0.57   0.46 
1 1 1    4    1   47 o 18    1.15    0.37    2.24    0.94    2.71    1.35    1.80    1.32    1.11    0.43    0.94    0.40   0.17   0.59 
1 1 1    4    1   48 o 18    0.47    0.22   -0.42    0.62   -0.88    0.88    0.05    0.87    0.50    0.24    0.59    0.28  -0.10   0.37 
1 1 1    4    1   49 o 16    0.62    0.28    0.51    0.75    0.61    1.04    0.39    1.09    0.64    0.30    0.62    0.30   0.02   0.43 
1 1 1    4    1   50 o  2    1.65    0.21    3.87    0.70    3.64    0.99    4.10    0.98    1.17    0.38    1.35    0.36  -0.17   0.52 
1 1 1    4    1   51 o  7    0.49    0.23    0.42    0.62    0.33    0.88    0.50    0.86    0.49    0.24    0.50    0.25  -0.01   0.35 
1 1 1    4    2    0 o 12    1.44    0.08    2.09    0.22    2.09    0.22    2.09    0.22    1.44    0.05       ?       ?      ?      ? 
1 1 1    4    2    1 o 18    7.47    0.06   55.81    0.85   55.81    1.15   55.81    1.26    7.47    0.08    7.47    0.08   0.00   0.11 
1 1 1    4    2    2 o  5    4.79    0.03   22.93    0.29   23.54    0.40   22.31    0.41    4.85    0.04    4.72    0.04   0.13   0.06 
1 1 1    4    2    3 o  8    2.30    0.03    5.29    0.12    5.04    0.17    5.58    0.18    2.24    0.04    2.36    0.04  -0.12   0.05 
1 1 1    4    2    4 o 12    9.85    0.05   97.00    1.05   96.43    1.47   97.61    1.51    9.82    0.07    9.88    0.08  -0.06   0.11 
1 1 1    4    2    5 o 14   12.27    0.07  150.61    1.63  151.24    2.37  150.05    2.25   12.29    0.10   12.25    0.09   0.05   0.13 
1 1 1    4    2    6 o 12   11.25    0.06  126.58    1.41  126.41    2.07  126.73    1.94   11.24    0.09   11.25    0.09  -0.01   0.13 
1 1 1    4    2    7 o  1    3.29    0.04   10.86    0.26   10.59    0.39   11.07    0.35    3.25    0.06    3.33    0.05  -0.07   0.08 
1 1 1    4    2    8 o 17   17.99    0.10  323.87    3.63  322.38    5.53  325.00    4.82   17.94    0.15   18.02    0.13  -0.08   0.20 
1 1 1    4    2    9 o  2    2.42    0.06    5.88    0.27    5.73    0.40    6.00    0.36    2.39    0.08    2.45    0.07  -0.06   0.11 
1 1 1    4    2   10 o 19   20.66    0.11  427.14    4.68  429.06    6.80  425.41    6.44   20.69    0.16   20.61    0.16   0.09   0.23 
1 1 1    4    2   11 o  7    4.52    0.05   20.47    0.43   20.26    0.61   20.68    0.61    4.50    0.07    4.55    0.07  -0.05   0.10 
1 1 1    4    2   12 o  1    4.44    0.05   19.74    0.44   20.59    0.63   18.92    0.61    4.54    0.07    4.35    0.07   0.19   0.10 
1 1 1    4    2   13 o 17    5.41    0.05   29.32    0.54   28.84    0.74   29.89    0.80    5.37    0.07    5.47    0.07  -0.10   0.10 
1 1 1    4    2   14 o 15    3.07    0.06    9.44    0.39    9.19    0.53    9.73    0.56    3.03    0.09    3.12    0.09  -0.09   0.13 
1 1 1    4    2   15 o 10    7.21    0.05   52.06    0.79   52.17    1.08   51.93    1.16    7.22    0.08    7.20    0.08   0.02   0.11 
1 1 1    4    2   16 o  5   10.92    0.09  119.26    1.88  122.11    2.61  116.19    2.71   11.05    0.12   10.77    0.13   0.27   0.17 
1 1 1    4    2   17 o 14   10.25    0.07  105.09    1.50  104.07    2.00  106.42    2.28   10.20    0.10   10.31    0.11  -0.11   0.15 
1 1 1    4    2   18 o 19    2.78    0.08    7.75    0.43    8.33    0.59    7.10    0.62    2.89    0.10    2.66    0.12   0.22   0.16 
1 1 1    4    2   19 o  1   15.79    0.13  249.43    4.08  244.91    5.43  255.27    6.17   15.64    0.17   15.96    0.19  -0.32   0.26 
1 1 1    4    2   20 o  2    4.57    0.06   20.87    0.56   23.23    0.82   18.74    0.78    4.82    0.08    4.33    0.09   0.49   0.12 
1 1 1    4    2   21 f  0    4.69    0.06   22.02    0.58   23.24    0.83   20.80    0.82    4.82    0.09    4.56    0.09   0.26   0.12 
1 1 1    4    2   22 o 16   13.99    0.08  195.70    2.26  196.90    3.21  194.52    3.18   14.03    0.11   13.94    0.11   0.09   0.16 
1 1 1    4    2   23 o  5    3.84    0.07   14.73    0.57   15.52    0.82   14.00    0.79    3.94    0.10    3.74    0.11   0.20   0.15 
1 1 1    4    2   24 o 18    8.30    0.06   68.83    1.06   70.63    1.53   67.18    1.47    8.40    0.09    8.19    0.09   0.21   0.13 
1 1 1    4    2   25 o  5    7.16    0.06   51.30    0.90   53.35    1.31   49.45    1.24    7.30    0.09    7.03    0.09   0.27   0.13 
1 1 1    4    2   26 o 19    5.21    0.07   27.20    0.69   27.76    1.00   26.68    0.96    5.27    0.09    5.16    0.09   0.10   0.13 
1 1 1    4    2   27 o  9    3.16    0.09   10.00    0.55    9.74    0.79   10.25    0.77    3.12    0.13    3.20    0.12  -0.08   0.17 
1 1 1    4    2   28 o 10    3.79    0.08   14.40    0.57   14.91    0.83   13.95    0.79    3.86    0.11    3.73    0.11   0.13   0.15 
1 1 1    4    2   29 o  3    6.02    0.07   36.32    0.79   38.32    1.15   34.57    1.08    6.19    0.09    5.87    0.09   0.31   0.13 
1 1 1    4    2   30 o 19    2.83    0.09    8.01    0.52    8.36    0.75    7.70    0.72    2.89    0.13    2.77    0.13   0.12   0.18 
1 1 1    4    2   31 o  6    6.39    0.06   40.89    0.83   41.62    1.19   40.20    1.15    6.44    0.09    6.33    0.09   0.11   0.13 
1 1 1    4    2   32 o 19    4.08    0.08   16.65    0.62   17.09    0.88   16.23    0.87    4.13    0.11    4.02    0.11   0.11   0.15 
1 1 1    4    2   33 o  8    3.16    0.13   10.05    0.83    9.83    1.17   10.27    1.16    3.11    0.19    3.18    0.18  -0.07   0.26 
1 1 1    4    2   34 o  8    3.70    0.08   13.71    0.59   13.85    0.84   13.57    0.82    3.71    0.11    3.67    0.11   0.04   0.16 
1 1 1    4    2   35 o  3    0.96    0.29    0.96    0.61    0.29    0.89    1.55    0.83    0.82    0.34    1.19    0.33  -0.38   0.47 
1 1 1    4    2   36 o  7    2.97    0.10    8.85    0.61    9.17    0.89    8.56    0.84    3.01    0.15    2.91    0.14   0.10   0.21 
1 1 1    4    2   37 f  0    1.68    0.16    2.87    0.53    3.16    0.75    2.58    0.75    1.75    0.21    1.58    0.24   0.17   0.32 
1 1 1    4    2   38 o  5    1.32    0.21    1.81    0.56    2.65    0.80    1.01    0.79    1.59    0.25    0.98    0.33   0.61   0.42 
1 1 1    4    2   39 o  4    2.97    0.11    8.90    0.66    8.54    0.93    9.27    0.95    2.89    0.16    3.01    0.16  -0.12   0.23 
1 1 1    4    2   40 o  2    2.50    0.13    6.37    0.65    6.87    0.92    5.87    0.91    2.58    0.18    2.38    0.19   0.20   0.26 
1 1 1    4    2   41 o 13    2.16    0.15    4.81    0.66    6.08    0.95    3.59    0.93    2.41    0.20    1.83    0.25   0.58   0.32 
1 1 1    4    2   42 o 10    0.96    0.30    1.03    0.66    1.72    0.92    0.32    0.94    1.20    0.36    0.80    0.34   0.39   0.49 
1 1 1    4    2   43 o  7    1.83    0.19    3.54    0.69    2.36    0.95    4.90    1.02    1.38    0.34    2.11    0.24  -0.73   0.42 
1 1 1    4    2   44 o 17    0.71    0.29    0.34    0.67    0.55    0.94    0.11    0.97    0.82    0.34    0.74    0.33   0.08   0.48 
1 1 1    4    2   45 o  6    1.81    0.20    3.57    0.71    3.43    0.96    3.74    1.03    1.67    0.30    1.73    0.31  -0.06   0.43 
1 1 1    4    2   46 o 16    1.05    0.30    1.49    0.66    1.03    0.94    1.95    0.94    0.87    0.35    1.13    0.37  -0.26   0.51 
1 1 1    4    2   47 o  1    0.58    0.28   -0.35    0.90   -0.10    1.32   -0.56    1.24    0.69    0.33    0.63    0.31   0.05   0.45 
1 1 1    4    2   48 o  8    0.69    0.28    0.70    0.63    0.85    0.91    0.55    0.89    0.72    0.32    0.67    0.30   0.05   0.44 
1 1 1    4    2   49 o 14    0.53    0.26   -0.07    0.78   -1.11    1.09    1.02    1.11    0.50    0.25    0.69    0.32  -0.19   0.41 
1 1 1    4    2   50 o 18    0.71    0.29    1.18    0.67    1.31    0.93    1.05    0.96    0.66    0.31    0.62    0.29   0.04   0.42 
1 1 1    4    2   51 o  9    0.44    0.22    0.06    0.62    0.42    0.88   -0.30    0.88    0.49    0.24    0.44    0.22   0.05   0.33 
1 1 1    4    3    0 o  3   13.42    0.16  180.29    4.16  180.29    4.16  180.29    4.16   13.42    0.11       ?       ?      ?      ? 
1 1 1    4    3    1 o 10   14.19    0.09  201.43    2.59  202.59    3.75  200.37    3.59   14.23    0.13   14.15    0.13   0.08   0.18 
1 1 1    4    3    2 o  6    8.47    0.05   71.81    0.84   70.73    1.17   72.94    1.20    8.41    0.07    8.54    0.07  -0.13   0.10 
1 1 1    4    3    3 o  9    6.48    0.04   41.97    0.47   41.76    0.67   42.18    0.67    6.46    0.05    6.49    0.05  -0.03   0.07 
1 1 1    4    3    4 o  5    6.12    0.04   37.49    0.44   37.57    0.63   37.41    0.62    6.13    0.05    6.12    0.05   0.01   0.07 
1 1 1    4    3    5 o  9   14.45    0.08  208.76    2.21  210.28    3.12  207.21    3.15   14.50    0.11   14.39    0.11   0.11   0.15 
1 1 1    4    3    6 o 10   12.57    0.07  158.13    1.74  156.16    2.41  160.27    2.52   12.49    0.10   12.66    0.10  -0.16   0.14 
1 1 1    4    3    7 o  9   11.59    0.06  134.25    1.51  134.41    2.11  134.09    2.15   11.59    0.09   11.58    0.09   0.01   0.13 
1 1 1    4    3    8 o  9   20.35    0.11  414.33    4.51  410.89    6.34  417.87    6.43   20.25    0.16   20.42    0.16  -0.17   0.22 
1 1 1    4    3    9 o 18    4.88    0.04   23.80    0.42   23.50    0.61   24.09    0.59    4.85    0.06    4.91    0.06  -0.06   0.09 
1 1 1    4    3   10 o  8    5.89    0.05   34.72    0.55   35.62    0.82   33.99    0.74    5.97    0.07    5.83    0.06   0.14   0.09 
1 1 1    4    3   11 o  7    2.55    0.06    6.50    0.32    6.84    0.47    6.22    0.43    2.61    0.09    2.49    0.09   0.12   0.12 
1 1 1    4    3   12 o  3   12.25    0.07  150.09    1.76  148.55    2.53  151.54    2.46   12.18    0.10   12.31    0.10  -0.12   0.14 
1 1 1    4    3   13 o  6    8.43    0.06   71.10    0.98   71.19    1.39   71.02    1.39    8.43    0.08    8.43    0.08   0.01   0.12 
1 1 1    4    3   14 o 13    8.68    0.06   75.44    1.04   74.03    1.45   76.93    1.50    8.60    0.08    8.77    0.09  -0.17   0.12 
1 1 1    4    3   15 o  3    3.43    0.06   11.79    0.44   12.04    0.60   11.51    0.64    3.47    0.09    3.39    0.09   0.08   0.13 
1 1 1    4    3   16 o 15    5.06    0.07   25.61    0.73   26.84    1.03   24.39    1.03    5.18    0.10    4.94    0.10   0.24   0.14 
1 1 1    4    3   17 o  8    5.32    0.06   28.32    0.66   28.27    0.91   28.36    0.97    5.32    0.09    5.32    0.09  -0.01   0.13 
1 1 1    4    3   18 o 19    6.26    0.06   39.19    0.70   40.24    0.99   38.14    0.99    6.34    0.08    6.18    0.08   0.17   0.11 
1 1 1    4    3   19 o 18   12.36    0.10  152.80    2.58  151.05    3.54  154.79    3.77   12.28    0.14   12.43    0.15  -0.15   0.21 
1 1 1    4    3   20 o 13    8.32    0.06   69.28    1.02   71.97    1.46   66.67    1.43    8.48    0.09    8.16    0.09   0.32   0.12 
1 1 1    4    3   21 o  2    9.76    0.06   95.29    1.27   94.70    1.77   95.91    1.82    9.73    0.09    9.79    0.09  -0.06   0.13 
1 1 1    4    3   22 o 11    5.16    0.06   26.62    0.66   26.22    0.91   27.06    0.96    5.12    0.09    5.20    0.09  -0.08   0.13 
1 1 1    4    3   23 o  6   13.89    0.08  192.97    2.30  194.99    3.27  191.01    3.22   13.96    0.12   13.81    0.12   0.14   0.17 
1 1 1    4    3   24 o 15    4.67    0.07   21.84    0.64   22.63    0.93   21.09    0.89    4.76    0.10    4.59    0.10   0.16   0.14 
1 1 1    4    3   25 o 10   10.37    0.07  107.58    1.45  106.79    2.08  108.33    2.02   10.33    0.10   10.40    0.10  -0.07   0.14 
1 1 1    4    3   26 o 12    2.61    0.10    6.79    0.52    7.26    0.75    6.36    0.72    2.69    0.14    2.52    0.14   0.17   0.20 
1 1 1    4    3   27 o  5    1.92    0.13    3.70    0.50    4.30    0.72    3.11    0.71    2.07    0.17    1.76    0.20   0.31   0.27 
1 1 1    4    3   28 o 13    1.56    0.16    2.44    0.48    2.46    0.69    2.41    0.68    1.56    0.22    1.55    0.22   0.02   0.31 
1 1 1    4    3   29 o 15    3.14    0.09    9.84    0.54    9.57    0.75   10.13    0.76    3.09    0.12    3.18    0.12  -0.09   0.17 
1 1 1    4    3   30 o 18    2.34    0.10    5.49    0.49    5.64    0.69    5.33    0.69    2.37    0.15    2.30    0.15   0.07   0.21 
1 1 1    4    3   31 o  7    6.04    0.06   36.47    0.78   36.32    1.10   36.61    1.10    6.02    0.09    6.04    0.09  -0.02   0.13 
1 1 1    4    3   32 o 15    4.25    0.07   18.07    0.63   17.97    0.89   18.18    0.89    4.23    0.11    4.26    0.10  -0.02   0.15 
1 1 1    4    3   33 o  4    3.59    0.12   12.98    0.84   14.16    1.20   11.81    1.19    3.74    0.16    3.42    0.17   0.33   0.24 
1 1 1    4    3   34 f  0    2.33    0.11    5.47    0.51    5.53    0.72    5.41    0.72    2.34    0.15    2.31    0.16   0.02   0.22 
1 1 1    4    3   35 f  0    1.22    0.25    1.60    0.59    1.27    0.85    1.91    0.83    1.09    0.35    1.32    0.32  -0.23   0.47 
1 1 1    4    3   36 o 10    1.34    0.19    1.84    0.52    1.34    0.75    2.33    0.73    1.11    0.32    1.50    0.24  -0.39   0.40 
1 1 1    4    3   37 o 18    5.18    0.07   26.93    0.77   29.63    1.14   24.63    1.05    5.42    0.10    4.94    0.11   0.48   0.15 
1 1 1    4    3   38 o 16    2.45    0.12    6.05    0.59    7.14    0.85    5.04    0.82    2.65    0.16    2.22    0.18   0.43   0.24 
1 1 1    4    3   39 o 10    1.19    0.25    1.55    0.58    2.63    0.83    0.53    0.81    1.55    0.28    0.84    0.33   0.71   0.43 
1 1 1    4    3   40 o 17    1.56    0.19    2.53    0.60    2.25    0.85    2.82    0.86    1.41    0.31    1.63    0.26  -0.21   0.41 
1 1 1    4    3   41 o 16    0.69    0.29    0.25    0.64   -0.34    0.90    0.83    0.90    0.67    0.31    0.93    0.35  -0.26   0.47 
1 1 1    4    3   42 o  1    0.91    0.31    0.92    0.67    0.54    0.94    1.31    0.94    0.85    0.35    1.06    0.37  -0.21   0.51 
1 1 1    4    3   43 o  8    0.46    0.23   -1.00    0.66   -0.29    0.95   -1.67    0.93    0.68    0.31    0.51    0.25   0.17   0.40 
1 1 1    4    3   44 o  6    1.08    0.30    1.41    0.67    1.47    0.95    1.36    0.93    1.07    0.37    1.03    0.36   0.03   0.52 
1 1 1    4    3   45 o  2    1.52    0.23    2.62    0.69    2.62    0.96    2.62    1.00    1.40    0.34    1.39    0.36   0.01   0.50 
1 1 1    4    3   46 o 16    0.61    0.27    0.13    0.65    0.91    0.92   -0.65    0.92    0.84    0.34    0.58    0.28   0.26   0.44 
1 1 1    4    3   47 o  1    0.57    0.27   -0.45    0.90   -1.45    1.31    0.43    1.23    0.58    0.29    0.73    0.34  -0.15   0.45 
1 1 1    4    3   48 o  9    0.50    0.24   -0.24    0.64   -0.13    0.88   -0.37    0.94    0.57    0.27    0.56    0.27   0.01   0.38 
1 1 1    4    3   49 o  6    0.74    0.31    1.15    0.81    0.65    1.10    1.73    1.18    0.65    0.31    0.78    0.35  -0.13   0.47 
1 1 1    4    3   50 o  1    0.92    0.32    1.92    0.70    3.20    1.00    0.68    0.99    1.04    0.37    0.58    0.28   0.45   0.47 
1 1 1    4    3   51 o  1    0.74    0.29    1.60    0.64    1.34    0.91    1.85    0.90    0.58    0.28    0.66    0.30  -0.07   0.41 
1 1 1    4    4    0 o  9    8.94    0.13   80.08    2.32   80.08    2.32   80.08    2.32    8.95    0.09       ?       ?      ?      ? 
1 1 1    4    4    1 o 17   16.41    0.15  269.44    4.82  269.44    4.82  269.44    4.82   16.41    0.10       ?       ?      ?      ? 
1 1 1    4    4    2 o 12   12.71    0.09  161.52    2.38  161.52    2.38  161.52    2.38   12.71    0.07       ?       ?      ?      ? 
1 1 1    4    4    3 o 16   19.41    0.14  377.07    5.50  377.07    5.50  377.07    5.50   19.42    0.10       ?       ?      ?      ? 
1 1 1    4    4    4 o  4    1.50    0.06    2.25    0.17    2.25    0.17    2.25    0.17    1.50    0.04       ?       ?      ?      ? 
1 1 1    4    4    5 o 18   13.55    0.10  183.60    2.74  183.60    2.74  183.60    2.74   13.55    0.07       ?       ?      ?      ? 
1 1 1    4    4    6 o 11    2.59    0.06    6.72    0.29    6.72    0.29    6.72    0.29    2.59    0.04       ?       ?      ?      ? 
1 1 1    4    4    7 o 13    3.67    0.05   13.46    0.38   13.46    0.38   13.46    0.38    3.67    0.04       ?       ?      ?      ? 
1 1 1    4    4    8 o 14   14.43    0.11  208.44    3.21  208.44    3.21  208.44    3.21   14.44    0.08       ?       ?      ?      ? 
1 1 1    4    4    9 o 17    4.55    0.06   20.74    0.54   20.74    0.54   20.74    0.54    4.55    0.04       ?       ?      ?      ? 
1 1 1    4    4   10 o 12   15.44    0.13  238.61    3.87  238.61    3.87  238.61    3.87   15.44    0.09       ?       ?      ?      ? 
1 1 1    4    4   11 o 13    7.92    0.08   62.71    1.21   62.71    1.21   62.71    1.21    7.92    0.05       ?       ?      ?      ? 
1 1 1    4    4   12 o 13    2.22    0.11    4.98    0.47    4.98    0.47    4.98    0.47    2.23    0.07       ?       ?      ?      ? 
1 1 1    4    4   13 o 11    6.76    0.08   45.66    1.02   45.66    1.02   45.66    1.02    6.76    0.05       ?       ?      ?      ? 
1 1 1    4    4   14 o 12    1.32    0.20    1.86    0.48    1.86    0.48    1.86    0.48    1.35    0.13       ?       ?      ?      ? 
1 1 1    4    4   15 o 13    8.27    0.08   68.50    1.33   68.50    1.33   68.50    1.33    8.28    0.06       ?       ?      ?      ? 
1 1 1    4    4   16 o 15    3.35    0.12   11.28    0.81   11.28    0.81   11.28    0.81    3.35    0.09       ?       ?      ?      ? 
1 1 1    4    4   17 o  3   20.49    0.17  420.22    7.13  420.22    7.13  420.22    7.13   20.49    0.12       ?       ?      ?      ? 
1 1 1    4    4   18 o 12   18.27    0.15  334.15    5.61  334.15    5.61  334.15    5.61   18.28    0.11       ?       ?      ?      ? 
1 1 1    4    4   19 o  6    6.76    0.11   45.79    1.55   45.79    1.55   45.79    1.55    6.77    0.08       ?       ?      ?      ? 
1 1 1    4    4   20 o 17   21.86    0.18  478.13    7.89  478.13    7.89  478.13    7.89   21.86    0.13       ?       ?      ?      ? 
1 1 1    4    4   21 o  5    4.94    0.09   24.43    0.89   24.43    0.89   24.43    0.89    4.94    0.06       ?       ?      ?      ? 
1 1 1    4    4   22 o 12    3.17    0.12   10.09    0.74   10.09    0.74   10.09    0.74    3.17    0.08       ?       ?      ?      ? 
1 1 1    4    4   23 o 16    4.49    0.10   20.24    0.93   20.24    0.93   20.24    0.93    4.50    0.07       ?       ?      ?      ? 
1 1 1    4    4   24 o 11    3.62    0.12   13.14    0.84   13.14    0.84   13.14    0.84    3.62    0.08       ?       ?      ?      ? 
1 1 1    4    4   25 f  0   15.18    0.13  230.74    3.81  230.74    3.81  230.74    3.81   15.19    0.09       ?       ?      ?      ? 
1 1 1    4    4   26 o 19    3.65    0.12   13.37    0.84   13.37    0.84   13.37    0.84    3.65    0.08       ?       ?      ?      ? 
1 1 1    4    4   27 o  4    8.79    0.09   77.42    1.62   77.42    1.62   77.42    1.62    8.80    0.07       ?       ?      ?      ? 
1 1 1    4    4   28 o 10    4.83    0.10   23.34    0.93   23.34    0.93   23.34    0.93    4.83    0.07       ?       ?      ?      ? 
1 1 1    4    4   29 o  4    0.76    0.37    0.85    0.66    0.85    0.66    0.85    0.66    0.78    0.31       ?       ?      ?      ? 
1 1 1    4    4   30 o  1    0.53    0.32    0.26    0.64    0.26    0.64    0.26    0.64    0.47    0.28       ?       ?      ?      ? 
1 1 1    4    4   31 o 15    0.40    0.27   -0.27    0.62   -0.27    0.62   -0.27    0.62    0.32    0.22       ?       ?      ?      ? 
1 1 1    4    4   32 o 16    1.41    0.27    2.21    0.68    2.21    0.68    2.21    0.68    1.46    0.17       ?       ?      ?      ? 
1 1 1    4    4   33 o  3    1.10    0.46    1.77    1.02    1.77    1.02    1.77    1.02    1.19    0.35       ?       ?      ?      ? 
1 1 1    4    4   34 o 13    1.73    0.20    3.13    0.68    3.13    0.68    3.13    0.68    1.75    0.14       ?       ?      ?      ? 
1 1 1    4    4   35 o  6    0.35    0.25   -1.18    0.81   -1.18    0.81   -1.18    0.81    0.26    0.19       ?       ?      ?      ? 
1 1 1    4    4   36 o 13    2.44    0.17    6.10    0.81    6.10    0.81    6.10    0.81    2.46    0.12       ?       ?      ?      ? 
1 1 1    4    4   37 o  6    0.53    0.33    0.25    0.70    0.25    0.70    0.25    0.70    0.48    0.29       ?       ?      ?      ? 
1 1 1    4    4   38 o 16    4.00    0.12   16.14    0.98   16.14    0.98   16.14    0.98    4.01    0.09       ?       ?      ?      ? 
1 1 1    4    4   39 o 19    2.77    0.16    7.83    0.89    7.83    0.89    7.83    0.89    2.78    0.11       ?       ?      ?      ? 
1 1 1    4    4   40 o  3    1.83    0.25    3.63    0.88    3.63    0.88    3.63    0.88    1.87    0.17       ?       ?      ?      ? 
1 1 1    4    4   41 o  3    0.60    0.37    0.39    0.87    0.39    0.87    0.39    0.87    0.55    0.33       ?       ?      ?      ? 
1 1 1    4    4   42 o  7    1.71    0.31    3.34    0.96    3.34    0.96    3.34    0.96    1.78    0.20       ?       ?      ?      ? 
1 1 1    4    4   43 o 10    1.53    0.35    2.88    0.94    2.88    0.94    2.88    0.94    1.63    0.21       ?       ?      ?      ? 
1 1 1    4    4   44 o  3    1.60    0.35    3.14    0.98    3.14    0.98    3.14    0.98    1.70    0.21       ?       ?      ?      ? 
1 1 1    4    4   45 o 18    0.33    0.25   -1.69    0.92   -1.69    0.92   -1.69    0.92    0.25    0.19       ?       ?      ?      ? 
1 1 1    4    4   46 o 17    1.92    0.26    4.29    0.97    4.29    0.97    4.29    0.97    2.00    0.17       ?       ?      ?      ? 
1 1 1    4    4   47 o 12    0.85    0.48    1.86    1.26    1.86    1.26    1.86    1.26    0.99    0.43       ?       ?      ?      ? 
1 1 1    4    4   48 o  2    0.75    0.42    1.38    0.96    1.38    0.96    1.38    0.96    0.86    0.38       ?       ?      ?      ? 
1 1 1    4    4   49 f  0    0.53    0.36    0.59    1.13    0.59    1.13    0.59    1.13    0.52    0.34       ?       ?      ?      ? 
1 1 1    4    4   50 o 16    1.52    0.40    4.03    1.05    4.03    1.05    4.03    1.05    1.81    0.21       ?       ?      ?      ? 
1 1 1    4    4   51 o  3    0.60    0.38    1.54    0.91    1.54    0.91    1.54    0.91    0.78    0.37       ?       ?      ?      ? 
1 1 1    5    0    0 o  6    8.63    0.14   74.61    2.48   74.61    2.48   74.61    2.48    8.63    0.10       ?       ?      ?      ? 
1 1 1    5    0    1 o  5    0.94    0.05    0.90    0.10    0.90    0.10    0.90    0.10    0.95    0.04       ?       ?      ?      ? 
1 1 1    5    0    2 o 16   14.27    0.12  203.67    3.44  203.67    3.44  203.67    3.44   14.27    0.09       ?       ?      ?      ? 
1 1 1    5    0    3 o 18    1.67    0.04    2.79    0.14    2.79    0.14    2.79    0.14    1.67    0.03       ?       ?      ?      ? 
1 1 1    5    0    4 f  0    5.09    0.05   25.87    0.46   25.87    0.46   25.87    0.46    5.09    0.03       ?       ?      ?      ? 
1 1 1    5    0    5 o 14    8.40    0.07   70.59    1.14   70.59    1.14   70.59    1.14    8.40    0.05       ?       ?      ?      ? 
1 1 1    5    0    6 o  3    6.56    0.06   43.07    0.78   43.07    0.78   43.07    0.78    6.56    0.04       ?       ?      ?      ? 
1 1 1    5    0    7 o  6    9.62    0.08   92.54    1.53   92.54    1.53   92.54    1.53    9.62    0.06       ?       ?      ?      ? 
1 1 1    5    0    8 o 12    6.19    0.06   38.34    0.78   38.34    0.78   38.34    0.78    6.19    0.04       ?       ?      ?      ? 
1 1 1    5    0    9 f  0   11.61    0.09  134.89    2.20  134.89    2.20  134.89    2.20   11.61    0.07       ?       ?      ?      ? 
1 1 1    5    0   10 o 16    1.43    0.13    2.10    0.37    2.10    0.37    2.10    0.37    1.44    0.09       ?       ?      ?      ? 
1 1 1    5    0   11 o 15    0.85    0.26    0.89    0.39    0.89    0.39    0.89    0.39    0.90    0.17       ?       ?      ?      ? 
1 1 1    5    0   12 o 15    2.19    0.10    4.84    0.45    4.84    0.45    4.84    0.45    2.20    0.07       ?       ?      ?      ? 
1 1 1    5    0   13 f  0    9.71    0.09   94.26    1.65   94.26    1.65   94.26    1.65    9.71    0.06       ?       ?      ?      ? 
1 1 1    5    0   14 o 16    4.53    0.07   20.56    0.67   20.56    0.67   20.56    0.67    4.53    0.05       ?       ?      ?      ? 
1 1 1    5    0   15 o  2    1.43    0.17    2.14    0.48    2.14    0.48    2.14    0.48    1.45    0.12       ?       ?      ?      ? 
1 1 1    5    0   16 o 15   12.90    0.14  166.45    3.53  166.45    3.53  166.45    3.53   12.90    0.10       ?       ?      ?      ? 
1 1 1    5    0   17 o  4   11.53    0.11  133.13    2.51  133.13    2.51  133.13    2.51   11.54    0.08       ?       ?      ?      ? 
1 1 1    5    0   18 o 16    3.80    0.09   14.48    0.66   14.48    0.66   14.48    0.66    3.80    0.06       ?       ?      ?      ? 
1 1 1    5    0   19 o  7    1.23    0.35    1.84    0.74    1.84    0.74    1.84    0.74    1.30    0.22       ?       ?      ?      ? 
1 1 1    5    0   20 o 17    7.02    0.08   49.28    1.13   49.28    1.13   49.28    1.13    7.02    0.06       ?       ?      ?      ? 
1 1 1    5    0   21 o  1   11.45    0.10  131.13    2.26  131.13    2.26  131.13    2.26   11.45    0.07       ?       ?      ?      ? 
1 1 1    5    0   22 o  9    2.18    0.15    4.83    0.66    4.83    0.66    4.83    0.66    2.19    0.11       ?       ?      ?      ? 
1 1 1    5    0   23 o 11    0.36    0.25   -0.62    0.66   -0.62    0.66   -0.62    0.66    0.28    0.20       ?       ?      ?      ? 
1 1 1    5    0   24 o 14    6.82    0.09   46.50    1.23   46.50    1.23   46.50    1.23    6.82    0.06       ?       ?      ?      ? 
1 1 1    5    0   25 f  0    4.84    0.10   23.49    0.93   23.49    0.93   23.49    0.93    4.84    0.07       ?       ?      ?      ? 
1 1 1    5    0   26 o 14    7.74    0.09   59.97    1.42   59.97    1.42   59.97    1.42    7.74    0.07       ?       ?      ?      ? 
1 1 1    5    0   27 o  9    2.41    0.16    5.91    0.75    5.91    0.75    5.91    0.75    2.42    0.11       ?       ?      ?      ? 
1 1 1    5    0   28 o  7    4.84    0.10   23.45    0.95   23.45    0.95   23.45    0.95    4.84    0.07       ?       ?      ?      ? 
1 1 1    5    0   29 o 11    1.31    0.31    1.98    0.70    1.98    0.70    1.98    0.70    1.37    0.19       ?       ?      ?      ? 
1 1 1    5    0   30 o  5    9.65    0.10   93.18    1.95   93.18    1.95   93.18    1.95    9.65    0.07       ?       ?      ?      ? 
1 1 1    5    0   31 o 10    2.57    0.14    6.66    0.72    6.66    0.72    6.66    0.72    2.57    0.10       ?       ?      ?      ? 
1 1 1    5    0   32 o  9    0.36    0.25   -0.56    0.65   -0.56    0.65   -0.56    0.65    0.28    0.20       ?       ?      ?      ? 
1 1 1    5    0   33 o 17    3.37    0.18   11.52    1.21   11.52    1.21   11.52    1.21    3.38    0.13       ?       ?      ?      ? 
1 1 1    5    0   34 o 11    2.33    0.16    5.54    0.74    5.54    0.74    5.54    0.74    2.34    0.11       ?       ?      ?      ? 
1 1 1    5    0   35 o 11    2.49    0.21    6.38    1.01    6.38    1.01    6.38    1.01    2.51    0.14       ?       ?      ?      ? 
1 1 1    5    0   36 o 15    2.05    0.20    4.35    0.80    4.35    0.80    4.35    0.80    2.07    0.14       ?       ?      ?      ? 
1 1 1    5    0   37 o  6    2.34    0.17    5.61    0.81    5.61    0.81    5.61    0.81    2.35    0.12       ?       ?      ?      ? 
1 1 1    5    0   38 o  7    0.78    0.40    0.95    0.77    0.95    0.77    0.95    0.77    0.81    0.34       ?       ?      ?      ? 
1 1 1    5    0   39 o  1    0.64    0.38    0.54    0.81    0.54    0.81    0.54    0.81    0.60    0.33       ?       ?      ?      ? 
1 1 1    5    0   40 o 16    0.66    0.39    0.62    0.85    0.62    0.85    0.62    0.85    0.63    0.34       ?       ?      ?      ? 
1 1 1    5    0   41 o  1    3.44    0.15   12.02    1.04   12.02    1.04   12.02    1.04    3.45    0.11       ?       ?      ?      ? 
1 1 1    5    0   42 o  8    0.31    0.23   -2.05    0.88   -2.05    0.88   -2.05    0.88    0.23    0.17       ?       ?      ?      ? 
1 1 1    5    0   43 o  1    1.37    0.39    2.45    0.93    2.45    0.93    2.45    0.93    1.48    0.24       ?       ?      ?      ? 
1 1 1    5    0   44 o 16    1.04    0.45    1.76    0.95    1.76    0.95    1.76    0.95    1.16    0.33       ?       ?      ?      ? 
1 1 1    5    0   45 o  2    0.69    0.41    0.83    0.96    0.83    0.96    0.83    0.96    0.69    0.37       ?       ?      ?      ? 
1 1 1    5    0   46 o 12    0.50    0.33    0.03    0.91    0.03    0.91    0.03    0.91    0.43    0.29       ?       ?      ?      ? 
1 1 1    5    0   47 o  4    0.51    0.35   -0.23    1.25   -0.23    1.25   -0.23    1.25    0.44    0.30       ?       ?      ?      ? 
1 1 1    5    0   48 o 11    0.37    0.27   -0.68    0.86   -0.68    0.86   -0.68    0.86    0.30    0.22       ?       ?      ?      ? 
1 1 1    5    0   49 f  0    0.47    0.33    0.04    1.07    0.04    1.07    0.04    1.07    0.42    0.29       ?       ?      ?      ? 
1 1 1    5    0   50 o  2    0.31    0.23   -1.29    0.91   -1.29    0.91   -1.29    0.91    0.25    0.19       ?       ?      ?      ? 
1 1 1    5    0   51 o  1    0.50    0.34    1.00    0.88    1.00    0.88    1.00    0.88    0.57    0.33       ?       ?      ?      ? 
1 1 1    5    1    0 o  7   12.52    0.14  156.86    3.62  156.86    3.62  156.86    3.62   12.52    0.10       ?       ?      ?      ? 
1 1 1    5    1    1 o  2   13.85    0.10  191.85    2.70  190.50    4.13  192.86    3.57   13.80    0.15   13.88    0.13  -0.09   0.20 
1 1 1    5    1    2 o 19    5.51    0.04   30.37    0.39   32.08    0.61   29.12    0.52    5.66    0.05    5.40    0.05   0.27   0.07 
1 1 1    5    1    3 o 11    8.52    0.05   72.57    0.82   72.72    1.21   72.44    1.10    8.53    0.07    8.51    0.06   0.02   0.10 
1 1 1    5    1    4 o 14    7.78    0.04   60.56    0.69   59.61    0.98   61.48    0.96    7.72    0.06    7.84    0.06  -0.12   0.09 
1 1 1    5    1    5 o 11    8.39    0.05   70.45    0.80   70.01    1.15   70.86    1.12    8.37    0.07    8.42    0.07  -0.05   0.10 
1 1 1    5    1    6 o 11    7.96    0.05   63.41    0.75   61.00    1.05   65.91    1.07    7.81    0.07    8.12    0.07  -0.31   0.09 
1 1 1    5    1    7 o  1    9.24    0.05   85.43    0.98   85.66    1.43   85.23    1.36    9.25    0.08    9.23    0.07   0.02   0.11 
1 1 1    5    1    8 o  2   14.10    0.08  199.03    2.17  199.10    3.08  198.96    3.07   14.10    0.11   14.10    0.11   0.01   0.15 
1 1 1    5    1    9 o  5   12.43    0.07  154.68    1.73  154.93    2.45  154.43    2.44   12.44    0.10   12.42    0.10   0.02   0.14 
1 1 1    5    1   10 o 15    5.57    0.04   31.02    0.50   30.95    0.69   31.09    0.71    5.56    0.06    5.57    0.06  -0.01   0.09 
1 1 1    5    1   11 o  8    6.68    0.05   44.58    0.65   44.58    0.91   44.59    0.93    6.68    0.07    6.68    0.07  -0.00   0.10 
1 1 1    5    1   12 o 13    6.64    0.05   44.13    0.67   42.96    0.94   45.38    0.97    6.55    0.07    6.74    0.07  -0.18   0.10 
1 1 1    5    1   13 o 15   14.07    0.08  198.04    2.28  198.65    3.24  197.45    3.22   14.09    0.11   14.04    0.11   0.04   0.16 
1 1 1    5    1   14 o 10    5.78    0.05   33.45    0.60   33.67    0.86   33.23    0.85    5.80    0.07    5.76    0.07   0.04   0.10 
1 1 1    5    1   15 o  7    5.59    0.05   31.22    0.59   31.02    0.83   31.43    0.85    5.57    0.07    5.61    0.08  -0.04   0.11 
1 1 1    5    1   16 o 14    3.09    0.09    9.55    0.56    8.70    0.78   10.44    0.80    2.95    0.13    3.23    0.12  -0.28   0.18 
1 1 1    5    1   17 o  6    7.04    0.06   49.62    0.88   49.96    1.23   49.27    1.25    7.07    0.09    7.02    0.09   0.05   0.12 
1 1 1    5    1   18 o 12    9.07    0.06   82.26    1.10   82.33    1.54   82.20    1.57    9.07    0.08    9.06    0.09   0.01   0.12 
1 1 1    5    1   19 o 13    8.78    0.08   77.14    1.47   75.61    2.05   78.78    2.11    8.69    0.12    8.87    0.12  -0.18   0.17 
1 1 1    5    1   20 o  2    5.98    0.06   35.79    0.69   34.09    0.95   37.67    1.01    5.84    0.08    6.14    0.08  -0.30   0.12 
1 1 1    5    1   21 o 14    1.96    0.11    3.84    0.44    4.01    0.61    3.65    0.62    2.00    0.15    1.91    0.16   0.09   0.22 
1 1 1    5    1   22 o 16    6.71    0.06   45.08    0.81   45.89    1.14   44.26    1.14    6.77    0.08    6.65    0.09   0.12   0.12 
1 1 1    5    1   23 o 17    3.38    0.08   11.46    0.54   11.64    0.75   11.26    0.79    3.41    0.11    3.35    0.12   0.06   0.16 
1 1 1    5    1   24 o  6    4.10    0.07   16.83    0.61   16.62    0.86   17.06    0.87    4.07    0.11    4.13    0.11  -0.05   0.15 
1 1 1    5    1   25 o 13    8.98    0.07   80.61    1.18   80.83    1.64   80.38    1.69    8.99    0.09    8.96    0.09   0.03   0.13 
1 1 1    5    1   26 o 12    7.05    0.06   49.77    0.90   50.99    1.28   48.56    1.27    7.14    0.09    6.97    0.09   0.17   0.13 
1 1 1    5    1   27 o  5    7.08    0.06   50.10    0.89   50.50    1.26   49.70    1.26    7.10    0.09    7.05    0.09   0.06   0.13 
1 1 1    5    1   28 o 17    6.75    0.06   45.55    0.87   44.43    1.23   46.65    1.22    6.66    0.09    6.83    0.09  -0.16   0.13 
1 1 1    5    1   29 o  9    1.02    0.23    1.10    0.46    1.05    0.66    1.14    0.65    1.01    0.30    1.05    0.30  -0.03   0.42 
1 1 1    5    1   30 o 14    1.64    0.14    2.69    0.47    2.18    0.67    3.20    0.67    1.47    0.23    1.78    0.19  -0.31   0.29 
1 1 1    5    1   31 f  0   10.60    0.07  112.57    1.54  109.52    2.19  115.59    2.18   10.45    0.10   10.73    0.10  -0.29   0.15 
1 1 1    5    1   32 o 12    1.57    0.16    2.50    0.49    2.51    0.72    2.49    0.67    1.57    0.23    1.57    0.21   0.00   0.31 
1 1 1    5    1   33 f  0    6.07    0.10   36.95    1.17   36.86    1.67   37.03    1.63    6.05    0.14    6.06    0.13  -0.01   0.19 
1 1 1    5    1   34 o 18    5.04    0.07   25.43    0.72   26.70    1.06   24.37    0.97    5.15    0.10    4.93    0.10   0.23   0.14 
1 1 1    5    1   35 o 18    3.74    0.11   14.03    0.79   14.19    1.22   13.92    1.04    3.74    0.16    3.71    0.14   0.03   0.21 
1 1 1    5    1   36 f  0    1.90    0.15    3.65    0.57    4.39    0.83    3.00    0.78    2.07    0.20    1.71    0.23   0.36   0.30 
1 1 1    5    1   37 o  5    4.18    0.08   17.58    0.68   17.02    0.95   18.15    0.96    4.11    0.12    4.24    0.11  -0.14   0.16 
1 1 1    5    1   38 o 13    5.91    0.08   35.06    0.89   36.73    1.27   33.44    1.25    6.04    0.10    5.76    0.11   0.28   0.15 
1 1 1    5    1   39 o 19    2.51    0.12    6.37    0.62    7.40    0.88    5.35    0.88    2.69    0.16    2.28    0.19   0.41   0.25 
1 1 1    5    1   40 o  5    1.47    0.21    2.24    0.61    2.21    0.86    2.27    0.88    1.40    0.31    1.41    0.32  -0.01   0.45 
1 1 1    5    1   41 o  4    2.58    0.13    6.80    0.68    6.86    0.95    6.72    0.99    2.57    0.18    2.54    0.19   0.03   0.27 
1 1 1    5    1   42 o 19    1.26    0.27    1.79    0.66    1.62    0.92    1.97    0.94    1.16    0.36    1.28    0.36  -0.12   0.51 
1 1 1    5    1   43 o  6    1.28    0.27    1.89    0.68    1.63    0.94    2.18    0.98    1.14    0.37    1.31    0.36  -0.17   0.51 
1 1 1    5    1   44 o 10    1.08    0.30    1.41    0.67    1.78    0.94    1.03    0.95    1.17    0.36    0.94    0.36   0.22   0.51 
1 1 1    5    1   45 o 12    0.49    0.23   -0.68    0.65   -1.95    0.93    0.58    0.92    0.48    0.24    0.80    0.34  -0.33   0.41 
1 1 1    5    1   46 o 10    0.53    0.25   -0.28    0.63    0.24    0.88   -0.84    0.92    0.69    0.31    0.55    0.27   0.14   0.41 
1 1 1    5    1   47 o  8    0.63    0.29    0.04    0.90   -0.85    1.25    0.99    1.28    0.61    0.30    0.81    0.37  -0.20   0.47 
1 1 1    5    1   48 o 10    1.13    0.29    1.93    0.65    2.74    0.93    1.14    0.92    1.23    0.36    0.78    0.33   0.45   0.49 
1 1 1    5    1   49 o 11    0.83    0.33    1.50    0.82    2.14    1.14    0.83    1.18    0.86    0.37    0.67    0.32   0.19   0.49 
1 1 1    5    1   50 o 19    0.41    0.20   -0.74    0.67   -1.83    0.96    0.26    0.92       ?       ?    0.54    0.26      ?      ? 
1 1 1    5    1   51 o 10    0.40    0.20   -0.36    0.62   -0.98    0.89    0.22    0.86    0.40    0.21    0.48    0.24  -0.07   0.31 
1 1 1    5    2    0 o  1   20.18    0.20  407.51    8.11  407.51    8.11  407.51    8.11   20.18    0.14       ?       ?      ?      ? 
1 1 1    5    2    1 o  4   11.47    0.08  131.55    1.74  130.00    2.52  132.97    2.40   11.40    0.11   11.53    0.10  -0.13   0.15 
1 1 1    5    2    2 o  4    5.59    0.03   31.30    0.39   30.66    0.54   31.98    0.56    5.54    0.05    5.65    0.05  -0.12   0.07 
1 1 1    5    2    3 o  2   18.20    0.10  331.33    3.57  330.67    5.04  332.01    5.06   18.18    0.14   18.21    0.14  -0.04   0.20 
1 1 1    5    2    4 o 15    6.05    0.04   36.56    0.45   37.43    0.65   35.74    0.63    6.12    0.05    5.98    0.05   0.14   0.07 
1 1 1    5    2    5 o  6    4.97    0.03   24.68    0.35   25.51    0.49   23.90    0.48    5.05    0.05    4.89    0.05   0.16   0.07 
1 1 1    5    2    6 o 13   11.49    0.06  132.14    1.44  131.16    2.00  133.19    2.07   11.45    0.09   11.54    0.09  -0.09   0.13 
1 1 1    5    2    7 o  5   10.20    0.06  104.16    1.15  104.96    1.64  103.37    1.62   10.24    0.08   10.17    0.08   0.08   0.11 
1 1 1    5    2    8 o 19    6.67    0.04   44.54    0.58   45.49    0.83   43.65    0.80    6.74    0.06    6.61    0.06   0.14   0.09 
1 1 1    5    2    9 o  9    7.76    0.05   60.23    0.75   59.88    1.07   60.56    1.06    7.74    0.07    7.78    0.07  -0.04   0.10 
1 1 1    5    2   10 o  1   11.11    0.06  123.55    1.41  124.19    2.02  122.95    1.96   11.14    0.09   11.09    0.09   0.06   0.13 
1 1 1    5    2   11 o  5   10.91    0.06  119.15    1.39  117.51    1.99  120.71    1.95   10.84    0.09   10.98    0.09  -0.15   0.13 
1 1 1    5    2   12 o  8    5.93    0.05   35.13    0.58   34.71    0.84   35.53    0.81    5.89    0.07    5.96    0.07  -0.07   0.10 
1 1 1    5    2   13 o  1   10.56    0.07  111.63    1.39  111.12    1.98  112.13    1.95   10.54    0.09   10.59    0.09  -0.05   0.13 
1 1 1    5    2   14 o  1    3.88    0.06   15.03    0.44   13.62    0.62   16.54    0.64    3.69    0.08    4.07    0.08  -0.38   0.11 
1 1 1    5    2   15 o  6    7.05    0.06   49.71    0.80   48.88    1.12   50.56    1.13    6.99    0.08    7.11    0.08  -0.12   0.11 
1 1 1    5    2   16 o  3    2.91    0.09    8.49    0.53    8.10    0.75    8.91    0.76    2.84    0.13    2.98    0.13  -0.14   0.18 
1 1 1    5    2   17 o 10    8.36    0.07   69.85    1.11   68.78    1.51   71.09    1.63    8.29    0.09    8.43    0.10  -0.14   0.13 
1 1 1    5    2   18 o  6    4.32    0.06   18.68    0.54   19.63    0.75   17.71    0.76    4.43    0.08    4.21    0.09   0.22   0.12 
1 1 1    5    2   19 o 17    9.15    0.09   83.82    1.60   82.07    2.18   85.88    2.36    9.06    0.12    9.26    0.13  -0.21   0.18 
1 1 1    5    2   20 o  7   12.51    0.08  156.65    1.95  160.18    2.77  153.18    2.75   12.65    0.11   12.37    0.11   0.28   0.16 
1 1 1    5    2   21 o  4   14.17    0.08  200.84    2.35  202.60    3.27  198.97    3.37   14.23    0.11   14.10    0.12   0.13   0.17 
1 1 1    5    2   22 o  7    4.82    0.07   23.27    0.63   24.10    0.87   22.38    0.91    4.91    0.09    4.73    0.10   0.18   0.13 
1 1 1    5    2   23 o 11    5.64    0.06   31.78    0.72   33.06    1.01   30.47    1.02    5.75    0.09    5.52    0.09   0.23   0.13 
1 1 1    5    2   24 o 12   10.99    0.07  120.80    1.55  121.14    2.19  120.46    2.18   11.00    0.10   10.97    0.10   0.03   0.14 
1 1 1    5    2   25 o  5    0.81    0.26    0.64    0.48    0.88    0.68    0.41    0.67    0.95    0.31    0.79    0.30   0.17   0.43 
1 1 1    5    2   26 o  5    3.21    0.08   10.33    0.54   10.29    0.77   10.37    0.77    3.21    0.12    3.22    0.12  -0.01   0.17 
1 1 1    5    2   27 o  6    4.57    0.07   20.86    0.63   20.32    0.89   21.39    0.89    4.51    0.10    4.62    0.10  -0.12   0.14 
1 1 1    5    2   28 o 16    3.57    0.08   12.76    0.56   12.71    0.79   12.81    0.78    3.56    0.11    3.58    0.11  -0.01   0.16 
1 1 1    5    2   29 o  4    5.67    0.07   32.12    0.74   31.92    1.05   32.31    1.03    5.64    0.09    5.68    0.09  -0.04   0.13 
1 1 1    5    2   30 o 12    3.96    0.07   15.73    0.59   16.08    0.85   15.40    0.82    4.00    0.11    3.92    0.10   0.09   0.15 
1 1 1    5    2   31 o  7    2.74    0.09    7.53    0.52    7.22    0.74    7.82    0.72    2.68    0.14    2.79    0.13  -0.11   0.19 
1 1 1    5    2   32 o 10    5.08    0.07   25.81    0.71   24.79    1.01   26.82    1.00    4.97    0.10    5.17    0.10  -0.20   0.14 
1 1 1    5    2   33 o 15    0.72    0.30    0.19    0.69   -0.18    1.00    0.54    0.97    0.77    0.34    0.91    0.36  -0.14   0.49 
1 1 1    5    2   34 o  3    2.46    0.11    6.11    0.52    6.68    0.76    5.59    0.72    2.57    0.15    2.35    0.15   0.22   0.21 
1 1 1    5    2   35 o 14    0.85    0.29    0.71    0.60    1.28    0.88    0.20    0.82    1.10    0.35    0.77    0.32   0.33   0.48 
1 1 1    5    2   36 o 17    0.75    0.27    0.49    0.53   -0.03    0.76    0.97    0.73    0.69    0.30    0.97    0.32  -0.28   0.44 
1 1 1    5    2   37 o  7    1.75    0.15    3.11    0.53    3.73    0.76    2.55    0.73    1.91    0.20    1.57    0.23   0.34   0.31 
1 1 1    5    2   38 o  1    4.30    0.08   18.62    0.72   17.16    1.03   20.06    1.02    4.12    0.12    4.46    0.11  -0.34   0.17 
1 1 1    5    2   39 o  5    3.43    0.10   11.89    0.68   12.27    0.98   11.53    0.95    3.47    0.14    3.37    0.14   0.11   0.20 
1 1 1    5    2   40 o 12    2.53    0.13    6.48    0.65    6.17    0.93    6.78    0.92    2.44    0.19    2.56    0.18  -0.12   0.26 
1 1 1    5    2   41 o 19    1.26    0.26    1.75    0.64    1.95    0.91    1.57    0.90    1.29    0.35    1.16    0.35   0.13   0.50 
1 1 1    5    2   42 o  9    2.73    0.13    7.60    0.72    7.34    1.00    7.87    1.03    2.65    0.19    2.75    0.19  -0.10   0.27 
1 1 1    5    2   43 o  9    2.30    0.16    5.51    0.72    5.62    1.01    5.39    1.02    2.28    0.22    2.23    0.23   0.05   0.32 
1 1 1    5    2   44 o  9    1.91    0.18    3.89    0.68    3.77    0.95    4.02    0.97    1.82    0.26    1.89    0.26  -0.06   0.37 
1 1 1    5    2   45 f  0    0.83    0.31    0.81    0.68    1.52    0.95    0.08    0.97    1.05    0.37    0.72    0.32   0.33   0.49 
1 1 1    5    2   46 o  6    1.44    0.24    2.46    0.68    2.43    0.96    2.49    0.96    1.28    0.36    1.30    0.36  -0.01   0.51 
1 1 1    5    2   47 o 12    0.48    0.24   -1.25    0.87   -1.87    1.22   -0.61    1.24    0.53    0.27    0.62    0.30  -0.09   0.41 
1 1 1    5    2   48 o 19    0.71    0.29    0.75    0.65    1.11    0.90    0.34    0.95    0.77    0.33    0.64    0.30   0.13   0.45 
1 1 1    5    2   49 o  4    0.66    0.29    0.74    0.78    0.48    1.05    1.04    1.16    0.63    0.30    0.69    0.32  -0.06   0.44 
1 1 1    5    2   50 o  1    1.26    0.29    2.87    0.72    3.64    1.01    2.09    1.01    1.15    0.38    0.77    0.34   0.38   0.51 
1 1 1    5    2   51 o  2    0.57    0.26    0.91    0.65    0.34    0.91    1.48    0.92    0.49    0.24    0.60    0.28  -0.11   0.37 
1 1 1    5    3    0 o  9    4.11    0.06   16.90    0.49   16.90    0.49   16.90    0.49    4.11    0.04       ?       ?      ?      ? 
1 1 1    5    3    1 o 15    2.99    0.03    8.95    0.15    9.50    0.23    8.49    0.21    3.08    0.04    2.91    0.04   0.17   0.05 
1 1 1    5    3    2 o  5    1.99    0.03    3.96    0.10    3.93    0.15    3.99    0.15    1.98    0.04    2.00    0.04  -0.01   0.05 
1 1 1    5    3    3 o 15    9.65    0.05   93.09    1.00   90.85    1.40   95.44    1.43    9.53    0.07    9.77    0.07  -0.24   0.10 
1 1 1    5    3    4 o 14   15.60    0.08  243.32    2.59  243.97    3.75  242.72    3.57   15.61    0.12   15.57    0.11   0.04   0.17 
1 1 1    5    3    5 o 19    9.30    0.05   86.49    0.97   87.64    1.42   85.48    1.33    9.36    0.08    9.24    0.07   0.12   0.10 
1 1 1    5    3    6 o 17   17.25    0.09  297.78    3.18  298.49    4.60  297.13    4.39   17.27    0.13   17.23    0.13   0.04   0.18 
1 1 1    5    3    7 o 19   15.10    0.08  228.21    2.46  229.63    3.50  226.83    3.47   15.15    0.12   15.05    0.12   0.09   0.16 
1 1 1    5    3    8 o  5   14.28    0.08  203.96    2.25  203.52    3.14  204.42    3.23   14.26    0.11   14.29    0.11  -0.03   0.16 
1 1 1    5    3    9 o 10   13.98    0.08  195.64    2.15  197.78    3.01  193.39    3.08   14.06    0.11   13.90    0.11   0.16   0.15 
1 1 1    5    3   10 o  2   15.78    0.09  249.17    2.72  249.80    3.78  248.50    3.92   15.80    0.12   15.75    0.12   0.04   0.17 
1 1 1    5    3   11 o 17    3.37    0.05   11.33    0.34   11.30    0.48   11.36    0.49    3.36    0.07    3.37    0.07  -0.01   0.10 
1 1 1    5    3   12 o 15    6.17    0.05   38.04    0.59   37.96    0.83   38.12    0.85    6.16    0.07    6.17    0.07  -0.01   0.10 
1 1 1    5    3   13 o 14    5.95    0.05   35.45    0.59   35.54    0.82   35.35    0.84    5.96    0.07    5.94    0.07   0.02   0.10 
1 1 1    5    3   14 o  8   10.67    0.06  113.80    1.38  114.16    1.96  113.44    1.95   10.68    0.09   10.65    0.09   0.03   0.13 
1 1 1    5    3   15 o 15    3.56    0.06   12.65    0.45   14.10    0.65   11.33    0.62    3.75    0.09    3.36    0.09   0.39   0.13 
1 1 1    5    3   16 o  4    5.88    0.07   34.58    0.83   34.82    1.16   34.33    1.19    5.90    0.10    5.86    0.10   0.04   0.14 
1 1 1    5    3   17 o  8   16.91    0.11  286.23    3.77  282.71    5.35  289.69    5.30   16.80    0.16   17.01    0.16  -0.21   0.22 
1 1 1    5    3   18 o 15    8.91    0.07   79.35    1.23   77.89    1.71   80.93    1.78    8.82    0.10    8.99    0.10  -0.17   0.14 
1 1 1    5    3   19 o 12    1.09    0.26    1.23    0.56    1.41    0.74    0.99    0.84    1.17    0.31    1.03    0.35   0.14   0.47 
1 1 1    5    3   20 o  5   12.23    0.08  149.64    1.88  148.98    2.67  150.28    2.64   12.20    0.11   12.26    0.11  -0.05   0.15 
1 1 1    5    3   21 o  1    6.97    0.06   48.56    0.84   48.28    1.17   48.85    1.20    6.95    0.08    6.99    0.09  -0.04   0.12 
1 1 1    5    3   22 o 15   10.11    0.07  102.17    1.36  102.72    1.91  101.60    1.94   10.13    0.09   10.08    0.10   0.06   0.13 
1 1 1    5    3   23 o  7   13.03    0.08  169.72    2.04  167.19    2.82  172.49    2.95   12.93    0.11   13.13    0.11  -0.20   0.16 
1 1 1    5    3   24 o  7    9.20    0.07   84.67    1.22   83.81    1.69   85.59    1.75    9.15    0.09    9.25    0.09  -0.10   0.13 
1 1 1    5    3   25 o  4   11.31    0.07  128.06    1.65  127.21    2.32  128.93    2.35   11.27    0.10   11.35    0.10  -0.08   0.15 
1 1 1    5    3   26 o  9    0.74    0.26    0.47    0.48    1.60    0.68   -0.64    0.68    1.24    0.28    0.54    0.25   0.69   0.38 
1 1 1    5    3   27 o  2    7.82    0.06   61.22    1.00   60.57    1.41   61.86    1.40    7.78    0.09    7.86    0.09  -0.08   0.13 
1 1 1    5    3   28 o 10    6.07    0.07   36.91    0.80   37.03    1.18   36.81    1.10    6.08    0.10    6.06    0.09   0.02   0.13 
1 1 1    5    3   29 o  7    3.49    0.08   12.19    0.56   12.11    0.80   12.28    0.79    3.47    0.12    3.50    0.11  -0.02   0.16 
1 1 1    5    3   30 o 10    3.31    0.08   10.98    0.54   11.21    0.78   10.76    0.76    3.34    0.12    3.27    0.12   0.07   0.16 
1 1 1    5    3   31 o  9    4.59    0.07   21.08    0.64   20.79    0.92   21.35    0.89    4.55    0.10    4.61    0.10  -0.06   0.14 
1 1 1    5    3   32 o 13    2.75    0.10    7.58    0.53    7.89    0.77    7.29    0.74    2.80    0.14    2.69    0.14   0.11   0.19 
1 1 1    5    3   33 o  2    1.78    0.20    3.23    0.73    3.74    1.04    2.73    1.03    1.90    0.27    1.59    0.33   0.31   0.43 
1 1 1    5    3   34 o 19    0.77    0.26    0.58    0.46    0.87    0.67    0.30    0.65    0.93    0.31    0.73    0.29   0.20   0.42 
1 1 1    5    3   35 o  5    4.05    0.10   16.53    0.79   16.03    1.14   16.99    1.10    3.98    0.14    4.10    0.13  -0.12   0.20 
1 1 1    5    3   36 o 15    3.59    0.09   12.94    0.64   13.07    0.92   12.83    0.88    3.60    0.13    3.56    0.12   0.03   0.18 
1 1 1    5    3   37 o  8    1.69    0.15    2.90    0.52    2.41    0.73    3.42    0.75    1.52    0.24    1.82    0.20  -0.30   0.31 
1 1 1    5    3   38 o  1    2.97    0.11    8.93    0.63    8.99    0.89    8.86    0.88    2.97    0.15    2.95    0.15   0.02   0.21 
1 1 1    5    3   39 o  5    0.63    0.26    0.10    0.57    0.02    0.82    0.17    0.79    0.72    0.31    0.74    0.31  -0.02   0.44 
1 1 1    5    3   40 o  3    2.17    0.15    4.78    0.63    4.79    0.90    4.78    0.89    2.14    0.21    2.14    0.21  -0.00   0.30 
1 1 1    5    3   41 o  6    1.02    0.29    1.17    0.63    1.22    0.90    1.12    0.87    1.04    0.36    1.01    0.35   0.03   0.50 
1 1 1    5    3   42 o  1    2.41    0.14    5.96    0.69    7.20    1.00    4.81    0.96    2.62    0.19    2.12    0.23   0.50   0.30 
1 1 1    5    3   43 o 17    1.72    0.20    3.16    0.69    3.35    0.99    2.98    0.95    1.68    0.31    1.58    0.31   0.10   0.44 
1 1 1    5    3   44 o 13    1.87    0.19    3.72    0.70    2.51    0.99    4.88    0.97    1.39    0.36    2.10    0.23  -0.71   0.42 
1 1 1    5    3   45 o  8    1.12    0.30    1.58    0.69    1.60    0.96    1.56    0.98    1.07    0.37    1.06    0.37   0.02   0.52 
1 1 1    5    3   46 o 16    1.76    0.20    3.50    0.69    2.81    0.96    4.24    1.00    1.40    0.35    1.85    0.27  -0.45   0.44 
1 1 1    5    3   47 o 10    1.65    0.30    3.82    0.94    3.45    1.24    4.32    1.45    1.33    0.42    1.42    0.45  -0.09   0.62 
1 1 1    5    3   48 o 17    0.52    0.24   -0.10    0.64   -0.45    0.88    0.29    0.92    0.54    0.26    0.63    0.30  -0.10   0.39 
1 1 1    5    3   49 o  5    0.87    0.33    1.62    0.78    2.09    1.08    1.10    1.13    0.86    0.36    0.70    0.33   0.17   0.49 
1 1 1    5    3   50 o 14    0.45    0.22   -0.25    0.67   -1.24    0.93    0.84    0.98    0.43    0.22    0.60    0.29  -0.17   0.36 
1 1 1    5    3   51 o 13    0.44    0.21   -0.03    0.64    0.65    0.90   -0.75    0.92    0.52    0.25    0.42    0.21   0.09   0.33 
1 1 1    5    4    0 o 13    2.10    0.05    4.43    0.19    4.43    0.19    4.43    0.19    2.10    0.03       ?       ?      ?      ? 
1 1 1    5    4    1 o 10    6.09    0.04   37.14    0.49   37.79    0.71   36.54    0.68    6.15    0.06    6.04    0.06   0.10   0.08 
1 1 1    5    4    2 o 17    8.43    0.05   71.01    0.78   70.27    1.09   71.77    1.11    8.38    0.07    8.47    0.07  -0.09   0.09 
1 1 1    5    4    3 o 13   14.34    0.07  205.65    2.14  205.56    3.03  205.74    3.03   14.33    0.11   14.34    0.11  -0.01   0.15 
1 1 1    5    4    4 o  9    9.30    0.05   86.42    0.94   86.88    1.33   85.97    1.32    9.32    0.07    9.27    0.07   0.05   0.10 
1 1 1    5    4    5 o 19    7.08    0.04   50.13    0.59   50.19    0.85   50.08    0.83    7.08    0.06    7.08    0.06   0.01   0.08 
1 1 1    5    4    6 o 12   12.99    0.07  168.84    1.84  168.61    2.65  169.06    2.54   12.98    0.10   13.00    0.10  -0.02   0.14 
1 1 1    5    4    7 o 19   14.65    0.08  214.66    2.32  215.91    3.38  213.54    3.20   14.69    0.12   14.61    0.11   0.08   0.16 
1 1 1    5    4    8 o  4   10.73    0.06  115.06    1.31  115.39    1.89  114.75    1.80   10.74    0.09   10.71    0.08   0.03   0.12 
1 1 1    5    4    9 o  7   14.18    0.08  201.20    2.19  200.77    3.12  201.62    3.07   14.16    0.11   14.19    0.11  -0.03   0.15 
1 1 1    5    4   10 o  1   14.46    0.08  209.22    2.31  211.70    3.30  206.85    3.23   14.54    0.11   14.38    0.11   0.17   0.16 
1 1 1    5    4   11 o  1    2.87    0.06    8.22    0.32    8.00    0.44    8.46    0.46    2.83    0.08    2.91    0.08  -0.08   0.11 
1 1 1    5    4   12 o  9    9.10    0.06   82.78    1.05   81.31    1.42   84.57    1.56    9.01    0.08    9.19    0.09  -0.18   0.12 
1 1 1    5    4   13 o 18    2.92    0.06    8.51    0.36    8.76    0.50    8.24    0.53    2.96    0.08    2.87    0.09   0.09   0.13 
1 1 1    5    4   14 o 10    8.66    0.06   74.95    0.99   75.09    1.37   74.80    1.44    8.66    0.08    8.65    0.08   0.02   0.11 
1 1 1    5    4   15 o  4   12.41    0.07  153.98    1.83  153.26    2.49  154.82    2.69   12.38    0.10   12.44    0.11  -0.06   0.15 
1 1 1    5    4   16 o 11    3.71    0.08   13.76    0.58   14.27    0.81   13.21    0.84    3.78    0.11    3.63    0.12   0.14   0.16 
1 1 1    5    4   17 o  5    2.18    0.10    4.75    0.43    4.50    0.60    5.01    0.61    2.12    0.14    2.24    0.14  -0.12   0.20 
1 1 1    5    4   18 o  8    3.09    0.08    9.53    0.50    9.33    0.73    9.71    0.70    3.05    0.12    3.11    0.11  -0.06   0.16 
1 1 1    5    4   19 o  8    6.39    0.08   40.88    1.02   38.59    1.43   43.24    1.45    6.21    0.11    6.57    0.11  -0.36   0.16 
1 1 1    5    4   20 o  9    3.38    0.07   11.40    0.50   10.83    0.70   11.96    0.71    3.29    0.11    3.46    0.10  -0.17   0.15 
1 1 1    5    4   21 o 15   10.69    0.07  114.31    1.50  114.43    2.13  114.19    2.12   10.69    0.10   10.68    0.10   0.01   0.14 
1 1 1    5    4   22 o 15    2.69    0.10    7.25    0.51    8.48    0.74    6.11    0.71    2.91    0.13    2.47    0.14   0.44   0.19 
1 1 1    5    4   23 o  7    5.44    0.07   29.63    0.73   29.32    1.03   29.93    1.03    5.41    0.10    5.47    0.09  -0.06   0.13 
1 1 1    5    4   24 o 12    7.33    0.07   53.70    0.96   52.37    1.34   55.10    1.38    7.23    0.09    7.42    0.09  -0.19   0.13 
1 1 1    5    4   25 o 17    9.92    0.07   98.53    1.38   99.09    1.97   97.99    1.93    9.95    0.10    9.89    0.10   0.06   0.14 
1 1 1    5    4   26 o 12    3.52    0.08   12.42    0.58   12.13    0.83   12.70    0.82    3.48    0.12    3.56    0.11  -0.08   0.17 
1 1 1    5    4   27 o 18    5.90    0.07   34.79    0.78   32.54    1.09   37.15    1.11    5.70    0.10    6.09    0.09  -0.39   0.13 
1 1 1    5    4   28 o 18    2.36    0.11    5.58    0.51    5.78    0.74    5.39    0.71    2.40    0.15    2.32    0.15   0.08   0.22 
1 1 1    5    4   29 o 18    1.69    0.15    2.87    0.49    2.98    0.70    2.76    0.69    1.72    0.20    1.65    0.21   0.07   0.29 
1 1 1    5    4   30 o 17    2.73    0.10    7.49    0.52    7.45    0.73    7.52    0.74    2.72    0.13    2.74    0.13  -0.01   0.19 
1 1 1    5    4   31 o  9    3.56    0.08   12.72    0.56   12.35    0.78   13.09    0.79    3.51    0.11    3.61    0.11  -0.10   0.16 
1 1 1    5    4   32 o  6    2.31    0.12    5.36    0.56    4.83    0.78    5.90    0.79    2.19    0.18    2.42    0.16  -0.23   0.24 
1 1 1    5    4   33 o  7    1.41    0.26    2.11    0.70    2.25    0.98    1.97    1.01    1.44    0.34    1.34    0.36   0.09   0.50 
1 1 1    5    4   34 o  5    3.89    0.08   15.20    0.60   14.69    0.84   15.73    0.86    3.82    0.11    3.96    0.11  -0.13   0.15 
1 1 1    5    4   35 o  6    3.23    0.11   10.52    0.70   10.65    0.99   10.39    1.00    3.24    0.15    3.20    0.16   0.04   0.22 
1 1 1    5    4   36 o  4    1.21    0.22    1.56    0.52    1.47    0.74    1.63    0.72    1.16    0.31    1.22    0.30  -0.06   0.43 
1 1 1    5    4   37 o 13    0.64    0.26    0.23    0.50    0.47    0.70   -0.00    0.70    0.80    0.31    0.67    0.29   0.13   0.42 
1 1 1    5    4   38 o  9    1.98    0.14    4.00    0.57    3.29    0.80    4.71    0.80    1.78    0.23    2.14    0.19  -0.36   0.29 
1 1 1    5    4   39 o  6    2.71    0.12    7.41    0.63    6.63    0.89    8.21    0.90    2.54    0.17    2.83    0.16  -0.29   0.24 
1 1 1    5    4   40 f  0    2.34    0.13    5.55    0.62    5.59    0.87    5.51    0.89    2.32    0.19    2.31    0.19   0.02   0.27 
1 1 1    5    4   41 o  8    2.12    0.15    4.63    0.66    5.30    0.94    3.99    0.91    2.25    0.21    1.94    0.24   0.31   0.32 
1 1 1    5    4   42 o 15    1.20    0.28    1.64    0.65    1.68    0.93    1.60    0.91    1.18    0.36    1.16    0.36   0.03   0.51 
1 1 1    5    4   43 o  5    0.74    0.29    0.46    0.65    0.89    0.92    0.04    0.91    0.91    0.35    0.72    0.32   0.19   0.48 
1 1 1    5    4   44 o  2    1.45    0.23    2.32    0.67    2.87    0.96    1.79    0.94    1.52    0.33    1.16    0.36   0.36   0.49 
1 1 1    5    4   45 o 14    2.31    0.16    5.66    0.72    5.36    1.02    5.95    1.00    2.17    0.24    2.31    0.22  -0.14   0.32 
1 1 1    5    4   46 o  4    1.22    0.28    1.90    0.66    2.34    0.93    1.45    0.94    1.26    0.35    0.98    0.36   0.29   0.51 
1 1 1    5    4   47 o  5    1.42    0.32    3.01    0.89    3.43    1.23    2.55    1.29    1.32    0.42    1.06    0.42   0.26   0.59 
1 1 1    5    4   48 o 12    0.55    0.25    0.09    0.65    0.99    0.94   -0.73    0.90    0.75    0.33    0.51    0.25   0.23   0.41 
1 1 1    5    4   49 o  1    0.48    0.24   -0.45    0.76   -0.23    1.09   -0.66    1.06    0.56    0.28    0.52    0.26   0.04   0.38 
1 1 1    5    4   50 o  3    0.60    0.27    0.76    0.68    0.59    0.98    0.92    0.93    0.57    0.28    0.61    0.29  -0.04   0.40 
1 1 1    5    4   51 o 17    0.65    0.28    1.25    0.64    0.73    0.90    1.79    0.92    0.52    0.26    0.64    0.30  -0.12   0.39 
1 1 1    5    5    0 o  6   12.52    0.19  156.88    4.73  156.88    4.73  156.88    4.73   12.52    0.13       ?       ?      ?      ? 
1 1 1    5    5    1 o  4    1.25    0.05    1.57    0.13    1.57    0.13    1.57    0.13    1.25    0.04       ?       ?      ?      ? 
1 1 1    5    5    2 o 10    8.89    0.07   79.05    1.19   79.05    1.19   79.05    1.19    8.89    0.05       ?       ?      ?      ? 
1 1 1    5    5    3 o  5    0.70    0.10    0.53    0.14    0.53    0.14    0.53    0.14    0.72    0.07       ?       ?      ?      ? 
1 1 1    5    5    4 o  7    7.62    0.06   58.03    0.94   58.03    0.94   58.03    0.94    7.62    0.04       ?       ?      ?      ? 
1 1 1    5    5    5 o 18    6.57    0.06   43.19    0.75   43.19    0.75   43.19    0.75    6.57    0.04       ?       ?      ?      ? 
1 1 1    5    5    6 o  4   22.11    0.16  489.43    7.17  489.43    7.17  489.43    7.17   22.12    0.11       ?       ?      ?      ? 
1 1 1    5    5    7 o 17    1.72    0.08    2.98    0.28    2.98    0.28    2.98    0.28    1.72    0.06       ?       ?      ?      ? 
1 1 1    5    5    8 f  0    5.53    0.06   30.60    0.66   30.60    0.66   30.60    0.66    5.53    0.04       ?       ?      ?      ? 
1 1 1    5    5    9 o 18   15.34    0.12  235.57    3.71  235.57    3.71  235.57    3.71   15.35    0.09       ?       ?      ?      ? 
1 1 1    5    5   10 o 15    3.14    0.07    9.89    0.46    9.89    0.46    9.89    0.46    3.14    0.05       ?       ?      ?      ? 
1 1 1    5    5   11 o  6    3.81    0.07   14.53    0.54   14.53    0.54   14.53    0.54    3.81    0.05       ?       ?      ?      ? 
1 1 1    5    5   12 o 18    3.10    0.08    9.63    0.50    9.63    0.50    9.63    0.50    3.10    0.06       ?       ?      ?      ? 
1 1 1    5    5   13 f  0   12.56    0.10  157.98    2.52  157.98    2.52  157.98    2.52   12.57    0.07       ?       ?      ?      ? 
1 1 1    5    5   14 o  7   12.86    0.10  165.47    2.64  165.47    2.64  165.47    2.64   12.86    0.07       ?       ?      ?      ? 
1 1 1    5    5   15 o 11    3.73    0.08   13.93    0.62   13.93    0.62   13.93    0.62    3.73    0.06       ?       ?      ?      ? 
1 1 1    5    5   16 o 13    4.81    0.10   23.20    0.95   23.20    0.95   23.20    0.95    4.81    0.07       ?       ?      ?      ? 
1 1 1    5    5   17 o 17    0.52    0.31    0.31    0.55    0.31    0.55    0.31    0.55    0.48    0.27       ?       ?      ?      ? 
1 1 1    5    5   18 f  0    5.45    0.10   29.74    1.06   29.74    1.06   29.74    1.06    5.45    0.07       ?       ?      ?      ? 
1 1 1    5    5   19 o  2   19.91    0.22  397.14    8.89  397.14    8.89  397.14    8.89   19.92    0.16       ?       ?      ?      ? 
1 1 1    5    5   20 o  7    3.08    0.11    9.56    0.68    9.56    0.68    9.56    0.68    3.09    0.08       ?       ?      ?      ? 
1 1 1    5    5   21 o 15    5.48    0.09   30.09    1.00   30.09    1.00   30.09    1.00    5.48    0.06       ?       ?      ?      ? 
1 1 1    5    5   22 o  2    1.03    0.36    1.38    0.67    1.38    0.67    1.38    0.67    1.10    0.25       ?       ?      ?      ? 
1 1 1    5    5   23 o 10    1.44    0.27    2.29    0.70    2.29    0.70    2.29    0.70    1.48    0.17       ?       ?      ?      ? 
1 1 1    5    5   24 o  8    5.90    0.09   34.86    1.11   34.86    1.11   34.86    1.11    5.90    0.07       ?       ?      ?      ? 
1 1 1    5    5   25 o 15    3.83    0.12   14.70    0.90   14.70    0.90   14.70    0.90    3.83    0.08       ?       ?      ?      ? 
1 1 1    5    5   26 o  7    4.03    0.11   16.29    0.88   16.29    0.88   16.29    0.88    4.03    0.08       ?       ?      ?      ? 
1 1 1    5    5   27 o 19    5.95    0.09   35.46    1.12   35.46    1.12   35.46    1.12    5.95    0.07       ?       ?      ?      ? 
1 1 1    5    5   28 o  6    1.57    0.24    2.64    0.70    2.64    0.70    2.64    0.70    1.60    0.16       ?       ?      ?      ? 
1 1 1    5    5   29 o 11    5.78    0.09   33.51    1.07   33.51    1.07   33.51    1.07    5.79    0.07       ?       ?      ?      ? 
1 1 1    5    5   30 o 11    4.52    0.10   20.53    0.91   20.53    0.91   20.53    0.91    4.53    0.07       ?       ?      ?      ? 
1 1 1    5    5   31 o  3    0.35    0.25   -0.67    0.65   -0.67    0.65   -0.67    0.65    0.27    0.19       ?       ?      ?      ? 
1 1 1    5    5   32 o  8    5.84    0.11   34.19    1.30   34.19    1.30   34.19    1.30    5.84    0.08       ?       ?      ?      ? 
1 1 1    5    5   33 o  8    0.88    0.46    1.20    1.03    1.20    1.03    1.20    1.03    0.91    0.39       ?       ?      ?      ? 
1 1 1    5    5   34 o  2    1.73    0.22    3.15    0.72    3.15    0.72    3.15    0.72    1.75    0.15       ?       ?      ?      ? 
1 1 1    5    5   35 o  1    0.67    0.38    0.62    0.81    0.62    0.81    0.62    0.81    0.64    0.34       ?       ?      ?      ? 
1 1 1    5    5   36 o 12    0.37    0.26   -0.69    0.73   -0.69    0.73   -0.69    0.73    0.29    0.21       ?       ?      ?      ? 
1 1 1    5    5   37 f  0    0.50    0.32    0.11    0.71    0.11    0.71    0.11    0.71    0.43    0.28       ?       ?      ?      ? 
1 1 1    5    5   38 o 15    0.65    0.37    0.60    0.77    0.60    0.77    0.60    0.77    0.63    0.33       ?       ?      ?      ? 
1 1 1    5    5   39 o  1    5.33    0.11   28.65    1.20   28.65    1.20   28.65    1.20    5.34    0.08       ?       ?      ?      ? 
1 1 1    5    5   40 o  3    0.45    0.31   -0.31    0.81   -0.31    0.81   -0.31    0.81    0.36    0.25       ?       ?      ?      ? 
1 1 1    5    5   41 o 19    2.15    0.22    4.89    0.92    4.89    0.92    4.89    0.92    2.18    0.15       ?       ?      ?      ? 
1 1 1    5    5   42 o 16    1.30    0.41    2.27    0.94    2.27    0.94    2.27    0.94    1.42    0.26       ?       ?      ?      ? 
1 1 1    5    5   43 o 14    0.64    0.39    0.59    0.88    0.59    0.88    0.59    0.88    0.61    0.34       ?       ?      ?      ? 
1 1 1    5    5   44 o 11    1.52    0.36    2.88    0.94    2.88    0.94    2.88    0.94    1.62    0.21       ?       ?      ?      ? 
1 1 1    5    5   45 o 10    5.06    0.14   26.26    1.37   26.26    1.37   26.26    1.37    5.09    0.09       ?       ?      ?      ? 
1 1 1    5    5   46 o 18    0.52    0.34    0.20    0.88    0.20    0.88    0.20    0.88    0.47    0.30       ?       ?      ?      ? 
1 1 1    5    5   47 o 16    0.42    0.30   -0.94    1.14   -0.94    1.14   -0.94    1.14    0.34    0.25       ?       ?      ?      ? 
1 1 1    5    5   48 o  7    0.45    0.31   -0.02    0.92   -0.02    0.92   -0.02    0.92    0.40    0.27       ?       ?      ?      ? 
1 1 1    5    5   49 o  7    0.56    0.37    0.80    1.05    0.80    1.05    0.80    1.05    0.57    0.35       ?       ?      ?      ? 
1 1 1    5    5   50 o 12    0.43    0.30    0.16    0.94    0.16    0.94    0.16    0.94    0.40    0.27       ?       ?      ?      ? 
1 1 1    5    5   51 o  8    0.29    0.22   -1.16    0.85   -1.16    0.85   -1.16    0.85    0.24    0.18       ?       ?      ?      ? 
1 1 1    6    0    0 o 18   15.55    0.20  242.19    6.19  242.19    6.19  242.19    6.19   15.56    0.14       ?       ?      ?      ? 
1 1 1    6    0    1 o 15    5.40    0.05   29.17    0.57   29.17    0.57   29.17    0.57    5.40    0.04       ?       ?      ?      ? 
1 1 1    6    0    2 o  4    1.00    0.06    1.01    0.11    1.01    0.11    1.01    0.11    1.00    0.04       ?       ?      ?      ? 
1 1 1    6    0    3 o 11    0.66    0.11    0.46    0.13    0.46    0.13    0.46    0.13    0.67    0.07       ?       ?      ?      ? 
1 1 1    6    0    4 o 10   12.46    0.10  155.43    2.53  155.43    2.53  155.43    2.53   12.47    0.07       ?       ?      ?      ? 
1 1 1    6    0    5 o  4   10.24    0.09  104.87    1.76  104.87    1.76  104.87    1.76   10.24    0.06       ?       ?      ?      ? 
1 1 1    6    0    6 o 10    5.59    0.06   31.21    0.64   31.21    0.64   31.21    0.64    5.59    0.04       ?       ?      ?      ? 
1 1 1    6    0    7 o 18    5.77    0.06   33.29    0.67   33.29    0.67   33.29    0.67    5.77    0.04       ?       ?      ?      ? 
1 1 1    6    0    8 o 15   26.47    0.20  701.82   10.48  701.82   10.48  701.82   10.48   26.48    0.14       ?       ?      ?      ? 
1 1 1    6    0    9 o 18    2.62    0.07    6.85    0.37    6.85    0.37    6.85    0.37    2.62    0.05       ?       ?      ?      ? 
1 1 1    6    0   10 o  3    8.30    0.07   68.96    1.20   68.96    1.20   68.96    1.20    8.30    0.05       ?       ?      ?      ? 
1 1 1    6    0   11 o 11    7.51    0.07   56.37    1.05   56.37    1.05   56.37    1.05    7.51    0.05       ?       ?      ?      ? 
1 1 1    6    0   12 o 13    1.43    0.15    2.12    0.41    2.12    0.41    2.12    0.41    1.45    0.10       ?       ?      ?      ? 
1 1 1    6    0   13 o 18   13.22    0.11  174.88    2.82  174.88    2.82  174.88    2.82   13.22    0.08       ?       ?      ?      ? 
1 1 1    6    0   14 o  9   10.41    0.09  108.41    1.87  108.41    1.87  108.41    1.87   10.41    0.06       ?       ?      ?      ? 
1 1 1    6    0   15 f  0    4.93    0.08   24.31    0.74   24.31    0.74   24.31    0.74    4.93    0.05       ?       ?      ?      ? 
1 1 1    6    0   16 o  5    5.75    0.10   33.16    1.17   33.16    1.17   33.16    1.17    5.76    0.07       ?       ?      ?      ? 
1 1 1    6    0   17 o  2    7.48    0.09   55.94    1.35   55.94    1.35   55.94    1.35    7.48    0.06       ?       ?      ?      ? 
1 1 1    6    0   18 o 13    3.84    0.09   14.77    0.69   14.77    0.69   14.77    0.69    3.84    0.06       ?       ?      ?      ? 
1 1 1    6    0   19 o 14   10.85    0.13  117.88    2.87  117.88    2.87  117.88    2.87   10.85    0.09       ?       ?      ?      ? 
1 1 1    6    0   20 o 12    0.43    0.28   -0.05    0.58   -0.05    0.58   -0.05    0.58    0.36    0.24       ?       ?      ?      ? 
1 1 1    6    0   21 o 16    9.59    0.09   92.07    1.72   92.07    1.72   92.07    1.72    9.59    0.06       ?       ?      ?      ? 
1 1 1    6    0   22 o  5    4.44    0.09   19.77    0.82   19.77    0.82   19.77    0.82    4.44    0.07       ?       ?      ?      ? 
1 1 1    6    0   23 o  7    4.48    0.10   20.08    0.87   20.08    0.87   20.08    0.87    4.48    0.07       ?       ?      ?      ? 
1 1 1    6    0   24 o 14    6.06    0.10   36.78    1.16   36.78    1.16   36.78    1.16    6.06    0.07       ?       ?      ?      ? 
1 1 1    6    0   25 o  8    4.32    0.10   18.73    0.87   18.73    0.87   18.73    0.87    4.33    0.07       ?       ?      ?      ? 
1 1 1    6    0   26 o  4   11.09    0.10  123.14    2.27  123.14    2.27  123.14    2.27   11.09    0.07       ?       ?      ?      ? 
1 1 1    6    0   27 o 10    8.21    0.09   67.51    1.55   67.51    1.55   67.51    1.55    8.21    0.07       ?       ?      ?      ? 
1 1 1    6    0   28 o 16    0.40    0.28   -0.40    0.68   -0.40    0.68   -0.40    0.68    0.32    0.22       ?       ?      ?      ? 
1 1 1    6    0   29 o  6    1.82    0.20    3.46    0.70    3.46    0.70    3.46    0.70    1.84    0.14       ?       ?      ?      ? 
1 1 1    6    0   30 o  9    5.73    0.09   32.90    1.08   32.90    1.08   32.90    1.08    5.73    0.07       ?       ?      ?      ? 
1 1 1    6    0   31 o  7    4.15    0.11   17.29    0.87   17.29    0.87   17.29    0.87    4.15    0.07       ?       ?      ?      ? 
1 1 1    6    0   32 o  8    1.20    0.33    1.75    0.68    1.75    0.68    1.75    0.68    1.27    0.21       ?       ?      ?      ? 
1 1 1    6    0   33 o 15    0.99    0.46    1.49    1.02    1.49    1.02    1.49    1.02    1.05    0.37       ?       ?      ?      ? 
1 1 1    6    0   34 o 13    5.51    0.10   30.48    1.09   30.48    1.09   30.48    1.09    5.52    0.07       ?       ?      ?      ? 
1 1 1    6    0   35 o  1    0.53    0.34    0.06    0.84    0.06    0.84    0.06    0.84    0.45    0.29       ?       ?      ?      ? 
1 1 1    6    0   36 o 10    3.69    0.13   13.73    0.93   13.73    0.93   13.73    0.93    3.70    0.09       ?       ?      ?      ? 
1 1 1    6    0   37 o 17    5.50    0.10   30.36    1.14   30.36    1.14   30.36    1.14    5.50    0.07       ?       ?      ?      ? 
1 1 1    6    0   38 o  4    5.20    0.11   27.22    1.16   27.22    1.16   27.22    1.16    5.21    0.08       ?       ?      ?      ? 
1 1 1    6    0   39 o 14    3.42    0.15   11.85    0.99   11.85    0.99   11.85    0.99    3.43    0.10       ?       ?      ?      ? 
1 1 1    6    0   40 o  7    2.49    0.19    6.39    0.92    6.39    0.92    6.39    0.92    2.51    0.13       ?       ?      ?      ? 
1 1 1    6    0   41 o 12    0.88    0.43    1.27    0.89    1.27    0.89    1.27    0.89    0.95    0.36       ?       ?      ?      ? 
1 1 1    6    0   42 o 10    2.34    0.21    5.76    0.97    5.76    0.97    5.76    0.97    2.37    0.15       ?       ?      ?      ? 
1 1 1    6    0   43 o  9    0.62    0.38    0.50    0.91    0.50    0.91    0.50    0.91    0.58    0.34       ?       ?      ?      ? 
1 1 1    6    0   44 o 11    0.49    0.33   -0.17    0.91   -0.17    0.91   -0.17    0.91    0.41    0.28       ?       ?      ?      ? 
1 1 1    6    0   45 o  9    0.65    0.40    0.70    0.93    0.70    0.93    0.70    0.93    0.64    0.35       ?       ?      ?      ? 
1 1 1    6    0   46 o 15    0.54    0.35    0.27    0.91    0.27    0.91    0.27    0.91    0.49    0.31       ?       ?      ?      ? 
1 1 1    6    0   47 o  3    0.83    0.48    1.76    1.26    1.76    1.26    1.76    1.26    0.95    0.43       ?       ?      ?      ? 
1 1 1    6    0   48 o 15    0.45    0.31   -0.05    0.90   -0.05    0.90   -0.05    0.90    0.39    0.27       ?       ?      ?      ? 
1 1 1    6    0   49 o 19    0.46    0.32    0.01    1.07    0.01    1.07    0.01    1.07    0.42    0.29       ?       ?      ?      ? 
1 1 1    6    0   50 o  3    0.83    0.44    2.13    0.98    2.13    0.98    2.13    0.98    1.11    0.36       ?       ?      ?      ? 
1 1 1    6    0   51 o 10    0.51    0.34    1.05    0.88    1.05    0.88    1.05    0.88    0.59    0.34       ?       ?      ?      ? 
1 1 1    6    1    0 o  5   26.21    0.26  687.92   13.64  687.92   13.64  687.92   13.64   26.22    0.18       ?       ?      ?      ? 
1 1 1    6    1    1 o 17    2.43    0.03    5.90    0.14    5.92    0.18    5.89    0.21    2.43    0.04    2.43    0.04   0.01   0.06 
1 1 1    6    1    2 o  1    7.14    0.04   50.99    0.64   51.13    0.86   50.80    0.96    7.15    0.06    7.13    0.07   0.02   0.09 
1 1 1    6    1    3 o  8    9.64    0.05   93.04    1.02   92.74    1.40   93.38    1.50    9.63    0.07    9.66    0.08  -0.03   0.11 
1 1 1    6    1    4 o 13   14.07    0.08  197.94    2.11  198.40    2.93  197.45    3.05   14.08    0.10   14.05    0.11   0.03   0.15 
1 1 1    6    1    5 f  0    7.04    0.04   49.57    0.58   47.69    0.79   51.79    0.86    6.91    0.06    7.20    0.06  -0.29   0.08 
1 1 1    6    1    6 o 12    6.26    0.04   39.22    0.50   38.62    0.69   39.89    0.72    6.21    0.06    6.31    0.06  -0.10   0.08 
1 1 1    6    1    7 o 15   11.69    0.06  136.74    1.50  138.63    2.12  134.86    2.12   11.77    0.09   11.61    0.09   0.16   0.13 
1 1 1    6    1    8 o 15    0.99    0.10    0.98    0.21    0.87    0.29    1.09    0.30    0.93    0.15    1.04    0.14  -0.11   0.21 
1 1 1    6    1    9 o  7    5.66    0.04   32.03    0.50   33.94    0.73   30.35    0.68    5.83    0.06    5.51    0.06   0.32   0.09 
1 1 1    6    1   10 o  1   14.77    0.08  218.19    2.45  217.53    3.46  218.86    3.48   14.74    0.12   14.79    0.12  -0.05   0.17 
1 1 1    6    1   11 f  0    7.32    0.05   53.65    0.74   54.47    1.07   52.89    1.02    7.38    0.07    7.27    0.07   0.11   0.10 
1 1 1    6    1   12 o 13    3.98    0.05   15.85    0.40   15.33    0.56   16.36    0.56    3.91    0.07    4.04    0.07  -0.13   0.10 
1 1 1    6    1   13 o 10    1.54    0.10    2.36    0.31    2.17    0.44    2.54    0.44    1.47    0.15    1.59    0.14  -0.12   0.20 
1 1 1    6    1   14 o  1    6.40    0.05   41.03    0.65   42.16    0.93   39.96    0.90    6.49    0.07    6.32    0.07   0.17   0.10 
1 1 1    6    1   15 o  9    9.23    0.06   85.22    1.09   86.45    1.58   84.08    1.52    9.30    0.08    9.17    0.08   0.13   0.12 
1 1 1    6    1   16 o  4    1.25    0.19    1.57    0.46    1.69    0.66    1.46    0.66    1.27    0.27    1.18    0.28   0.09   0.39 
1 1 1    6    1   17 o 16    7.13    0.06   50.90    0.86   49.07    1.18   53.00    1.26    7.00    0.08    7.28    0.09  -0.27   0.12 
1 1 1    6    1   18 f  0    1.50    0.14    2.25    0.41    2.06    0.59    2.43    0.58    1.44    0.20    1.56    0.19  -0.12   0.28 
1 1 1    6    1   19 o  7   11.21    0.10  125.77    2.24  123.20    3.12  128.51    3.22   11.09    0.14   11.33    0.14  -0.24   0.20 
1 1 1    6    1   20 o  6   14.38    0.09  206.83    2.48  205.66    3.45  208.08    3.56   14.34    0.12   14.42    0.12  -0.08   0.17 
1 1 1    6    1   21 o 16    9.91    0.07   98.29    1.31   98.84    1.86   97.74    1.85    9.94    0.09    9.88    0.09   0.06   0.13 
1 1 1    6    1   22 o 13    3.98    0.07   15.86    0.57   16.42    0.80   15.29    0.80    4.05    0.10    3.91    0.10   0.14   0.14 
1 1 1    6    1   23 o  7   12.73    0.08  162.12    1.98  162.32    2.75  161.91    2.86   12.74    0.11   12.72    0.11   0.02   0.16 
1 1 1    6    1   24 o 15    6.41    0.06   41.10    0.82   41.88    1.15   40.28    1.18    6.47    0.09    6.34    0.09   0.13   0.13 
1 1 1    6    1   25 o 10    3.91    0.08   15.33    0.59   15.08    0.82   15.59    0.86    3.88    0.11    3.95    0.11  -0.07   0.15 
1 1 1    6    1   26 o 10    6.93    0.06   48.00    0.88   47.13    1.22   48.95    1.27    6.86    0.09    6.99    0.09  -0.13   0.13 
1 1 1    6    1   27 o 17    8.61    0.07   74.17    1.13   73.81    1.58   74.55    1.62    8.59    0.09    8.63    0.09  -0.04   0.13 
1 1 1    6    1   28 o  3    0.76    0.26    0.53    0.48   -0.12    0.66    1.23    0.69    0.64    0.28    1.09    0.30  -0.45   0.41 
1 1 1    6    1   29 o 15    2.82    0.09    7.94    0.52    7.43    0.72    8.48    0.75    2.72    0.13    2.91    0.13  -0.19   0.18 
1 1 1    6    1   30 o  2    3.51    0.08   12.32    0.55   12.56    0.79   12.07    0.78    3.54    0.11    3.47    0.11   0.07   0.16 
1 1 1    6    1   31 o 15    2.49    0.10    6.20    0.51    6.30    0.73    6.10    0.70    2.50    0.15    2.46    0.14   0.04   0.20 
1 1 1    6    1   32 o  7    4.92    0.07   24.22    0.69   24.49    1.01   23.99    0.96    4.94    0.10    4.89    0.10   0.05   0.14 
1 1 1    6    1   33 o 13    7.48    0.10   56.23    1.49   55.25    2.17   57.09    2.04    7.40    0.15    7.53    0.14  -0.13   0.20 
1 1 1    6    1   34 o  3    1.50    0.16    2.28    0.49    1.91    0.71    2.61    0.67    1.34    0.28    1.60    0.21  -0.26   0.35 
1 1 1    6    1   35 o 14    5.59    0.09   31.39    1.00   31.24    1.48   31.52    1.36    5.56    0.13    5.59    0.12  -0.03   0.18 
1 1 1    6    1   36 o 19    3.95    0.09   15.72    0.71   15.86    1.05   15.60    0.95    3.96    0.13    3.93    0.12   0.03   0.18 
1 1 1    6    1   37 f  0    3.42    0.09   11.77    0.64   11.40    0.92   12.12    0.88    3.36    0.14    3.46    0.13  -0.11   0.19 
1 1 1    6    1   38 o  4    1.33    0.21    1.84    0.56    1.57    0.79    2.11    0.79    1.18    0.33    1.38    0.29  -0.20   0.44 
1 1 1    6    1   39 o 18    2.25    0.14    5.15    0.61    5.32    0.87    4.98    0.87    2.27    0.19    2.20    0.20   0.08   0.28 
1 1 1    6    1   40 o 12    3.44    0.10   11.98    0.70   11.37    0.99   12.60    1.00    3.34    0.15    3.52    0.14  -0.18   0.20 
1 1 1    6    1   41 o  3    1.66    0.19    2.88    0.64    3.32    0.91    2.44    0.90    1.76    0.26    1.46    0.32   0.30   0.41 
1 1 1    6    1   42 o  9    1.50    0.22    2.38    0.65    2.40    0.91    2.36    0.92    1.43    0.33    1.42    0.33   0.02   0.46 
1 1 1    6    1   43 o 11    1.12    0.29    1.49    0.66    0.41    0.92    2.70    0.96    0.80    0.34    1.49    0.33  -0.69   0.47 
1 1 1    6    1   44 o 14    1.05    0.30    1.33    0.66    1.56    0.91    1.08    0.96    1.10    0.36    0.96    0.36   0.14   0.51 
1 1 1    6    1   45 o 17    0.87    0.31    0.93    0.66    1.81    0.93    0.03    0.93    1.14    0.36    0.70    0.32   0.44   0.48 
1 1 1    6    1   46 f  0    2.11    0.17    4.88    0.70    4.99    0.97    4.75    1.01    2.05    0.24    1.98    0.26   0.07   0.35 
1 1 1    6    1   47 o  2    1.10    0.36    2.05    0.89    2.40    1.27    1.71    1.26    1.05    0.41    0.92    0.39   0.13   0.57 
1 1 1    6    1   48 o 19    1.10    0.30    1.89    0.67    2.31    0.96    1.48    0.95    1.07    0.37    0.85    0.35   0.22   0.51 
1 1 1    6    1   49 o 15    0.46    0.22   -0.66    0.73   -0.58    1.01   -0.75    1.06    0.52    0.26    0.52    0.26   0.00   0.37 
1 1 1    6    1   50 o  7    0.73    0.30    1.30    0.69    2.07    0.99    0.59    0.95    0.77    0.34    0.57    0.28   0.20   0.44 
1 1 1    6    1   51 o 16    0.51    0.24    0.55    0.62   -0.08    0.86    1.24    0.89    0.45    0.23    0.58    0.28  -0.12   0.36 
1 1 1    6    2    0 o 11   19.48    0.19  379.94    7.31  379.94    7.31  379.94    7.31   19.49    0.13       ?       ?      ?      ? 
1 1 1    6    2    1 o  4    6.89    0.06   47.54    0.88   47.18    1.18   48.01    1.33    6.87    0.09    6.93    0.10  -0.06   0.13 
1 1 1    6    2    2 o  6    8.23    0.05   67.79    0.79   67.85    1.10   67.72    1.12    8.24    0.07    8.23    0.07   0.01   0.10 
1 1 1    6    2    3 o 11    4.67    0.03   21.82    0.28   22.53    0.40   21.14    0.39    4.75    0.04    4.60    0.04   0.15   0.06 
1 1 1    6    2    4 o  3    2.29    0.03    5.24    0.15    5.66    0.21    4.82    0.20    2.38    0.04    2.20    0.05   0.18   0.06 
1 1 1    6    2    5 o 19    2.93    0.03    8.59    0.20    8.82    0.27    8.35    0.28    2.97    0.05    2.89    0.05   0.08   0.07 
1 1 1    6    2    6 o 18   13.65    0.07  186.44    2.02  187.53    2.81  185.28    2.90   13.69    0.10   13.61    0.11   0.08   0.15 
1 1 1    6    2    7 o  1    6.18    0.04   38.16    0.51   38.47    0.70   37.83    0.73    6.20    0.06    6.15    0.06   0.05   0.08 
1 1 1    6    2    8 o  2    8.00    0.05   64.00    0.78   66.13    1.11   61.98    1.08    8.13    0.07    7.87    0.07   0.26   0.10 
1 1 1    6    2    9 o 14   12.78    0.07  163.44    1.80  164.75    2.53  162.11    2.56   12.83    0.10   12.73    0.10   0.10   0.14 
1 1 1    6    2   10 o  9   11.83    0.07  139.91    1.57  138.66    2.18  141.25    2.26   11.77    0.09   11.88    0.10  -0.11   0.13 
1 1 1    6    2   11 o  5   10.62    0.06  112.84    1.33  113.53    1.85  112.10    1.91   10.65    0.09   10.58    0.09   0.07   0.13 
1 1 1    6    2   12 o 11    2.37    0.07    5.60    0.32    6.22    0.45    4.98    0.45    2.49    0.09    2.23    0.10   0.26   0.14 
1 1 1    6    2   13 o 14    8.62    0.06   74.25    0.98   73.43    1.36   75.13    1.41    8.57    0.08    8.67    0.08  -0.10   0.11 
1 1 1    6    2   14 o  7    4.84    0.05   23.39    0.50   22.46    0.70   24.38    0.72    4.74    0.07    4.94    0.07  -0.20   0.10 
1 1 1    6    2   15 o 16    6.69    0.05   44.75    0.73   42.95    1.03   46.55    1.03    6.55    0.08    6.82    0.08  -0.27   0.11 
1 1 1    6    2   16 o 12    2.97    0.09    8.84    0.53    8.00    0.75    9.71    0.76    2.83    0.13    3.12    0.12  -0.29   0.18 
1 1 1    6    2   17 o 11   13.84    0.09  191.56    2.40  194.29    3.48  189.08    3.32   13.93    0.12   13.75    0.12   0.19   0.17 
1 1 1    6    2   18 o 16    7.82    0.06   61.13    0.99   60.89    1.42   61.37    1.38    7.80    0.09    7.83    0.09  -0.03   0.13 
1 1 1    6    2   19 o 17    7.16    0.08   51.23    1.15   51.36    1.66   51.12    1.58    7.16    0.12    7.15    0.11   0.02   0.16 
1 1 1    6    2   20 o  8    2.56    0.09    6.56    0.47    6.99    0.66    6.13    0.66    2.64    0.13    2.48    0.13   0.17   0.18 
1 1 1    6    2   21 o  6    2.80    0.09    7.86    0.48    7.67    0.67    8.07    0.70    2.77    0.12    2.84    0.12  -0.07   0.17 
1 1 1    6    2   22 o 11    8.93    0.07   79.69    1.17   77.79    1.61   81.81    1.70    8.82    0.09    9.04    0.09  -0.22   0.13 
1 1 1    6    2   23 o  5   16.10    0.09  259.29    3.01  257.68    4.19  261.02    4.33   16.04    0.13   16.15    0.13  -0.10   0.19 
1 1 1    6    2   24 f  0    2.09    0.13    4.37    0.53    4.37    0.74    4.36    0.75    2.09    0.18    2.09    0.18   0.00   0.25 
1 1 1    6    2   25 o  6    4.80    0.07   23.06    0.67   23.24    0.93   22.87    0.96    4.82    0.10    4.78    0.10   0.04   0.14 
1 1 1    6    2   26 o 11    2.70    0.10    7.29    0.53    5.80    0.72    8.98    0.77    2.40    0.15    2.99    0.13  -0.59   0.20 
1 1 1    6    2   27 o  3    8.56    0.07   73.29    1.12   72.83    1.56   73.78    1.60    8.53    0.09    8.58    0.09  -0.06   0.13 
1 1 1    6    2   28 o  4    3.03    0.09    9.22    0.54    8.82    0.75    9.62    0.76    2.97    0.13    3.10    0.12  -0.13   0.18 
1 1 1    6    2   29 o  9    0.98    0.24    1.01    0.46    0.55    0.65    1.47    0.66    0.82    0.30    1.18    0.28  -0.36   0.41 
1 1 1    6    2   30 o 11    1.05    0.22    1.16    0.45    1.66    0.64    0.67    0.63    1.26    0.26    0.86    0.30   0.40   0.40 
1 1 1    6    2   31 o  5    2.90    0.09    8.43    0.52    7.89    0.73    8.97    0.73    2.80    0.13    2.99    0.12  -0.19   0.18 
1 1 1    6    2   32 o 18    3.91    0.08   15.35    0.62   14.48    0.87   16.27    0.89    3.80    0.11    4.03    0.11  -0.23   0.16 
1 1 1    6    2   33 o 13    1.86    0.20    3.52    0.75    3.61    1.07    3.43    1.04    1.87    0.29    1.82    0.29   0.05   0.40 
1 1 1    6    2   34 o 18    1.85    0.13    3.46    0.49    3.84    0.71    3.12    0.68    1.94    0.18    1.75    0.19   0.19   0.27 
1 1 1    6    2   35 o 13    2.39    0.14    5.77    0.66    6.82    0.97    4.86    0.90    2.59    0.19    2.18    0.21   0.41   0.28 
1 1 1    6    2   36 o 17    4.01    0.09   16.12    0.70   15.21    1.02   16.94    0.96    3.88    0.13    4.10    0.12  -0.22   0.18 
1 1 1    6    2   37 o 17    0.71    0.27    0.42    0.52    0.47    0.74    0.37    0.72    0.81    0.32    0.77    0.31   0.03   0.44 
1 1 1    6    2   38 o 13    2.00    0.15    4.08    0.58    3.90    0.82    4.26    0.82    1.94    0.21    2.03    0.20  -0.09   0.29 
1 1 1    6    2   39 o 10    2.64    0.12    7.04    0.62    7.65    0.89    6.45    0.88    2.74    0.16    2.51    0.17   0.23   0.24 
1 1 1    6    2   40 o 14    2.17    0.15    4.81    0.63    4.09    0.91    5.48    0.88    1.97    0.23    2.30    0.19  -0.33   0.30 
1 1 1    6    2   41 o  6    0.94    0.30    0.98    0.63    1.86    0.91    0.19    0.87    1.26    0.35    0.76    0.32   0.50   0.48 
1 1 1    6    2   42 o  9    2.14    0.16    4.75    0.69    5.35    1.00    4.20    0.96    2.24    0.22    1.98    0.24   0.26   0.33 
1 1 1    6    2   43 o  9    0.80    0.30    0.66    0.66    1.19    0.95    0.18    0.91    1.00    0.37    0.75    0.33   0.25   0.49 
1 1 1    6    2   44 o  4    0.88    0.31    0.91    0.66    1.61    0.93    0.22    0.93    1.11    0.36    0.75    0.33   0.36   0.49 
1 1 1    6    2   45 o 18    0.61    0.27    0.01    0.66    0.12    0.92   -0.11    0.93    0.71    0.32    0.68    0.31   0.03   0.44 
1 1 1    6    2   46 o  2    1.77    0.19    3.50    0.67    3.97    0.94    3.02    0.95    1.80    0.26    1.48    0.33   0.32   0.42 
1 1 1    6    2   47 o 18    1.07    0.35    1.94    0.87    3.09    1.24    0.82    1.22    1.22    0.42    0.77    0.35   0.45   0.55 
1 1 1    6    2   48 o  2    1.02    0.30    1.69    0.67    2.12    0.95    1.26    0.94    1.01    0.37    0.80    0.34   0.21   0.50 
1 1 1    6    2   49 o  7    0.70    0.30    0.93    0.76    1.16    1.03    0.66    1.13    0.71    0.32    0.65    0.31   0.07   0.45 
1 1 1    6    2   50 o 11    0.82    0.31    1.65    0.71    1.95    1.00    1.34    1.01    0.75    0.33    0.65    0.31   0.09   0.45 
1 1 1    6    2   51 o  8    0.53    0.25    0.67    0.64    0.53    0.91    0.80    0.90    0.50    0.25    0.53    0.26  -0.02   0.36 
1 1 1    6    3    0 o 19    5.39    0.06   29.06    0.63   29.06    0.63   29.06    0.63    5.39    0.04       ?       ?      ?      ? 
1 1 1    6    3    1 o  4    6.87    0.04   47.25    0.60   48.46    0.88   46.21    0.82    6.96    0.06    6.80    0.06   0.16   0.09 
1 1 1    6    3    2 o  1   14.71    0.08  216.47    2.40  216.81    3.48  216.16    3.31   14.72    0.12   14.70    0.11   0.02   0.16 
1 1 1    6    3    3 f  0    7.04    0.04   49.58    0.57   48.33    0.80   50.81    0.80    6.95    0.06    7.13    0.06  -0.18   0.08 
1 1 1    6    3    4 o 18    9.41    0.05   88.59    0.97   88.75    1.39   88.44    1.35    9.42    0.07    9.40    0.07   0.02   0.10 
1 1 1    6    3    5 o  4    8.58    0.05   73.69    0.82   71.72    1.13   75.86    1.19    8.47    0.07    8.71    0.07  -0.24   0.10 
1 1 1    6    3    6 o 12   13.91    0.07  193.65    2.05  192.01    2.88  195.33    2.92   13.85    0.10   13.97    0.10  -0.12   0.15 
1 1 1    6    3    7 o 15    0.97    0.09    0.95    0.18    1.21    0.26    0.68    0.26    1.10    0.12    0.81    0.16   0.29   0.20 
1 1 1    6    3    8 o  4    4.12    0.04   16.94    0.32   16.97    0.46   16.91    0.46    4.12    0.06    4.11    0.06   0.01   0.08 
1 1 1    6    3    9 o 15    8.96    0.05   80.21    0.95   82.00    1.36   78.48    1.34    9.05    0.08    8.86    0.08   0.20   0.11 
1 1 1    6    3   10 o  5   21.77    0.12  474.32    5.01  478.87    7.07  469.74    7.10   21.86    0.16   21.65    0.16   0.21   0.23 
1 1 1    6    3   11 o 12    7.73    0.05   59.73    0.79   60.66    1.11   58.76    1.13    7.79    0.07    7.66    0.07   0.12   0.10 
1 1 1    6    3   12 o 13    6.40    0.05   40.95    0.63   40.76    0.86   41.15    0.91    6.38    0.07    6.41    0.07  -0.03   0.10 
1 1 1    6    3   13 o  2    4.04    0.05   16.30    0.43   16.20    0.60   16.40    0.62    4.02    0.07    4.05    0.08  -0.03   0.11 
1 1 1    6    3   14 o  5   10.43    0.06  108.80    1.33  109.59    1.85  107.97    1.91   10.46    0.09   10.39    0.09   0.08   0.13 
1 1 1    6    3   15 o  9    4.87    0.06   23.70    0.54   24.14    0.73   23.19    0.79    4.91    0.07    4.81    0.08   0.10   0.11 
1 1 1    6    3   16 o 18    4.37    0.07   19.10    0.64   19.62    0.88   18.53    0.92    4.43    0.10    4.30    0.11   0.13   0.15 
1 1 1    6    3   17 o 14    4.83    0.06   23.33    0.59   24.17    0.82   22.40    0.86    4.92    0.08    4.73    0.09   0.18   0.12 
1 1 1    6    3   18 o 19    6.35    0.07   40.29    0.84   40.71    1.19   39.88    1.19    6.38    0.09    6.31    0.09   0.07   0.13 
1 1 1    6    3   19 o  9    7.16    0.09   51.23    1.23   52.17    1.75   50.30    1.73    7.22    0.12    7.09    0.12   0.13   0.17 
1 1 1    6    3   20 o  7   10.04    0.07  100.84    1.37  102.65    1.97   99.16    1.90   10.13    0.10    9.96    0.10   0.17   0.14 
1 1 1    6    3   21 o  8    8.79    0.06   77.24    1.13   76.02    1.62   78.40    1.58    8.72    0.09    8.85    0.09  -0.14   0.13 
1 1 1    6    3   22 o 10    5.24    0.06   27.48    0.68   27.80    0.97   27.17    0.95    5.27    0.09    5.21    0.09   0.06   0.13 
1 1 1    6    3   23 o 19    3.63    0.08   13.16    0.57   13.26    0.82   13.06    0.79    3.64    0.11    3.61    0.11   0.03   0.16 
1 1 1    6    3   24 o  9    6.72    0.06   45.22    0.87   47.04    1.26   43.58    1.19    6.86    0.09    6.60    0.09   0.26   0.13 
1 1 1    6    3   25 o  7    5.85    0.07   34.28    0.77   33.30    1.09   35.26    1.08    5.77    0.09    5.94    0.09  -0.17   0.13 
1 1 1    6    3   26 o  9    3.81    0.08   14.51    0.59   14.97    0.84   14.06    0.83    3.87    0.11    3.75    0.11   0.12   0.16 
1 1 1    6    3   27 o  4    2.16    0.12    4.67    0.50    3.96    0.70    5.43    0.72    1.98    0.18    2.33    0.15  -0.34   0.24 
1 1 1    6    3   28 o  6    1.28    0.19    1.65    0.48    1.73    0.67    1.57    0.68    1.28    0.27    1.22    0.28   0.06   0.39 
1 1 1    6    3   29 o  4    4.51    0.07   20.40    0.65   20.11    0.93   20.67    0.91    4.48    0.10    4.54    0.10  -0.06   0.14 
1 1 1    6    3   30 o 12    1.98    0.12    3.94    0.48    4.04    0.68    3.84    0.68    2.00    0.17    1.95    0.18   0.05   0.24 
1 1 1    6    3   31 o  8    2.49    0.10    6.24    0.50    6.34    0.71    6.13    0.71    2.51    0.14    2.47    0.14   0.04   0.20 
1 1 1    6    3   32 o  8    2.80    0.11    7.86    0.60    6.83    0.83    8.94    0.85    2.60    0.16    2.98    0.14  -0.38   0.21 
1 1 1    6    3   33 o  7    0.66    0.29   -0.05    0.69    0.18    0.99   -0.27    0.97    0.84    0.35    0.74    0.33   0.10   0.48 
1 1 1    6    3   34 o 10    3.47    0.08   12.07    0.58   12.61    0.84   11.57    0.80    3.54    0.12    3.39    0.12   0.15   0.17 
1 1 1    6    3   35 o 17    3.68    0.10   13.61    0.77   14.51    1.15   12.87    1.04    3.79    0.15    3.57    0.15   0.22   0.21 
1 1 1    6    3   36 o 11    5.56    0.08   31.02    0.85   30.31    1.20   31.71    1.19    5.49    0.11    5.61    0.11  -0.13   0.15 
1 1 1    6    3   37 f  0    1.29    0.20    1.71    0.51    1.75    0.72    1.67    0.73    1.26    0.29    1.23    0.30   0.03   0.42 
1 1 1    6    3   38 o 16    4.67    0.08   21.94    0.76   20.02    1.05   24.02    1.09    4.45    0.12    4.88    0.11  -0.43   0.16 
1 1 1    6    3   39 o 14    1.16    0.26    1.47    0.58    0.56    0.82    2.40    0.83    0.85    0.33    1.48    0.29  -0.63   0.44 
1 1 1    6    3   40 o 18    0.78    0.29    0.57    0.58   -0.03    0.83    1.15    0.82    0.71    0.31    1.02    0.34  -0.32   0.46 
1 1 1    6    3   41 o 13    0.85    0.30    0.76    0.62    0.35    0.90    1.14    0.87    0.81    0.34    1.02    0.35  -0.21   0.49 
1 1 1    6    3   42 o  6    2.96    0.12    8.95    0.72    8.90    1.03    9.01    1.01    2.92    0.18    2.95    0.17  -0.02   0.25 
1 1 1    6    3   43 o 15    0.62    0.27    0.02    0.65   -0.67    0.91    0.73    0.93    0.61    0.29    0.87    0.35  -0.26   0.45 
1 1 1    6    3   44 f  0    2.61    0.14    7.04    0.70    6.32    0.99    7.77    1.00    2.41    0.21    2.70    0.19  -0.28   0.28 
1 1 1    6    3   45 o 14    2.24    0.16    5.35    0.72    4.50    1.04    6.13    1.00    1.96    0.27    2.35    0.21  -0.39   0.34 
1 1 1    6    3   46 o 14    1.77    0.19    3.51    0.68    3.25    0.99    3.74    0.94    1.53    0.33    1.73    0.27  -0.20   0.43 
1 1 1    6    3   47 o  7    0.50    0.25   -0.79    0.82   -1.26    1.14   -0.29    1.19    0.55    0.27    0.64    0.31  -0.09   0.41 
1 1 1    6    3   48 o 14    0.50    0.24   -0.22    0.65   -1.25    0.93    0.79    0.92    0.48    0.24    0.71    0.32  -0.23   0.40 
1 1 1    6    3   49 o  9    0.43    0.22   -0.94    0.74   -1.51    1.02   -0.32    1.07    0.46    0.23    0.55    0.27  -0.09   0.36 
1 1 1    6    3   50 o 10    0.70    0.29    1.19    0.68    1.14    0.94    1.24    0.97    0.64    0.30    0.65    0.30  -0.01   0.42 
1 1 1    6    3   51 o  5    1.00    0.30    2.33    0.65    2.10    0.91    2.58    0.94    0.70    0.31    0.77    0.33  -0.07   0.46 
1 1 1    6    4    0 o 14    7.01    0.06   49.14    0.89   49.14    0.89   49.14    0.89    7.01    0.04       ?       ?      ?      ? 
1 1 1    6    4    1 o 10    2.92    0.03    8.54    0.16    8.42    0.22    8.65    0.22    2.90    0.04    2.94    0.04  -0.04   0.05 
1 1 1    6    4    2 o 13   10.74    0.06  115.28    1.32  116.13    1.90  114.49    1.83   10.77    0.09   10.70    0.09   0.08   0.12 
1 1 1    6    4    3 o  8   12.06    0.06  145.47    1.56  144.77    2.25  146.11    2.17   12.03    0.09   12.08    0.09  -0.06   0.13 
1 1 1    6    4    4 o 14    3.66    0.03   13.41    0.22   13.40    0.32   13.42    0.31    3.66    0.04    3.66    0.04  -0.00   0.06 
1 1 1    6    4    5 o 10    7.68    0.04   59.02    0.69   59.46    1.00   58.62    0.95    7.71    0.07    7.66    0.06   0.05   0.09 
1 1 1    6    4    6 o 12    6.67    0.04   44.51    0.55   45.23    0.80   43.85    0.76    6.72    0.06    6.62    0.06   0.10   0.08 
1 1 1    6    4    7 o  6    9.31    0.05   86.75    0.98   85.60    1.37   87.95    1.40    9.25    0.07    9.38    0.07  -0.13   0.11 
1 1 1    6    4    8 o 12   16.60    0.09  275.80    2.91  275.50    4.11  276.11    4.12   16.59    0.12   16.61    0.12  -0.02   0.18 
1 1 1    6    4    9 o 18    2.61    0.05    6.82    0.26    6.46    0.37    7.20    0.38    2.54    0.07    2.68    0.07  -0.14   0.10 
1 1 1    6    4   10 o  8   12.29    0.07  151.17    1.67  151.57    2.37  150.78    2.36   12.31    0.10   12.27    0.10   0.03   0.14 
1 1 1    6    4   11 o 15    3.42    0.05   11.67    0.34   11.67    0.48   11.68    0.48    3.42    0.07    3.42    0.07  -0.00   0.10 
1 1 1    6    4   12 o  6    6.04    0.05   36.52    0.58   37.45    0.82   35.60    0.82    6.12    0.07    5.97    0.07   0.15   0.10 
1 1 1    6    4   13 o  7   14.00    0.08  196.09    2.19  196.00    3.06  196.18    3.13   13.99    0.11   14.00    0.11  -0.01   0.16 
1 1 1    6    4   14 o  2    8.35    0.06   69.78    0.95   69.07    1.29   70.61    1.41    8.31    0.08    8.40    0.08  -0.09   0.11 
1 1 1    6    4   15 o 18    6.52    0.05   42.51    0.71   42.66    0.97   42.34    1.03    6.53    0.07    6.51    0.08   0.03   0.11 
1 1 1    6    4   16 o 12    3.88    0.08   15.09    0.59   14.32    0.80   16.01    0.88    3.78    0.11    4.00    0.11  -0.22   0.15 
1 1 1    6    4   17 o 11    7.96    0.06   63.38    1.03   62.97    1.38   63.91    1.55    7.93    0.09    7.99    0.10  -0.06   0.13 
1 1 1    6    4   18 o 11    3.08    0.08    9.47    0.52   10.40    0.73    8.52    0.74    3.22    0.11    2.92    0.13   0.31   0.17 
1 1 1    6    4   19 o  5    5.47    0.08   29.96    0.84   31.31    1.19   28.61    1.19    5.59    0.11    5.35    0.11   0.25   0.15 
1 1 1    6    4   20 o  7    5.07    0.06   25.75    0.63   26.60    0.86   24.80    0.92    5.16    0.08    4.98    0.09   0.18   0.12 
1 1 1    6    4   21 o 12    7.75    0.06   60.01    0.95   60.41    1.33   59.59    1.36    7.77    0.09    7.72    0.09   0.05   0.12 
1 1 1    6    4   22 o  1    2.53    0.10    6.41    0.49    6.56    0.70    6.26    0.69    2.56    0.14    2.50    0.14   0.06   0.19 
1 1 1    6    4   23 o  1    5.00    0.07   24.96    0.66   25.87    0.96   24.14    0.91    5.08    0.09    4.91    0.09   0.17   0.13 
1 1 1    6    4   24 o 13    6.36    0.06   40.50    0.82   40.03    1.17   40.95    1.13    6.33    0.09    6.40    0.09  -0.07   0.13 
1 1 1    6    4   25 o 16    3.08    0.09    9.48    0.54    9.86    0.79    9.14    0.75    3.14    0.13    3.02    0.12   0.12   0.18 
1 1 1    6    4   26 o  1    2.56    0.10    6.55    0.53    6.91    0.77    6.24    0.73    2.62    0.15    2.49    0.15   0.13   0.21 
1 1 1    6    4   27 o 10    3.78    0.08   14.27    0.60   14.18    0.88   14.34    0.83    3.76    0.12    3.78    0.11  -0.02   0.16 
1 1 1    6    4   28 o  3    6.74    0.07   45.45    0.89   44.75    1.28   46.10    1.23    6.68    0.10    6.78    0.09  -0.10   0.13 
1 1 1    6    4   29 o  5    7.03    0.07   49.51    0.93   48.26    1.34   50.69    1.30    6.94    0.10    7.11    0.09  -0.17   0.13 
1 1 1    6    4   30 o  6    1.06    0.23    1.17    0.48    0.79    0.68    1.54    0.67    0.91    0.31    1.20    0.28  -0.29   0.42 
1 1 1    6    4   31 o 17    4.78    0.07   22.90    0.67   22.99    0.97   22.82    0.93    4.79    0.10    4.77    0.10   0.02   0.14 
1 1 1    6    4   32 o 17    3.84    0.09   14.81    0.70   14.31    0.98   15.34    1.00    3.77    0.13    3.90    0.13  -0.13   0.18 
1 1 1    6    4   33 o  1    1.59    0.23    2.58    0.74    3.44    1.02    1.60    1.09    1.83    0.28    1.23    0.39   0.60   0.48 
1 1 1    6    4   34 o  7    2.68    0.10    7.19    0.54    6.74    0.76    7.64    0.76    2.58    0.15    2.75    0.14  -0.17   0.20 
1 1 1    6    4   35 o  4    3.75    0.10   14.11    0.75   12.93    1.06   15.31    1.07    3.57    0.15    3.89    0.14  -0.32   0.20 
1 1 1    6    4   36 o  2    3.80    0.09   14.54    0.68   13.99    0.95   15.11    0.96    3.72    0.13    3.87    0.12  -0.15   0.18 
1 1 1    6    4   37 o  5    1.44    0.18    2.13    0.52    2.03    0.73    2.22    0.74    1.37    0.28    1.44    0.27  -0.07   0.38 
1 1 1    6    4   38 o 13    2.24    0.13    5.10    0.58    5.39    0.83    4.81    0.81    2.29    0.18    2.16    0.19   0.13   0.26 
1 1 1    6    4   39 o 13    2.04    0.15    4.25    0.60    4.09    0.82    4.42    0.86    1.99    0.21    2.06    0.21  -0.08   0.29 
1 1 1    6    4   40 o  1    0.72    0.28    0.38    0.59    0.75    0.83    0.01    0.83    0.90    0.34    0.72    0.31   0.18   0.46 
1 1 1    6    4   41 o 18    1.99    0.16    4.10    0.64    3.45    0.90    4.77    0.92    1.80    0.25    2.13    0.22  -0.33   0.33 
1 1 1    6    4   42 o  4    2.31    0.15    5.48    0.69    5.42    0.98    5.53    0.98    2.26    0.22    2.29    0.21  -0.03   0.31 
1 1 1    6    4   43 o 19    0.50    0.24   -0.60    0.63   -0.94    0.88   -0.25    0.91    0.57    0.27    0.67    0.30  -0.10   0.41 
1 1 1    6    4   44 o  1    0.77    0.30    0.58    0.64    0.73    0.92    0.44    0.90    0.86    0.35    0.79    0.33   0.07   0.48 
1 1 1    6    4   45 f  0    2.00    0.18    4.32    0.71    5.04    1.02    3.66    0.98    2.09    0.24    1.75    0.28   0.34   0.37 
1 1 1    6    4   46 o  1    2.44    0.15    6.39    0.71    5.64    1.01    7.15    1.00    2.19    0.23    2.51    0.20  -0.32   0.30 
1 1 1    6    4   47 o  8    0.47    0.23   -1.09    0.82   -2.14    1.17   -0.11    1.14    0.50    0.25    0.64    0.31  -0.14   0.40 
1 1 1    6    4   48 o 15    0.57    0.26    0.19    0.65   -0.14    0.93    0.51    0.90    0.58    0.28    0.66    0.30  -0.08   0.41 
1 1 1    6    4   49 o  1    0.53    0.25   -0.02    0.75    0.38    1.04   -0.46    1.09    0.61    0.29    0.54    0.27   0.07   0.40 
1 1 1    6    4   50 o  7    0.58    0.26    0.63    0.67    1.31    0.97    0.04    0.92    0.65    0.30    0.51    0.25   0.14   0.39 
1 1 1    6    4   51 o  6    0.41    0.20   -0.22    0.62    0.01    0.89   -0.44    0.86    0.47    0.23    0.43    0.22   0.03   0.32 
1 1 1    6    5    0 o 12    4.08    0.05   16.62    0.43   16.62    0.43   16.62    0.43    4.08    0.04       ?       ?      ?      ? 
1 1 1    6    5    1 f  0    3.33    0.03   11.11    0.19   10.84    0.27   11.38    0.27    3.29    0.04    3.37    0.04  -0.08   0.06 
1 1 1    6    5    2 f  0   12.14    0.06  147.30    1.58  148.70    2.25  145.95    2.21   12.19    0.09   12.08    0.09   0.11   0.13 
1 1 1    6    5    3 o  5    2.19    0.03    4.81    0.13    4.46    0.19    5.18    0.19    2.11    0.04    2.28    0.04  -0.16   0.06 
1 1 1    6    5    4 o 10    7.33    0.04   53.75    0.63   55.43    0.93   52.35    0.85    7.44    0.06    7.23    0.06   0.21   0.09 
1 1 1    6    5    5 f  0    6.12    0.04   37.44    0.47   36.29    0.67   38.59    0.67    6.02    0.06    6.21    0.05  -0.19   0.08 
1 1 1    6    5    6 o  4    7.40    0.04   54.83    0.66   53.82    0.95   55.80    0.93    7.34    0.06    7.47    0.06  -0.13   0.09 
1 1 1    6    5    7 o  8    9.86    0.06   97.34    1.11   96.93    1.60   97.72    1.54    9.84    0.08    9.88    0.08  -0.04   0.11 
1 1 1    6    5    8 o  9   22.19    0.12  492.98    5.24  496.41    7.46  489.65    7.36   22.26    0.17   22.11    0.17   0.15   0.24 
1 1 1    6    5    9 f  0   11.58    0.06  134.17    1.50  132.94    2.08  135.49    2.16   11.53    0.09   11.64    0.09  -0.11   0.13 
1 1 1    6    5   10 f  0    9.91    0.06   98.23    1.16   99.06    1.62   97.35    1.67    9.95    0.08    9.86    0.08   0.09   0.12 
1 1 1    6    5   11 o  4    7.08    0.05   50.13    0.70   50.43    0.97   49.82    1.01    7.10    0.07    7.06    0.07   0.04   0.10 
1 1 1    6    5   12 o 11   11.41    0.07  130.29    1.52  130.52    2.11  130.04    2.20   11.42    0.09   11.40    0.10   0.02   0.13 
1 1 1    6    5   13 o 18    5.45    0.05   29.66    0.54   30.35    0.76   28.95    0.76    5.51    0.07    5.38    0.07   0.13   0.10 
1 1 1    6    5   14 o 14    7.73    0.05   59.72    0.83   59.80    1.17   59.64    1.19    7.73    0.08    7.72    0.08   0.01   0.11 
1 1 1    6    5   15 o  2    9.54    0.06   90.98    1.21   89.93    1.67   92.11    1.74    9.48    0.09    9.59    0.09  -0.11   0.13 
1 1 1    6    5   16 o 11    2.99    0.09    8.95    0.52    8.12    0.73    9.81    0.75    2.85    0.13    3.13    0.12  -0.28   0.18 
1 1 1    6    5   17 o 19    6.44    0.06   41.47    0.75   41.51    1.07   41.42    1.07    6.44    0.08    6.43    0.08   0.01   0.12 
1 1 1    6    5   18 o 16    9.38    0.07   88.06    1.40   88.86    1.99   87.27    1.96    9.42    0.11    9.34    0.11   0.08   0.15 
1 1 1    6    5   19 o 16   16.22    0.11  263.16    3.62  264.90    5.06  261.32    5.19   16.27    0.16   16.16    0.16   0.11   0.22 
1 1 1    6    5   20 o 15   13.22    0.08  174.81    2.14  172.41    2.89  177.71    3.18   13.13    0.11   13.33    0.12  -0.20   0.16 
1 1 1    6    5   21 o  4    5.58    0.06   31.15    0.67   31.49    0.93   30.78    0.97    5.61    0.08    5.55    0.09   0.06   0.12 
1 1 1    6    5   22 o  2    0.44    0.20   -0.46    0.45   -0.94    0.62    0.06    0.65    0.47    0.23    0.68    0.28  -0.21   0.36 
1 1 1    6    5   23 o 18    2.93    0.09    8.61    0.54    8.12    0.74    9.16    0.78    2.85    0.13    3.02    0.13  -0.18   0.18 
1 1 1    6    5   24 o  4    1.46    0.17    2.14    0.51    2.13    0.73    2.16    0.71    1.43    0.26    1.47    0.24  -0.03   0.36 
1 1 1    6    5   25 o  2    4.32    0.07   18.65    0.64   18.70    0.89   18.59    0.90    4.32    0.10    4.31    0.10   0.01   0.15 
1 1 1    6    5   26 o 16    6.33    0.07   40.11    0.84   39.16    1.18   41.11    1.20    6.25    0.09    6.41    0.09  -0.15   0.13 
1 1 1    6    5   27 f  0    4.23    0.07   17.89    0.62   18.51    0.90   17.31    0.87    4.30    0.10    4.16    0.10   0.14   0.15 
1 1 1    6    5   28 o  6    4.19    0.07   17.57    0.62   16.72    0.89   18.35    0.86    4.08    0.11    4.28    0.10  -0.20   0.15 
1 1 1    6    5   29 o  3    3.01    0.09    9.08    0.54    7.90    0.79   10.16    0.76    2.80    0.14    3.18    0.12  -0.38   0.18 
1 1 1    6    5   30 o 10    3.58    0.08   12.85    0.58   12.02    0.83   13.63    0.81    3.46    0.12    3.69    0.11  -0.23   0.16 
1 1 1    6    5   31 o 18    3.17    0.09   10.06    0.55   10.57    0.81    9.63    0.74    3.24    0.12    3.10    0.12   0.15   0.17 
1 1 1    6    5   32 o  9    1.45    0.19    2.13    0.55    2.56    0.78    1.71    0.77    1.58    0.25    1.26    0.31   0.32   0.39 
1 1 1    6    5   33 o 19    1.95    0.17    3.84    0.64    4.40    0.89    3.23    0.94    2.08    0.21    1.77    0.26   0.31   0.34 
1 1 1    6    5   34 o 11    1.24    0.19    1.56    0.48    1.29    0.69    1.83    0.67    1.09    0.30    1.31    0.27  -0.22   0.40 
1 1 1    6    5   35 o 13    2.14    0.15    4.62    0.63    4.48    0.90    4.74    0.88    2.09    0.21    2.15    0.20  -0.06   0.30 
1 1 1    6    5   36 o  9    2.71    0.11    7.41    0.61    7.16    0.88    7.64    0.84    2.65    0.16    2.74    0.15  -0.09   0.22 
1 1 1    6    5   37 o 18    1.05    0.25    1.20    0.52    1.39    0.74    1.02    0.72    1.12    0.32    0.98    0.32   0.14   0.45 
1 1 1    6    5   38 o  7    1.10    0.26    1.32    0.57    1.43    0.82    1.22    0.79    1.13    0.34    1.06    0.33   0.08   0.47 
1 1 1    6    5   39 o  4    5.12    0.08   26.32    0.84   26.33    1.18   26.30    1.20    5.10    0.12    5.10    0.12   0.00   0.16 
1 1 1    6    5   40 o 13    1.36    0.22    1.94    0.59    1.29    0.83    2.61    0.84    1.07    0.34    1.54    0.29  -0.47   0.45 
1 1 1    6    5   41 o  5    1.22    0.27    1.67    0.64    1.97    0.88    1.34    0.92    1.30    0.34    1.08    0.36   0.21   0.49 
1 1 1    6    5   42 o 19    1.95    0.17    3.97    0.67    2.90    0.94    5.09    0.96    1.59    0.31    2.19    0.22  -0.60   0.38 
1 1 1    6    5   43 o 14    0.50    0.24   -0.64    0.64   -0.98    0.91   -0.30    0.90    0.57    0.27    0.66    0.30  -0.09   0.41 
1 1 1    6    5   44 f  0    1.97    0.17    4.12    0.67    5.59    0.96    2.73    0.93    2.26    0.21    1.48    0.32   0.78   0.39 
1 1 1    6    5   45 o  5    3.16    0.12   10.34    0.77   10.69    1.09   10.00    1.08    3.15    0.17    3.04    0.18   0.11   0.25 
1 1 1    6    5   46 o  5    0.69    0.28    0.49    0.63    0.39    0.90    0.58    0.89    0.72    0.32    0.76    0.33  -0.03   0.46 
1 1 1    6    5   47 o  9    0.62    0.29    0.16    0.82    1.37    1.16   -1.08    1.17    0.84    0.37    0.56    0.28   0.27   0.46 
1 1 1    6    5   48 o 16    0.57    0.26    0.17    0.65    0.03    0.91    0.30    0.92    0.59    0.28    0.63    0.30  -0.04   0.41 
1 1 1    6    5   49 o 19    0.64    0.29    0.67    0.75    1.02    1.08    0.33    1.05    0.68    0.32    0.60    0.29   0.08   0.43 
1 1 1    6    5   50 o 17    0.59    0.27    0.75    0.67    0.60    0.98    0.88    0.93    0.56    0.27    0.59    0.28  -0.03   0.39 
1 1 1    6    5   51 f  0    0.39    0.19   -0.51    0.61   -0.42    0.88   -0.60    0.85    0.44    0.22    0.42    0.21   0.01   0.31 
1 1 1    6    6    0 o  9   16.63    0.20  277.02    6.70  277.02    6.70  277.02    6.70   16.64    0.14       ?       ?      ?      ? 
1 1 1    6    6    1 o  4    2.40    0.04    5.74    0.18    5.74    0.18    5.74    0.18    2.40    0.03       ?       ?      ?      ? 
1 1 1    6    6    2 o  6    1.39    0.05    1.94    0.13    1.94    0.13    1.94    0.13    1.39    0.03       ?       ?      ?      ? 
1 1 1    6    6    3 o 10    7.60    0.07   57.82    1.00   57.82    1.00   57.82    1.00    7.60    0.05       ?       ?      ?      ? 
1 1 1    6    6    4 o 15    1.47    0.06    2.19    0.19    2.19    0.19    2.19    0.19    1.48    0.04       ?       ?      ?      ? 
1 1 1    6    6    5 o  6   11.58    0.09  134.12    2.07  134.12    2.07  134.12    2.07   11.58    0.06       ?       ?      ?      ? 
1 1 1    6    6    6 o  2    3.38    0.05   11.45    0.36   11.45    0.36   11.45    0.36    3.38    0.04       ?       ?      ?      ? 
1 1 1    6    6    7 o 10    9.75    0.08   95.07    1.57   95.07    1.57   95.07    1.57    9.75    0.06       ?       ?      ?      ? 
1 1 1    6    6    8 o  4   12.44    0.10  154.75    2.48  154.75    2.48  154.75    2.48   12.44    0.07       ?       ?      ?      ? 
1 1 1    6    6    9 o  7    5.20    0.06   27.05    0.63   27.05    0.63   27.05    0.63    5.20    0.04       ?       ?      ?      ? 
1 1 1    6    6   10 o  4    8.64    0.08   74.65    1.31   74.65    1.31   74.65    1.31    8.64    0.05       ?       ?      ?      ? 
1 1 1    6    6   11 o  1   12.27    0.10  150.71    2.38  150.71    2.38  150.71    2.38   12.27    0.07       ?       ?      ?      ? 
1 1 1    6    6   12 o  6    2.24    0.10    5.03    0.44    5.03    0.44    5.03    0.44    2.24    0.07       ?       ?      ?      ? 
1 1 1    6    6   13 o  8    7.70    0.07   59.40    1.14   59.40    1.14   59.40    1.14    7.71    0.05       ?       ?      ?      ? 
1 1 1    6    6   14 o  7    0.81    0.30    0.88    0.45    0.88    0.45    0.88    0.45    0.87    0.21       ?       ?      ?      ? 
1 1 1    6    6   15 o 12   14.67    0.13  215.40    3.89  215.40    3.89  215.40    3.89   14.67    0.09       ?       ?      ?      ? 
1 1 1    6    6   16 o 18    7.73    0.10   59.79    1.57   59.79    1.57   59.79    1.57    7.73    0.07       ?       ?      ?      ? 
1 1 1    6    6   17 o 16    5.53    0.08   30.55    0.92   30.55    0.92   30.55    0.92    5.53    0.06       ?       ?      ?      ? 
1 1 1    6    6   18 o  7   11.68    0.12  136.52    2.80  136.52    2.80  136.52    2.80   11.68    0.08       ?       ?      ?      ? 
1 1 1    6    6   19 o  5    1.16    0.31    1.60    0.62    1.60    0.62    1.60    0.62    1.22    0.20       ?       ?      ?      ? 
1 1 1    6    6   20 o  2    9.06    0.09   82.04    1.65   82.04    1.65   82.04    1.65    9.06    0.06       ?       ?      ?      ? 
1 1 1    6    6   21 o 19    6.12    0.09   37.47    1.04   37.47    1.04   37.47    1.04    6.12    0.06       ?       ?      ?      ? 
1 1 1    6    6   22 o  8    0.61    0.34    0.49    0.63    0.49    0.63    0.49    0.63    0.58    0.30       ?       ?      ?      ? 
1 1 1    6    6   23 o 16    4.68    0.10   21.92    0.90   21.92    0.90   21.92    0.90    4.68    0.07       ?       ?      ?      ? 
1 1 1    6    6   24 o 15    0.93    0.38    1.22    0.70    1.22    0.70    1.22    0.70    1.00    0.28       ?       ?      ?      ? 
1 1 1    6    6   25 o 17    1.95    0.19    3.91    0.72    3.91    0.72    3.91    0.72    1.96    0.13       ?       ?      ?      ? 
1 1 1    6    6   26 o 10    4.13    0.11   17.09    0.91   17.09    0.91   17.09    0.91    4.13    0.08       ?       ?      ?      ? 
1 1 1    6    6   27 o  1    1.74    0.21    3.16    0.72    3.16    0.72    3.16    0.72    1.76    0.15       ?       ?      ?      ? 
1 1 1    6    6   28 o  2    3.69    0.11   13.66    0.83   13.66    0.83   13.66    0.83    3.69    0.08       ?       ?      ?      ? 
1 1 1    6    6   29 o  9    2.75    0.14    7.63    0.75    7.63    0.75    7.63    0.75    2.76    0.10       ?       ?      ?      ? 
1 1 1    6    6   30 o  4    5.31    0.10   28.25    1.05   28.25    1.05   28.25    1.05    5.31    0.07       ?       ?      ?      ? 
1 1 1    6    6   31 o 18    0.40    0.27   -0.30    0.64   -0.30    0.64   -0.30    0.64    0.32    0.22       ?       ?      ?      ? 
1 1 1    6    6   32 o  3    6.37    0.12   40.76    1.48   40.76    1.48   40.76    1.48    6.38    0.08       ?       ?      ?      ? 
1 1 1    6    6   33 o  7    4.92    0.12   24.37    1.21   24.37    1.21   24.37    1.21    4.93    0.09       ?       ?      ?      ? 
1 1 1    6    6   34 o 14    1.68    0.22    2.99    0.72    2.99    0.72    2.99    0.72    1.71    0.15       ?       ?      ?      ? 
1 1 1    6    6   35 o 12    0.57    0.36    0.24    0.83    0.24    0.83    0.24    0.83    0.50    0.31       ?       ?      ?      ? 
1 1 1    6    6   36 o  6    2.14    0.20    4.73    0.82    4.73    0.82    4.73    0.82    2.16    0.14       ?       ?      ?      ? 
1 1 1    6    6   37 o 18    0.62    0.36    0.51    0.73    0.51    0.73    0.51    0.73    0.59    0.32       ?       ?      ?      ? 
1 1 1    6    6   38 o  4    0.38    0.27   -0.74    0.77   -0.74    0.77   -0.74    0.77    0.29    0.21       ?       ?      ?      ? 
1 1 1    6    6   39 o 16    4.45    0.12   20.02    1.08   20.02    1.08   20.02    1.08    4.46    0.09       ?       ?      ?      ? 
1 1 1    6    6   40 o 14    2.48    0.18    6.35    0.89    6.35    0.89    6.35    0.89    2.50    0.13       ?       ?      ?      ? 
1 1 1    6    6   41 o 10    0.87    0.43    1.24    0.90    1.24    0.90    1.24    0.90    0.93    0.36       ?       ?      ?      ? 
1 1 1    6    6   42 o 18    2.92    0.18    8.77    1.01    8.77    1.01    8.77    1.01    2.94    0.12       ?       ?      ?      ? 
1 1 1    6    6   43 o 18    0.56    0.36    0.19    0.94    0.19    0.94    0.19    0.94    0.49    0.31       ?       ?      ?      ? 
1 1 1    6    6   44 o  3    2.85    0.18    8.54    1.04    8.54    1.04    8.54    1.04    2.89    0.13       ?       ?      ?      ? 
1 1 1    6    6   45 o  5    0.63    0.39    0.61    0.94    0.61    0.94    0.61    0.94    0.60    0.35       ?       ?      ?      ? 
1 1 1    6    6   46 o  4    0.40    0.28   -0.70    0.88   -0.70    0.88   -0.70    0.88    0.32    0.23       ?       ?      ?      ? 
1 1 1    6    6   47 o 19    0.88    0.48    1.98    1.19    1.98    1.19    1.98    1.19    1.06    0.42       ?       ?      ?      ? 
1 1 1    6    6   48 o  3    1.01    0.45    2.14    0.95    2.14    0.95    2.14    0.95    1.24    0.31       ?       ?      ?      ? 
1 1 1    6    6   49 o  5    0.39    0.28   -0.65    1.04   -0.65    1.04   -0.65    1.04    0.33    0.24       ?       ?      ?      ? 
1 1 1    6    6   50 o 13    0.39    0.28   -0.16    0.92   -0.16    0.92   -0.16    0.92    0.35    0.25       ?       ?      ?      ? 
1 1 1    6    6   51 o 19    0.51    0.34    0.99    0.86    0.99    0.86    0.99    0.86    0.58    0.33       ?       ?      ?      ? 
1 1 1    7    0    0 o  5    3.88    0.08   15.05    0.61   15.05    0.61   15.05    0.61    3.88    0.06       ?       ?      ?      ? 
1 1 1    7    0    1 o 16   16.19    0.17  262.50    5.44  262.50    5.44  262.50    5.44   16.20    0.12       ?       ?      ?      ? 
1 1 1    7    0    2 o  5    9.48    0.08   89.93    1.55   89.93    1.55   89.93    1.55    9.48    0.06       ?       ?      ?      ? 
1 1 1    7    0    3 o  7    6.69    0.06   44.74    0.74   44.74    0.74   44.74    0.74    6.69    0.04       ?       ?      ?      ? 
1 1 1    7    0    4 o  5    8.80    0.07   77.50    1.25   77.50    1.25   77.50    1.25    8.80    0.05       ?       ?      ?      ? 
1 1 1    7    0    5 f  0    0.42    0.20    0.26    0.19    0.26    0.19    0.26    0.19    0.43    0.17       ?       ?      ?      ? 
1 1 1    7    0    6 o 19    6.67    0.06   44.55    0.79   44.55    0.79   44.55    0.79    6.67    0.04       ?       ?      ?      ? 
1 1 1    7    0    7 o  5   11.84    0.09  140.17    2.24  140.17    2.24  140.17    2.24   11.84    0.07       ?       ?      ?      ? 
1 1 1    7    0    8 o  3   26.66    0.20  712.09   10.87  712.09   10.87  712.09   10.87   26.67    0.14       ?       ?      ?      ? 
1 1 1    7    0    9 o 18   10.19    0.09  103.91    1.74  103.91    1.74  103.91    1.74   10.19    0.06       ?       ?      ?      ? 
1 1 1    7    0   10 o  8   13.59    0.11  184.76    2.90  184.76    2.90  184.76    2.90   13.59    0.08       ?       ?      ?      ? 
1 1 1    7    0   11 f  0    4.35    0.07   18.96    0.58   18.96    0.58   18.96    0.58    4.35    0.05       ?       ?      ?      ? 
1 1 1    7    0   12 o  8   10.28    0.09  105.64    1.76  105.64    1.76  105.64    1.76   10.28    0.06       ?       ?      ?      ? 
1 1 1    7    0   13 o  7    2.50    0.10    6.30    0.48    6.30    0.48    6.30    0.48    2.51    0.07       ?       ?      ?      ? 
1 1 1    7    0   14 o  5    8.80    0.08   77.49    1.40   77.49    1.40   77.49    1.40    8.80    0.06       ?       ?      ?      ? 
1 1 1    7    0   15 o 16    1.99    0.13    4.01    0.50    4.01    0.50    4.01    0.50    2.00    0.09       ?       ?      ?      ? 
1 1 1    7    0   16 o 18    4.49    0.10   20.19    0.91   20.19    0.91   20.19    0.91    4.49    0.07       ?       ?      ?      ? 
1 1 1    7    0   17 o  5    7.18    0.08   51.53    1.21   51.53    1.21   51.53    1.21    7.18    0.06       ?       ?      ?      ? 
1 1 1    7    0   18 o  2    4.68    0.09   21.93    0.83   21.93    0.83   21.93    0.83    4.68    0.06       ?       ?      ?      ? 
1 1 1    7    0   19 o 18   15.05    0.18  226.68    5.28  226.68    5.28  226.68    5.28   15.05    0.12       ?       ?      ?      ? 
1 1 1    7    0   20 o  2    5.01    0.09   25.14    0.87   25.14    0.87   25.14    0.87    5.01    0.06       ?       ?      ?      ? 
1 1 1    7    0   21 o 11    2.85    0.12    8.17    0.68    8.17    0.68    8.17    0.68    2.85    0.08       ?       ?      ?      ? 
1 1 1    7    0   22 o 15    3.78    0.11   14.35    0.80   14.35    0.80   14.35    0.80    3.79    0.08       ?       ?      ?      ? 
1 1 1    7    0   23 o  8   11.92    0.11  142.10    2.52  142.10    2.52  142.10    2.52   11.92    0.07       ?       ?      ?      ? 
1 1 1    7    0   24 o  4    8.04    0.09   64.69    1.46   64.69    1.46   64.69    1.46    8.04    0.06       ?       ?      ?      ? 
1 1 1    7    0   25 o 15    8.13    0.09   66.12    1.49   66.12    1.49   66.12    1.49    8.13    0.06       ?       ?      ?      ? 
1 1 1    7    0   26 o 13    3.21    0.13   10.35    0.80   10.35    0.80   10.35    0.80    3.21    0.09       ?       ?      ?      ? 
1 1 1    7    0   27 o  2    5.71    0.09   32.68    1.06   32.68    1.06   32.68    1.06    5.71    0.07       ?       ?      ?      ? 
1 1 1    7    0   28 o  1   14.19    0.12  201.55    3.42  201.55    3.42  201.55    3.42   14.19    0.09       ?       ?      ?      ? 
1 1 1    7    0   29 o 13    4.90    0.10   24.05    0.95   24.05    0.95   24.05    0.95    4.90    0.07       ?       ?      ?      ? 
1 1 1    7    0   30 o  5    0.42    0.28   -0.18    0.65   -0.18    0.65   -0.18    0.65    0.34    0.23       ?       ?      ?      ? 
1 1 1    7    0   31 o 19    1.48    0.25    2.38    0.67    2.38    0.67    2.38    0.67    1.52    0.16       ?       ?      ?      ? 
1 1 1    7    0   32 o  3    4.21    0.11   17.78    0.93   17.78    0.93   17.78    0.93    4.21    0.08       ?       ?      ?      ? 
1 1 1    7    0   33 o 19    4.33    0.15   18.91    1.31   18.91    1.31   18.91    1.31    4.34    0.11       ?       ?      ?      ? 
1 1 1    7    0   34 o 16    4.46    0.11   19.96    0.94   19.96    0.94   19.96    0.94    4.46    0.07       ?       ?      ?      ? 
1 1 1    7    0   35 o 15    5.31    0.13   28.40    1.35   28.40    1.35   28.40    1.35    5.32    0.09       ?       ?      ?      ? 
1 1 1    7    0   36 o  6    0.44    0.30   -0.22    0.73   -0.22    0.73   -0.22    0.73    0.36    0.25       ?       ?      ?      ? 
1 1 1    7    0   37 o  5    6.56    0.10   43.18    1.33   43.18    1.33   43.18    1.33    6.56    0.07       ?       ?      ?      ? 
1 1 1    7    0   38 o  9    0.62    0.37    0.49    0.78    0.49    0.78    0.49    0.78    0.58    0.32       ?       ?      ?      ? 
1 1 1    7    0   39 o  5    0.47    0.31   -0.23    0.82   -0.23    0.82   -0.23    0.82    0.38    0.26       ?       ?      ?      ? 
1 1 1    7    0   40 o 17    0.61    0.37    0.42    0.84    0.42    0.84    0.42    0.84    0.56    0.33       ?       ?      ?      ? 
1 1 1    7    0   41 o  9    3.48    0.15   12.31    1.03   12.31    1.03   12.31    1.03    3.49    0.10       ?       ?      ?      ? 
1 1 1    7    0   42 o  1    0.71    0.41    0.79    0.93    0.79    0.93    0.79    0.93    0.70    0.36       ?       ?      ?      ? 
1 1 1    7    0   43 f  0    0.39    0.28   -1.05    0.92   -1.05    0.92   -1.05    0.92    0.30    0.22       ?       ?      ?      ? 
1 1 1    7    0   44 o  6    0.59    0.37    0.36    0.93    0.36    0.93    0.36    0.93    0.53    0.33       ?       ?      ?      ? 
1 1 1    7    0   45 o  8    1.04    0.45    1.82    0.96    1.82    0.96    1.82    0.96    1.18    0.33       ?       ?      ?      ? 
1 1 1    7    0   46 o  9    2.27    0.22    5.67    0.98    5.67    0.98    5.67    0.98    2.33    0.15       ?       ?      ?      ? 
1 1 1    7    0   47 o 14    1.27    0.51    3.14    1.25    3.14    1.25    3.14    1.25    1.55    0.32       ?       ?      ?      ? 
1 1 1    7    0   48 o  7    0.97    0.45    2.01    0.96    2.01    0.96    2.01    0.96    1.18    0.33       ?       ?      ?      ? 
1 1 1    7    0   49 o 12    0.90    0.47    2.22    1.08    2.22    1.08    2.22    1.08    1.16    0.38       ?       ?      ?      ? 
1 1 1    7    0   50 o 19    0.35    0.26   -0.75    0.95   -0.75    0.95   -0.75    0.95    0.30    0.22       ?       ?      ?      ? 
1 1 1    7    0   51 o  8    0.36    0.26   -0.26    0.89   -0.26    0.89   -0.26    0.89    0.32    0.23       ?       ?      ?      ? 
1 1 1    7    1    0 o  3   14.66    0.15  215.02    4.36  215.02    4.36  215.02    4.36   14.66    0.11       ?       ?      ?      ? 
1 1 1    7    1    1 f  0   23.49    0.16  552.35    7.59  544.03   10.79  560.48   10.68   23.29    0.23   23.65    0.23  -0.35   0.32 
1 1 1    7    1    2 o  3   13.19    0.08  174.08    2.01  175.82    2.76  172.11    2.93   13.26    0.10   13.12    0.11   0.14   0.15 
1 1 1    7    1    3 o  6    4.85    0.03   23.48    0.30   22.28    0.40   25.05    0.46    4.72    0.04    5.00    0.05  -0.29   0.06 
1 1 1    7    1    4 o 12    5.33    0.03   28.36    0.37   27.94    0.50   28.86    0.55    5.29    0.05    5.37    0.05  -0.09   0.07 
1 1 1    7    1    5 o 12   10.98    0.06  120.69    1.37  119.92    1.82  121.67    2.07   10.95    0.08   11.03    0.09  -0.08   0.13 
1 1 1    7    1    6 o 15   12.46    0.07  155.28    1.73  157.70    2.38  152.55    2.53   12.55    0.09   12.35    0.10   0.21   0.14 
1 1 1    7    1    7 o 17   13.39    0.07  179.47    2.00  180.39    2.72  178.39    2.95   13.43    0.10   13.35    0.11   0.08   0.15 
1 1 1    7    1    8 f  0    7.17    0.05   51.37    0.66   50.52    0.90   52.40    0.99    7.11    0.06    7.24    0.07  -0.13   0.09 
1 1 1    7    1    9 o 18   10.96    0.06  120.09    1.37  122.84    1.94  117.31    1.94   11.08    0.09   10.83    0.09   0.25   0.13 
1 1 1    7    1   10 o 15    9.88    0.06   97.57    1.13   98.14    1.61   97.01    1.59    9.90    0.08    9.85    0.08   0.06   0.11 
1 1 1    7    1   11 o  4    7.58    0.05   57.53    0.76   58.78    1.11   56.40    1.05    7.67    0.07    7.51    0.07   0.16   0.10 
1 1 1    7    1   12 o 14   12.37    0.07  153.02    1.74  154.86    2.51  151.31    2.41   12.44    0.10   12.30    0.10   0.14   0.14 
1 1 1    7    1   13 o 13    4.74    0.05   22.49    0.48   21.49    0.67   23.48    0.67    4.63    0.07    4.84    0.07  -0.21   0.10 
1 1 1    7    1   14 o 19   11.94    0.07  142.69    1.67  141.99    2.41  143.34    2.33   11.91    0.10   11.97    0.10  -0.06   0.14 
1 1 1    7    1   15 o  2    2.63    0.07    6.92    0.38    6.11    0.53    7.76    0.54    2.47    0.11    2.79    0.10  -0.32   0.14 
1 1 1    7    1   16 f  0    7.82    0.07   61.21    1.16   63.00    1.70   59.66    1.58    7.93    0.11    7.72    0.10   0.21   0.15 
1 1 1    7    1   17 o 12    7.91    0.06   62.60    0.96   63.73    1.39   61.56    1.34    7.98    0.09    7.84    0.09   0.14   0.12 
1 1 1    7    1   18 o 19    7.91    0.06   62.61    1.01   62.03    1.42   63.21    1.43    7.87    0.09    7.95    0.09  -0.07   0.13 
1 1 1    7    1   19 o  3    3.41    0.09   11.64    0.64   11.69    0.90   11.60    0.91    3.42    0.13    3.40    0.13   0.01   0.19 
1 1 1    7    1   20 o 17   11.72    0.07  137.40    1.71  137.26    2.39  137.56    2.44   11.71    0.10   11.73    0.10  -0.01   0.15 
1 1 1    7    1   21 o 14    5.52    0.06   30.47    0.66   31.67    0.96   29.37    0.91    5.63    0.08    5.42    0.08   0.21   0.12 
1 1 1    7    1   22 o 18   11.08    0.07  122.73    1.57  122.24    2.22  123.22    2.23   11.05    0.10   11.10    0.10  -0.04   0.14 
1 1 1    7    1   23 o  6   12.68    0.08  160.79    1.99  162.63    2.81  158.93    2.82   12.75    0.11   12.60    0.11   0.15   0.16 
1 1 1    7    1   24 o  5    6.42    0.07   41.19    0.84   42.13    1.20   40.28    1.18    6.49    0.09    6.34    0.09   0.14   0.13 
1 1 1    7    1   25 o 19    5.52    0.07   30.47    0.74   30.78    1.04   30.16    1.06    5.55    0.09    5.49    0.10   0.06   0.13 
1 1 1    7    1   26 o 10    4.64    0.07   21.52    0.66   21.41    0.92   21.63    0.94    4.63    0.10    4.65    0.10  -0.02   0.14 
1 1 1    7    1   27 o  9    2.48    0.11    6.16    0.53    5.97    0.73    6.37    0.77    2.44    0.15    2.52    0.15  -0.08   0.21 
1 1 1    7    1   28 o 12   11.50    0.08  132.26    1.74  132.79    2.44  131.71    2.49   11.51    0.11   11.47    0.11   0.05   0.15 
1 1 1    7    1   29 o 11    7.64    0.07   58.35    1.02   56.95    1.40   59.91    1.48    7.54    0.09    7.73    0.10  -0.19   0.13 
1 1 1    7    1   30 o 17    4.08    0.07   16.69    0.60   16.41    0.82   17.01    0.88    4.05    0.10    4.12    0.11  -0.07   0.15 
1 1 1    7    1   31 o  2    1.18    0.19    1.41    0.45    1.24    0.64    1.59    0.64    1.08    0.29    1.22    0.27  -0.14   0.40 
1 1 1    7    1   32 o 12    1.97    0.14    3.90    0.55    3.89    0.82    3.91    0.76    1.96    0.21    1.97    0.19  -0.01   0.28 
1 1 1    7    1   33 o  1    3.58    0.12   12.90    0.87   13.09    1.25   12.72    1.23    3.60    0.17    3.54    0.17   0.05   0.25 
1 1 1    7    1   34 o 15    1.02    0.23    1.11    0.46   -0.05    0.66    2.27    0.66    0.64    0.28    1.49    0.22  -0.85   0.35 
1 1 1    7    1   35 o  8    4.07    0.10   16.61    0.79   16.29    1.13   16.93    1.11    4.01    0.14    4.09    0.14  -0.08   0.20 
1 1 1    7    1   36 o 12    2.96    0.10    8.80    0.62    9.12    0.91    8.52    0.85    3.00    0.15    2.90    0.15   0.10   0.21 
1 1 1    7    1   37 o 12    3.49    0.09   12.22    0.63   11.38    0.91   12.99    0.87    3.35    0.14    3.59    0.12  -0.23   0.18 
1 1 1    7    1   38 o 13    4.00    0.09   16.12    0.71   16.54    1.02   15.72    0.98    4.04    0.13    3.94    0.12   0.10   0.18 
1 1 1    7    1   39 o  9    0.92    0.29    0.92    0.59    0.21    0.85    1.56    0.81    0.77    0.32    1.18    0.33  -0.41   0.46 
1 1 1    7    1   40 o  3    2.34    0.14    5.57    0.64    5.60    0.93    5.54    0.88    2.32    0.20    2.31    0.19   0.01   0.28 
1 1 1    7    1   41 o 14    2.66    0.13    7.22    0.70    7.95    1.01    6.55    0.97    2.77    0.18    2.51    0.19   0.26   0.27 
1 1 1    7    1   42 o 15    2.53    0.14    6.56    0.73    6.81    1.04    6.32    1.01    2.54    0.21    2.45    0.21   0.09   0.29 
1 1 1    7    1   43 o  5    0.76    0.30    0.53    0.65    0.72    0.93    0.36    0.90    0.87    0.35    0.78    0.33   0.09   0.48 
1 1 1    7    1   44 o 14    1.92    0.18    3.92    0.69    4.38    0.98    3.47    0.97    1.98    0.25    1.73    0.28   0.25   0.37 
1 1 1    7    1   45 o  8    1.09    0.29    1.50    0.66    2.57    0.93    0.42    0.93    1.40    0.34    0.77    0.33   0.63   0.47 
1 1 1    7    1   46 o 14    0.65    0.28    0.31    0.63    0.25    0.90    0.38    0.89    0.70    0.31    0.72    0.32  -0.02   0.45 
1 1 1    7    1   47 o 17    1.65    0.27    3.64    0.88    4.80    1.28    2.55    1.23    1.69    0.39    1.09    0.41   0.60   0.56 
1 1 1    7    1   48 o 15    0.89    0.31    1.34    0.67    1.41    0.93    1.28    0.96    0.83    0.34    0.80    0.34   0.03   0.48 
1 1 1    7    1   49 o 16    1.06    0.33    2.20    0.79    1.71    1.08    2.76    1.17    0.79    0.35    0.96    0.39  -0.17   0.52 
1 1 1    7    1   50 o  8    0.51    0.24    0.22    0.67    0.23    0.94    0.22    0.95    0.54    0.26    0.54    0.26  -0.00   0.37 
1 1 1    7    1   51 o  4    0.56    0.25    0.82    0.62    1.15    0.86    0.46    0.89    0.57    0.27    0.50    0.25   0.07   0.37 
1 1 1    7    2    0 o  4    4.18    0.07   17.51    0.56   17.51    0.56   17.51    0.56    4.18    0.05       ?       ?      ?      ? 
1 1 1    7    2    1 o 12   16.15    0.10  261.02    3.27  255.92    4.62  266.15    4.64   15.99    0.14   16.31    0.14  -0.32   0.20 
1 1 1    7    2    2 o  9   12.21    0.07  149.00    1.64  149.81    2.31  148.16    2.34   12.24    0.09   12.17    0.10   0.07   0.13 
1 1 1    7    2    3 o 19   13.56    0.07  184.05    1.96  183.52    2.71  184.63    2.84   13.54    0.10   13.58    0.10  -0.04   0.14 
1 1 1    7    2    4 o 18    8.28    0.05   68.57    0.77   69.34    1.08   67.76    1.11    8.33    0.06    8.23    0.07   0.10   0.09 
1 1 1    7    2    5 o 17   12.16    0.07  147.79    1.61  146.42    2.20  149.33    2.35   12.10    0.09   12.22    0.10  -0.12   0.13 
1 1 1    7    2    6 o  2    8.92    0.05   79.50    0.91   78.28    1.25   80.90    1.34    8.85    0.07    8.99    0.07  -0.15   0.10 
1 1 1    7    2    7 o 10   17.23    0.09  297.19    3.18  294.84    4.37  299.85    4.64   17.16    0.13   17.31    0.13  -0.14   0.19 
1 1 1    7    2    8 o  5    8.06    0.05   65.05    0.80   65.37    1.10   64.69    1.17    8.08    0.07    8.04    0.07   0.04   0.10 
1 1 1    7    2    9 o  7    6.68    0.05   44.67    0.62   45.73    0.85   43.47    0.90    6.76    0.06    6.59    0.07   0.17   0.09 
1 1 1    7    2   10 o 15   10.49    0.06  110.07    1.30  110.44    1.78  109.66    1.89   10.51    0.08   10.47    0.09   0.04   0.12 
1 1 1    7    2   11 o 15    6.44    0.05   41.50    0.62   41.16    0.85   41.90    0.92    6.41    0.07    6.47    0.07  -0.06   0.10 
1 1 1    7    2   12 o 16    2.54    0.06    6.47    0.32    6.69    0.45    6.23    0.47    2.59    0.09    2.50    0.09   0.09   0.13 
1 1 1    7    2   13 o 16    1.12    0.14    1.26    0.31    1.60    0.43    0.90    0.43    1.26    0.17    0.93    0.23   0.33   0.29 
1 1 1    7    2   14 o 13    3.41    0.06   11.63    0.39   12.54    0.56   10.75    0.55    3.54    0.08    3.28    0.08   0.26   0.11 
1 1 1    7    2   15 o 15    1.60    0.11    2.57    0.35    1.94    0.49    3.18    0.49    1.39    0.18    1.78    0.14  -0.39   0.22 
1 1 1    7    2   16 o 17    8.25    0.07   68.04    1.22   66.12    1.69   70.10    1.75    8.13    0.10    8.37    0.10  -0.24   0.15 
1 1 1    7    2   17 o 11    6.62    0.06   43.79    0.77   44.01    1.10   43.59    1.07    6.63    0.08    6.60    0.08   0.03   0.12 
1 1 1    7    2   18 o 13    3.80    0.07   14.47    0.55   13.79    0.79   15.10    0.76    3.71    0.11    3.89    0.10  -0.17   0.14 
1 1 1    7    2   19 o 10   10.71    0.09  114.83    2.03  116.16    2.96  113.63    2.80   10.77    0.14   10.66    0.13   0.12   0.19 
1 1 1    7    2   20 o 10   10.62    0.07  112.70    1.49  112.89    2.08  112.51    2.12   10.62    0.10   10.60    0.10   0.02   0.14 
1 1 1    7    2   21 o 19    9.43    0.06   89.03    1.22   88.86    1.73   89.21    1.73    9.42    0.09    9.44    0.09  -0.02   0.13 
1 1 1    7    2   22 o  2   14.36    0.09  206.31    2.45  203.63    3.46  208.98    3.46   14.26    0.12   14.45    0.12  -0.19   0.17 
1 1 1    7    2   23 o 19    7.86    0.06   61.83    1.02   62.30    1.45   61.36    1.44    7.89    0.09    7.83    0.09   0.06   0.13 
1 1 1    7    2   24 f  0    2.32    0.11    5.39    0.53    4.71    0.73    6.12    0.75    2.17    0.17    2.47    0.15  -0.30   0.23 
1 1 1    7    2   25 o  1    6.39    0.07   40.79    0.83   40.67    1.16   40.91    1.19    6.38    0.09    6.39    0.09  -0.02   0.13 
1 1 1    7    2   26 o 12    2.54    0.11    6.47    0.53    6.39    0.75    6.56    0.77    2.53    0.15    2.56    0.15  -0.03   0.21 
1 1 1    7    2   27 o  4    1.18    0.22    1.43    0.50    1.24    0.70    1.63    0.71    1.09    0.31    1.25    0.29  -0.15   0.42 
1 1 1    7    2   28 o 12    0.64    0.25    0.24    0.47    0.07    0.65    0.42    0.67    0.68    0.28    0.79    0.30  -0.11   0.42 
1 1 1    7    2   29 o  6    3.89    0.08   15.17    0.60   14.47    0.83   15.96    0.88    3.80    0.11    3.99    0.11  -0.19   0.16 
1 1 1    7    2   30 o 15    1.14    0.21    1.35    0.46    1.00    0.64    1.72    0.66    0.99    0.30    1.27    0.27  -0.29   0.40 
1 1 1    7    2   31 o  5    0.89    0.25    0.83    0.45    0.12    0.63    1.56    0.64    0.68    0.28    1.21    0.27  -0.54   0.39 
1 1 1    7    2   32 o  5    2.45    0.12    6.03    0.58    6.15    0.82    5.90    0.82    2.47    0.17    2.42    0.17   0.05   0.24 
1 1 1    7    2   33 o  1    5.40    0.10   29.31    1.13   30.68    1.61   27.99    1.58    5.52    0.15    5.27    0.15   0.25   0.21 
1 1 1    7    2   34 o 19    1.31    0.18    1.75    0.48    1.31    0.68    2.19    0.68    1.10    0.30    1.46    0.23  -0.36   0.38 
1 1 1    7    2   35 o 19    3.28    0.11   10.83    0.72   11.02    1.02   10.65    1.01    3.30    0.15    3.24    0.16   0.06   0.22 
1 1 1    7    2   36 o  8    6.28    0.08   39.58    0.96   40.14    1.40   39.09    1.31    6.31    0.11    6.23    0.10   0.08   0.15 
1 1 1    7    2   37 o  9    1.63    0.16    2.71    0.53    3.37    0.75    2.06    0.75    1.81    0.21    1.38    0.28   0.43   0.35 
1 1 1    7    2   38 o  1    2.83    0.11    8.09    0.62    8.71    0.91    7.55    0.85    2.92    0.16    2.72    0.16   0.20   0.22 
1 1 1    7    2   39 o 14    3.89    0.09   15.27    0.73   15.40    1.04   15.15    1.01    3.89    0.13    3.86    0.13   0.03   0.19 
1 1 1    7    2   40 o  9    4.00    0.09   16.16    0.74   17.43    1.09   15.06    1.02    4.14    0.13    3.85    0.13   0.29   0.19 
1 1 1    7    2   41 o 10    4.74    0.09   22.70    0.85   22.08    1.22   23.30    1.19    4.65    0.13    4.78    0.12  -0.13   0.18 
1 1 1    7    2   42 o 15    4.78    0.09   23.05    0.87   24.19    1.27   22.03    1.20    4.86    0.13    4.64    0.13   0.22   0.18 
1 1 1    7    2   43 o 15    0.83    0.30    0.75    0.65   -0.08    0.95    1.51    0.90    0.71    0.32    1.09    0.36  -0.38   0.48 
1 1 1    7    2   44 o  3    1.33    0.26    2.05    0.67    1.54    0.96    2.51    0.93    1.08    0.37    1.41    0.33  -0.33   0.50 
1 1 1    7    2   45 o 14    0.64    0.28    0.17    0.66   -0.10    0.95    0.42    0.91    0.68    0.31    0.76    0.33  -0.08   0.45 
1 1 1    7    2   46 o 14    3.36    0.11   11.78    0.76   11.59    1.07   11.97    1.08    3.26    0.16    3.32    0.16  -0.06   0.23 
1 1 1    7    2   47 o  1    0.47    0.23   -1.25    0.85   -1.73    1.15   -0.68    1.25    0.52    0.26    0.61    0.30  -0.09   0.40 
1 1 1    7    2   48 o  2    1.25    0.28    2.27    0.67    2.48    0.96    2.05    0.95    1.12    0.37    0.99    0.36   0.12   0.52 
1 1 1    7    2   49 o 10    0.40    0.20   -1.38    0.74   -0.63    1.04   -2.15    1.05    0.52    0.26    0.44    0.22   0.08   0.34 
1 1 1    7    2   50 o 17    0.53    0.25    0.38    0.67    0.88    0.97   -0.07    0.93    0.60    0.29    0.51    0.25   0.09   0.38 
1 1 1    7    2   51 f  0    0.47    0.22    0.25    0.62    0.07    0.88    0.43    0.87    0.47    0.23    0.50    0.24  -0.03   0.34 
1 1 1    7    3    0 f  0   17.45    0.15  304.70    5.34  304.70    5.34  304.70    5.34   17.45    0.11       ?       ?      ?      ? 
1 1 1    7    3    1 o  7    8.45    0.06   71.34    0.97   70.69    1.38   71.97    1.36    8.41    0.08    8.48    0.08  -0.08   0.12 
1 1 1    7    3    2 o  7    8.96    0.05   80.34    0.92   79.17    1.26   81.68    1.35    8.90    0.07    9.04    0.07  -0.14   0.10 
1 1 1    7    3    3 o  1    5.25    0.03   27.61    0.34   28.16    0.48   27.05    0.49    5.31    0.05    5.20    0.05   0.11   0.07 
1 1 1    7    3    4 o  5   10.96    0.06  120.10    1.29  119.19    1.80  121.07    1.86   10.92    0.08   11.00    0.08  -0.09   0.12 
1 1 1    7    3    5 o  2   10.48    0.06  109.93    1.19  110.18    1.68  109.68    1.68   10.49    0.08   10.47    0.08   0.02   0.11 
1 1 1    7    3    6 o  4   14.98    0.08  224.59    2.36  222.74    3.32  226.49    3.37   14.92    0.11   15.04    0.11  -0.12   0.16 
1 1 1    7    3    7 o 10   18.05    0.09  325.83    3.41  327.16    4.84  324.52    4.80   18.08    0.13   18.00    0.13   0.07   0.19 
1 1 1    7    3    8 o 15    9.19    0.05   84.54    0.97   85.00    1.38   84.08    1.37    9.22    0.07    9.17    0.07   0.05   0.11 
1 1 1    7    3    9 f  0   13.30    0.07  177.01    1.92  176.69    2.71  177.34    2.72   13.29    0.10   13.31    0.10  -0.02   0.14 
1 1 1    7    3   10 o 11    2.74    0.05    7.53    0.29    7.35    0.41    7.71    0.41    2.71    0.08    2.78    0.07  -0.07   0.11 
1 1 1    7    3   11 o  4   14.67    0.08  215.35    2.39  214.65    3.29  216.12    3.46   14.64    0.11   14.69    0.12  -0.05   0.16 
1 1 1    7    3   12 o 12   10.64    0.06  113.33    1.35  111.81    1.85  115.08    1.97   10.57    0.09   10.72    0.09  -0.15   0.13 
1 1 1    7    3   13 o 10   11.51    0.07  132.45    1.59  132.60    2.16  132.27    2.36   11.51    0.09   11.50    0.10   0.02   0.14 
1 1 1    7    3   14 o 19    9.08    0.06   82.49    1.09   82.32    1.47   82.70    1.62    9.07    0.08    9.09    0.09  -0.02   0.12 
1 1 1    7    3   15 o  5    8.15    0.06   66.39    0.95   66.83    1.31   65.91    1.36    8.17    0.08    8.12    0.08   0.06   0.12 
1 1 1    7    3   16 o  4    7.36    0.07   54.17    1.05   54.85    1.44   53.39    1.54    7.40    0.10    7.30    0.11   0.10   0.14 
1 1 1    7    3   17 o  3    1.21    0.17    1.46    0.40    2.13    0.54    0.68    0.59    1.46    0.19    0.85    0.29   0.61   0.34 
1 1 1    7    3   18 o 15    4.32    0.07   18.66    0.60   19.30    0.85   18.04    0.83    4.39    0.10    4.25    0.10   0.15   0.14 
1 1 1    7    3   19 o 14    8.85    0.08   78.40    1.44   80.95    2.10   76.09    1.99    8.99    0.12    8.72    0.11   0.27   0.16 
1 1 1    7    3   20 o  2    4.04    0.07   16.33    0.54   16.71    0.74   15.91    0.78    4.09    0.09    3.99    0.10   0.10   0.13 
1 1 1    7    3   21 o  2    5.91    0.06   34.95    0.71   33.50    0.98   36.54    1.02    5.79    0.08    6.04    0.08  -0.26   0.12 
1 1 1    7    3   22 o 14    2.76    0.09    7.62    0.50    6.27    0.70    9.09    0.73    2.50    0.14    3.01    0.12  -0.51   0.18 
1 1 1    7    3   23 o  1    8.43    0.07   71.06    1.10   70.77    1.53   71.37    1.58    8.41    0.09    8.45    0.09  -0.04   0.13 
1 1 1    7    3   24 o 17   12.22    0.08  149.29    1.86  150.67    2.71  148.05    2.57   12.27    0.11   12.16    0.11   0.11   0.15 
1 1 1    7    3   25 o 12    2.60    0.10    6.79    0.54    6.09    0.78    7.41    0.74    2.47    0.16    2.72    0.14  -0.25   0.21 
1 1 1    7    3   26 o  8    3.60    0.08   13.00    0.58   13.55    0.85   12.51    0.80    3.68    0.12    3.53    0.11   0.14   0.16 
1 1 1    7    3   27 o  1    3.90    0.08   15.22    0.59   13.77    0.84   16.66    0.83    3.71    0.11    4.08    0.10  -0.37   0.15 
1 1 1    7    3   28 o  1    3.18    0.09   10.11    0.55   10.77    0.80    9.52    0.75    3.28    0.12    3.08    0.12   0.19   0.17 
1 1 1    7    3   29 o  5    2.16    0.12    4.68    0.50    5.48    0.73    3.97    0.69    2.33    0.16    1.99    0.17   0.35   0.23 
1 1 1    7    3   30 o  8    5.94    0.07   35.35    0.78   35.99    1.12   34.75    1.09    5.99    0.09    5.89    0.09   0.10   0.13 
1 1 1    7    3   31 o 11    3.60    0.08   13.01    0.58   12.53    0.83   13.49    0.82    3.53    0.12    3.67    0.11  -0.13   0.16 
1 1 1    7    3   32 o 10    0.84    0.28    0.68    0.55    0.54    0.78    0.83    0.77    0.85    0.33    0.94    0.33  -0.09   0.46 
1 1 1    7    3   33 o  7    2.86    0.14    8.23    0.80   10.56    1.19    6.27    1.09    3.23    0.18    2.48    0.22   0.75   0.29 
1 1 1    7    3   34 o 10    3.86    0.08   14.92    0.61   13.41    0.85   16.50    0.87    3.65    0.12    4.05    0.11  -0.40   0.16 
1 1 1    7    3   35 o 14    2.17    0.15    4.78    0.64    4.90    0.93    4.67    0.88    2.19    0.21    2.14    0.21   0.05   0.30 
1 1 1    7    3   36 o 17    4.70    0.08   22.22    0.76   21.24    1.08   23.18    1.07    4.59    0.12    4.80    0.11  -0.21   0.16 
1 1 1    7    3   37 o 10    2.50    0.12    6.33    0.58    5.81    0.82    6.83    0.81    2.39    0.17    2.59    0.16  -0.21   0.23 
1 1 1    7    3   38 o 15    3.81    0.09   14.64    0.70   15.06    1.01   14.25    0.97    3.86    0.13    3.75    0.13   0.10   0.18 
1 1 1    7    3   39 o 14    3.53    0.10   12.58    0.70   11.96    0.98   13.23    1.00    3.43    0.14    3.61    0.14  -0.18   0.20 
1 1 1    7    3   40 o 14    1.76    0.17    3.18    0.60    3.64    0.86    2.72    0.85    1.86    0.23    1.57    0.28   0.29   0.36 
1 1 1    7    3   41 o  8    1.11    0.28    1.39    0.61    2.57    0.89    0.31    0.85    1.51    0.31    0.78    0.33   0.72   0.45 
1 1 1    7    3   42 o 13    0.85    0.30    0.74    0.65    0.01    0.92    1.48    0.92    0.74    0.32    1.11    0.36  -0.38   0.48 
1 1 1    7    3   43 f  0    2.02    0.17    4.29    0.68    3.24    0.96    5.35    0.96    1.66    0.30    2.22    0.21  -0.57   0.37 
1 1 1    7    3   44 o  9    1.11    0.29    1.50    0.65    1.66    0.93    1.34    0.91    1.12    0.36    1.02    0.36   0.10   0.51 
1 1 1    7    3   45 o 10    1.22    0.28    1.83    0.66    1.41    0.94    2.25    0.93    1.01    0.36    1.28    0.35  -0.27   0.51 
1 1 1    7    3   46 o 18    2.14    0.16    4.96    0.68    6.14    0.97    3.82    0.96    2.32    0.21    1.75    0.27   0.57   0.34 
1 1 1    7    3   47 o 13    1.07    0.35    1.98    0.85    2.79    1.19    1.13    1.21    1.15    0.41    0.80    0.36   0.35   0.55 
1 1 1    7    3   48 o 18    0.95    0.31    1.51    0.67    1.31    0.98    1.68    0.92    0.80    0.34    0.90    0.35  -0.10   0.49 
1 1 1    7    3   49 o 10    0.47    0.23   -0.59    0.76   -0.80    1.07   -0.37    1.09    0.52    0.26    0.55    0.27  -0.03   0.37 
1 1 1    7    3   50 o 14    1.06    0.31    2.34    0.70    1.34    1.01    3.27    0.97    0.65    0.30    1.06    0.37  -0.42   0.48 
1 1 1    7    3   51 o 13    0.59    0.26    0.97    0.63    0.98    0.87    0.96    0.90    0.55    0.27    0.55    0.27   0.01   0.38 
1 1 1    7    4    0 o 13    3.09    0.05    9.54    0.28    9.54    0.28    9.54    0.28    3.09    0.03       ?       ?      ?      ? 
1 1 1    7    4    1 o 10    6.15    0.05   37.86    0.57   37.04    0.80   38.75    0.82    6.08    0.07    6.22    0.07  -0.14   0.09 
1 1 1    7    4    2 o 13    1.32    0.04    1.73    0.10    1.74    0.15    1.73    0.15    1.32    0.06    1.31    0.06   0.00   0.08 
1 1 1    7    4    3 o  4    3.56    0.03   12.68    0.20   12.17    0.28   13.21    0.29    3.49    0.04    3.63    0.04  -0.15   0.06 
1 1 1    7    4    4 o 11    9.39    0.05   88.22    0.96   90.28    1.38   86.32    1.33    9.50    0.07    9.29    0.07   0.21   0.10 
1 1 1    7    4    5 o 11    5.97    0.04   35.64    0.44   36.72    0.64   34.64    0.62    6.06    0.05    5.89    0.05   0.17   0.07 
1 1 1    7    4    6 o 18    4.90    0.04   23.98    0.35   24.68    0.50   23.32    0.49    4.97    0.05    4.83    0.05   0.14   0.07 
1 1 1    7    4    7 o 13    8.12    0.05   65.90    0.77   65.82    1.09   65.98    1.09    8.11    0.07    8.12    0.07  -0.01   0.10 
1 1 1    7    4    8 o 11   15.08    0.08  227.57    2.42  227.41    3.42  227.73    3.43   15.07    0.11   15.08    0.11  -0.01   0.16 
1 1 1    7    4    9 o 13   15.03    0.08  226.01    2.42  228.24    3.45  223.86    3.39   15.10    0.11   14.95    0.11   0.15   0.16 
1 1 1    7    4   10 o 12    1.51    0.08    2.29    0.26    2.23    0.36    2.36    0.37    1.49    0.12    1.53    0.12  -0.04   0.17 
1 1 1    7    4   11 o  8   10.49    0.06  110.03    1.27  110.60    1.81  109.47    1.79   10.51    0.09   10.46    0.09   0.05   0.12 
1 1 1    7    4   12 o 14    8.88    0.06   78.80    0.98   77.98    1.37   79.64    1.39    8.83    0.08    8.92    0.08  -0.09   0.11 
1 1 1    7    4   13 o  5    5.62    0.05   31.54    0.55   32.00    0.77   31.08    0.77    5.66    0.07    5.57    0.07   0.08   0.10 
1 1 1    7    4   14 o 19    2.59    0.07    6.69    0.36    6.46    0.50    6.94    0.53    2.54    0.10    2.63    0.10  -0.09   0.14 
1 1 1    7    4   15 o  1   16.49    0.10  272.22    3.28  273.35    4.49  270.92    4.81   16.52    0.14   16.45    0.15   0.08   0.20 
1 1 1    7    4   16 o 19    6.84    0.07   46.83    0.95   46.60    1.30   47.09    1.40    6.82    0.10    6.86    0.10  -0.04   0.14 
1 1 1    7    4   17 o 12    9.13    0.07   83.46    1.24   83.98    1.65   82.77    1.88    9.16    0.09    9.10    0.10   0.07   0.14 
1 1 1    7    4   18 o  3    3.79    0.08   14.37    0.60   13.99    0.79   14.86    0.91    3.74    0.11    3.85    0.12  -0.11   0.16 
1 1 1    7    4   19 o  2    8.70    0.08   75.76    1.36   77.68    1.82   73.32    2.05    8.81    0.10    8.56    0.12   0.25   0.16 
1 1 1    7    4   20 o 14    4.80    0.07   23.08    0.63   23.55    0.86   22.55    0.91    4.85    0.09    4.75    0.10   0.10   0.13 
1 1 1    7    4   21 o 10   13.40    0.08  179.68    2.11  177.73    2.92  181.80    3.05   13.33    0.11   13.48    0.11  -0.15   0.16 
1 1 1    7    4   22 f  0   10.43    0.07  108.92    1.42  109.90    2.00  107.91    2.02   10.48    0.10   10.39    0.10   0.10   0.14 
1 1 1    7    4   23 o  9    2.81    0.09    7.89    0.52    8.11    0.73    7.67    0.74    2.85    0.13    2.77    0.13   0.08   0.18 
1 1 1    7    4   24 o  3    7.61    0.06   57.89    0.95   59.07    1.36   56.75    1.33    7.68    0.09    7.53    0.09   0.15   0.12 
1 1 1    7    4   25 o 18    5.46    0.06   29.81    0.71   28.37    0.98   31.34    1.01    5.32    0.09    5.60    0.09  -0.27   0.13 
1 1 1    7    4   26 f  0    4.89    0.07   23.91    0.66   22.75    0.94   25.08    0.94    4.77    0.10    5.01    0.09  -0.24   0.14 
1 1 1    7    4   27 o  6    6.14    0.07   37.67    0.81   37.49    1.15   37.84    1.13    6.12    0.09    6.15    0.09  -0.03   0.13 
1 1 1    7    4   28 f  0    1.84    0.13    3.41    0.49    3.79    0.71    3.07    0.68    1.94    0.18    1.75    0.19   0.19   0.27 
1 1 1    7    4   29 o  4    7.92    0.07   62.80    1.04   62.92    1.51   62.68    1.43    7.93    0.10    7.91    0.09   0.01   0.13 
1 1 1    7    4   30 o 12    6.94    0.07   48.25    0.91   48.96    1.32   47.63    1.25    6.99    0.09    6.89    0.09   0.09   0.13 
1 1 1    7    4   31 o 18    4.98    0.07   24.84    0.69   24.28    0.99   25.35    0.95    4.92    0.10    5.03    0.09  -0.11   0.14 
1 1 1    7    4   32 o 14    0.64    0.27    0.08    0.57   -0.36    0.83    0.48    0.79    0.66    0.30    0.84    0.33  -0.18   0.44 
1 1 1    7    4   33 o  5    1.58    0.20    2.54    0.64    1.97    0.93    3.05    0.87    1.34    0.35    1.72    0.25  -0.38   0.43 
1 1 1    7    4   34 o 13    3.43    0.09   11.83    0.61   12.47    0.89   11.28    0.83    3.52    0.13    3.35    0.12   0.17   0.18 
1 1 1    7    4   35 o 16    1.00    0.28    1.08    0.60    1.43    0.86    0.76    0.83    1.15    0.35    0.92    0.34   0.22   0.49 
1 1 1    7    4   36 o  7    2.54    0.12    6.53    0.59    7.75    0.88    5.54    0.80    2.76    0.16    2.33    0.17   0.43   0.23 
1 1 1    7    4   37 o  3    1.97    0.14    3.94    0.54    3.75    0.79    4.10    0.75    1.91    0.21    2.00    0.19  -0.09   0.28 
1 1 1    7    4   38 o  6    2.99    0.10    9.00    0.62    8.69    0.88    9.31    0.88    2.92    0.15    3.03    0.15  -0.10   0.21 
1 1 1    7    4   39 o  6    1.16    0.26    1.47    0.59    1.84    0.83    1.10    0.85    1.27    0.33    1.01    0.35   0.26   0.48 
1 1 1    7    4   40 o  3    2.25    0.14    5.17    0.63    5.80    0.88    4.51    0.90    2.37    0.19    2.07    0.22   0.29   0.29 
1 1 1    7    4   41 o 19    0.44    0.22   -1.03    0.62   -1.51    0.86   -0.52    0.89    0.51    0.25    0.64    0.29  -0.13   0.39 
1 1 1    7    4   42 o  2    2.46    0.14    6.20    0.70    6.32    0.99    6.07    1.00    2.45    0.20    2.40    0.21   0.05   0.29 
1 1 1    7    4   43 o 15    1.08    0.29    1.40    0.65    1.47    0.93    1.33    0.92    1.08    0.36    1.04    0.36   0.04   0.51 
1 1 1    7    4   44 o  3    1.10    0.29    1.48    0.65    1.57    0.91    1.38    0.92    1.09    0.36    1.03    0.36   0.06   0.51 
1 1 1    7    4   45 o 12    1.96    0.17    4.16    0.69    4.15    0.97    4.18    0.98    1.88    0.26    1.89    0.26  -0.01   0.36 
1 1 1    7    4   46 o 16    0.73    0.29    0.61    0.64    0.35    0.90    0.85    0.90    0.72    0.32    0.82    0.34  -0.10   0.46 
1 1 1    7    4   47 o  6    0.58    0.27   -0.10    0.82    0.15    1.19   -0.33    1.14    0.67    0.32    0.62    0.30   0.06   0.44 
1 1 1    7    4   48 o 19    0.70    0.29    0.76    0.65    1.79    0.96   -0.13    0.90    0.91    0.36    0.57    0.27   0.34   0.45 
1 1 1    7    4   49 f  0    0.70    0.30    0.94    0.75    0.48    1.05    1.42    1.07    0.62    0.30    0.74    0.33  -0.12   0.45 
1 1 1    7    4   50 o 12    1.53    0.23    3.57    0.70    3.36    0.99    3.78    1.00    1.05    0.37    1.17    0.38  -0.12   0.53 
1 1 1    7    4   51 o 17    0.50    0.23    0.43    0.62    0.76    0.89    0.12    0.87    0.53    0.26    0.47    0.24   0.06   0.35 
1 1 1    7    5    0 o  1    7.35    0.07   54.12    1.04   54.12    1.04   54.12    1.04    7.36    0.05       ?       ?      ?      ? 
1 1 1    7    5    1 o 15    6.89    0.04   47.50    0.61   46.41    0.87   48.58    0.86    6.81    0.06    6.97    0.06  -0.16   0.09 
1 1 1    7    5    2 o 18    6.87    0.05   47.23    0.68   49.91    1.02   45.07    0.92    7.06    0.07    6.71    0.07   0.35   0.10 
1 1 1    7    5    3 o 18    3.99    0.03   15.94    0.24   15.86    0.35   16.01    0.33    3.98    0.04    4.00    0.04  -0.02   0.06 
1 1 1    7    5    4 o  3    5.81    0.04   33.72    0.42   34.16    0.61   33.31    0.58    5.84    0.05    5.77    0.05   0.07   0.07 
1 1 1    7    5    5 o  3    7.80    0.04   60.81    0.70   62.21    1.00   59.52    0.97    7.89    0.06    7.71    0.06   0.17   0.09 
1 1 1    7    5    6 o 15   12.54    0.07  157.34    1.68  158.75    2.40  155.97    2.36   12.60    0.10   12.48    0.09   0.11   0.13 
1 1 1    7    5    7 o  4    5.02    0.04   25.22    0.38   25.07    0.54   25.37    0.54    5.01    0.05    5.04    0.05  -0.03   0.08 
1 1 1    7    5    8 o 17    3.25    0.04   10.55    0.28   10.01    0.40   11.08    0.39    3.16    0.06    3.33    0.06  -0.17   0.09 
1 1 1    7    5    9 o 15   13.48    0.07  181.65    1.97  179.81    2.75  183.57    2.81   13.40    0.10   13.54    0.10  -0.14   0.15 
1 1 1    7    5   10 o  9   15.29    0.08  233.99    2.54  232.89    3.54  235.17    3.64   15.25    0.12   15.33    0.12  -0.07   0.17 
1 1 1    7    5   11 o  1    7.11    0.05   50.59    0.70   50.42    0.97   50.77    1.00    7.10    0.07    7.12    0.07  -0.02   0.10 
1 1 1    7    5   12 o  3    4.64    0.05   21.55    0.45   21.52    0.62   21.59    0.66    4.64    0.07    4.65    0.07  -0.01   0.10 
1 1 1    7    5   13 o 15    6.73    0.05   45.27    0.69   45.82    0.96   44.68    0.99    6.77    0.07    6.68    0.07   0.09   0.10 
1 1 1    7    5   14 o 11   10.15    0.06  103.15    1.26  103.44    1.77  102.85    1.80   10.17    0.09   10.14    0.09   0.03   0.12 
1 1 1    7    5   15 o 15   11.82    0.08  139.71    1.80  138.41    2.56  140.99    2.54   11.76    0.11   11.87    0.11  -0.11   0.15 
1 1 1    7    5   16 o 10    7.68    0.07   58.97    1.07   57.25    1.45   61.06    1.59    7.56    0.10    7.81    0.10  -0.25   0.14 
1 1 1    7    5   17 o 18    4.42    0.06   19.53    0.54   19.46    0.74   19.61    0.78    4.41    0.08    4.43    0.09  -0.02   0.12 
1 1 1    7    5   18 o  8    9.94    0.08   98.84    1.52   97.34    2.13  100.42    2.18    9.86    0.11   10.02    0.11  -0.15   0.15 
1 1 1    7    5   19 o 19   13.92    0.09  193.77    2.58  193.76    3.70  193.77    3.60   13.91    0.13   13.92    0.13  -0.00   0.19 
1 1 1    7    5   20 o  3   11.42    0.07  130.52    1.67  132.43    2.32  128.42    2.42   11.51    0.10   11.33    0.11   0.18   0.15 
1 1 1    7    5   21 o 11    5.96    0.06   35.49    0.73   36.20    1.00   34.67    1.07    6.02    0.08    5.89    0.09   0.13   0.12 
1 1 1    7    5   22 o 14   12.26    0.08  150.41    1.86  151.84    2.59  148.91    2.67   12.32    0.11   12.20    0.11   0.12   0.15 
1 1 1    7    5   23 o 11    3.46    0.08   12.00    0.56   11.67    0.78   12.36    0.81    3.41    0.11    3.51    0.12  -0.10   0.16 
1 1 1    7    5   24 o  3    7.73    0.06   59.76    0.99   59.01    1.36   60.60    1.44    7.68    0.09    7.78    0.09  -0.10   0.13 
1 1 1    7    5   25 o  8   11.67    0.07  136.35    1.73  135.88    2.40  136.85    2.48   11.65    0.10   11.69    0.11  -0.04   0.15 
1 1 1    7    5   26 o  5   10.71    0.07  114.71    1.52  114.53    2.13  114.89    2.17   10.70    0.10   10.71    0.10  -0.02   0.14 
1 1 1    7    5   27 o  5    1.82    0.14    3.32    0.50    3.52    0.71    3.11    0.70    1.87    0.19    1.76    0.20   0.11   0.28 
1 1 1    7    5   28 o  6    2.16    0.12    4.69    0.51    4.69    0.72    4.70    0.72    2.16    0.17    2.16    0.17  -0.00   0.23 
1 1 1    7    5   29 o 14    6.18    0.07   38.22    0.81   38.47    1.15   37.98    1.13    6.20    0.09    6.16    0.09   0.04   0.13 
1 1 1    7    5   30 o  7    4.12    0.07   17.02    0.61   18.47    0.89   15.76    0.83    4.29    0.10    3.96    0.10   0.33   0.15 
1 1 1    7    5   31 o  4    3.01    0.09    9.09    0.54    9.87    0.79    8.43    0.73    3.13    0.13    2.90    0.13   0.24   0.18 
1 1 1    7    5   32 o 11    2.61    0.12    6.84    0.62    5.76    0.86    7.99    0.89    2.39    0.18    2.81    0.16  -0.43   0.24 
1 1 1    7    5   33 o  9    1.66    0.18    2.79    0.61    1.93    0.89    3.53    0.82    1.33    0.34    1.86    0.22  -0.53   0.40 
1 1 1    7    5   34 o 12    3.14    0.09    9.93    0.58    9.59    0.85   10.22    0.79    3.08    0.14    3.19    0.12  -0.10   0.19 
1 1 1    7    5   35 o  9    1.86    0.17    3.52    0.63    4.32    0.92    2.84    0.85    2.05    0.22    1.65    0.26   0.40   0.34 
1 1 1    7    5   36 o 13    1.03    0.26    1.14    0.54    1.33    0.78    0.97    0.75    1.11    0.33    0.97    0.33   0.13   0.46 
1 1 1    7    5   37 o  3    2.42    0.12    5.91    0.57    5.16    0.80    6.68    0.81    2.25    0.18    2.56    0.16  -0.32   0.24 
1 1 1    7    5   38 o 11    0.62    0.26    0.06    0.56   -0.27    0.80    0.38    0.79    0.65    0.29    0.79    0.32  -0.14   0.43 
1 1 1    7    5   39 o  5    4.60    0.09   21.30    0.79   20.85    1.12   21.75    1.11    4.54    0.12    4.63    0.12  -0.10   0.17 
1 1 1    7    5   40 o 18    1.16    0.27    1.50    0.61    1.89    0.86    1.11    0.85    1.28    0.33    1.01    0.35   0.27   0.48 
1 1 1    7    5   41 o  9    0.95    0.30    1.00    0.63    0.06    0.90    1.92    0.89    0.74    0.32    1.28    0.34  -0.53   0.47 
1 1 1    7    5   42 o  2    0.67    0.28    0.18    0.63    0.69    0.90   -0.31    0.89    0.88    0.35    0.67    0.30   0.21   0.46 
1 1 1    7    5   43 o  4    0.80    0.30    0.64    0.66    0.37    0.95    0.90    0.93    0.80    0.34    0.92    0.35  -0.12   0.49 
1 1 1    7    5   44 o  7    0.61    0.27    0.00    0.65   -0.28    0.90    0.29    0.93    0.65    0.30    0.76    0.33  -0.11   0.44 
1 1 1    7    5   45 o 19    0.86    0.30    0.93    0.65    0.40    0.91    1.50    0.95    0.75    0.33    1.03    0.37  -0.28   0.49 
1 1 1    7    5   46 o 14    1.10    0.29    1.61    0.65    1.62    0.92    1.60    0.91    1.02    0.36    1.02    0.36   0.00   0.51 
1 1 1    7    5   47 o  5    0.49    0.24   -0.85    0.82   -0.47    1.15   -1.23    1.15    0.61    0.30    0.55    0.27   0.06   0.40 
1 1 1    7    5   48 o  2    1.42    0.25    2.77    0.69    2.70    0.97    2.83    0.99    1.17    0.37    1.19    0.37  -0.03   0.53 
1 1 1    7    5   49 o  9    0.60    0.27    0.47    0.76   -0.44    1.05    1.48    1.10    0.53    0.26    0.73    0.33  -0.20   0.42 
1 1 1    7    5   50 f  0    0.50    0.24    0.23    0.66    0.44    0.95    0.04    0.91    0.54    0.26    0.50    0.25   0.04   0.36 
1 1 1    7    5   51 o  6    0.72    0.29    1.43    0.62    1.56    0.88    1.30    0.87    0.63    0.29    0.60    0.28   0.03   0.41 
1 1 1    7    6    0 f  0    0.73    0.12    0.58    0.17    0.58    0.17    0.58    0.17    0.75    0.08       ?       ?      ?      ? 
1 1 1    7    6    1 o 12    1.72    0.03    2.96    0.11    3.24    0.17    2.73    0.15    1.80    0.05    1.65    0.05   0.15   0.07 
1 1 1    7    6    2 o  8    5.40    0.03   29.20    0.36   28.38    0.50   30.06    0.51    5.33    0.05    5.48    0.05  -0.16   0.07 
1 1 1    7    6    3 o 12   16.88    0.09  284.97    3.02  289.25    4.43  281.25    4.13   17.00    0.13   16.76    0.12   0.24   0.18 
1 1 1    7    6    4 o  6   19.19    0.10  368.42    3.90  365.26    5.59  371.39    5.44   19.10    0.15   19.26    0.14  -0.16   0.20 
1 1 1    7    6    5 o 15    3.93    0.03   15.41    0.27   13.96    0.37   16.99    0.38    3.74    0.05    4.12    0.05  -0.38   0.07 
1 1 1    7    6    6 o  3   11.49    0.06  132.17    1.44  133.24    2.08  131.17    2.01   11.54    0.09   11.45    0.09   0.09   0.13 
1 1 1    7    6    7 o 15   10.99    0.06  120.82    1.34  120.19    1.87  121.49    1.92   10.96    0.09   11.02    0.09  -0.06   0.12 
1 1 1    7    6    8 o 15   13.38    0.07  179.23    1.97  175.91    2.68  183.12    2.91   13.26    0.10   13.53    0.11  -0.27   0.15 
1 1 1    7    6    9 o 13   20.80    0.11  432.98    4.62  433.56    6.41  432.35    6.68   20.80    0.15   20.77    0.16   0.03   0.22 
1 1 1    7    6   10 o 10   11.51    0.07  132.41    1.52  131.05    2.08  133.96    2.21   11.44    0.09   11.57    0.10  -0.13   0.13 
1 1 1    7    6   11 o  3   11.35    0.07  128.80    1.48  126.36    2.03  131.52    2.15   11.24    0.09   11.46    0.09  -0.23   0.13 
1 1 1    7    6   12 o  4    1.50    0.10    2.26    0.30    1.92    0.41    2.62    0.43    1.39    0.15    1.62    0.13  -0.23   0.20 
1 1 1    7    6   13 o 16    3.50    0.05   12.28    0.38   12.97    0.55   11.62    0.53    3.60    0.08    3.41    0.08   0.19   0.11 
1 1 1    7    6   14 o 10    7.83    0.05   61.34    0.84   60.19    1.17   62.55    1.20    7.76    0.08    7.91    0.08  -0.15   0.11 
1 1 1    7    6   15 o 15   10.40    0.07  108.26    1.51  108.31    2.14  108.22    2.14   10.40    0.10   10.40    0.10   0.00   0.15 
1 1 1    7    6   16 o  8   12.03    0.08  144.70    2.03  146.64    2.95  142.96    2.80   12.10    0.12   11.95    0.12   0.15   0.17 
1 1 1    7    6   17 o  4   11.08    0.07  122.87    1.59  124.16    2.25  121.57    2.26   11.14    0.10   11.02    0.10   0.12   0.14 
1 1 1    7    6   18 o 15   12.32    0.09  151.83    2.17  153.97    3.10  149.79    3.03   12.40    0.12   12.23    0.12   0.17   0.18 
1 1 1    7    6   19 o  8    8.10    0.06   65.55    1.05   64.90    1.45   66.26    1.51    8.05    0.09    8.14    0.09  -0.08   0.13 
1 1 1    7    6   20 o  7    6.87    0.06   47.26    0.81   46.46    1.13   48.12    1.18    6.82    0.08    6.94    0.08  -0.12   0.12 
1 1 1    7    6   21 o  6    3.67    0.07   13.49    0.52   12.96    0.72   14.04    0.74    3.60    0.10    3.75    0.10  -0.15   0.14 
1 1 1    7    6   22 o 14    8.98    0.06   80.66    1.15   78.70    1.59   82.84    1.67    8.87    0.09    9.10    0.09  -0.23   0.13 
1 1 1    7    6   23 o  3    7.10    0.06   50.35    0.89   49.42    1.23   51.37    1.28    7.03    0.09    7.17    0.09  -0.14   0.13 
1 1 1    7    6   24 o  7    5.50    0.07   30.26    0.72   29.22    0.98   31.49    1.07    5.40    0.09    5.61    0.10  -0.21   0.13 
1 1 1    7    6   25 o  5    3.44    0.08   11.85    0.56   11.85    0.79   11.85    0.80    3.44    0.11    3.44    0.12   0.00   0.16 
1 1 1    7    6   26 o  2   10.78    0.07  116.25    1.57  117.51    2.21  114.96    2.23   10.83    0.10   10.72    0.10   0.12   0.15 
1 1 1    7    6   27 o  2    5.92    0.07   35.05    0.78   35.59    1.09   34.49    1.11    5.96    0.09    5.87    0.09   0.09   0.13 
1 1 1    7    6   28 o  3    2.27    0.11    5.17    0.51    5.36    0.71    4.96    0.72    2.31    0.15    2.22    0.16   0.09   0.22 
1 1 1    7    6   29 o 19    1.16    0.21    1.40    0.47    1.00    0.65    1.82    0.67    0.99    0.30    1.32    0.26  -0.33   0.40 
1 1 1    7    6   30 o  1    2.81    0.09    7.92    0.53    6.92    0.75    8.93    0.75    2.62    0.14    2.98    0.13  -0.36   0.19 
1 1 1    7    6   31 o  1    3.36    0.08   11.30    0.57   11.30    0.82   11.30    0.79    3.35    0.12    3.35    0.12  -0.00   0.17 
1 1 1    7    6   32 o 18    5.21    0.08   27.19    0.89   26.48    1.22   27.97    1.28    5.13    0.12    5.27    0.12  -0.14   0.17 
1 1 1    7    6   33 o  4    2.14    0.14    4.61    0.61    4.67    0.89    4.56    0.83    2.14    0.21    2.12    0.20   0.02   0.29 
1 1 1    7    6   34 o 12    2.59    0.10    6.76    0.54    6.32    0.76    7.22    0.78    2.50    0.15    2.67    0.15  -0.17   0.21 
1 1 1    7    6   35 o 11    2.03    0.15    4.19    0.62    4.95    0.90    3.50    0.86    2.20    0.20    1.84    0.23   0.36   0.31 
1 1 1    7    6   36 o  1    3.64    0.09   13.30    0.67   13.52    0.97   13.10    0.93    3.66    0.13    3.60    0.13   0.06   0.19 
1 1 1    7    6   37 o 16    2.01    0.14    4.08    0.55    3.84    0.80    4.29    0.76    1.93    0.21    2.05    0.19  -0.11   0.28 
1 1 1    7    6   38 o 10    1.59    0.18    2.59    0.58    2.71    0.84    2.48    0.81    1.60    0.26    1.51    0.28   0.10   0.38 
1 1 1    7    6   39 o 16    3.07    0.11    9.51    0.67    9.62    0.95    9.39    0.94    3.07    0.15    3.03    0.15   0.04   0.22 
1 1 1    7    6   40 o  4    3.13    0.11    9.92    0.70    9.76    0.99   10.09    0.98    3.08    0.16    3.14    0.16  -0.05   0.22 
1 1 1    7    6   41 o 19    1.23    0.27    1.68    0.63    2.55    0.90    0.82    0.90    1.49    0.31    0.92    0.35   0.57   0.47 
1 1 1    7    6   42 o  9    0.91    0.31    0.92    0.65    0.87    0.93    0.97    0.93    0.93    0.36    0.96    0.36  -0.03   0.51 
1 1 1    7    6   43 o 11    0.55    0.25   -0.32    0.64   -1.13    0.88    0.56    0.92    0.54    0.26    0.83    0.34  -0.29   0.43 
1 1 1    7    6   44 o 16    1.22    0.28    1.77    0.66    2.13    0.93    1.42    0.92    1.27    0.35    1.04    0.36   0.23   0.51 
1 1 1    7    6   45 o 19    0.82    0.30    0.82    0.65   -0.43    0.91    2.11    0.92    0.62    0.29    1.23    0.36  -0.61   0.46 
1 1 1    7    6   46 o 14    0.61    0.27    0.15    0.64    0.49    0.91   -0.17    0.89    0.74    0.32    0.63    0.29   0.11   0.44 
1 1 1    7    6   47 o  5    0.64    0.29    0.31    0.84   -0.83    1.16    1.54    1.21    0.58    0.28    0.85    0.37  -0.28   0.47 
1 1 1    7    6   48 o  2    0.92    0.31    1.46    0.67    0.93    0.95    1.96    0.94    0.72    0.32    0.95    0.36  -0.23   0.48 
1 1 1    7    6   49 o  3    0.63    0.28    0.69    0.75    1.26    1.05    0.11    1.06    0.69    0.32    0.57    0.28   0.13   0.42 
1 1 1    7    6   50 o  4    1.06    0.31    2.40    0.69    1.50    0.97    3.32    0.98    0.65    0.30    1.02    0.37  -0.37   0.48 
1 1 1    7    6   51 o 19    0.45    0.22    0.08    0.62    0.85    0.87   -0.71    0.88    0.54    0.26    0.42    0.21   0.12   0.34 
1 1 1    7    7    0 o 12   17.73    0.20  314.94    7.22  314.94    7.22  314.94    7.22   17.74    0.14       ?       ?      ?      ? 
1 1 1    7    7    1 o 16    9.31    0.07   86.65    1.35   86.65    1.35   86.65    1.35    9.31    0.05       ?       ?      ?      ? 
1 1 1    7    7    2 o  4   10.77    0.08  116.08    1.79  116.08    1.79  116.08    1.79   10.77    0.06       ?       ?      ?      ? 
1 1 1    7    7    3 f  0   10.66    0.08  113.65    1.72  113.65    1.72  113.65    1.72   10.66    0.06       ?       ?      ?      ? 
1 1 1    7    7    4 o  8   16.18    0.12  261.82    3.94  261.82    3.94  261.82    3.94   16.18    0.09       ?       ?      ?      ? 
1 1 1    7    7    5 o 18    2.27    0.06    5.15    0.28    5.15    0.28    5.15    0.28    2.27    0.04       ?       ?      ?      ? 
1 1 1    7    7    6 o  6    8.08    0.07   65.31    1.12   65.31    1.12   65.31    1.12    8.08    0.05       ?       ?      ?      ? 
1 1 1    7    7    7 o 14    0.23    0.16   -0.28    0.28   -0.28    0.28   -0.28    0.28    0.18    0.13       ?       ?      ?      ? 
1 1 1    7    7    8 o 11    0.56    0.25    0.46    0.30    0.46    0.30    0.46    0.30    0.60    0.20       ?       ?      ?      ? 
1 1 1    7    7    9 o 11    5.58    0.06   31.10    0.67   31.10    0.67   31.10    0.67    5.58    0.04       ?       ?      ?      ? 
1 1 1    7    7   10 o  7    5.22    0.06   27.27    0.64   27.27    0.64   27.27    0.64    5.22    0.04       ?       ?      ?      ? 
1 1 1    7    7   11 o  8   13.42    0.10  180.21    2.80  180.21    2.80  180.21    2.80   13.42    0.07       ?       ?      ?      ? 
1 1 1    7    7   12 o 12    0.59    0.29    0.51    0.40    0.51    0.40    0.51    0.40    0.61    0.24       ?       ?      ?      ? 
1 1 1    7    7   13 o 15    8.39    0.08   70.47    1.29   70.47    1.29   70.47    1.29    8.39    0.05       ?       ?      ?      ? 
1 1 1    7    7   14 o  3    3.98    0.08   15.85    0.61   15.85    0.61   15.85    0.61    3.98    0.05       ?       ?      ?      ? 
1 1 1    7    7   15 o 13    1.70    0.17    2.98    0.57    2.98    0.57    2.98    0.57    1.71    0.12       ?       ?      ?      ? 
1 1 1    7    7   16 o 14    4.56    0.09   20.85    0.81   20.85    0.81   20.85    0.81    4.56    0.06       ?       ?      ?      ? 
1 1 1    7    7   17 o 11    1.15    0.28    1.53    0.55    1.53    0.55    1.53    0.55    1.20    0.17       ?       ?      ?      ? 
1 1 1    7    7   18 o 14    2.58    0.13    6.72    0.69    6.72    0.69    6.72    0.69    2.59    0.09       ?       ?      ?      ? 
1 1 1    7    7   19 o  3    1.51    0.21    2.42    0.60    2.42    0.60    2.42    0.60    1.54    0.14       ?       ?      ?      ? 
1 1 1    7    7   20 o  6    1.11    0.31    1.50    0.60    1.50    0.60    1.50    0.60    1.18    0.20       ?       ?      ?      ? 
1 1 1    7    7   21 o 18    4.00    0.10   16.01    0.76   16.01    0.76   16.01    0.76    4.00    0.07       ?       ?      ?      ? 
1 1 1    7    7   22 o  4    9.69    0.09   93.95    1.79   93.95    1.79   93.95    1.79    9.69    0.07       ?       ?      ?      ? 
1 1 1    7    7   23 o 12    4.88    0.09   23.87    0.92   23.87    0.92   23.87    0.92    4.88    0.07       ?       ?      ?      ? 
1 1 1    7    7   24 o  4    3.72    0.11   13.85    0.81   13.85    0.81   13.85    0.81    3.72    0.08       ?       ?      ?      ? 
1 1 1    7    7   25 o 16    5.67    0.09   32.19    1.04   32.19    1.04   32.19    1.04    5.67    0.07       ?       ?      ?      ? 
1 1 1    7    7   26 o  5    0.65    0.36    0.58    0.69    0.58    0.69    0.58    0.69    0.62    0.32       ?       ?      ?      ? 
1 1 1    7    7   27 o 16    4.96    0.10   24.68    0.97   24.68    0.97   24.68    0.97    4.97    0.07       ?       ?      ?      ? 
1 1 1    7    7   28 o  7    5.24    0.10   27.47    1.00   27.47    1.00   27.47    1.00    5.24    0.07       ?       ?      ?      ? 
1 1 1    7    7   29 o  1    7.15    0.09   51.22    1.30   51.22    1.30   51.22    1.30    7.15    0.06       ?       ?      ?      ? 
1 1 1    7    7   30 o  9    5.32    0.10   28.37    1.02   28.37    1.02   28.37    1.02    5.32    0.07       ?       ?      ?      ? 
1 1 1    7    7   31 o  7    9.46    0.10   89.75    1.88   89.75    1.88   89.75    1.88    9.47    0.07       ?       ?      ?      ? 
1 1 1    7    7   32 o  8    6.66    0.12   44.54    1.54   44.54    1.54   44.54    1.54    6.67    0.08       ?       ?      ?      ? 
1 1 1    7    7   33 o 16    1.91    0.22    3.84    0.82    3.84    0.82    3.84    0.82    1.94    0.15       ?       ?      ?      ? 
1 1 1    7    7   34 o  8    2.44    0.16    6.04    0.77    6.04    0.77    6.04    0.77    2.45    0.11       ?       ?      ?      ? 
1 1 1    7    7   35 o  8    7.96    0.13   63.74    2.00   63.74    2.00   63.74    2.00    7.97    0.09       ?       ?      ?      ? 
1 1 1    7    7   36 o 14    0.47    0.31   -0.10    0.74   -0.10    0.74   -0.10    0.74    0.39    0.26       ?       ?      ?      ? 
1 1 1    7    7   37 o  4    0.67    0.37    0.68    0.73    0.68    0.73    0.68    0.73    0.67    0.33       ?       ?      ?      ? 
1 1 1    7    7   38 o 19    2.74    0.16    7.64    0.85    7.64    0.85    7.64    0.85    2.75    0.11       ?       ?      ?      ? 
1 1 1    7    7   39 o 18    2.55    0.18    6.71    0.90    6.71    0.90    6.71    0.90    2.57    0.12       ?       ?      ?      ? 
1 1 1    7    7   40 o 17    2.59    0.18    6.95    0.95    6.95    0.95    6.95    0.95    2.61    0.13       ?       ?      ?      ? 
1 1 1    7    7   41 o  3    1.50    0.36    2.73    0.93    2.73    0.93    2.73    0.93    1.59    0.21       ?       ?      ?      ? 
1 1 1    7    7   42 o 17    2.40    0.21    6.05    0.99    6.05    0.99    6.05    0.99    2.43    0.15       ?       ?      ?      ? 
1 1 1    7    7   43 o 18    0.58    0.37    0.30    0.92    0.30    0.92    0.30    0.92    0.52    0.32       ?       ?      ?      ? 
1 1 1    7    7   44 o 19    1.10    0.44    1.92    0.94    1.92    0.94    1.92    0.94    1.24    0.31       ?       ?      ?      ? 
1 1 1    7    7   45 o 12    0.56    0.36    0.30    0.92    0.30    0.92    0.30    0.92    0.51    0.32       ?       ?      ?      ? 
1 1 1    7    7   46 o  8    0.34    0.25   -1.42    0.89   -1.42    0.89   -1.42    0.89    0.26    0.19       ?       ?      ?      ? 
1 1 1    7    7   47 o  7    0.65    0.41    1.00    1.16    1.00    1.16    1.00    1.16    0.67    0.39       ?       ?      ?      ? 
1 1 1    7    7   48 o  7    0.43    0.30   -0.14    0.92   -0.14    0.92   -0.14    0.92    0.38    0.26       ?       ?      ?      ? 
1 1 1    7    7   49 o 16    0.60    0.39    1.14    1.04    1.14    1.04    1.14    1.04    0.66    0.37       ?       ?      ?      ? 
1 1 1    7    7   50 o 16    0.34    0.25   -0.66    0.92   -0.66    0.92   -0.66    0.92    0.29    0.21       ?       ?      ?      ? 
1 1 1    7    7   51 o  4    0.37    0.27   -0.10    0.86   -0.10    0.86   -0.10    0.86    0.33    0.24       ?       ?      ?      ? 
1 1 1    8    0    0 o 19   12.72    0.21  162.05    5.40  162.05    5.40  162.05    5.40   12.72    0.15       ?       ?      ?      ? 
1 1 1    8    0    1 o  8    2.33    0.10    5.47    0.45    5.47    0.45    5.47    0.45    2.34    0.07       ?       ?      ?      ? 
1 1 1    8    0    2 o  1    5.40    0.05   29.12    0.55   29.12    0.55   29.12    0.55    5.40    0.04       ?       ?      ?      ? 
1 1 1    8    0    3 o  8    2.04    0.04    4.17    0.18    4.17    0.18    4.17    0.18    2.04    0.03       ?       ?      ?      ? 
1 1 1    8    0    4 o  4    8.47    0.07   71.71    1.14   71.71    1.14   71.71    1.14    8.47    0.05       ?       ?      ?      ? 
1 1 1    8    0    5 o  2   17.51    0.13  306.82    4.51  306.82    4.51  306.82    4.51   17.51    0.09       ?       ?      ?      ? 
1 1 1    8    0    6 o 11   12.71    0.10  161.63    2.44  161.63    2.44  161.63    2.44   12.71    0.07       ?       ?      ?      ? 
1 1 1    8    0    7 o 14   11.61    0.09  134.90    2.07  134.90    2.07  134.90    2.07   11.61    0.06       ?       ?      ?      ? 
1 1 1    8    0    8 o  3   11.38    0.09  129.54    2.01  129.54    2.01  129.54    2.01   11.38    0.06       ?       ?      ?      ? 
1 1 1    8    0    9 o 11   35.89    0.27 1291.54   19.19 1291.54   19.19 1291.54   19.19   35.91    0.19       ?       ?      ?      ? 
1 1 1    8    0   10 o 19    3.58    0.07   12.82    0.47   12.82    0.47   12.82    0.47    3.58    0.05       ?       ?      ?      ? 
1 1 1    8    0   11 o 16   10.13    0.09  102.77    1.77  102.77    1.77  102.77    1.77   10.14    0.06       ?       ?      ?      ? 
1 1 1    8    0   12 o  3    0.45    0.27    0.24    0.42    0.24    0.42    0.24    0.42    0.42    0.24       ?       ?      ?      ? 
1 1 1    8    0   13 o  7    2.50    0.10    6.27    0.49    6.27    0.49    6.27    0.49    2.50    0.07       ?       ?      ?      ? 
1 1 1    8    0   14 f  0    6.92    0.07   47.87    1.02   47.87    1.02   47.87    1.02    6.92    0.05       ?       ?      ?      ? 
1 1 1    8    0   15 o 11    1.73    0.15    3.07    0.51    3.07    0.51    3.07    0.51    1.74    0.10       ?       ?      ?      ? 
1 1 1    8    0   16 o 11    9.39    0.11   88.29    2.09   88.29    2.09   88.29    2.09    9.39    0.08       ?       ?      ?      ? 
1 1 1    8    0   17 o 11    0.37    0.25   -0.24    0.55   -0.24    0.55   -0.24    0.55    0.30    0.21       ?       ?      ?      ? 
1 1 1    8    0   18 o 12    2.11    0.15    4.51    0.61    4.51    0.61    4.51    0.61    2.12    0.10       ?       ?      ?      ? 
1 1 1    8    0   19 o  9   20.22    0.22  409.61    8.77  409.61    8.77  409.61    8.77   20.23    0.15       ?       ?      ?      ? 
1 1 1    8    0   20 o 18   22.95    0.18  527.35    8.27  527.35    8.27  527.35    8.27   22.96    0.13       ?       ?      ?      ? 
1 1 1    8    0   21 o 14    6.42    0.08   41.24    1.06   41.24    1.06   41.24    1.06    6.42    0.06       ?       ?      ?      ? 
1 1 1    8    0   22 o  4   11.61    0.10  134.76    2.34  134.76    2.34  134.76    2.34   11.61    0.07       ?       ?      ?      ? 
1 1 1    8    0   23 o  6   10.84    0.10  117.60    2.13  117.60    2.13  117.60    2.13   10.84    0.07       ?       ?      ?      ? 
1 1 1    8    0   24 o 14    9.31    0.09   86.75    1.76   86.75    1.76   86.75    1.76    9.31    0.07       ?       ?      ?      ? 
1 1 1    8    0   25 o  4    0.77    0.38    0.89    0.69    0.89    0.69    0.89    0.69    0.80    0.32       ?       ?      ?      ? 
1 1 1    8    0   26 o  5    5.52    0.09   30.47    1.03   30.47    1.03   30.47    1.03    5.52    0.07       ?       ?      ?      ? 
1 1 1    8    0   27 o 12    8.13    0.09   66.17    1.51   66.17    1.51   66.17    1.51    8.13    0.07       ?       ?      ?      ? 
1 1 1    8    0   28 o 17    0.87    0.38    1.10    0.68    1.10    0.68    1.10    0.68    0.93    0.30       ?       ?      ?      ? 
1 1 1    8    0   29 o 11    5.77    0.09   33.31    1.09   33.31    1.09   33.31    1.09    5.77    0.07       ?       ?      ?      ? 
1 1 1    8    0   30 o  4    5.32    0.10   28.35    1.03   28.35    1.03   28.35    1.03    5.32    0.07       ?       ?      ?      ? 
1 1 1    8    0   31 o  6    1.33    0.30    2.02    0.69    2.02    0.69    2.02    0.69    1.38    0.18       ?       ?      ?      ? 
1 1 1    8    0   32 o 10    1.12    0.39    1.67    0.78    1.67    0.78    1.67    0.78    1.21    0.26       ?       ?      ?      ? 
1 1 1    8    0   33 o  6    3.16    0.19   10.18    1.22   10.18    1.22   10.18    1.22    3.18    0.14       ?       ?      ?      ? 
1 1 1    8    0   34 o 10    0.56    0.34    0.35    0.68    0.35    0.68    0.35    0.68    0.52    0.30       ?       ?      ?      ? 
1 1 1    8    0   35 o 15    5.49    0.13   30.38    1.43   30.38    1.43   30.38    1.43    5.50    0.09       ?       ?      ?      ? 
1 1 1    8    0   36 o  7    3.35    0.14   11.34    0.94   11.34    0.94   11.34    0.94    3.36    0.10       ?       ?      ?      ? 
1 1 1    8    0   37 o  3    0.68    0.37    0.71    0.72    0.71    0.72    0.71    0.72    0.68    0.33       ?       ?      ?      ? 
1 1 1    8    0   38 o 14    1.22    0.37    1.90    0.78    1.90    0.78    1.90    0.78    1.31    0.23       ?       ?      ?      ? 
1 1 1    8    0   39 o  9    1.78    0.24    3.42    0.83    3.42    0.83    3.42    0.83    1.82    0.16       ?       ?      ?      ? 
1 1 1    8    0   40 o  4    0.45    0.31   -0.32    0.83   -0.32    0.83   -0.32    0.83    0.37    0.25       ?       ?      ?      ? 
1 1 1    8    0   41 o 13    0.64    0.39    0.53    0.88    0.53    0.88    0.53    0.88    0.60    0.34       ?       ?      ?      ? 
1 1 1    8    0   42 o  8    3.42    0.16   12.00    1.09   12.00    1.09   12.00    1.09    3.44    0.11       ?       ?      ?      ? 
1 1 1    8    0   43 o 12    0.54    0.35    0.16    0.90    0.16    0.90    0.16    0.90    0.48    0.31       ?       ?      ?      ? 
1 1 1    8    0   44 o  1    4.67    0.13   22.26    1.23   22.26    1.23   22.26    1.23    4.70    0.09       ?       ?      ?      ? 
1 1 1    8    0   45 o  9    0.94    0.45    1.57    0.95    1.57    0.95    1.57    0.95    1.05    0.36       ?       ?      ?      ? 
1 1 1    8    0   46 o 14    1.59    0.35    3.26    0.97    3.26    0.97    3.26    0.97    1.71    0.21       ?       ?      ?      ? 
1 1 1    8    0   47 o 17    0.43    0.31   -0.95    1.19   -0.95    1.19   -0.95    1.19    0.35    0.25       ?       ?      ?      ? 
1 1 1    8    0   48 o 13    0.75    0.42    1.42    0.96    1.42    0.96    1.42    0.96    0.87    0.38       ?       ?      ?      ? 
1 1 1    8    0   49 o 17    1.96    0.33    5.40    1.19    5.40    1.19    5.40    1.19    2.16    0.20       ?       ?      ?      ? 
1 1 1    8    0   50 o  7    0.44    0.31    0.27    0.92    0.27    0.92    0.27    0.92    0.42    0.28       ?       ?      ?      ? 
1 1 1    8    0   51 o  1    0.38    0.27    0.02    0.86    0.02    0.86    0.02    0.86    0.35    0.25       ?       ?      ?      ? 
1 1 1    8    1    0 o 17    9.08    0.10   82.45    1.75   82.45    1.75   82.45    1.75    9.08    0.07       ?       ?      ?      ? 
1 1 1    8    1    1 o 12    5.03    0.04   25.31    0.38   25.16    0.54   25.45    0.54    5.02    0.05    5.04    0.05  -0.03   0.08 
1 1 1    8    1    2 o  8    2.11    0.03    4.47    0.13    4.68    0.18    4.23    0.20    2.16    0.04    2.06    0.05   0.11   0.06 
1 1 1    8    1    3 o  5   12.21    0.07  149.07    1.63  149.08    2.21  149.05    2.42   12.21    0.09   12.21    0.10   0.00   0.13 
1 1 1    8    1    4 f  0   13.56    0.07  183.82    2.01  182.29    2.71  185.71    3.01   13.50    0.10   13.62    0.11  -0.13   0.15 
1 1 1    8    1    5 o 19    3.72    0.03   13.87    0.25   13.72    0.33   14.07    0.37    3.70    0.04    3.75    0.05  -0.05   0.07 
1 1 1    8    1    6 o 11    5.44    0.04   29.57    0.41   28.80    0.56   30.53    0.62    5.37    0.05    5.52    0.06  -0.16   0.08 
1 1 1    8    1    7 f  0   16.18    0.09  261.82    2.85  261.49    3.89  262.19    4.17   16.16    0.12   16.18    0.13  -0.02   0.18 
1 1 1    8    1    8 o 16   18.48    0.10  341.93    3.66  339.48    5.04  344.67    5.33   18.41    0.14   18.55    0.14  -0.14   0.20 
1 1 1    8    1    9 o 19    9.64    0.06   92.95    1.09   94.85    1.54   91.02    1.55    9.74    0.08    9.54    0.08   0.20   0.11 
1 1 1    8    1   10 o 17   22.91    0.12  525.57    5.60  529.78    7.81  521.12    8.03   22.99    0.17   22.80    0.18   0.19   0.24 
1 1 1    8    1   11 o  2    9.91    0.06   98.33    1.17   98.05    1.63   98.61    1.68    9.90    0.08    9.93    0.08  -0.03   0.12 
1 1 1    8    1   12 o 16    7.09    0.05   50.22    0.71   50.83    1.00   49.61    1.00    7.13    0.07    7.04    0.07   0.09   0.10 
1 1 1    8    1   13 o  6    4.01    0.05   16.09    0.42   15.87    0.59   16.33    0.60    3.98    0.07    4.04    0.07  -0.06   0.10 
1 1 1    8    1   14 f  0    5.25    0.05   27.52    0.53   25.78    0.74   29.37    0.76    5.08    0.07    5.42    0.07  -0.34   0.10 
1 1 1    8    1   15 o  9    5.38    0.05   28.97    0.56   28.77    0.80   29.17    0.79    5.36    0.07    5.40    0.07  -0.04   0.10 
1 1 1    8    1   16 o  5    5.66    0.07   32.07    0.78   32.96    1.11   31.22    1.09    5.74    0.10    5.59    0.10   0.15   0.14 
1 1 1    8    1   17 o  1    3.04    0.07    9.23    0.45    9.96    0.66    8.60    0.62    3.15    0.10    2.93    0.11   0.22   0.15 
1 1 1    8    1   18 o 13    3.74    0.07   14.01    0.54   12.55    0.76   15.58    0.78    3.54    0.11    3.95    0.10  -0.40   0.15 
1 1 1    8    1   19 o  9   13.31    0.11  177.23    2.87  175.71    4.03  178.78    4.09   13.25    0.15   13.36    0.15  -0.12   0.22 
1 1 1    8    1   20 o 18    9.76    0.07   95.31    1.31   94.32    1.86   96.28    1.84    9.71    0.10    9.81    0.09  -0.10   0.13 
1 1 1    8    1   21 o  8   12.91    0.08  166.75    1.98  167.71    2.84  165.85    2.75   12.95    0.11   12.87    0.11   0.07   0.15 
1 1 1    8    1   22 o 15    9.06    0.06   82.08    1.16   81.50    1.65   82.65    1.63    9.03    0.09    9.09    0.09  -0.06   0.13 
1 1 1    8    1   23 o 18    5.98    0.06   35.74    0.75   36.55    1.06   34.96    1.05    6.04    0.09    5.91    0.09   0.13   0.12 
1 1 1    8    1   24 o  2    3.89    0.08   15.12    0.59   15.12    0.83   15.11    0.83    3.89    0.11    3.89    0.11   0.00   0.15 
1 1 1    8    1   25 o  5    3.69    0.08   13.63    0.60   13.88    0.82   13.34    0.88    3.72    0.11    3.65    0.12   0.07   0.16 
1 1 1    8    1   26 o 19    7.43    0.06   55.27    0.96   56.49    1.37   54.11    1.34    7.51    0.09    7.35    0.09   0.16   0.13 
1 1 1    8    1   27 o 12    3.98    0.08   15.84    0.60   15.73    0.84   15.95    0.86    3.96    0.11    3.99    0.11  -0.03   0.15 
1 1 1    8    1   28 o 16    2.43    0.11    5.92    0.51    6.20    0.72    5.63    0.73    2.49    0.14    2.37    0.15   0.12   0.21 
1 1 1    8    1   29 o  1    2.41    0.11    5.83    0.52    5.47    0.70    6.24    0.76    2.33    0.15    2.49    0.15  -0.16   0.21 
1 1 1    8    1   30 o 15    1.30    0.18    1.70    0.47    1.64    0.64    1.76    0.69    1.25    0.27    1.29    0.28  -0.04   0.38 
1 1 1    8    1   31 o 12    3.85    0.08   14.83    0.59   15.30    0.83   14.33    0.85    3.90    0.11    3.78    0.11   0.13   0.15 
1 1 1    8    1   32 o  5    2.08    0.14    4.35    0.59    4.76    0.87    3.99    0.81    2.17    0.20    1.98    0.20   0.18   0.29 
1 1 1    8    1   33 o 18    4.14    0.12   17.23    0.97   16.53    1.39   17.89    1.36    4.04    0.17    4.21    0.16  -0.17   0.24 
1 1 1    8    1   34 o  4    1.35    0.18    1.85    0.49    1.43    0.69    2.29    0.70    1.15    0.30    1.49    0.23  -0.34   0.38 
1 1 1    8    1   35 f  0    1.72    0.18    3.00    0.63    3.49    0.89    2.51    0.89    1.84    0.24    1.52    0.30   0.32   0.39 
1 1 1    8    1   36 o 13    1.28    0.21    1.69    0.54    1.34    0.76    2.04    0.76    1.11    0.32    1.37    0.29  -0.27   0.43 
1 1 1    8    1   37 o  6    2.48    0.12    6.23    0.59    6.17    0.84    6.28    0.82    2.46    0.17    2.48    0.16  -0.03   0.24 
1 1 1    8    1   38 o  3    0.51    0.23   -0.38    0.55   -0.17    0.80   -0.56    0.76    0.67    0.30    0.59    0.27   0.08   0.40 
1 1 1    8    1   39 o 19    1.71    0.17    3.01    0.60    4.12    0.88    2.03    0.82    1.99    0.22    1.35    0.31   0.64   0.38 
1 1 1    8    1   40 o  9    0.76    0.29    0.51    0.60    1.08    0.87   -0.02    0.82    1.01    0.35    0.71    0.31   0.30   0.47 
1 1 1    8    1   41 o 11    1.10    0.29    1.36    0.64    1.48    0.92    1.25    0.90    1.13    0.36    1.05    0.36   0.07   0.51 
1 1 1    8    1   42 o 17    2.99    0.12    9.10    0.72    8.33    1.02    9.88    1.02    2.83    0.18    3.09    0.17  -0.26   0.25 
1 1 1    8    1   43 o  2    0.75    0.29    0.50    0.65   -0.22    0.93    1.18    0.90    0.68    0.31    0.99    0.36  -0.31   0.47 
1 1 1    8    1   44 o 14    1.15    0.29    1.59    0.66    1.44    0.95    1.72    0.92    1.05    0.37    1.14    0.36  -0.09   0.52 
1 1 1    8    1   45 o 10    0.80    0.30    0.73    0.67    1.85    0.97   -0.28    0.92    1.14    0.37    0.64    0.30   0.50   0.48 
1 1 1    8    1   46 f  0    1.19    0.28    1.83    0.66    2.52    0.94    1.16    0.93    1.32    0.35    0.90    0.35   0.42   0.50 
1 1 1    8    1   47 o  1    0.83    0.34    1.15    0.87    1.04    1.22    1.26    1.24    0.79    0.36    0.82    0.37  -0.03   0.51 
1 1 1    8    1   48 o 14    0.60    0.27    0.33    0.65   -0.29    0.92    0.97    0.93    0.56    0.27    0.74    0.33  -0.18   0.42 
1 1 1    8    1   49 o  3    0.72    0.31    1.06    0.77    0.17    1.08    1.97    1.09    0.59    0.29    0.83    0.36  -0.24   0.46 
1 1 1    8    1   50 o 17    0.73    0.30    1.31    0.67    1.50    0.94    1.10    0.97    0.69    0.31    0.63    0.29   0.06   0.43 
1 1 1    8    1   51 o  6    0.51    0.24    0.54    0.62    0.60    0.87    0.46    0.88    0.51    0.25    0.50    0.25   0.01   0.35 
1 1 1    8    2    0 o 10    8.04    0.08   64.66    1.32   64.66    1.32   64.66    1.32    8.04    0.06       ?       ?      ?      ? 
1 1 1    8    2    1 o  1   11.84    0.07  140.24    1.71  139.93    2.41  140.55    2.42   11.83    0.10   11.85    0.10  -0.03   0.14 
1 1 1    8    2    2 o  9    9.57    0.05   91.64    1.02   90.15    1.42   93.21    1.47    9.49    0.07    9.65    0.08  -0.16   0.11 
1 1 1    8    2    3 o  6   15.79    0.08  249.30    2.59  249.25    3.66  249.35    3.66   15.78    0.12   15.78    0.12  -0.00   0.16 
1 1 1    8    2    4 o 13   11.58    0.06  134.21    1.42  133.52    2.01  134.90    2.02   11.55    0.09   11.61    0.09  -0.06   0.12 
1 1 1    8    2    5 o 11    5.93    0.04   35.12    0.44   35.15    0.62   35.09    0.63    5.93    0.05    5.92    0.05   0.01   0.07 
1 1 1    8    2    6 o  9   16.62    0.09  276.33    2.99  273.99    4.06  279.09    4.41   16.54    0.12   16.70    0.13  -0.15   0.18 
1 1 1    8    2    7 o 19   11.44    0.07  131.00    1.51  130.80    2.01  131.24    2.27   11.43    0.09   11.45    0.10  -0.02   0.13 
1 1 1    8    2    8 o 11    6.46    0.05   41.69    0.58   41.46    0.78   42.00    0.88    6.44    0.06    6.48    0.07  -0.04   0.09 
1 1 1    8    2    9 o 19   10.65    0.06  113.40    1.36  116.99    1.85  109.16    2.02   10.81    0.09   10.44    0.10   0.37   0.13 
1 1 1    8    2   10 f  0    9.95    0.06   99.11    1.20   98.89    1.62   99.37    1.78    9.94    0.08    9.97    0.09  -0.02   0.12 
1 1 1    8    2   11 o  9    6.28    0.05   39.44    0.61   40.00    0.83   38.82    0.88    6.32    0.07    6.23    0.07   0.09   0.10 
1 1 1    8    2   12 o 10    8.06    0.05   64.99    0.85   64.04    1.18   66.03    1.24    8.00    0.07    8.12    0.08  -0.12   0.11 
1 1 1    8    2   13 o 16    5.95    0.05   35.36    0.59   35.41    0.82   35.31    0.84    5.95    0.07    5.94    0.07   0.01   0.10 
1 1 1    8    2   14 o  1    6.11    0.05   37.28    0.61   36.75    0.86   37.83    0.87    6.06    0.07    6.15    0.07  -0.09   0.10 
1 1 1    8    2   15 o  1    6.28    0.06   39.42    0.70   39.16    0.98   39.69    0.99    6.26    0.08    6.30    0.08  -0.04   0.11 
1 1 1    8    2   16 o  5    9.05    0.08   81.99    1.39   80.81    1.95   83.22    1.99    8.99    0.11    9.12    0.11  -0.13   0.15 
1 1 1    8    2   17 o  8    5.45    0.06   29.69    0.62   30.63    0.89   28.79    0.87    5.53    0.08    5.36    0.08   0.17   0.11 
1 1 1    8    2   18 o  7    1.21    0.18    1.48    0.43    1.07    0.61    1.88    0.61    1.02    0.29    1.37    0.22  -0.35   0.36 
1 1 1    8    2   19 o 14    6.62    0.07   43.88    0.93   44.57    1.33   43.22    1.30    6.67    0.10    6.57    0.10   0.10   0.14 
1 1 1    8    2   20 o  3    2.57    0.09    6.61    0.45    6.59    0.65    6.63    0.63    2.57    0.13    2.57    0.12  -0.01   0.18 
1 1 1    8    2   21 o  1   10.68    0.07  114.05    1.45  114.80    2.08  113.35    2.03   10.71    0.10   10.64    0.10   0.07   0.14 
1 1 1    8    2   22 o  8    6.30    0.06   39.75    0.78   39.50    1.09   40.01    1.10    6.28    0.09    6.32    0.09  -0.04   0.12 
1 1 1    8    2   23 o  4    7.25    0.06   52.56    0.92   54.06    1.34   51.19    1.27    7.35    0.09    7.15    0.09   0.20   0.13 
1 1 1    8    2   24 o 10    8.50    0.07   72.30    1.11   74.15    1.59   70.56    1.54    8.61    0.09    8.40    0.09   0.21   0.13 
1 1 1    8    2   25 o 17    3.27    0.09   10.67    0.57   10.83    0.79   10.50    0.81    3.29    0.12    3.24    0.13   0.05   0.17 
1 1 1    8    2   26 o 15    9.35    0.07   87.54    1.27   89.22    1.82   85.92    1.78    9.44    0.10    9.26    0.10   0.18   0.14 
1 1 1    8    2   27 o 14    1.08    0.23    1.22    0.49    0.26    0.69    2.24    0.71    0.74    0.30    1.49    0.24  -0.75   0.38 
1 1 1    8    2   28 o 19    0.69    0.26    0.37    0.47    0.67    0.67    0.07    0.67    0.87    0.31    0.69    0.29   0.18   0.42 
1 1 1    8    2   29 o  6    1.28    0.19    1.64    0.48    0.93    0.68    2.38    0.69    0.96    0.31    1.53    0.23  -0.57   0.38 
1 1 1    8    2   30 o 13    4.42    0.07   19.53    0.63   17.91    0.87   21.28    0.90    4.23    0.10    4.61    0.10  -0.38   0.14 
1 1 1    8    2   31 o  3    4.09    0.07   16.76    0.60   17.07    0.86   16.46    0.85    4.12    0.10    4.05    0.10   0.07   0.15 
1 1 1    8    2   32 f  0    2.69    0.11    7.27    0.61    6.87    0.85    7.67    0.86    2.61    0.16    2.76    0.16  -0.15   0.23 
1 1 1    8    2   33 o  4    3.08    0.12    9.57    0.76   10.77    1.08    8.42    1.06    3.26    0.17    2.88    0.18   0.38   0.25 
1 1 1    8    2   34 o  5    3.14    0.09    9.91    0.56   10.14    0.79    9.68    0.80    3.17    0.13    3.10    0.13   0.07   0.18 
1 1 1    8    2   35 o 18    4.39    0.09   19.39    0.83   19.78    1.18   19.01    1.16    4.43    0.13    4.34    0.13   0.09   0.19 
1 1 1    8    2   36 o  9    3.35    0.10   11.30    0.64   11.40    0.94   11.21    0.89    3.36    0.14    3.33    0.13   0.03   0.19 
1 1 1    8    2   37 o 19    2.44    0.12    6.01    0.58    6.50    0.83    5.55    0.80    2.53    0.17    2.33    0.17   0.19   0.24 
1 1 1    8    2   38 o  1    1.52    0.19    2.37    0.57    1.73    0.81    2.99    0.80    1.24    0.32    1.69    0.24  -0.45   0.40 
1 1 1    8    2   39 o  7    3.96    0.09   15.76    0.73   15.58    1.04   15.92    1.02    3.92    0.13    3.96    0.13  -0.04   0.18 
1 1 1    8    2   40 o  8    2.62    0.13    6.95    0.66    6.37    0.94    7.52    0.93    2.48    0.19    2.70    0.17  -0.22   0.26 
1 1 1    8    2   41 o 18    3.08    0.12    9.64    0.73   10.68    1.06    8.70    1.01    3.22    0.16    2.90    0.17   0.32   0.24 
1 1 1    8    2   42 o  4    2.01    0.17    4.21    0.70    4.36    1.00    4.07    0.97    2.01    0.25    1.94    0.25   0.07   0.35 
1 1 1    8    2   43 o  1    1.66    0.20    2.95    0.68    3.00    0.99    2.90    0.93    1.57    0.32    1.56    0.31   0.02   0.45 
1 1 1    8    2   44 o 15    1.22    0.28    1.79    0.68    1.80    0.99    1.77    0.93    1.16    0.38    1.16    0.36  -0.00   0.52 
1 1 1    8    2   45 o 11    1.82    0.19    3.62    0.69    3.18    1.00    4.03    0.97    1.57    0.33    1.85    0.26  -0.29   0.42 
1 1 1    8    2   46 o 14    1.62    0.21    3.00    0.67    2.52    0.97    3.44    0.94    1.30    0.36    1.62    0.30  -0.32   0.47 
1 1 1    8    2   47 o 15    1.23    0.34    2.45    0.86    1.93    1.19    3.02    1.24    0.94    0.39    1.17    0.42  -0.23   0.57 
1 1 1    8    2   48 o 11    0.96    0.31    1.52    0.67    2.08    0.96    1.00    0.93    0.99    0.37    0.75    0.33   0.25   0.49 
1 1 1    8    2   49 o 10    0.53    0.25   -0.05    0.75   -0.29    1.03    0.22    1.09    0.55    0.27    0.60    0.29  -0.05   0.40 
1 1 1    8    2   50 o 16    0.65    0.28    1.03    0.68    1.43    0.95    0.59    0.98    0.67    0.31    0.56    0.27   0.10   0.41 
1 1 1    8    2   51 f  0    0.37    0.18   -0.79    0.62   -0.94    0.86   -0.63    0.90    0.40    0.21    0.43    0.22  -0.02   0.30 
1 1 1    8    3    0 o 13   14.34    0.13  205.85    3.79  205.85    3.79  205.85    3.79   14.34    0.09       ?       ?      ?      ? 
1 1 1    8    3    1 o 10   14.86    0.09  220.96    2.53  222.56    3.60  219.40    3.56   14.91    0.12   14.81    0.12   0.11   0.17 
1 1 1    8    3    2 o  7   12.74    0.07  162.41    1.78  163.22    2.52  161.62    2.50   12.77    0.10   12.71    0.10   0.06   0.14 
1 1 1    8    3    3 o 13    6.82    0.04   46.56    0.53   46.36    0.75   46.77    0.77    6.81    0.05    6.84    0.06  -0.03   0.08 
1 1 1    8    3    4 o  2    8.79    0.05   77.32    0.87   77.49    1.20   77.14    1.25    8.80    0.07    8.78    0.07   0.02   0.10 
1 1 1    8    3    5 o 11    5.93    0.04   35.18    0.45   35.63    0.63   34.71    0.64    5.97    0.05    5.89    0.05   0.08   0.08 
1 1 1    8    3    6 o 17   17.03    0.09  290.32    3.10  288.92    4.28  291.86    4.51   16.99    0.13   17.07    0.13  -0.09   0.18 
1 1 1    8    3    7 o 16    3.92    0.04   15.40    0.30   15.43    0.41   15.37    0.42    3.93    0.05    3.92    0.05   0.01   0.08 
1 1 1    8    3    8 o 16   16.18    0.09  261.98    2.80  264.96    3.96  258.98    3.97   16.27    0.12   16.08    0.12   0.18   0.17 
1 1 1    8    3    9 o 17    5.51    0.04   30.38    0.47   29.77    0.65   31.06    0.68    5.46    0.06    5.57    0.06  -0.12   0.09 
1 1 1    8    3   10 f  0    8.81    0.05   77.72    0.95   77.30    1.32   78.17    1.36    8.79    0.07    8.84    0.08  -0.05   0.11 
1 1 1    8    3   11 o  5    2.78    0.06    7.73    0.31    7.37    0.43    8.13    0.46    2.71    0.08    2.85    0.08  -0.14   0.11 
1 1 1    8    3   12 o 18    7.08    0.05   50.12    0.72   49.77    0.99   50.53    1.04    7.05    0.07    7.11    0.07  -0.05   0.10 
1 1 1    8    3   13 o 15    5.13    0.05   26.32    0.51   26.72    0.71   25.88    0.74    5.17    0.07    5.09    0.07   0.08   0.10 
1 1 1    8    3   14 o  5    6.77    0.05   45.89    0.71   45.54    0.98   46.28    1.03    6.75    0.07    6.80    0.08  -0.05   0.10 
1 1 1    8    3   15 o  6    1.15    0.16    1.33    0.38    1.64    0.53    1.01    0.54    1.28    0.21    0.99    0.27   0.30   0.34 
1 1 1    8    3   16 o 11    9.40    0.08   88.32    1.48   87.85    2.01   88.87    2.18    9.37    0.11    9.42    0.12  -0.05   0.16 
1 1 1    8    3   17 o  3   11.08    0.07  122.85    1.60  122.22    2.22  123.54    2.30   11.05    0.10   11.11    0.10  -0.06   0.14 
1 1 1    8    3   18 o 16   11.37    0.08  129.39    1.86  131.45    2.63  127.32    2.64   11.46    0.11   11.28    0.12   0.18   0.16 
1 1 1    8    3   19 o 15    7.27    0.07   52.88    1.01   53.90    1.39   51.75    1.46    7.34    0.09    7.19    0.10   0.15   0.14 
1 1 1    8    3   20 o 13    5.33    0.06   28.41    0.65   28.87    0.90   27.91    0.93    5.37    0.08    5.28    0.09   0.09   0.12 
1 1 1    8    3   21 f  0   15.39    0.09  236.98    2.69  236.53    3.76  237.46    3.85   15.37    0.12   15.40    0.13  -0.03   0.17 
1 1 1    8    3   22 o  5    2.83    0.09    8.00    0.51    8.28    0.71    7.71    0.74    2.88    0.12    2.78    0.13   0.10   0.18 
1 1 1    8    3   23 o  3    5.49    0.06   30.17    0.71   30.97    0.99   29.34    1.01    5.56    0.09    5.42    0.09   0.15   0.13 
1 1 1    8    3   24 o 17    0.56    0.24   -0.02    0.48   -0.04    0.67    0.00    0.69    0.66    0.28    0.68    0.29  -0.02   0.40 
1 1 1    8    3   25 f  0    3.80    0.08   14.44    0.58   14.38    0.81   14.50    0.84    3.79    0.11    3.81    0.11  -0.02   0.15 
1 1 1    8    3   26 o 14    7.21    0.06   51.95    0.92   51.84    1.31   52.05    1.29    7.20    0.09    7.21    0.09  -0.01   0.13 
1 1 1    8    3   27 o  5    9.84    0.07   96.92    1.35   98.49    1.95   95.49    1.87    9.92    0.10    9.77    0.10   0.15   0.14 
1 1 1    8    3   28 o  4    3.89    0.08   15.14    0.58   16.01    0.84   14.33    0.81    4.00    0.11    3.78    0.11   0.22   0.15 
1 1 1    8    3   29 o  4    2.35    0.10    5.55    0.49    5.34    0.70    5.76    0.69    2.31    0.15    2.39    0.14  -0.09   0.21 
1 1 1    8    3   30 o 10    1.35    0.17    1.85    0.47    1.77    0.68    1.92    0.65    1.29    0.27    1.35    0.25  -0.06   0.37 
1 1 1    8    3   31 f  0    0.76    0.26    0.55    0.46    0.27    0.67    0.80    0.64    0.74    0.30    0.90    0.30  -0.16   0.42 
1 1 1    8    3   32 o 13    1.56    0.19    2.47    0.58    2.49    0.83    2.46    0.82    1.53    0.28    1.52    0.28   0.01   0.39 
1 1 1    8    3   33 o  8    4.66    0.09   21.76    0.85   23.56    1.26   20.28    1.14    4.84    0.13    4.49    0.13   0.35   0.18 
1 1 1    8    3   34 o 16    1.50    0.16    2.29    0.49    2.94    0.70    1.67    0.69    1.70    0.21    1.24    0.28   0.45   0.35 
1 1 1    8    3   35 o 18    3.83    0.10   14.72    0.78   14.00    1.08   15.50    1.12    3.72    0.15    3.91    0.14  -0.19   0.20 
1 1 1    8    3   36 o  3    3.56    0.09   12.74    0.67   11.81    0.95   13.64    0.94    3.42    0.14    3.68    0.13  -0.26   0.19 
1 1 1    8    3   37 o  5    3.51    0.09   12.42    0.64   12.53    0.93   12.31    0.88    3.52    0.13    3.49    0.13   0.03   0.18 
1 1 1    8    3   38 o 18    0.49    0.23   -0.47    0.55   -0.53    0.79   -0.41    0.76    0.60    0.28    0.61    0.28  -0.01   0.39 
1 1 1    8    3   39 o  4    0.83    0.29    0.69    0.58    1.50    0.83   -0.08    0.81    1.15    0.34    0.69    0.30   0.46   0.46 
1 1 1    8    3   40 o 18    1.64    0.19    2.80    0.62    3.10    0.91    2.53    0.84    1.70    0.27    1.51    0.29   0.19   0.39 
1 1 1    8    3   41 o  3    1.35    0.25    2.02    0.65    1.26    0.91    2.81    0.93    1.06    0.36    1.57    0.31  -0.51   0.47 
1 1 1    8    3   42 o 19    2.05    0.17    4.34    0.69    4.86    0.98    3.83    0.96    2.13    0.23    1.88    0.26   0.26   0.34 
1 1 1    8    3   43 o 16    0.64    0.28    0.08    0.65    0.23    0.93   -0.08    0.91    0.76    0.33    0.70    0.31   0.06   0.46 
1 1 1    8    3   44 o 13    1.73    0.20    3.25    0.68    3.58    0.97    2.93    0.96    1.76    0.28    1.54    0.32   0.22   0.42 
1 1 1    8    3   45 o 16    1.38    0.25    2.25    0.67    1.85    0.95    2.67    0.96    1.14    0.37    1.41    0.34  -0.27   0.50 
1 1 1    8    3   46 o  5    1.86    0.18    3.84    0.68    4.25    0.97    3.45    0.94    1.86    0.26    1.62    0.30   0.24   0.40 
1 1 1    8    3   47 o 16    0.63    0.29    0.21    0.83    0.29    1.15    0.12    1.19    0.68    0.32    0.67    0.32   0.01   0.45 
1 1 1    8    3   48 o 17    1.32    0.26    2.41    0.65    2.33    0.93    2.49    0.92    1.08    0.36    1.14    0.36  -0.06   0.51 
1 1 1    8    3   49 o 12    0.56    0.26    0.19    0.76    0.75    1.09   -0.36    1.07    0.65    0.31    0.54    0.27   0.10   0.41 
1 1 1    8    3   50 o  9    0.47    0.23   -0.01    0.67    0.19    0.97   -0.18    0.93    0.52    0.26    0.49    0.24   0.03   0.36 
1 1 1    8    3   51 o 17    0.41    0.20   -0.27    0.62   -0.55    0.88    0.01    0.87    0.43    0.22    0.47    0.23  -0.04   0.32 
1 1 1    8    4    0 o 11   10.85    0.09  117.80    2.04  117.80    2.04  117.80    2.04   10.85    0.07       ?       ?      ?      ? 
1 1 1    8    4    1 o 10   11.30    0.07  127.72    1.56  126.74    2.16  128.78    2.25   11.25    0.10   11.34    0.10  -0.09   0.14 
1 1 1    8    4    2 o 14   10.21    0.06  104.26    1.26  104.65    1.77  103.86    1.80   10.23    0.09   10.19    0.09   0.04   0.12 
1 1 1    8    4    3 o 13    8.42    0.05   70.98    0.79   72.54    1.12   69.41    1.12    8.52    0.07    8.33    0.07   0.19   0.09 
1 1 1    8    4    4 o  1    7.13    0.04   50.81    0.60   50.99    0.83   50.60    0.86    7.14    0.06    7.11    0.06   0.03   0.08 
1 1 1    8    4    5 f  0    8.47    0.05   71.82    0.82   72.82    1.15   70.78    1.17    8.53    0.07    8.41    0.07   0.12   0.10 
1 1 1    8    4    6 o  3   11.22    0.06  125.90    1.38  126.34    1.93  125.44    1.96   11.24    0.09   11.20    0.09   0.04   0.12 
1 1 1    8    4    7 f  0    9.13    0.05   83.41    0.95   83.57    1.34   83.25    1.34    9.14    0.07    9.12    0.07   0.02   0.10 
1 1 1    8    4    8 o 15   11.08    0.06  122.80    1.36  121.53    1.90  124.12    1.94   11.02    0.09   11.14    0.09  -0.12   0.12 
1 1 1    8    4    9 o  8    3.64    0.04   13.24    0.31   12.42    0.43   14.14    0.45    3.52    0.06    3.76    0.06  -0.24   0.09 
1 1 1    8    4   10 o 16    5.72    0.04   32.76    0.50   33.53    0.72   32.02    0.70    5.79    0.06    5.66    0.06   0.13   0.09 
1 1 1    8    4   11 o  6    3.88    0.05   15.09    0.37   15.71    0.52   14.49    0.52    3.96    0.07    3.81    0.07   0.16   0.09 
1 1 1    8    4   12 o 17    5.67    0.05   32.10    0.54   31.72    0.75   32.49    0.76    5.63    0.07    5.70    0.07  -0.07   0.09 
1 1 1    8    4   13 o 13    6.53    0.05   42.65    0.65   43.21    0.92   42.08    0.93    6.57    0.07    6.49    0.07   0.09   0.10 
1 1 1    8    4   14 o  1    4.22    0.05   17.85    0.45   17.46    0.62   18.26    0.65    4.18    0.07    4.27    0.08  -0.09   0.11 
1 1 1    8    4   15 o 12    9.92    0.07   98.53    1.37   98.27    1.88   98.82    1.99    9.91    0.09    9.94    0.10  -0.03   0.14 
1 1 1    8    4   16 o  7    1.51    0.15    2.29    0.45    2.41    0.60    2.14    0.67    1.55    0.20    1.46    0.23   0.09   0.30 
1 1 1    8    4   17 o 19    5.23    0.06   27.31    0.62   27.76    0.85   26.82    0.90    5.27    0.08    5.18    0.09   0.09   0.12 
1 1 1    8    4   18 o  8    5.83    0.07   33.99    0.81   33.23    1.08   34.99    1.24    5.76    0.09    5.91    0.10  -0.15   0.14 
1 1 1    8    4   19 o 10    5.06    0.07   25.65    0.68   25.77    0.92   25.49    1.02    5.08    0.09    5.05    0.10   0.03   0.14 
1 1 1    8    4   20 o 18    1.60    0.14    2.57    0.44    2.23    0.59    2.99    0.65    1.49    0.20    1.73    0.19  -0.24   0.27 
1 1 1    8    4   21 o 15    5.57    0.06   31.02    0.68   31.54    0.93   30.43    0.99    5.61    0.08    5.51    0.09   0.10   0.12 
1 1 1    8    4   22 o  2    7.88    0.06   62.13    0.99   63.28    1.37   60.90    1.42    7.95    0.09    7.80    0.09   0.15   0.13 
1 1 1    8    4   23 o  1    5.17    0.07   26.70    0.68   27.77    0.96   25.62    0.96    5.27    0.09    5.06    0.10   0.21   0.13 
1 1 1    8    4   24 o 16    0.46    0.21   -0.46    0.48   -0.26    0.67   -0.68    0.70    0.61    0.27    0.55    0.26   0.06   0.37 
1 1 1    8    4   25 o  3    2.89    0.09    8.33    0.53    7.65    0.74    9.05    0.77    2.76    0.13    3.01    0.13  -0.24   0.19 
1 1 1    8    4   26 o  7   10.41    0.07  108.46    1.44  109.00    2.04  107.93    2.04   10.43    0.10   10.38    0.10   0.05   0.14 
1 1 1    8    4   27 o  6    6.29    0.06   39.64    0.80   39.01    1.14   40.27    1.13    6.24    0.09    6.34    0.09  -0.10   0.13 
1 1 1    8    4   28 o 13    8.13    0.06   66.17    1.04   66.08    1.48   66.27    1.47    8.12    0.09    8.13    0.09  -0.01   0.13 
1 1 1    8    4   29 o 19    3.44    0.08   11.88    0.54   11.68    0.76   12.08    0.77    3.41    0.11    3.47    0.11  -0.06   0.16 
1 1 1    8    4   30 o  5    5.84    0.07   34.17    0.76   35.33    1.11   33.13    1.05    5.94    0.09    5.75    0.09   0.19   0.13 
1 1 1    8    4   31 o 19    5.81    0.07   33.79    0.77   34.55    1.12   33.10    1.06    5.87    0.10    5.75    0.09   0.12   0.13 
1 1 1    8    4   32 f  0    1.11    0.25    1.30    0.55    1.44    0.78    1.17    0.77    1.16    0.32    1.06    0.33   0.10   0.46 
1 1 1    8    4   33 o 17    1.09    0.27    1.27    0.58    1.72    0.89    0.92    0.77    1.26    0.34    0.97    0.33   0.29   0.48 
1 1 1    8    4   34 o  5    1.59    0.16    2.55    0.50    2.26    0.71    2.83    0.69    1.48    0.24    1.66    0.21  -0.18   0.32 
1 1 1    8    4   35 o 17    1.48    0.21    2.24    0.61    2.17    0.88    2.31    0.84    1.41    0.32    1.46    0.30  -0.05   0.44 
1 1 1    8    4   36 o 11    1.30    0.21    1.74    0.54    3.18    0.81    0.57    0.73    1.76    0.23    0.84    0.32   0.92   0.39 
1 1 1    8    4   37 o 10    0.54    0.24   -0.15    0.52    0.13    0.75   -0.41    0.72    0.72    0.30    0.59    0.27   0.13   0.41 
1 1 1    8    4   38 o  6    1.42    0.20    2.10    0.58    1.95    0.85    2.22    0.79    1.32    0.32    1.42    0.29  -0.11   0.43 
1 1 1    8    4   39 o 10    1.52    0.20    2.39    0.61    2.35    0.89    2.42    0.84    1.45    0.32    1.48    0.29  -0.03   0.43 
1 1 1    8    4   40 o 15    1.68    0.19    2.94    0.63    2.45    0.91    3.39    0.88    1.47    0.32    1.79    0.25  -0.32   0.40 
1 1 1    8    4   41 o 11    2.30    0.15    5.42    0.67    5.02    0.95    5.83    0.96    2.18    0.22    2.36    0.20  -0.18   0.30 
1 1 1    8    4   42 o  4    2.31    0.15    5.48    0.70    5.31    0.99    5.66    1.01    2.23    0.22    2.31    0.22  -0.07   0.31 
1 1 1    8    4   43 o 17    1.31    0.26    1.97    0.66    1.30    0.93    2.63    0.92    1.03    0.36    1.47    0.32  -0.45   0.49 
1 1 1    8    4   44 o 16    1.76    0.19    3.34    0.67    3.81    0.94    2.86    0.97    1.83    0.26    1.51    0.33   0.32   0.42 
1 1 1    8    4   45 o  4    0.58    0.26   -0.11    0.65   -0.98    0.90    0.82    0.93    0.55    0.27    0.85    0.35  -0.30   0.44 
1 1 1    8    4   46 o  6    1.36    0.25    2.28    0.66    3.04    0.92    1.48    0.94    1.50    0.32    0.98    0.36   0.52   0.48 
1 1 1    8    4   47 o  3    0.71    0.31    0.66    0.84    0.79    1.17    0.52    1.20    0.74    0.34    0.71    0.33   0.03   0.48 
1 1 1    8    4   48 o 14    1.17    0.30    2.12    0.69    2.18    0.99    2.06    0.97    1.00    0.37    0.97    0.37   0.02   0.52 
1 1 1    8    4   49 o 12    0.51    0.25   -0.08    0.73   -0.85    0.99    0.80    1.07    0.49    0.24    0.64    0.31  -0.15   0.39 
1 1 1    8    4   50 o 10    0.48    0.23    0.06    0.67   -0.15    0.97    0.25    0.93    0.49    0.25    0.52    0.26  -0.03   0.36 
1 1 1    8    4   51 f  0    0.55    0.25    0.73    0.63    0.98    0.90    0.49    0.87    0.55    0.27    0.51    0.25   0.05   0.37 
1 1 1    8    5    0 o 17   15.46    0.13  239.05    4.11  239.05    4.11  239.05    4.11   15.46    0.09       ?       ?      ?      ? 
1 1 1    8    5    1 o  7    3.73    0.03   13.94    0.25   13.85    0.35   14.04    0.36    3.72    0.05    3.75    0.05  -0.02   0.07 
1 1 1    8    5    2 o 13   12.57    0.07  157.94    1.75  157.43    2.45  158.48    2.51   12.54    0.10   12.59    0.10  -0.04   0.14 
1 1 1    8    5    3 o 14   21.09    0.11  445.01    4.69  446.36    6.51  443.57    6.76   21.11    0.15   21.04    0.16   0.07   0.22 
1 1 1    8    5    4 o 14    5.96    0.04   35.55    0.44   35.02    0.61   36.12    0.64    5.92    0.05    6.01    0.05  -0.09   0.07 
1 1 1    8    5    5 o  5    8.02    0.05   64.34    0.73   64.29    1.04   64.39    1.04    8.02    0.06    8.02    0.06  -0.01   0.09 
1 1 1    8    5    6 o  4    6.93    0.04   48.00    0.58   49.32    0.84   46.79    0.81    7.02    0.06    6.84    0.06   0.18   0.08 
1 1 1    8    5    7 o  8   11.58    0.06  134.12    1.46  133.19    2.05  135.08    2.08   11.54    0.09   11.62    0.09  -0.08   0.13 
1 1 1    8    5    8 o  3   14.40    0.08  207.42    2.22  204.49    3.09  210.51    3.17   14.29    0.11   14.50    0.11  -0.21   0.15 
1 1 1    8    5    9 o 14    7.57    0.05   57.32    0.72   57.04    1.02   57.61    1.02    7.55    0.07    7.59    0.07  -0.04   0.10 
1 1 1    8    5   10 o  4    7.67    0.05   58.78    0.75   59.01    1.06   58.56    1.06    7.68    0.07    7.65    0.07   0.03   0.10 
1 1 1    8    5   11 o  8    4.78    0.05   22.85    0.44   23.58    0.63   22.17    0.61    4.85    0.07    4.71    0.06   0.15   0.09 
1 1 1    8    5   12 o  9    8.76    0.06   76.73    0.97   76.21    1.35   77.30    1.39    8.73    0.08    8.79    0.08  -0.06   0.11 
1 1 1    8    5   13 f  0    1.61    0.10    2.59    0.31    2.56    0.44    2.62    0.45    1.60    0.14    1.62    0.14  -0.02   0.20 
1 1 1    8    5   14 f  0    7.37    0.05   54.31    0.79   54.04    1.09   54.61    1.15    7.35    0.07    7.39    0.08  -0.04   0.11 
1 1 1    8    5   15 o 19    4.05    0.07   16.43    0.54   15.86    0.75   17.05    0.78    3.98    0.09    4.13    0.09  -0.15   0.13 
1 1 1    8    5   16 o 17    2.69    0.09    7.22    0.47    7.35    0.63    7.07    0.70    2.71    0.12    2.66    0.13   0.05   0.18 
1 1 1    8    5   17 o 18    7.22    0.06   52.18    0.87   51.87    1.19   52.54    1.27    7.20    0.08    7.25    0.09  -0.05   0.12 
1 1 1    8    5   18 o 13    8.96    0.08   80.25    1.35   80.64    1.84   79.80    1.97    8.98    0.10    8.93    0.11   0.05   0.15 
1 1 1    8    5   19 o  4    6.50    0.06   42.29    0.82   41.64    1.10   43.12    1.24    6.45    0.09    6.57    0.09  -0.11   0.13 
1 1 1    8    5   20 o 15    9.95    0.07   98.95    1.34   99.70    1.86   98.15    1.93    9.98    0.09    9.90    0.10   0.08   0.13 
1 1 1    8    5   21 o  2    5.65    0.06   31.92    0.68   32.29    0.95   31.54    0.97    5.68    0.08    5.62    0.09   0.07   0.12 
1 1 1    8    5   22 o 14   18.31    0.10  335.30    3.71  338.20    5.23  332.35    5.27   18.38    0.14   18.22    0.14   0.16   0.20 
1 1 1    8    5   23 o  2   10.57    0.07  111.77    1.47  113.10    2.07  110.41    2.09   10.63    0.10   10.50    0.10   0.13   0.14 
1 1 1    8    5   24 o 15    4.82    0.07   23.28    0.65   23.18    0.91   23.38    0.94    4.81    0.09    4.83    0.10  -0.02   0.14 
1 1 1    8    5   25 o  4    8.42    0.06   70.98    1.09   71.03    1.53   70.92    1.56    8.42    0.09    8.42    0.09   0.01   0.13 
1 1 1    8    5   26 o  1   10.07    0.07  101.38    1.39  102.85    1.96   99.89    1.97   10.14    0.10    9.99    0.10   0.15   0.14 
1 1 1    8    5   27 o  3    3.19    0.09   10.20    0.55   10.72    0.78    9.67    0.79    3.27    0.12    3.11    0.13   0.16   0.17 
1 1 1    8    5   28 o  5    6.87    0.06   47.22    0.89   48.69    1.27   45.81    1.25    6.97    0.09    6.76    0.09   0.21   0.13 
1 1 1    8    5   29 o 16    1.10    0.22    1.25    0.46    1.42    0.64    1.07    0.67    1.16    0.28    1.02    0.30   0.14   0.41 
1 1 1    8    5   30 o 10    5.10    0.07   26.03    0.69   27.78    0.98   24.34    0.97    5.26    0.09    4.93    0.10   0.34   0.14 
1 1 1    8    5   31 o 19    2.45    0.10    6.05    0.50    6.51    0.71    5.58    0.71    2.54    0.14    2.35    0.15   0.19   0.21 
1 1 1    8    5   32 o  9    5.30    0.09   28.12    0.91   27.06    1.27   29.20    1.29    5.19    0.12    5.39    0.12  -0.20   0.17 
1 1 1    8    5   33 o 12    2.72    0.11    7.45    0.63    7.17    0.91    7.71    0.86    2.66    0.17    2.76    0.16  -0.10   0.23 
1 1 1    8    5   34 o  2    5.35    0.07   28.70    0.77   28.06    1.09   29.34    1.08    5.28    0.10    5.40    0.10  -0.12   0.14 
1 1 1    8    5   35 o  6    0.96    0.29    0.97    0.62   -0.17    0.92    1.90    0.83    0.73    0.32    1.31    0.32  -0.58   0.45 
1 1 1    8    5   36 o  1    1.20    0.23    1.53    0.54    1.18    0.80    1.81    0.73    1.05    0.34    1.29    0.29  -0.24   0.44 
1 1 1    8    5   37 o 13    0.73    0.27    0.45    0.53   -0.13    0.76    0.99    0.73    0.67    0.29    0.98    0.32  -0.31   0.44 
1 1 1    8    5   38 o 15    2.14    0.14    4.65    0.60    3.93    0.87    5.29    0.83    1.94    0.22    2.27    0.18  -0.33   0.29 
1 1 1    8    5   39 o 15    0.72    0.28    0.40    0.57    0.36    0.81    0.43    0.80    0.79    0.32    0.81    0.32  -0.01   0.46 
1 1 1    8    5   40 o  2    3.04    0.11    9.38    0.68    8.58    0.95   10.20    0.96    2.89    0.16    3.15    0.15  -0.27   0.22 
1 1 1    8    5   41 o 16    0.94    0.30    0.97    0.64    0.12    0.89    1.86    0.91    0.75    0.32    1.25    0.35  -0.50   0.48 
1 1 1    8    5   42 o  8    2.15    0.16    4.78    0.69    5.64    0.98    3.96    0.96    2.31    0.21    1.91    0.25   0.39   0.33 
1 1 1    8    5   43 o  8    1.36    0.26    2.11    0.67    2.21    0.97    2.02    0.93    1.32    0.36    1.26    0.35   0.06   0.50 
1 1 1    8    5   44 o  5    1.69    0.20    3.10    0.68    4.76    1.00    1.67    0.92    2.05    0.24    1.12    0.36   0.94   0.44 
1 1 1    8    5   45 f  0    0.52    0.25   -0.38    0.64    0.10    0.92   -0.85    0.90    0.70    0.31    0.56    0.27   0.14   0.41 
1 1 1    8    5   46 f  0    0.71    0.29    0.55    0.63    0.82    0.92    0.30    0.88    0.81    0.34    0.70    0.31   0.11   0.46 
1 1 1    8    5   47 o  1    0.53    0.26   -0.47    0.81   -0.93    1.18   -0.05    1.12    0.57    0.28    0.64    0.31  -0.06   0.42 
1 1 1    8    5   48 o  2    0.50    0.24   -0.18    0.65   -0.21    0.91   -0.15    0.94    0.56    0.27    0.57    0.28  -0.01   0.39 
1 1 1    8    5   49 o  9    0.57    0.27    0.34    0.76   -0.72    1.06    1.45    1.08    0.51    0.25    0.71    0.33  -0.21   0.41 
1 1 1    8    5   50 o  2    0.52    0.25    0.44    0.66    0.23    0.93    0.65    0.94    0.52    0.25    0.55    0.27  -0.04   0.37 
1 1 1    8    5   51 o  5    0.41    0.20   -0.26    0.61   -0.70    0.85    0.20    0.87    0.42    0.21    0.48    0.24  -0.06   0.32 
1 1 1    8    6    0 o  1   22.83    0.20  521.98    9.09  521.98    9.09  521.98    9.09   22.84    0.14       ?       ?      ?      ? 
1 1 1    8    6    1 o  7    2.65    0.03    7.00    0.17    6.73    0.23    7.28    0.24    2.59    0.04    2.70    0.04  -0.10   0.06 
1 1 1    8    6    2 o 17   12.37    0.07  153.13    1.71  153.16    2.44  153.11    2.39   12.37    0.10   12.37    0.10   0.00   0.14 
1 1 1    8    6    3 o 11    7.70    0.05   59.28    0.70   62.49    1.05   56.68    0.94    7.90    0.07    7.53    0.06   0.38   0.09 
1 1 1    8    6    4 o  2    5.16    0.03   26.66    0.35   26.60    0.50   26.72    0.50    5.16    0.05    5.17    0.05  -0.01   0.07 
1 1 1    8    6    5 o  2    5.40    0.04   29.14    0.39   28.72    0.55   29.57    0.56    5.36    0.05    5.44    0.05  -0.08   0.07 
1 1 1    8    6    6 o 12    8.88    0.05   78.95    0.89   79.47    1.27   78.43    1.26    8.91    0.07    8.85    0.07   0.06   0.10 
1 1 1    8    6    7 o 11    4.83    0.04   23.36    0.36   22.56    0.51   24.22    0.53    4.75    0.05    4.92    0.05  -0.17   0.08 
1 1 1    8    6    8 o 16    5.93    0.04   35.22    0.49   34.51    0.69   35.98    0.71    5.87    0.06    6.00    0.06  -0.12   0.08 
1 1 1    8    6    9 o 18   10.69    0.06  114.27    1.30  112.69    1.80  115.99    1.88   10.61    0.08   10.77    0.09  -0.15   0.12 
1 1 1    8    6   10 o  8    6.48    0.05   42.01    0.60   42.24    0.84   41.78    0.85    6.50    0.06    6.46    0.07   0.04   0.09 
1 1 1    8    6   11 o  3    9.99    0.06   99.90    1.20   97.71    1.63  102.48    1.77    9.88    0.08   10.12    0.09  -0.24   0.12 
1 1 1    8    6   12 o 17    9.83    0.06   96.71    1.18   96.85    1.63   96.56    1.71    9.84    0.08    9.82    0.09   0.01   0.12 
1 1 1    8    6   13 f  0    2.92    0.06    8.54    0.36    8.43    0.50    8.66    0.52    2.90    0.09    2.94    0.09  -0.04   0.12 
1 1 1    8    6   14 o 18    7.92    0.05   62.67    0.86   64.22    1.23   61.14    1.21    8.01    0.08    7.82    0.08   0.19   0.11 
1 1 1    8    6   15 f  0    2.97    0.08    8.81    0.46    8.38    0.64    9.26    0.65    2.89    0.11    3.04    0.11  -0.15   0.15 
1 1 1    8    6   16 o  5   20.57    0.12  423.63    5.06  424.44    7.17  422.81    7.15   20.58    0.17   20.54    0.17   0.04   0.25 
1 1 1    8    6   17 o  8    6.44    0.06   41.50    0.74   43.18    1.07   39.92    1.04    6.57    0.08    6.32    0.08   0.25   0.12 
1 1 1    8    6   18 o  3   11.88    0.09  141.10    2.04  139.31    2.85  142.96    2.91   11.80    0.12   11.95    0.12  -0.15   0.17 
1 1 1    8    6   19 o 10    5.06    0.06   25.57    0.63   27.08    0.89   24.05    0.89    5.20    0.09    4.90    0.09   0.30   0.12 
1 1 1    8    6   20 o 17    2.64    0.09    6.99    0.46    7.62    0.64    6.32    0.67    2.76    0.12    2.51    0.13   0.25   0.18 
1 1 1    8    6   21 o 12    8.13    0.06   66.16    0.99   65.58    1.39   66.76    1.42    8.10    0.09    8.17    0.09  -0.07   0.12 
1 1 1    8    6   22 f  0    8.68    0.06   75.44    1.11   74.75    1.54   76.20    1.61    8.64    0.09    8.73    0.09  -0.08   0.13 
1 1 1    8    6   23 o 13   11.71    0.07  137.16    1.72  135.45    2.39  139.01    2.49   11.63    0.10   11.79    0.11  -0.15   0.15 
1 1 1    8    6   24 o 19    6.13    0.06   37.63    0.79   37.46    1.11   37.79    1.12    6.12    0.09    6.15    0.09  -0.03   0.13 
1 1 1    8    6   25 o  7    2.97    0.09    8.85    0.54    9.12    0.75    8.56    0.78    3.02    0.12    2.92    0.13   0.10   0.18 
1 1 1    8    6   26 o 17    5.09    0.07   25.93    0.69   25.56    0.98   26.30    0.98    5.05    0.10    5.13    0.10  -0.07   0.14 
1 1 1    8    6   27 o 15    5.51    0.06   30.43    0.71   31.03    1.01   29.85    1.00    5.57    0.09    5.46    0.09   0.11   0.13 
1 1 1    8    6   28 o 13    7.58    0.06   57.43    0.98   56.61    1.36   58.32    1.41    7.52    0.09    7.63    0.09  -0.11   0.13 
1 1 1    8    6   29 o 18    4.37    0.07   19.12    0.62   19.20    0.87   19.04    0.88    4.38    0.10    4.36    0.10   0.02   0.14 
1 1 1    8    6   30 o 10    1.18    0.19    1.42    0.46    0.88    0.64    1.99    0.66    0.94    0.30    1.38    0.25  -0.44   0.39 
1 1 1    8    6   31 o 13    6.25    0.07   39.12    0.82   40.57    1.17   37.74    1.14    6.36    0.09    6.13    0.09   0.23   0.13 
1 1 1    8    6   32 o 13    2.86    0.12    8.20    0.66    8.03    0.94    8.36    0.93    2.82    0.17    2.88    0.16  -0.06   0.23 
1 1 1    8    6   33 o  8    1.21    0.23    1.55    0.55    2.20    0.78    0.91    0.77    1.44    0.28    0.96    0.33   0.47   0.43 
1 1 1    8    6   34 o  6    0.42    0.20   -0.63    0.48   -0.55    0.67   -0.71    0.68    0.55    0.26    0.53    0.25   0.02   0.36 
1 1 1    8    6   35 o  7    2.90    0.12    8.50    0.69    8.48    1.04    8.51    0.94    2.89    0.18    2.89    0.16  -0.01   0.24 
1 1 1    8    6   36 o  3    5.16    0.08   26.69    0.83   27.03    1.21   26.38    1.14    5.18    0.12    5.12    0.11   0.06   0.16 
1 1 1    8    6   37 o  1    1.42    0.19    2.07    0.54    1.64    0.77    2.48    0.75    1.22    0.31    1.54    0.24  -0.33   0.40 
1 1 1    8    6   38 o 11    2.68    0.11    7.26    0.62    7.60    0.87    6.92    0.87    2.73    0.16    2.60    0.17   0.13   0.23 
1 1 1    8    6   39 o  5    0.75    0.28    0.49    0.57    0.45    0.80    0.52    0.81    0.81    0.33    0.83    0.33  -0.02   0.46 
1 1 1    8    6   40 o 10    1.60    0.19    2.66    0.61    2.43    0.85    2.89    0.87    1.47    0.30    1.64    0.26  -0.17   0.40 
1 1 1    8    6   41 o 18    2.05    0.16    4.32    0.66    4.46    0.95    4.19    0.92    2.05    0.23    1.98    0.23   0.06   0.33 
1 1 1    8    6   42 o  8    2.51    0.14    6.47    0.69    5.99    0.99    6.94    0.97    2.38    0.21    2.57    0.19  -0.19   0.28 
1 1 1    8    6   43 o  4    0.65    0.28    0.15    0.65    0.21    0.94    0.09    0.90    0.76    0.33    0.73    0.32   0.03   0.46 
1 1 1    8    6   44 o 14    1.61    0.21    2.85    0.69    3.72    1.01    2.09    0.94    1.78    0.28    1.25    0.36   0.53   0.46 
1 1 1    8    6   45 o 13    1.23    0.28    1.88    0.68    1.89    0.96    1.87    0.95    1.14    0.37    1.14    0.37   0.00   0.52 
1 1 1    8    6   46 o 19    0.62    0.27    0.18    0.65    0.99    0.93   -0.58    0.90    0.85    0.35    0.57    0.27   0.28   0.44 
1 1 1    8    6   47 o  6    0.46    0.23   -1.15    0.81   -2.10    1.16   -0.25    1.13    0.50    0.25    0.62    0.30  -0.12   0.39 
1 1 1    8    6   48 o  8    0.61    0.27    0.42    0.65   -0.25    0.91    1.12    0.93    0.55    0.27    0.75    0.33  -0.20   0.42 
1 1 1    8    6   49 o 19    0.64    0.29    0.79    0.76   -0.42    1.05    2.14    1.11    0.52    0.26    0.80    0.35  -0.28   0.44 
1 1 1    8    6   50 o  6    0.58    0.27    0.84    0.68    0.16    0.97    1.48    0.94    0.51    0.25    0.64    0.30  -0.14   0.39 
1 1 1    8    6   51 o  7    0.44    0.22    0.03    0.62    0.07    0.88   -0.02    0.88    0.47    0.24    0.47    0.23   0.01   0.33 
1 1 1    8    7    0 o 19    9.72    0.09   94.61    1.68   94.61    1.68   94.61    1.68    9.73    0.06       ?       ?      ?      ? 
1 1 1    8    7    1 o  1   15.50    0.10  240.39    3.07  245.45    4.35  235.36    4.34   15.66    0.14   15.33    0.14   0.33   0.20 
1 1 1    8    7    2 o  9    6.39    0.04   40.81    0.55   42.23    0.83   39.68    0.74    6.50    0.06    6.30    0.06   0.20   0.09 
1 1 1    8    7    3 o  2   24.14    0.13  583.54    6.14  583.51    8.88  583.57    8.50   24.13    0.18   24.13    0.18  -0.00   0.25 
1 1 1    8    7    4 o 11    8.58    0.05   73.71    0.84   74.41    1.22   73.08    1.15    8.62    0.07    8.55    0.07   0.08   0.10 
1 1 1    8    7    5 o 14    4.27    0.03   18.21    0.30   19.00    0.43   17.50    0.41    4.36    0.05    4.18    0.05   0.18   0.07 
1 1 1    8    7    6 o  7   14.59    0.08  213.10    2.30  210.86    3.16  215.65    3.37   14.51    0.11   14.68    0.11  -0.16   0.16 
1 1 1    8    7    7 o 16    4.96    0.04   24.65    0.39   24.59    0.54   24.71    0.56    4.96    0.05    4.97    0.06  -0.01   0.08 
1 1 1    8    7    8 o 17   19.96    0.11  398.93    4.26  396.53    5.86  401.61    6.19   19.90    0.15   20.02    0.15  -0.13   0.21 
1 1 1    8    7    9 o  4    2.05    0.06    4.21    0.25    4.70    0.35    3.69    0.37    2.17    0.08    1.92    0.10   0.25   0.13 
1 1 1    8    7   10 o 10    2.54    0.06    6.46    0.29    6.57    0.40    6.35    0.41    2.56    0.08    2.52    0.08   0.04   0.11 
1 1 1    8    7   11 o  5   15.80    0.09  249.88    2.71  247.65    3.77  252.27    3.91   15.73    0.12   15.87    0.12  -0.15   0.17 
1 1 1    8    7   12 o  8    2.45    0.06    6.01    0.31    6.87    0.45    5.19    0.44    2.62    0.09    2.28    0.10   0.34   0.13 
1 1 1    8    7   13 o  7    3.71    0.05   13.78    0.39   14.09    0.56   13.49    0.55    3.75    0.07    3.67    0.08   0.08   0.11 
1 1 1    8    7   14 o  8    4.94    0.05   24.42    0.50   24.26    0.71   24.57    0.71    4.92    0.07    4.96    0.07  -0.03   0.10 
1 1 1    8    7   15 o 11   10.42    0.08  108.63    1.59  109.18    2.22  108.05    2.26   10.45    0.11   10.39    0.11   0.05   0.15 
1 1 1    8    7   16 o  7    7.08    0.06   50.19    0.84   51.13    1.18   49.24    1.19    7.15    0.08    7.02    0.08   0.13   0.12 
1 1 1    8    7   17 o 18    3.70    0.07   13.67    0.50   14.64    0.72   12.75    0.70    3.83    0.09    3.57    0.10   0.26   0.14 
1 1 1    8    7   18 o 14    7.47    0.07   55.74    1.02   56.35    1.45   55.14    1.43    7.51    0.10    7.42    0.10   0.08   0.14 
1 1 1    8    7   19 o  2    4.00    0.07   15.99    0.54   16.52    0.75   15.46    0.76    4.06    0.09    3.93    0.10   0.13   0.13 
1 1 1    8    7   20 o 18    5.69    0.06   32.41    0.69   31.55    0.96   33.29    0.98    5.62    0.09    5.77    0.08  -0.15   0.12 
1 1 1    8    7   21 o  7   13.09    0.08  171.33    2.01  170.56    2.83  172.12    2.86   13.06    0.11   13.11    0.11  -0.06   0.15 
1 1 1    8    7   22 o 16    3.42    0.08   11.68    0.53   11.67    0.74   11.69    0.75    3.41    0.11    3.42    0.11  -0.00   0.16 
1 1 1    8    7   23 o 14    3.15    0.09    9.95    0.54   10.95    0.77    8.98    0.76    3.31    0.12    2.99    0.13   0.31   0.17 
1 1 1    8    7   24 o 19    0.68    0.26    0.33    0.48   -0.28    0.67    0.97    0.68    0.60    0.27    0.99    0.31  -0.38   0.41 
1 1 1    8    7   25 o 11    3.45    0.08   11.89    0.57   12.60    0.79   11.14    0.81    3.55    0.11    3.33    0.12   0.21   0.16 
1 1 1    8    7   26 o  6    4.89    0.07   23.92    0.66   24.41    0.93   23.43    0.94    4.94    0.09    4.84    0.10   0.10   0.14 
1 1 1    8    7   27 o  7    7.07    0.06   49.96    0.91   50.06    1.29   49.85    1.29    7.07    0.09    7.06    0.09   0.01   0.13 
1 1 1    8    7   28 f  0    2.61    0.10    6.84    0.52    6.39    0.73    7.31    0.73    2.52    0.14    2.70    0.14  -0.18   0.20 
1 1 1    8    7   29 o 17    4.62    0.07   21.34    0.65   20.87    0.89   21.87    0.94    4.56    0.10    4.67    0.10  -0.11   0.14 
1 1 1    8    7   30 o  3    7.38    0.07   54.51    0.96   52.33    1.34   56.82    1.38    7.23    0.09    7.53    0.09  -0.30   0.13 
1 1 1    8    7   31 o  7    8.40    0.07   70.69    1.15   70.53    1.64   70.83    1.61    8.39    0.10    8.40    0.10  -0.02   0.14 
1 1 1    8    7   32 o 18    5.28    0.08   27.92    0.89   29.43    1.27   26.46    1.25    5.41    0.12    5.13    0.12   0.28   0.17 
1 1 1    8    7   33 o  3    1.77    0.15    3.18    0.54    3.75    0.78    2.65    0.75    1.92    0.20    1.61    0.23   0.31   0.31 
1 1 1    8    7   34 o  8    4.36    0.08   19.09    0.74   19.91    1.05   18.28    1.04    4.45    0.12    4.26    0.12   0.19   0.17 
1 1 1    8    7   35 o  5    3.93    0.10   15.55    0.80   16.66    1.15   14.50    1.12    4.06    0.14    3.78    0.15   0.27   0.21 
1 1 1    8    7   36 o 17    6.46    0.08   41.84    0.97   41.84    1.38   41.84    1.37    6.45    0.11    6.45    0.11  -0.00   0.15 
1 1 1    8    7   37 o  7    0.71    0.27    0.39    0.52    0.46    0.75    0.32    0.74    0.80    0.32    0.76    0.31   0.04   0.44 
1 1 1    8    7   38 o  2    2.94    0.11    8.72    0.63    8.85    0.90    8.59    0.89    2.95    0.15    2.90    0.15   0.04   0.22 
1 1 1    8    7   39 o 12    0.58    0.26   -0.08    0.57    0.53    0.81   -0.66    0.80    0.83    0.33    0.58    0.27   0.25   0.43 
1 1 1    8    7   40 o  9    0.98    0.29    1.09    0.60    1.85    0.86    0.36    0.84    1.26    0.33    0.79    0.33   0.47   0.47 
1 1 1    8    7   41 f  0    0.85    0.30    0.75    0.63    1.03    0.88    0.46    0.90    0.98    0.35    0.83    0.34   0.15   0.49 
1 1 1    8    7   42 o  8    0.47    0.23   -0.82    0.64   -0.53    0.90   -1.11    0.90    0.63    0.29    0.56    0.27   0.07   0.40 
1 1 1    8    7   43 f  0    1.25    0.27    1.81    0.65    1.43    0.91    2.21    0.94    1.07    0.36    1.33    0.35  -0.26   0.50 
1 1 1    8    7   44 o  9    0.70    0.29    0.38    0.65   -0.13    0.90    0.92    0.93    0.67    0.31    0.89    0.35  -0.22   0.47 
1 1 1    8    7   45 o 13    0.55    0.25   -0.26    0.65   -0.47    0.92   -0.04    0.93    0.61    0.29    0.67    0.31  -0.06   0.42 
1 1 1    8    7   46 o 15    1.62    0.21    3.05    0.70    4.13    1.03    2.15    0.94    1.79    0.29    1.17    0.36   0.61   0.46 
1 1 1    8    7   47 f  0    0.68    0.30    0.57    0.76    1.13    1.08    0.02    1.07    0.79    0.35    0.64    0.30   0.16   0.46 
1 1 1    8    7   48 o  9    0.48    0.23   -0.31    0.66   -0.01    0.96   -0.59    0.92    0.58    0.28    0.52    0.25   0.06   0.38 
1 1 1    8    7   49 o  1    0.46    0.23   -0.44    0.75    0.44    1.07   -1.30    1.06    0.58    0.28    0.46    0.23   0.12   0.37 
1 1 1    8    7   50 o  2    0.44    0.22   -0.17    0.66   -0.85    0.92    0.53    0.94    0.43    0.22    0.53    0.26  -0.10   0.34 
1 1 1    8    7   51 o 18    1.20    0.28    2.80    0.65    4.07    0.93    1.57    0.91    1.21    0.36    0.62    0.29   0.59   0.46 
1 1 1    8    8    0 o 19   29.68    0.32  884.05   19.03  884.05   19.03  884.05   19.03   29.71    0.23       ?       ?      ?      ? 
1 1 1    8    8    1 o  1    9.91    0.08   98.28    1.54   98.28    1.54   98.28    1.54    9.91    0.05       ?       ?      ?      ? 
1 1 1    8    8    2 o 19   12.64    0.10  159.96    2.45  159.96    2.45  159.96    2.45   12.65    0.07       ?       ?      ?      ? 
1 1 1    8    8    3 f  0   12.34    0.10  152.35    2.38  152.35    2.38  152.35    2.38   12.34    0.07       ?       ?      ?      ? 
1 1 1    8    8    4 o  5    7.31    0.06   53.41    0.92   53.41    0.92   53.41    0.92    7.31    0.04       ?       ?      ?      ? 
1 1 1    8    8    5 f  0   12.48    0.10  155.84    2.46  155.84    2.46  155.84    2.46   12.48    0.07       ?       ?      ?      ? 
1 1 1    8    8    6 o  6    0.65    0.22    0.54    0.25    0.54    0.25    0.54    0.25    0.69    0.15       ?       ?      ?      ? 
1 1 1    8    8    7 o  9    3.13    0.06    9.83    0.37    9.83    0.37    9.83    0.37    3.13    0.04       ?       ?      ?      ? 
1 1 1    8    8    8 o 17    7.05    0.06   49.75    0.90   49.75    0.90   49.75    0.90    7.05    0.05       ?       ?      ?      ? 
1 1 1    8    8    9 o  3    4.22    0.06   17.83    0.50   17.83    0.50   17.83    0.50    4.22    0.04       ?       ?      ?      ? 
1 1 1    8    8   10 o 13    2.03    0.09    4.16    0.38    4.16    0.38    4.16    0.38    2.04    0.07       ?       ?      ?      ? 
1 1 1    8    8   11 o  5    3.10    0.07    9.61    0.46    9.61    0.46    9.61    0.46    3.10    0.05       ?       ?      ?      ? 
1 1 1    8    8   12 o 15    7.34    0.07   53.96    1.05   53.96    1.05   53.96    1.05    7.34    0.05       ?       ?      ?      ? 
1 1 1    8    8   13 o  9    4.42    0.07   19.59    0.63   19.59    0.63   19.59    0.63    4.43    0.05       ?       ?      ?      ? 
1 1 1    8    8   14 o  2    8.54    0.08   72.95    1.41   72.95    1.41   72.95    1.41    8.54    0.06       ?       ?      ?      ? 
1 1 1    8    8   15 o 11    0.46    0.29    0.07    0.57    0.07    0.57    0.07    0.57    0.39    0.25       ?       ?      ?      ? 
1 1 1    8    8   16 o  6   13.78    0.12  190.08    3.30  190.08    3.30  190.08    3.30   13.78    0.08       ?       ?      ?      ? 
1 1 1    8    8   17 o 10    2.84    0.12    8.13    0.66    8.13    0.66    8.13    0.66    2.85    0.08       ?       ?      ?      ? 
1 1 1    8    8   18 o 16    7.00    0.09   48.99    1.32   48.99    1.32   48.99    1.32    7.00    0.07       ?       ?      ?      ? 
1 1 1    8    8   19 o 10    1.09    0.31    1.45    0.59    1.45    0.59    1.45    0.59    1.16    0.20       ?       ?      ?      ? 
1 1 1    8    8   20 o  9    4.93    0.09   24.29    0.87   24.29    0.87   24.29    0.87    4.93    0.06       ?       ?      ?      ? 
1 1 1    8    8   21 o 13    2.55    0.13    6.54    0.67    6.54    0.67    6.54    0.67    2.55    0.09       ?       ?      ?      ? 
1 1 1    8    8   22 o  3    2.34    0.15    5.53    0.69    5.53    0.69    5.53    0.69    2.34    0.10       ?       ?      ?      ? 
1 1 1    8    8   23 o  2    8.28    0.09   68.60    1.49   68.60    1.49   68.60    1.49    8.28    0.06       ?       ?      ?      ? 
1 1 1    8    8   24 f  0    3.91    0.10   15.32    0.80   15.32    0.80   15.32    0.80    3.91    0.07       ?       ?      ?      ? 
1 1 1    8    8   25 o  4    4.26    0.10   18.19    0.86   18.19    0.86   18.19    0.86    4.26    0.07       ?       ?      ?      ? 
1 1 1    8    8   26 o  5    4.58    0.10   21.01    0.90   21.01    0.90   21.01    0.90    4.58    0.07       ?       ?      ?      ? 
1 1 1    8    8   27 o  7    1.97    0.18    3.97    0.70    3.97    0.70    3.97    0.70    1.98    0.13       ?       ?      ?      ? 
1 1 1    8    8   28 o  9    2.34    0.15    5.54    0.71    5.54    0.71    5.54    0.71    2.35    0.11       ?       ?      ?      ? 
1 1 1    8    8   29 o  4   11.24    0.11  126.61    2.41  126.61    2.41  126.61    2.41   11.25    0.08       ?       ?      ?      ? 
1 1 1    8    8   30 o  1   14.36    0.12  206.73    3.55  206.73    3.55  206.73    3.55   14.37    0.09       ?       ?      ?      ? 
1 1 1    8    8   31 o 12    5.06    0.10   25.71    0.99   25.71    0.99   25.71    0.99    5.07    0.07       ?       ?      ?      ? 
1 1 1    8    8   32 o 10    2.69    0.17    7.36    0.91    7.36    0.91    7.36    0.91    2.70    0.12       ?       ?      ?      ? 
1 1 1    8    8   33 o  8    2.22    0.18    5.05    0.80    5.05    0.80    5.05    0.80    2.23    0.13       ?       ?      ?      ? 
1 1 1    8    8   34 o 10    0.54    0.34    0.22    0.75    0.22    0.75    0.22    0.75    0.48    0.29       ?       ?      ?      ? 
1 1 1    8    8   35 o  7    7.39    0.12   54.84    1.75   54.84    1.75   54.84    1.75    7.40    0.08       ?       ?      ?      ? 
1 1 1    8    8   36 o  9    5.64    0.11   32.00    1.21   32.00    1.21   32.00    1.21    5.65    0.08       ?       ?      ?      ? 
1 1 1    8    8   37 o 11    1.08    0.38    1.57    0.73    1.57    0.73    1.57    0.73    1.17    0.25       ?       ?      ?      ? 
1 1 1    8    8   38 o  1    0.67    0.38    0.67    0.78    0.67    0.78    0.67    0.78    0.66    0.34       ?       ?      ?      ? 
1 1 1    8    8   39 o 18    1.49    0.33    2.59    0.85    2.59    0.85    2.59    0.85    1.56    0.20       ?       ?      ?      ? 
1 1 1    8    8   40 o 12    3.00    0.16    9.24    0.97    9.24    0.97    9.24    0.97    3.02    0.11       ?       ?      ?      ? 
1 1 1    8    8   41 f  0    0.89    0.43    1.28    0.90    1.28    0.90    1.28    0.90    0.95    0.36       ?       ?      ?      ? 
1 1 1    8    8   42 o 19    3.03    0.17    9.43    1.03    9.43    1.03    9.43    1.03    3.05    0.12       ?       ?      ?      ? 
1 1 1    8    8   43 o  5    0.64    0.39    0.60    0.90    0.60    0.90    0.60    0.90    0.61    0.35       ?       ?      ?      ? 
1 1 1    8    8   44 o 17    0.49    0.33   -0.10    0.90   -0.10    0.90   -0.10    0.90    0.41    0.28       ?       ?      ?      ? 
1 1 1    8    8   45 o  9    3.73    0.15   14.42    1.12   14.42    1.12   14.42    1.12    3.76    0.11       ?       ?      ?      ? 
1 1 1    8    8   46 o 14    0.41    0.29   -0.81    0.99   -0.81    0.99   -0.81    0.99    0.33    0.24       ?       ?      ?      ? 
1 1 1    8    8   47 o 17    0.35    0.25   -1.40    0.97   -1.40    0.97   -1.40    0.97    0.27    0.20       ?       ?      ?      ? 
1 1 1    8    8   48 o  1    0.52    0.35    0.53    0.92    0.53    0.92    0.53    0.92    0.51    0.32       ?       ?      ?      ? 
1 1 1    8    8   49 o 18    0.50    0.34    0.63    1.04    0.63    1.04    0.63    1.04    0.50    0.32       ?       ?      ?      ? 
1 1 1    8    8   50 o  5    0.61    0.38    1.48    0.96    1.48    0.96    1.48    0.96    0.76    0.38       ?       ?      ?      ? 
1 1 1    9    0    0 o 15    6.39    0.15   40.98    1.90   40.98    1.90   40.98    1.90    6.40    0.11       ?       ?      ?      ? 
1 1 1    9    0    1 o 11    9.06    0.10   82.14    1.77   82.14    1.77   82.14    1.77    9.06    0.07       ?       ?      ?      ? 
1 1 1    9    0    2 o 14    3.65    0.06   13.36    0.40   13.36    0.40   13.36    0.40    3.65    0.04       ?       ?      ?      ? 
1 1 1    9    0    3 o  5   20.75    0.15  431.09    6.42  431.09    6.42  431.09    6.42   20.76    0.11       ?       ?      ?      ? 
1 1 1    9    0    4 o  4    2.54    0.04    6.46    0.23    6.46    0.23    6.46    0.23    2.54    0.03       ?       ?      ?      ? 
1 1 1    9    0    5 o 18    2.65    0.05    7.04    0.26    7.04    0.26    7.04    0.26    2.65    0.03       ?       ?      ?      ? 
1 1 1    9    0    6 o 14   11.02    0.08  121.60    1.86  121.60    1.86  121.60    1.86   11.03    0.06       ?       ?      ?      ? 
1 1 1    9    0    7 o 14   11.68    0.09  136.57    2.10  136.57    2.10  136.57    2.10   11.68    0.06       ?       ?      ?      ? 
1 1 1    9    0    8 f  0   11.10    0.09  123.30    1.93  123.30    1.93  123.30    1.93   11.10    0.06       ?       ?      ?      ? 
1 1 1    9    0    9 o 13   26.09    0.19  681.48    9.98  681.48    9.98  681.48    9.98   26.10    0.14       ?       ?      ?      ? 
1 1 1    9    0   10 o  2    7.57    0.07   57.40    1.04   57.40    1.04   57.40    1.04    7.58    0.05       ?       ?      ?      ? 
1 1 1    9    0   11 o  4    2.90    0.08    8.43    0.45    8.43    0.45    8.43    0.45    2.90    0.05       ?       ?      ?      ? 
1 1 1    9    0   12 o  9    8.11    0.08   65.88    1.23   65.88    1.23   65.88    1.23    8.12    0.05       ?       ?      ?      ? 
1 1 1    9    0   13 o 11    0.63    0.30    0.58    0.44    0.58    0.44    0.58    0.44    0.65    0.25       ?       ?      ?      ? 
1 1 1    9    0   14 o 15    0.29    0.20   -0.53    0.46   -0.53    0.46   -0.53    0.46    0.22    0.16       ?       ?      ?      ? 
1 1 1    9    0   15 o 16    4.10    0.09   16.86    0.70   16.86    0.70   16.86    0.70    4.10    0.06       ?       ?      ?      ? 
1 1 1    9    0   16 o  3    4.39    0.11   19.34    0.93   19.34    0.93   19.34    0.93    4.39    0.07       ?       ?      ?      ? 
1 1 1    9    0   17 o 19    4.02    0.09   16.22    0.73   16.22    0.73   16.22    0.73    4.03    0.06       ?       ?      ?      ? 
1 1 1    9    0   18 o 10    4.51    0.10   20.40    0.86   20.40    0.86   20.40    0.86    4.51    0.07       ?       ?      ?      ? 
1 1 1    9    0   19 o  2    3.44    0.12   11.86    0.85   11.86    0.85   11.86    0.85    3.44    0.09       ?       ?      ?      ? 
1 1 1    9    0   20 o 14    5.44    0.08   29.62    0.92   29.62    0.92   29.62    0.92    5.44    0.06       ?       ?      ?      ? 
1 1 1    9    0   21 o  8    0.47    0.30    0.10    0.59    0.10    0.59    0.10    0.59    0.40    0.25       ?       ?      ?      ? 
1 1 1    9    0   22 o 19    7.90    0.09   62.48    1.36   62.48    1.36   62.48    1.36    7.90    0.06       ?       ?      ?      ? 
1 1 1    9    0   23 o 10   10.88    0.10  118.43    2.14  118.43    2.14  118.43    2.14   10.88    0.07       ?       ?      ?      ? 
1 1 1    9    0   24 o  4    2.05    0.18    4.28    0.70    4.28    0.70    4.28    0.70    2.06    0.12       ?       ?      ?      ? 
1 1 1    9    0   25 o  5    4.65    0.10   21.62    0.91   21.62    0.91   21.62    0.91    4.65    0.07       ?       ?      ?      ? 
1 1 1    9    0   26 o 11    6.77    0.09   45.91    1.20   45.91    1.20   45.91    1.20    6.77    0.06       ?       ?      ?      ? 
1 1 1    9    0   27 o  4    2.44    0.15    6.01    0.71    6.01    0.71    6.01    0.71    2.44    0.10       ?       ?      ?      ? 
1 1 1    9    0   28 o 11    1.40    0.27    2.17    0.67    2.17    0.67    2.17    0.67    1.44    0.17       ?       ?      ?      ? 
1 1 1    9    0   29 o  1    3.13    0.12    9.87    0.77    9.87    0.77    9.87    0.77    3.14    0.09       ?       ?      ?      ? 
1 1 1    9    0   30 o 11    0.75    0.37    0.85    0.67    0.85    0.67    0.85    0.67    0.78    0.31       ?       ?      ?      ? 
1 1 1    9    0   31 o  5    0.45    0.30   -0.04    0.65   -0.04    0.65   -0.04    0.65    0.38    0.25       ?       ?      ?      ? 
1 1 1    9    0   32 o  4    4.45    0.12   19.91    1.08   19.91    1.08   19.91    1.08    4.46    0.09       ?       ?      ?      ? 
1 1 1    9    0   33 o 18    0.90    0.45    1.25    0.99    1.25    0.99    1.25    0.99    0.94    0.38       ?       ?      ?      ? 
1 1 1    9    0   34 o  9    1.71    0.21    3.10    0.71    3.10    0.71    3.10    0.71    1.74    0.15       ?       ?      ?      ? 
1 1 1    9    0   35 o  8    0.71    0.41    0.71    0.90    0.71    0.90    0.71    0.90    0.68    0.36       ?       ?      ?      ? 
1 1 1    9    0   36 o  5    4.12    0.12   17.14    1.03   17.14    1.03   17.14    1.03    4.13    0.09       ?       ?      ?      ? 
1 1 1    9    0   37 o  9    4.21    0.12   17.82    1.01   17.82    1.01   17.82    1.01    4.21    0.08       ?       ?      ?      ? 
1 1 1    9    0   38 o 19    0.73    0.40    0.82    0.80    0.82    0.80    0.82    0.80    0.73    0.34       ?       ?      ?      ? 
1 1 1    9    0   39 o  7    2.45    0.19    6.19    0.90    6.19    0.90    6.19    0.90    2.47    0.13       ?       ?      ?      ? 
1 1 1    9    0   40 o  8    0.51    0.33   -0.01    0.83   -0.01    0.83   -0.01    0.83    0.43    0.28       ?       ?      ?      ? 
1 1 1    9    0   41 o  2    0.47    0.32   -0.30    0.88   -0.30    0.88   -0.30    0.88    0.39    0.26       ?       ?      ?      ? 
1 1 1    9    0   42 o  5    0.40    0.29   -0.92    0.91   -0.92    0.91   -0.92    0.91    0.31    0.23       ?       ?      ?      ? 
1 1 1    9    0   43 o 14    0.36    0.26   -1.34    0.91   -1.34    0.91   -1.34    0.91    0.27    0.20       ?       ?      ?      ? 
1 1 1    9    0   44 o 15    0.68    0.41    0.76    0.94    0.76    0.94    0.76    0.94    0.67    0.36       ?       ?      ?      ? 
1 1 1    9    0   45 o  9    2.25    0.23    5.55    1.01    5.55    1.01    5.55    1.01    2.31    0.16       ?       ?      ?      ? 
1 1 1    9    0   46 o  6    0.41    0.29   -0.57    0.90   -0.57    0.90   -0.57    0.90    0.34    0.24       ?       ?      ?      ? 
1 1 1    9    0   47 o 11    0.57    0.38    0.46    1.19    0.46    1.19    0.46    1.19    0.54    0.35       ?       ?      ?      ? 
1 1 1    9    0   48 o  2    1.36    0.40    2.93    0.96    2.93    0.96    2.93    0.96    1.56    0.23       ?       ?      ?      ? 
1 1 1    9    0   49 o 18    0.40    0.29   -0.82    1.11   -0.82    1.11   -0.82    1.11    0.33    0.24       ?       ?      ?      ? 
1 1 1    9    0   50 o 10    0.38    0.28   -0.30    0.95   -0.30    0.95   -0.30    0.95    0.34    0.24       ?       ?      ?      ? 
1 1 1    9    0   51 o 15    0.48    0.33    0.88    0.91    0.88    0.91    0.88    0.91    0.53    0.32       ?       ?      ?      ? 
1 1 1    9    1    0 f  0    2.14    0.08    4.59    0.35    4.59    0.35    4.59    0.35    2.14    0.06       ?       ?      ?      ? 
1 1 1    9    1    1 o 14    9.83    0.06   96.58    1.27   98.19    1.84   95.08    1.77    9.91    0.09    9.75    0.09   0.16   0.13 
1 1 1    9    1    2 o 12    2.58    0.03    6.65    0.15    6.71    0.20    6.59    0.21    2.59    0.04    2.57    0.04   0.02   0.06 
1 1 1    9    1    3 o 12   11.95    0.06  142.79    1.54  142.06    2.12  143.61    2.23   11.92    0.09   11.98    0.09  -0.06   0.13 
1 1 1    9    1    4 o 18   10.83    0.06  117.28    1.29  116.32    1.76  118.41    1.91   10.78    0.08   10.88    0.09  -0.10   0.12 
1 1 1    9    1    5 o  1   11.06    0.06  122.26    1.36  123.09    1.87  121.32    1.97   11.09    0.08   11.01    0.09   0.08   0.12 
1 1 1    9    1    6 o 14   23.62    0.12  558.31    5.89  559.50    8.17  557.02    8.50   23.63    0.17   23.58    0.18   0.05   0.25 
1 1 1    9    1    7 o  3    8.80    0.05   77.46    0.91   78.58    1.27   76.28    1.29    8.86    0.07    8.73    0.07   0.13   0.10 
1 1 1    9    1    8 f  0   14.21    0.08  202.13    2.21  201.60    3.05  202.73    3.20   14.19    0.11   14.23    0.11  -0.04   0.16 
1 1 1    9    1    9 o 11    4.89    0.04   23.92    0.42   24.39    0.58   23.40    0.60    4.94    0.06    4.84    0.06   0.10   0.09 
1 1 1    9    1   10 o  7    5.14    0.04   26.39    0.45   26.99    0.64   25.81    0.63    5.19    0.06    5.08    0.06   0.11   0.09 
1 1 1    9    1   11 o 10    3.51    0.05   12.34    0.35   12.15    0.48   12.55    0.50    3.48    0.07    3.54    0.07  -0.06   0.10 
1 1 1    9    1   12 o 13    3.32    0.05   11.05    0.36   11.32    0.50   10.76    0.52    3.36    0.07    3.28    0.08   0.08   0.11 
1 1 1    9    1   13 o  1    4.51    0.05   20.34    0.46   20.17    0.63   20.52    0.66    4.49    0.07    4.53    0.07  -0.04   0.10 
1 1 1    9    1   14 o 11   11.23    0.07  126.08    1.50  128.02    2.11  124.08    2.15   11.31    0.09   11.13    0.10   0.18   0.13 
1 1 1    9    1   15 o 16    0.49    0.21    0.00    0.36    0.38    0.51   -0.39    0.51    0.71    0.27    0.49    0.23   0.22   0.35 
1 1 1    9    1   16 o 11    3.31    0.08   10.96    0.55   11.02    0.76   10.90    0.81    3.32    0.12    3.30    0.12   0.02   0.17 
1 1 1    9    1   17 o  9    4.05    0.06   16.43    0.51   15.99    0.71   16.89    0.73    4.00    0.09    4.11    0.09  -0.11   0.12 
1 1 1    9    1   18 o 19    2.82    0.09    7.97    0.50    7.77    0.69    8.18    0.71    2.79    0.12    2.86    0.12  -0.07   0.18 
1 1 1    9    1   19 o 10    4.82    0.07   23.21    0.68   23.28    0.96   23.14    0.95    4.82    0.10    4.81    0.10   0.01   0.14 
1 1 1    9    1   20 o 18    7.81    0.06   61.01    0.96   60.32    1.37   61.68    1.35    7.77    0.09    7.85    0.09  -0.09   0.12 
1 1 1    9    1   21 o 15    9.53    0.07   90.83    1.24   92.17    1.81   89.64    1.70    9.60    0.09    9.47    0.09   0.13   0.13 
1 1 1    9    1   22 o  3    7.44    0.06   55.43    0.91   56.32    1.32   54.60    1.27    7.50    0.09    7.39    0.09   0.11   0.12 
1 1 1    9    1   23 o  7    4.47    0.07   20.00    0.61   20.02    0.88   19.99    0.86    4.47    0.10    4.47    0.10   0.00   0.14 
1 1 1    9    1   24 o  6    9.47    0.07   89.64    1.26   88.57    1.78   90.71    1.78    9.41    0.09    9.52    0.09  -0.11   0.13 
1 1 1    9    1   25 o  6    4.87    0.07   23.71    0.66   24.90    0.96   22.65    0.90    4.99    0.10    4.76    0.09   0.23   0.13 
1 1 1    9    1   26 o 16    3.44    0.08   11.84    0.55   13.04    0.80   10.73    0.77    3.61    0.11    3.27    0.12   0.34   0.16 
1 1 1    9    1   27 o  5    1.85    0.14    3.41    0.50    4.69    0.71    2.15    0.71    2.16    0.16    1.46    0.24   0.70   0.29 
1 1 1    9    1   28 o  1    1.67    0.14    2.79    0.48    2.63    0.67    2.95    0.68    1.62    0.21    1.71    0.20  -0.09   0.29 
1 1 1    9    1   29 o  5    3.93    0.07   15.43    0.58   15.56    0.82   15.31    0.83    3.94    0.10    3.91    0.11   0.03   0.15 
1 1 1    9    1   30 o  9    6.25    0.07   39.09    0.82   40.61    1.16   37.58    1.15    6.37    0.09    6.12    0.09   0.24   0.13 
1 1 1    9    1   31 o  3    1.15    0.21    1.38    0.47    1.95    0.65    0.78    0.67    1.36    0.25    0.90    0.31   0.46   0.40 
1 1 1    9    1   32 o 13    1.58    0.18    2.52    0.56    3.41    0.78    1.63    0.79    1.83    0.21    1.23    0.32   0.60   0.38 
1 1 1    9    1   33 f  0    2.84    0.12    8.14    0.69    8.86    1.00    7.47    0.96    2.96    0.17    2.72    0.18   0.24   0.24 
1 1 1    9    1   34 f  0    1.13    0.23    1.35    0.50    2.04    0.70    0.65    0.71    1.38    0.26    0.86    0.31   0.52   0.41 
1 1 1    9    1   35 o  2    2.33    0.14    5.48    0.66    6.01    0.95    4.97    0.93    2.43    0.20    2.20    0.21   0.22   0.29 
1 1 1    9    1   36 o 10    4.52    0.08   20.56    0.74   19.15    1.04   22.05    1.06    4.36    0.12    4.68    0.11  -0.32   0.16 
1 1 1    9    1   37 o  2    6.43    0.07   41.53    0.94   40.03    1.36   42.94    1.31    6.30    0.11    6.53    0.10  -0.23   0.15 
1 1 1    9    1   38 o 11    0.76    0.28    0.51    0.55    1.07    0.79   -0.02    0.77    1.01    0.34    0.69    0.30   0.32   0.45 
1 1 1    9    1   39 o  9    2.11    0.15    4.53    0.61    4.28    0.87    4.78    0.87    2.03    0.21    2.15    0.20  -0.12   0.29 
1 1 1    9    1   40 o  6    0.81    0.29    0.64    0.61    0.53    0.88    0.74    0.85    0.85    0.34    0.90    0.34  -0.05   0.48 
1 1 1    9    1   41 o  1    1.78    0.19    3.31    0.67    2.50    0.98    4.03    0.93    1.46    0.34    1.95    0.24  -0.48   0.42 
1 1 1    9    1   42 o 18    3.01    0.13    9.27    0.77    8.70    1.10    9.81    1.07    2.88    0.19    3.07    0.17  -0.19   0.26 
1 1 1    9    1   43 o 12    0.72    0.29    0.37    0.67    0.23    0.98    0.50    0.93    0.77    0.34    0.82    0.34  -0.04   0.48 
1 1 1    9    1   44 f  0    2.00    0.17    4.24    0.68    4.91    0.99    3.63    0.95    2.10    0.24    1.78    0.27   0.32   0.36 
1 1 1    9    1   45 o  6    2.69    0.14    7.58    0.73    7.20    1.03    7.95    1.03    2.55    0.20    2.70    0.19  -0.14   0.28 
1 1 1    9    1   46 o  5    1.32    0.26    2.16    0.65    2.65    0.93    1.68    0.92    1.37    0.34    1.04    0.36   0.32   0.50 
1 1 1    9    1   47 o  7    0.54    0.26   -0.44    0.84    0.45    1.21   -1.31    1.18    0.71    0.33    0.55    0.27   0.16   0.43 
1 1 1    9    1   48 o 15    0.69    0.29    0.71    0.66    1.44    0.95    0.02    0.92    0.84    0.35    0.59    0.28   0.24   0.45 
1 1 1    9    1   49 o  8    0.54    0.26   -0.00    0.77   -0.11    1.09    0.10    1.08    0.57    0.28    0.58    0.28  -0.02   0.40 
1 1 1    9    1   50 o 14    1.03    0.31    2.23    0.68    1.86    0.95    2.62    0.97    0.73    0.33    0.88    0.36  -0.14   0.48 
1 1 1    9    1   51 o 19    0.36    0.18   -0.82    0.61   -0.66    0.85   -0.99    0.88    0.42    0.21    0.40    0.21   0.01   0.30 
1 1 1    9    2    0 o 10    2.71    0.07    7.34    0.40    7.34    0.40    7.34    0.40    2.71    0.05       ?       ?      ?      ? 
1 1 1    9    2    1 o  6   14.09    0.09  198.65    2.45  203.78    3.39  193.09    3.53   14.27    0.12   13.89    0.13   0.38   0.17 
1 1 1    9    2    2 o  8    9.98    0.06   99.57    1.12  100.09    1.58   99.03    1.60   10.00    0.08    9.95    0.08   0.05   0.11 
1 1 1    9    2    3 o 11    4.17    0.03   17.39    0.27   17.35    0.38   17.43    0.38    4.17    0.05    4.17    0.05  -0.01   0.06 
1 1 1    9    2    4 o  3    4.09    0.03   16.74    0.25   17.04    0.36   16.45    0.36    4.13    0.04    4.06    0.04   0.07   0.06 
1 1 1    9    2    5 f  0    7.55    0.04   57.06    0.67   57.50    0.94   56.60    0.96    7.58    0.06    7.52    0.06   0.06   0.09 
1 1 1    9    2    6 o  7   18.29    0.10  334.59    3.56  335.44    4.94  333.68    5.14   18.30    0.14   18.25    0.14   0.05   0.20 
1 1 1    9    2    7 f  0    5.07    0.04   25.70    0.39   26.86    0.56   24.56    0.55    5.18    0.05    4.96    0.06   0.23   0.08 
1 1 1    9    2    8 o 11    5.87    0.04   34.45    0.49   33.84    0.67   35.13    0.71    5.82    0.06    5.93    0.06  -0.11   0.08 
1 1 1    9    2    9 o  2    4.44    0.04   19.68    0.38   18.66    0.51   20.95    0.57    4.32    0.06    4.58    0.06  -0.26   0.09 
1 1 1    9    2   10 o 12    7.50    0.05   56.23    0.75   56.90    1.04   55.49    1.08    7.54    0.07    7.45    0.07   0.09   0.10 
1 1 1    9    2   11 o 10    1.61    0.09    2.60    0.29    2.85    0.39    2.30    0.42    1.69    0.11    1.52    0.14   0.17   0.18 
1 1 1    9    2   12 o  8   11.74    0.07  137.86    1.63  136.12    2.19  140.06    2.46   11.66    0.09   11.83    0.10  -0.17   0.14 
1 1 1    9    2   13 o  4    4.65    0.05   21.66    0.47   21.82    0.65   21.48    0.68    4.67    0.07    4.63    0.07   0.04   0.10 
1 1 1    9    2   14 o  2    3.40    0.06   11.59    0.40   11.50    0.55   11.70    0.59    3.39    0.08    3.42    0.09  -0.03   0.12 
1 1 1    9    2   15 o  5    5.41    0.06   29.24    0.63   29.78    0.89   28.70    0.89    5.46    0.08    5.36    0.08   0.10   0.12 
1 1 1    9    2   16 o 15    1.80    0.13    3.24    0.48    3.12    0.66    3.37    0.69    1.77    0.19    1.83    0.19  -0.07   0.26 
1 1 1    9    2   17 o 11    3.43    0.07   11.75    0.46   11.40    0.65   12.12    0.66    3.38    0.10    3.48    0.09  -0.10   0.13 
1 1 1    9    2   18 o 16    8.88    0.07   78.81    1.27   79.06    1.77   78.55    1.82    8.89    0.10    8.86    0.10   0.03   0.14 
1 1 1    9    2   19 o  5    5.89    0.07   34.71    0.78   34.17    1.07   35.33    1.14    5.84    0.09    5.94    0.10  -0.10   0.13 
1 1 1    9    2   20 o 18   10.17    0.07  103.48    1.37  102.97    1.94  103.99    1.95   10.15    0.10   10.20    0.10  -0.05   0.14 
1 1 1    9    2   21 o 10    4.23    0.07   17.87    0.55   17.88    0.78   17.86    0.78    4.23    0.09    4.23    0.09   0.00   0.13 
1 1 1    9    2   22 o  1    4.72    0.06   22.30    0.61   23.36    0.87   21.27    0.86    4.83    0.09    4.61    0.09   0.22   0.13 
1 1 1    9    2   23 o  1    2.66    0.10    7.05    0.52    6.85    0.73    7.26    0.73    2.62    0.14    2.69    0.14  -0.08   0.19 
1 1 1    9    2   24 f  0    5.18    0.07   26.84    0.69   26.97    0.98   26.71    0.98    5.19    0.09    5.17    0.09   0.02   0.13 
1 1 1    9    2   25 o  7    1.78    0.14    3.19    0.50    3.26    0.71    3.11    0.71    1.80    0.20    1.76    0.20   0.04   0.28 
1 1 1    9    2   26 o 10    8.13    0.07   66.12    1.06   65.71    1.49   66.53    1.50    8.10    0.09    8.15    0.09  -0.05   0.13 
1 1 1    9    2   27 f  0    6.72    0.07   45.24    0.88   45.21    1.22   45.28    1.26    6.72    0.09    6.72    0.09  -0.00   0.13 
1 1 1    9    2   28 o  3    3.60    0.08   12.94    0.57   13.43    0.80   12.44    0.81    3.66    0.11    3.52    0.12   0.14   0.16 
1 1 1    9    2   29 o 19    1.68    0.14    2.83    0.48    2.37    0.67    3.33    0.70    1.53    0.22    1.82    0.19  -0.29   0.29 
1 1 1    9    2   30 o 13    5.92    0.07   35.07    0.78   35.21    1.10   34.94    1.10    5.93    0.09    5.90    0.09   0.02   0.13 
1 1 1    9    2   31 o  6    5.20    0.07   27.07    0.71   26.59    0.99   27.56    1.01    5.15    0.10    5.24    0.10  -0.09   0.14 
1 1 1    9    2   32 o  9    3.25    0.10   10.62    0.66   10.28    0.91   10.99    0.94    3.19    0.14    3.30    0.14  -0.11   0.20 
1 1 1    9    2   33 o 19    1.00    0.28    1.06    0.57    0.57    0.81    1.54    0.80    0.87    0.33    1.20    0.33  -0.33   0.47 
1 1 1    9    2   34 o  5    0.66    0.25    0.32    0.47   -0.18    0.66    0.82    0.66    0.61    0.27    0.91    0.31  -0.30   0.41 
1 1 1    9    2   35 o 17    2.91    0.12    8.54    0.70    9.63    1.02    7.59    0.96    3.08    0.17    2.73    0.18   0.35   0.24 
1 1 1    9    2   36 o  3    4.25    0.09   18.11    0.72   18.71    1.04   17.55    1.00    4.31    0.12    4.17    0.12   0.14   0.17 
1 1 1    9    2   37 o  7    4.88    0.08   23.89    0.75   24.91    1.06   22.90    1.05    4.97    0.11    4.77    0.11   0.21   0.15 
1 1 1    9    2   38 o  6    2.26    0.13    5.18    0.59    5.53    0.83    4.82    0.84    2.32    0.18    2.16    0.19   0.16   0.26 
1 1 1    9    2   39 o 17    2.35    0.13    5.59    0.61    5.69    0.86    5.50    0.87    2.35    0.18    2.31    0.19   0.04   0.26 
1 1 1    9    2   40 o  2    2.67    0.12    7.21    0.66    7.76    0.97    6.74    0.90    2.74    0.18    2.56    0.17   0.19   0.25 
1 1 1    9    2   41 o 10    1.08    0.29    1.32    0.63    1.29    0.92    1.33    0.87    1.07    0.36    1.08    0.35  -0.01   0.50 
1 1 1    9    2   42 o  5    2.40    0.15    5.93    0.70    6.41    1.03    5.52    0.95    2.46    0.21    2.28    0.21   0.18   0.30 
1 1 1    9    2   43 o 11    2.42    0.15    6.08    0.71    5.99    1.04    6.17    0.98    2.35    0.22    2.40    0.20  -0.05   0.30 
1 1 1    9    2   44 o 18    3.06    0.12    9.65    0.76   10.46    1.09    8.89    1.06    3.14    0.17    2.88    0.18   0.26   0.25 
1 1 1    9    2   45 o 10    1.11    0.30    1.59    0.68    1.62    1.00    1.55    0.94    1.06    0.37    1.05    0.37   0.01   0.52 
1 1 1    9    2   46 o 19    0.93    0.31    1.20    0.66    1.17    0.95    1.23    0.92    0.90    0.36    0.91    0.35  -0.02   0.50 
1 1 1    9    2   47 o  4    0.80    0.33    1.07    0.86   -0.37    1.16    2.78    1.27    0.62    0.30    1.09    0.42  -0.47   0.51 
1 1 1    9    2   48 o 14    0.51    0.24   -0.19    0.67    0.09    0.97   -0.45    0.92    0.61    0.29    0.54    0.26   0.07   0.39 
1 1 1    9    2   49 o  2    0.52    0.25   -0.02    0.74    0.13    1.02   -0.19    1.07    0.58    0.28    0.55    0.27   0.02   0.39 
1 1 1    9    2   50 f  0    0.45    0.22   -0.19    0.65    0.04    0.90   -0.43    0.92    0.51    0.25    0.47    0.24   0.03   0.34 
1 1 1    9    2   51 o  8    0.55    0.25    0.73    0.62    0.54    0.87    0.92    0.87    0.51    0.25    0.55    0.26  -0.04   0.36 
1 1 1    9    3    0 o  8    2.73    0.05    7.44    0.28    7.44    0.28    7.44    0.28    2.73    0.04       ?       ?      ?      ? 
1 1 1    9    3    1 o 14   10.19    0.06  103.84    1.25  104.27    1.75  103.39    1.79   10.21    0.09   10.17    0.09   0.04   0.12 
1 1 1    9    3    2 o 10   15.22    0.08  231.88    2.52  230.94    3.55  232.83    3.58   15.19    0.12   15.25    0.12  -0.06   0.17 
1 1 1    9    3    3 o  6   10.66    0.06  113.68    1.21  113.94    1.72  113.42    1.71   10.67    0.08   10.65    0.08   0.02   0.11 
1 1 1    9    3    4 o 17    2.67    0.03    7.13    0.17    7.64    0.25    6.67    0.23    2.76    0.04    2.58    0.05   0.18   0.06 
1 1 1    9    3    5 o 16    2.20    0.04    4.83    0.17    4.76    0.24    4.91    0.24    2.18    0.05    2.22    0.05  -0.03   0.08 
1 1 1    9    3    6 o 17    2.75    0.04    7.56    0.21    7.77    0.30    7.35    0.29    2.79    0.05    2.71    0.05   0.08   0.08 
1 1 1    9    3    7 o 15    6.61    0.04   43.74    0.57   44.35    0.79   43.11    0.81    6.66    0.06    6.56    0.06   0.09   0.09 
1 1 1    9    3    8 o  4    3.69    0.04   13.63    0.32   13.15    0.42   14.27    0.48    3.63    0.06    3.78    0.06  -0.15   0.09 
1 1 1    9    3    9 o 12   15.42    0.09  238.00    2.65  239.47    3.61  236.28    3.91   15.47    0.12   15.36    0.13   0.10   0.17 
1 1 1    9    3   10 o 14    3.90    0.05   15.24    0.36   15.02    0.49   15.51    0.53    3.87    0.06    3.94    0.07  -0.06   0.09 
1 1 1    9    3   11 o  9    3.41    0.05   11.62    0.35   11.45    0.48   11.81    0.51    3.38    0.07    3.44    0.07  -0.05   0.10 
1 1 1    9    3   12 o  7    5.42    0.05   29.41    0.52   30.60    0.73   28.21    0.74    5.53    0.07    5.31    0.07   0.22   0.10 
1 1 1    9    3   13 o 12    2.98    0.06    8.90    0.36    9.19    0.51    8.60    0.51    3.03    0.08    2.93    0.09   0.10   0.12 
1 1 1    9    3   14 o 15    2.21    0.08    4.88    0.35    5.25    0.49    4.51    0.49    2.29    0.11    2.12    0.12   0.17   0.16 
1 1 1    9    3   15 o 10    4.28    0.06   18.29    0.52   18.76    0.73   17.83    0.73    4.33    0.08    4.22    0.09   0.11   0.12 
1 1 1    9    3   16 o 17    6.57    0.06   43.15    0.85   44.07    1.22   42.27    1.19    6.64    0.09    6.50    0.09   0.14   0.13 
1 1 1    9    3   17 o 13    4.64    0.06   21.57    0.56   21.10    0.77   22.11    0.83    4.59    0.08    4.70    0.09  -0.11   0.12 
1 1 1    9    3   18 o 18    9.80    0.08   95.99    1.51   97.64    2.13   94.29    2.16    9.88    0.11    9.71    0.11   0.17   0.15 
1 1 1    9    3   19 o 12    1.58    0.15    2.51    0.46    1.74    0.63    3.40    0.67    1.29    0.25    1.84    0.18  -0.55   0.31 
1 1 1    9    3   20 o 10   17.30    0.10  299.49    3.47  299.95    4.75  298.96    5.08   17.31    0.14   17.28    0.15   0.03   0.20 
1 1 1    9    3   21 o  5    5.82    0.06   33.84    0.71   33.34    0.96   34.44    1.05    5.77    0.08    5.87    0.09  -0.09   0.12 
1 1 1    9    3   22 o  5   11.78    0.07  138.86    1.72  140.58    2.43  137.12    2.44   11.85    0.10   11.71    0.10   0.15   0.15 
1 1 1    9    3   23 o  4   10.45    0.07  109.27    1.45  108.86    2.01  109.70    2.07   10.43    0.10   10.47    0.10  -0.04   0.14 
1 1 1    9    3   24 o 16    1.34    0.19    1.79    0.50    2.66    0.68    0.82    0.72    1.63    0.21    0.94    0.32   0.69   0.38 
1 1 1    9    3   25 o 11    8.94    0.07   79.93    1.18   79.98    1.64   79.88    1.68    8.94    0.09    8.93    0.09   0.01   0.13 
1 1 1    9    3   26 o 10    6.94    0.06   48.20    0.89   49.13    1.25   47.26    1.26    7.01    0.09    6.87    0.09   0.13   0.13 
1 1 1    9    3   27 o  7    4.17    0.07   17.42    0.61   16.34    0.84   18.62    0.88    4.04    0.10    4.31    0.10  -0.27   0.15 
1 1 1    9    3   28 o  3    2.95    0.09    8.69    0.52    8.78    0.74    8.60    0.74    2.96    0.13    2.93    0.13   0.03   0.18 
1 1 1    9    3   29 o 18    4.94    0.07   24.38    0.66   24.89    0.95   23.91    0.93    4.98    0.10    4.88    0.09   0.10   0.13 
1 1 1    9    3   30 o  8    5.41    0.07   29.35    0.72   30.20    1.03   28.56    1.00    5.49    0.09    5.34    0.09   0.15   0.13 
1 1 1    9    3   31 o 17    6.70    0.06   44.99    0.87   47.44    1.27   42.82    1.20    6.88    0.09    6.53    0.09   0.34   0.13 
1 1 1    9    3   32 o 19    2.63    0.12    6.96    0.61    6.95    0.87    6.98    0.85    2.62    0.17    2.63    0.16  -0.01   0.23 
1 1 1    9    3   33 o  8    4.29    0.09   18.48    0.74   18.32    1.06   18.63    1.04    4.27    0.12    4.30    0.12  -0.04   0.17 
1 1 1    9    3   34 o  1    1.98    0.13    3.97    0.51    4.54    0.75    3.47    0.70    2.11    0.18    1.85    0.19   0.27   0.26 
1 1 1    9    3   35 o 12    6.09    0.09   37.22    1.07   36.43    1.55   37.93    1.49    6.01    0.13    6.13    0.12  -0.13   0.18 
1 1 1    9    3   36 o 13    3.18    0.10   10.19    0.63   10.24    0.92   10.14    0.86    3.18    0.14    3.17    0.14   0.01   0.20 
1 1 1    9    3   37 o  4    0.74    0.27    0.48    0.52    0.08    0.75    0.86    0.72    0.71    0.30    0.93    0.32  -0.22   0.44 
1 1 1    9    3   38 o 17    0.87    0.28    0.79    0.55    0.92    0.81    0.68    0.75    0.96    0.34    0.87    0.32   0.09   0.47 
1 1 1    9    3   39 o 15    3.22    0.10   10.46    0.67   11.06    0.96    9.90    0.94    3.29    0.15    3.12    0.15   0.18   0.21 
1 1 1    9    3   40 o 13    4.60    0.09   21.31    0.81   20.94    1.13   21.70    1.16    4.54    0.12    4.62    0.13  -0.08   0.18 
1 1 1    9    3   41 o  9    0.87    0.30    0.79    0.63    0.66    0.90    0.92    0.89    0.88    0.35    0.95    0.35  -0.07   0.49 
1 1 1    9    3   42 o 16    1.19    0.28    1.63    0.66    1.63    0.93    1.63    0.93    1.16    0.36    1.16    0.36  -0.00   0.51 
1 1 1    9    3   43 o  5    3.46    0.11   12.24    0.79   11.48    1.13   12.95    1.10    3.31    0.17    3.52    0.16  -0.22   0.23 
1 1 1    9    3   44 o 16    0.54    0.25   -0.39    0.66   -1.05    0.96    0.21    0.91    0.57    0.28    0.74    0.32  -0.16   0.42 
1 1 1    9    3   45 f  0    0.66    0.28    0.25    0.67    0.50    0.98    0.03    0.91    0.79    0.34    0.69    0.31   0.10   0.46 
1 1 1    9    3   46 o  1    0.83    0.30    0.91    0.66   -0.10    0.97    1.80    0.91    0.66    0.31    1.08    0.36  -0.42   0.47 
1 1 1    9    3   47 o 14    0.63    0.29    0.21    0.84   -1.94    1.17    2.56    1.22    0.51    0.25    1.06    0.41  -0.55   0.48 
1 1 1    9    3   48 o  6    0.66    0.28    0.61    0.65    0.16    0.92    1.06    0.93    0.61    0.29    0.75    0.33  -0.14   0.44 
1 1 1    9    3   49 f  0    0.57    0.27    0.34    0.76    0.53    1.07    0.15    1.09    0.61    0.30    0.58    0.28   0.04   0.41 
1 1 1    9    3   50 o  4    0.59    0.27    0.78    0.68    0.33    0.97    1.22    0.95    0.53    0.26    0.62    0.29  -0.09   0.39 
1 1 1    9    3   51 o 17    0.47    0.23    0.22    0.63    0.44    0.89   -0.00    0.89    0.50    0.25    0.47    0.23   0.04   0.34 
1 1 1    9    4    0 o 16   13.26    0.11  175.92    2.93  175.92    2.93  175.92    2.93   13.26    0.08       ?       ?      ?      ? 
1 1 1    9    4    1 o 12    5.35    0.04   28.66    0.41   29.58    0.59   27.73    0.58    5.44    0.05    5.27    0.06   0.17   0.08 
1 1 1    9    4    2 o 10   15.25    0.08  232.59    2.53  235.03    3.61  230.23    3.54   15.32    0.12   15.17    0.12   0.16   0.17 
1 1 1    9    4    3 o 10   11.79    0.06  139.02    1.47  137.72    2.06  140.36    2.10   11.73    0.09   11.84    0.09  -0.11   0.12 
1 1 1    9    4    4 o 17    5.01    0.03   25.08    0.34   25.74    0.49   24.47    0.47    5.07    0.05    4.95    0.05   0.13   0.07 
1 1 1    9    4    5 o 17    8.87    0.05   78.60    0.88   79.07    1.24   78.13    1.26    8.89    0.07    8.84    0.07   0.05   0.10 
1 1 1    9    4    6 f  0    5.07    0.04   25.71    0.38   26.18    0.53   25.23    0.54    5.12    0.05    5.02    0.05   0.09   0.07 
1 1 1    9    4    7 o 17    4.02    0.04   16.18    0.31   15.89    0.43   16.49    0.45    3.99    0.05    4.06    0.06  -0.07   0.08 
1 1 1    9    4    8 o 12    8.08    0.05   65.27    0.80   64.65    1.10   65.96    1.16    8.04    0.07    8.12    0.07  -0.08   0.10 
1 1 1    9    4    9 o 16    9.68    0.06   93.78    1.09   93.31    1.52   94.29    1.57    9.66    0.08    9.71    0.08  -0.05   0.11 
1 1 1    9    4   10 o  2   11.12    0.06  123.66    1.41  124.14    1.98  123.16    2.01   11.14    0.09   11.09    0.09   0.04   0.13 
1 1 1    9    4   11 o 14   12.90    0.07  166.45    1.86  165.20    2.59  167.79    2.68   12.85    0.10   12.95    0.10  -0.10   0.14 
1 1 1    9    4   12 o 16    1.12    0.13    1.25    0.29    0.37    0.40    2.23    0.42    0.66    0.24    1.49    0.14  -0.83   0.28 
1 1 1    9    4   13 o 19    4.30    0.05   18.52    0.44   19.40    0.62   17.62    0.63    4.40    0.07    4.20    0.07   0.21   0.10 
1 1 1    9    4   14 o 13   12.02    0.07  144.63    1.69  147.30    2.38  141.90    2.41   12.13    0.10   11.91    0.10   0.22   0.14 
1 1 1    9    4   15 o 11    2.48    0.09    6.15    0.43    5.71    0.61    6.58    0.61    2.39    0.13    2.56    0.12  -0.18   0.17 
1 1 1    9    4   16 o 19    1.78    0.12    3.16    0.42    3.30    0.58    3.00    0.61    1.82    0.16    1.73    0.18   0.09   0.24 
1 1 1    9    4   17 o  5    5.27    0.06   27.82    0.61   27.64    0.85   28.02    0.89    5.26    0.08    5.29    0.08  -0.04   0.12 
1 1 1    9    4   18 o  3    0.63    0.24    0.24    0.43    0.03    0.61    0.47    0.62    0.65    0.27    0.79    0.29  -0.14   0.40 
1 1 1    9    4   19 o 14    8.71    0.07   75.87    1.17   77.71    1.64   73.95    1.68    8.81    0.09    8.60    0.10   0.22   0.13 
1 1 1    9    4   20 f  0    5.55    0.06   30.81    0.69   32.20    0.94   29.20    1.01    5.67    0.08    5.40    0.09   0.27   0.13 
1 1 1    9    4   21 o  5    2.61    0.09    6.83    0.47    6.95    0.65    6.70    0.69    2.63    0.12    2.59    0.13   0.05   0.18 
1 1 1    9    4   22 o 14    4.36    0.07   18.97    0.60   18.81    0.83   19.16    0.88    4.34    0.10    4.38    0.10  -0.04   0.14 
1 1 1    9    4   23 o  2    8.90    0.07   79.18    1.17   80.06    1.62   78.22    1.69    8.95    0.09    8.84    0.10   0.10   0.13 
1 1 1    9    4   24 o  7    5.23    0.07   27.37    0.70   27.55    0.96   27.17    1.02    5.25    0.09    5.21    0.10   0.04   0.13 
1 1 1    9    4   25 o  5    9.15    0.07   83.69    1.21   83.95    1.70   83.42    1.72    9.16    0.09    9.13    0.09   0.03   0.13 
1 1 1    9    4   26 o  8    6.20    0.06   38.49    0.80   39.68    1.14   37.31    1.13    6.30    0.09    6.10    0.09   0.19   0.13 
1 1 1    9    4   27 o 17    2.53    0.10    6.43    0.52    7.11    0.72    5.73    0.73    2.66    0.14    2.39    0.15   0.27   0.21 
1 1 1    9    4   28 o 11    4.18    0.07   17.47    0.61   17.84    0.86   17.10    0.87    4.22    0.10    4.13    0.11   0.09   0.15 
1 1 1    9    4   29 o  3    0.66    0.25    0.32    0.45   -0.98    0.64    1.64    0.64    0.47    0.23    1.25    0.26  -0.78   0.35 
1 1 1    9    4   30 o  5    1.07    0.22    1.19    0.45    0.85    0.63    1.55    0.64    0.92    0.30    1.21    0.27  -0.29   0.40 
1 1 1    9    4   31 o  5    1.57    0.15    2.47    0.46    2.75    0.66    2.20    0.65    1.65    0.20    1.47    0.22   0.18   0.30 
1 1 1    9    4   32 o  3    2.08    0.14    4.36    0.60    4.88    0.83    3.82    0.86    2.19    0.19    1.94    0.22   0.26   0.29 
1 1 1    9    4   33 o 19    2.25    0.13    5.10    0.58    3.72    0.84    6.38    0.81    1.91    0.22    2.51    0.16  -0.60   0.27 
1 1 1    9    4   34 o 13    3.73    0.08   13.93    0.62   15.22    0.90   12.77    0.85    3.89    0.12    3.56    0.12   0.33   0.17 
1 1 1    9    4   35 o 11    3.83    0.10   14.73    0.77   13.96    1.09   15.48    1.08    3.71    0.15    3.91    0.14  -0.20   0.20 
1 1 1    9    4   36 o  4    0.89    0.27    0.84    0.52    1.40    0.77    0.35    0.71    1.13    0.32    0.77    0.31   0.36   0.45 
1 1 1    9    4   37 o 19    2.31    0.12    5.37    0.57    4.96    0.83    5.75    0.79    2.20    0.19    2.38    0.17  -0.17   0.25 
1 1 1    9    4   38 o 10    1.38    0.21    1.97    0.57    2.59    0.83    1.41    0.78    1.54    0.28    1.12    0.33   0.42   0.43 
1 1 1    9    4   39 o  9    4.13    0.09   17.18    0.74   16.25    1.07   18.07    1.04    4.00    0.13    4.22    0.12  -0.22   0.18 
1 1 1    9    4   40 o  3    1.23    0.25    1.68    0.61    1.02    0.86    2.31    0.85    0.98    0.35    1.43    0.31  -0.45   0.46 
1 1 1    9    4   41 o 13    1.36    0.25    2.02    0.65    2.55    0.95    1.55    0.90    1.48    0.33    1.15    0.35   0.34   0.48 
1 1 1    9    4   42 o  6    1.61    0.21    2.75    0.68    3.43    0.98    2.12    0.95    1.76    0.28    1.33    0.35   0.44   0.45 
1 1 1    9    4   43 o 12    3.20    0.12   10.49    0.76    9.62    1.09   11.33    1.07    3.02    0.18    3.29    0.16  -0.27   0.24 
1 1 1    9    4   44 o  7    0.72    0.29    0.41    0.66    0.64    0.95    0.20    0.92    0.84    0.35    0.74    0.32   0.10   0.47 
1 1 1    9    4   45 o 16    2.82    0.13    8.33    0.74    8.35    1.06    8.32    1.04    2.76    0.19    2.75    0.19   0.00   0.27 
1 1 1    9    4   46 o 11    0.68    0.28    0.43    0.65    1.23    0.93   -0.33    0.91    0.91    0.35    0.61    0.29   0.30   0.46 
1 1 1    9    4   47 o  5    0.77    0.32    0.96    0.82    0.01    1.17    1.85    1.14    0.65    0.31    0.93    0.38  -0.27   0.49 
1 1 1    9    4   48 o 18    1.62    0.22    3.38    0.70    2.42    1.01    4.26    0.97    1.04    0.38    1.66    0.30  -0.62   0.48 
1 1 1    9    4   49 o 11    0.78    0.32    1.41    0.77    1.52    1.08    1.30    1.08    0.72    0.33    0.69    0.32   0.03   0.46 
1 1 1    9    4   50 f  0    0.39    0.20   -0.77    0.66   -1.17    0.97   -0.42    0.91    0.43    0.22    0.46    0.23  -0.04   0.32 
1 1 1    9    4   51 o 14    0.93    0.30    2.07    0.63    2.67    0.90    1.48    0.89    0.84    0.34    0.62    0.29   0.22   0.45 
1 1 1    9    5    0 o 15    5.43    0.06   29.54    0.63   29.54    0.63   29.54    0.63    5.43    0.04       ?       ?      ?      ? 
1 1 1    9    5    1 o  2   11.04    0.07  121.90    1.44  123.93    2.06  119.96    2.01   11.13    0.09   10.95    0.09   0.18   0.13 
1 1 1    9    5    2 o 10    3.56    0.04   12.64    0.28   12.44    0.38   12.87    0.41    3.53    0.05    3.59    0.06  -0.06   0.08 
1 1 1    9    5    3 o 15    8.62    0.05   74.31    0.82   74.98    1.16   73.64    1.17    8.66    0.07    8.58    0.07   0.08   0.10 
1 1 1    9    5    4 o 16   15.24    0.08  232.50    2.48  234.77    3.47  230.11    3.56   15.32    0.11   15.16    0.12   0.15   0.16 
1 1 1    9    5    5 o 19    2.77    0.04    7.65    0.20    7.27    0.27    8.08    0.29    2.70    0.05    2.84    0.05  -0.15   0.07 
1 1 1    9    5    6 o 17    2.99    0.04    8.96    0.23    8.37    0.31    9.64    0.33    2.89    0.05    3.11    0.05  -0.21   0.08 
1 1 1    9    5    7 o  1    2.05    0.05    4.21    0.21    3.99    0.29    4.45    0.30    2.00    0.07    2.11    0.07  -0.11   0.10 
1 1 1    9    5    8 o 18   11.78    0.07  138.88    1.54  140.80    2.18  136.97    2.17   11.86    0.09   11.70    0.09   0.16   0.13 
1 1 1    9    5    9 o  6    7.65    0.05   58.60    0.73   57.90    1.03   59.32    1.05    7.61    0.07    7.70    0.07  -0.09   0.10 
1 1 1    9    5   10 o 19   13.30    0.07  176.92    1.93  178.84    2.76  175.07    2.71   13.37    0.10   13.23    0.10   0.14   0.15 
1 1 1    9    5   11 o 12   10.06    0.06  101.17    1.18   98.82    1.64  103.70    1.71    9.94    0.08   10.18    0.08  -0.24   0.12 
1 1 1    9    5   12 o  6    2.95    0.06    8.70    0.34    9.49    0.48    7.94    0.47    3.08    0.08    2.82    0.08   0.26   0.11 
1 1 1    9    5   13 o 12    7.52    0.05   56.64    0.78   57.20    1.11   56.08    1.10    7.56    0.07    7.49    0.07   0.07   0.10 
1 1 1    9    5   14 o 17   17.88    0.10  320.07    3.51  320.68    4.87  319.40    5.06   17.90    0.14   17.86    0.14   0.04   0.20 
1 1 1    9    5   15 o 10    9.29    0.07   86.33    1.34   84.57    1.81   88.47    2.00    9.19    0.10    9.40    0.11  -0.21   0.14 
1 1 1    9    5   16 o 14   11.03    0.08  121.60    1.75  122.59    2.32  120.29    2.67   11.07    0.11   10.96    0.12   0.11   0.16 
1 1 1    9    5   17 f  0    7.12    0.06   50.77    0.88   51.49    1.19   49.90    1.30    7.17    0.08    7.06    0.09   0.11   0.12 
1 1 1    9    5   18 o  9   27.82    0.18  774.98   10.25  772.48   13.99  777.87   15.05   27.75    0.25   27.84    0.27  -0.09   0.37 
1 1 1    9    5   19 o  9   13.25    0.09  175.63    2.28  177.06    3.08  173.91    3.38   13.30    0.12   13.18    0.13   0.12   0.17 
1 1 1    9    5   20 o  7    8.27    0.06   68.44    1.06   69.79    1.45   66.89    1.56    8.35    0.09    8.18    0.10   0.18   0.13 
1 1 1    9    5   21 o 13   10.10    0.07  102.14    1.33  103.14    1.89  101.16    1.87   10.15    0.09   10.06    0.09   0.10   0.13 
1 1 1    9    5   22 o 12   10.92    0.07  119.37    1.52  120.01    2.15  118.74    2.14   10.95    0.10   10.89    0.10   0.06   0.14 
1 1 1    9    5   23 o 11    7.95    0.06   63.25    1.00   62.28    1.40   64.26    1.43    7.89    0.09    8.01    0.09  -0.12   0.13 
1 1 1    9    5   24 o 14    0.78    0.26    0.56    0.48    0.24    0.67    0.90    0.68    0.74    0.30    0.96    0.31  -0.22   0.43 
1 1 1    9    5   25 o 19    6.56    0.06   43.03    0.83   43.58    1.17   42.46    1.19    6.60    0.09    6.51    0.09   0.09   0.13 
1 1 1    9    5   26 o  9    2.05    0.12    4.21    0.50    4.35    0.72    4.07    0.70    2.08    0.17    2.01    0.17   0.07   0.25 
1 1 1    9    5   27 o 19    6.77    0.06   45.90    0.86   44.27    1.20   47.68    1.25    6.65    0.09    6.90    0.09  -0.25   0.13 
1 1 1    9    5   28 o 13    8.44    0.07   71.23    1.11   72.29    1.56   70.16    1.57    8.50    0.09    8.37    0.09   0.13   0.13 
1 1 1    9    5   29 o  9    4.68    0.07   21.89    0.64   20.78    0.89   23.08    0.91    4.55    0.10    4.80    0.10  -0.24   0.14 
1 1 1    9    5   30 o  2    5.42    0.07   29.40    0.71   28.66    0.99   30.20    1.03    5.35    0.09    5.49    0.09  -0.14   0.13 
1 1 1    9    5   31 o  6    3.31    0.08   10.95    0.54   10.46    0.75   11.50    0.79    3.23    0.12    3.38    0.12  -0.16   0.16 
1 1 1    9    5   32 o  6    4.00    0.10   16.09    0.77   16.11    1.07   16.06    1.10    4.00    0.13    3.99    0.14   0.01   0.19 
1 1 1    9    5   33 o 13    4.05    0.09   16.44    0.69   16.58    0.98   16.30    0.98    4.06    0.12    4.02    0.12   0.03   0.17 
1 1 1    9    5   34 o  4    0.72    0.26    0.43    0.50   -0.10    0.70    0.99    0.72    0.65    0.28    0.98    0.32  -0.33   0.43 
1 1 1    9    5   35 o 19    1.62    0.19    2.67    0.60    2.03    0.85    3.33    0.86    1.36    0.32    1.80    0.24  -0.43   0.40 
1 1 1    9    5   36 o 12    2.44    0.12    5.99    0.58    6.25    0.84    5.75    0.79    2.48    0.17    2.38    0.17   0.10   0.24 
1 1 1    9    5   37 o 15    2.16    0.13    4.71    0.55    4.32    0.79    5.08    0.77    2.05    0.19    2.23    0.17  -0.18   0.26 
1 1 1    9    5   38 o 13    0.42    0.20   -0.93    0.55   -0.64    0.79   -1.21    0.76    0.58    0.27    0.50    0.24   0.08   0.36 
1 1 1    9    5   39 o  5    1.36    0.22    1.94    0.60    2.84    0.86    1.10    0.83    1.63    0.26    1.01    0.34   0.62   0.43 
1 1 1    9    5   40 o 15    1.02    0.29    1.16    0.61    0.33    0.89    1.89    0.84    0.80    0.33    1.28    0.33  -0.48   0.47 
1 1 1    9    5   41 o  6    1.89    0.18    3.71    0.67    4.04    0.99    3.43    0.91    1.94    0.26    1.78    0.26   0.15   0.36 
1 1 1    9    5   42 o  9    1.75    0.19    3.23    0.67    3.97    1.00    2.62    0.91    1.90    0.26    1.50    0.31   0.40   0.41 
1 1 1    9    5   43 f  0    1.06    0.29    1.33    0.63    1.16    0.92    1.49    0.88    0.99    0.36    1.09    0.35  -0.10   0.50 
1 1 1    9    5   44 o 11    1.51    0.22    2.53    0.66    2.20    0.93    2.87    0.94    1.29    0.35    1.51    0.32  -0.22   0.47 
1 1 1    9    5   45 o 12    1.33    0.26    2.13    0.67    0.92    0.94    3.40    0.96    0.87    0.35    1.64    0.30  -0.77   0.46 
1 1 1    9    5   46 o  7    0.51    0.24   -0.36    0.63   -1.86    0.87    1.29    0.91    0.45    0.22    0.92    0.35  -0.47   0.42 
1 1 1    9    5   47 o 11    0.67    0.30    0.48    0.82    0.29    1.19    0.66    1.14    0.68    0.32    0.72    0.33  -0.04   0.46 
1 1 1    9    5   48 o  2    0.72    0.29    0.87    0.68    1.25    0.98    0.52    0.94    0.77    0.34    0.65    0.30   0.12   0.45 
1 1 1    9    5   49 o 12    0.87    0.33    1.79    0.79    0.59    1.08    3.18    1.15    0.60    0.29    0.97    0.39  -0.37   0.49 
1 1 1    9    5   50 o  3    0.74    0.30    1.53    0.69   -0.11    0.98    3.10    0.96    0.49    0.24    0.95    0.36  -0.46   0.44 
1 1 1    9    5   51 o  7    0.47    0.23    0.26    0.62   -0.39    0.90    0.87    0.87    0.44    0.22    0.55    0.26  -0.10   0.35 
1 1 1    9    6    0 o 14    5.65    0.07   31.98    0.75   31.98    0.75   31.98    0.75    5.65    0.05       ?       ?      ?      ? 
1 1 1    9    6    1 o  8   12.46    0.07  155.23    1.80  157.76    2.55  152.74    2.54   12.56    0.10   12.35    0.10   0.20   0.14 
1 1 1    9    6    2 o  8    7.40    0.04   54.80    0.65   56.16    0.94   53.52    0.91    7.49    0.06    7.31    0.06   0.18   0.09 
1 1 1    9    6    3 o 18   14.41    0.08  207.69    2.22  210.56    3.11  204.73    3.16   14.51    0.11   14.30    0.11   0.20   0.15 
1 1 1    9    6    4 o  7   19.49    0.10  380.01    4.02  377.85    5.54  382.41    5.85   19.42    0.14   19.54    0.15  -0.12   0.21 
1 1 1    9    6    5 o  1   14.14    0.08  200.09    2.13  201.88    3.01  198.27    3.02   14.20    0.11   14.08    0.11   0.13   0.15 
1 1 1    9    6    6 o 14    2.60    0.04    6.77    0.21    6.54    0.29    7.02    0.31    2.56    0.06    2.65    0.06  -0.09   0.08 
1 1 1    9    6    7 o  1    9.95    0.06   99.01    1.11   99.23    1.57   98.80    1.56    9.96    0.08    9.94    0.08   0.02   0.11 
1 1 1    9    6    8 o  1   12.08    0.07  145.92    1.59  142.37    2.21  149.79    2.30   11.93    0.09   12.23    0.09  -0.31   0.13 
1 1 1    9    6    9 o  9    9.41    0.05   88.66    1.03   87.24    1.44   90.16    1.48    9.34    0.08    9.49    0.08  -0.15   0.11 
1 1 1    9    6   10 o 11   12.36    0.07  152.88    1.71  154.99    2.42  150.78    2.41   12.44    0.10   12.27    0.10   0.17   0.14 
1 1 1    9    6   11 o 15    6.00    0.05   36.06    0.56   36.32    0.79   35.80    0.80    6.03    0.07    5.98    0.07   0.04   0.09 
1 1 1    9    6   12 o 17    5.42    0.05   29.37    0.52   30.51    0.73   28.25    0.73    5.52    0.07    5.31    0.07   0.21   0.10 
1 1 1    9    6   13 o  5    7.64    0.05   58.34    0.81   59.17    1.13   57.46    1.17    7.69    0.07    7.58    0.08   0.11   0.11 
1 1 1    9    6   14 f  0    5.71    0.05   32.59    0.59   33.92    0.83   31.25    0.84    5.82    0.07    5.59    0.07   0.23   0.10 
1 1 1    9    6   15 o 19    4.75    0.06   22.57    0.60   23.42    0.85   21.75    0.83    4.84    0.09    4.66    0.09   0.18   0.13 
1 1 1    9    6   16 o  7   10.03    0.07  100.55    1.42  100.94    1.98  100.15    2.03   10.04    0.10   10.00    0.10   0.04   0.14 
1 1 1    9    6   17 o  5    3.21    0.08   10.30    0.48    9.42    0.68   11.20    0.69    3.07    0.11    3.35    0.10  -0.28   0.15 
1 1 1    9    6   18 o 18   15.85    0.11  251.39    3.40  250.64    4.79  252.15    4.82   15.82    0.15   15.87    0.15  -0.05   0.21 
1 1 1    9    6   19 o  4   15.00    0.09  225.18    2.76  224.25    3.80  226.22    4.02   14.97    0.13   15.03    0.13  -0.07   0.18 
1 1 1    9    6   20 o  5    1.63    0.14    2.64    0.44    1.66    0.61    3.75    0.65    1.27    0.25    1.93    0.17  -0.67   0.30 
1 1 1    9    6   21 f  0    7.98    0.06   63.69    0.98   64.18    1.37   63.18    1.39    8.01    0.09    7.95    0.09   0.06   0.12 
1 1 1    9    6   22 o  1    6.95    0.06   48.35    0.85   49.90    1.21   46.83    1.20    7.06    0.09    6.84    0.09   0.22   0.12 
1 1 1    9    6   23 o 19   11.21    0.07  125.68    1.61  126.92    2.27  124.43    2.29   11.26    0.10   11.15    0.10   0.11   0.14 
1 1 1    9    6   24 o 19    6.34    0.06   40.23    0.80   39.80    1.11   40.70    1.15    6.31    0.09    6.38    0.09  -0.07   0.13 
1 1 1    9    6   25 o 11    6.23    0.06   38.80    0.78   39.85    1.12   37.78    1.10    6.31    0.09    6.14    0.09   0.17   0.13 
1 1 1    9    6   26 o  7    7.53    0.06   56.75    0.95   56.85    1.35   56.65    1.35    7.54    0.09    7.52    0.09   0.01   0.13 
1 1 1    9    6   27 o  6    3.69    0.08   13.66    0.57   13.57    0.80   13.76    0.81    3.68    0.11    3.71    0.11  -0.03   0.15 
1 1 1    9    6   28 o 10    2.98    0.09    8.87    0.53    8.78    0.76    8.96    0.74    2.96    0.13    2.99    0.12  -0.03   0.18 
1 1 1    9    6   29 o  7    3.59    0.08   12.91    0.55   12.96    0.79   12.86    0.77    3.60    0.11    3.58    0.11   0.01   0.15 
1 1 1    9    6   30 o  4    5.25    0.07   27.57    0.70   27.51    0.98   27.65    1.00    5.24    0.09    5.25    0.10  -0.01   0.13 
1 1 1    9    6   31 o  1    3.78    0.08   14.32    0.58   14.26    0.81   14.40    0.82    3.77    0.11    3.79    0.11  -0.02   0.15 
1 1 1    9    6   32 o 13    7.57    0.08   57.48    1.26   57.05    1.79   57.90    1.77    7.53    0.12    7.59    0.12  -0.06   0.17 
1 1 1    9    6   33 o 13    2.57    0.11    6.62    0.57    6.95    0.81    6.31    0.80    2.62    0.15    2.50    0.16   0.12   0.22 
1 1 1    9    6   34 o  8    0.97    0.27    1.01    0.53    0.97    0.75    1.06    0.76    0.98    0.33    1.01    0.33  -0.03   0.46 
1 1 1    9    6   35 o  8    0.89    0.29    0.81    0.59    0.48    0.82    1.14    0.84    0.84    0.33    1.05    0.35  -0.21   0.48 
1 1 1    9    6   36 o 14    0.89    0.27    0.84    0.53    1.28    0.76    0.43    0.73    1.09    0.32    0.80    0.31   0.29   0.45 
1 1 1    9    6   37 o 15    2.11    0.13    4.50    0.57    5.83    0.82    3.26    0.79    2.39    0.17    1.77    0.22   0.62   0.28 
1 1 1    9    6   38 o  2    3.31    0.10   11.03    0.66   11.11    0.93   10.95    0.94    3.31    0.14    3.28    0.14   0.02   0.20 
1 1 1    9    6   39 o 17    1.15    0.26    1.45    0.59    2.17    0.84    0.76    0.83    1.39    0.31    0.90    0.34   0.49   0.46 
1 1 1    9    6   40 o 16    1.93    0.16    3.85    0.64    3.69    0.91    4.01    0.89    1.86    0.24    1.95    0.23  -0.09   0.33 
1 1 1    9    6   41 o  9    2.87    0.12    8.37    0.71    7.92    1.00    8.82    1.01    2.76    0.18    2.92    0.17  -0.16   0.25 
1 1 1    9    6   42 o  7    1.31    0.25    1.93    0.65    1.21    0.92    2.62    0.90    1.02    0.36    1.50    0.31  -0.48   0.48 
1 1 1    9    6   43 o 11    0.48    0.23   -0.73    0.63   -0.11    0.92   -1.27    0.87    0.70    0.31    0.53    0.26   0.17   0.41 
1 1 1    9    6   44 o 12    0.76    0.30    0.58    0.66    1.49    0.96   -0.21    0.90    1.05    0.37    0.66    0.30   0.39   0.48 
1 1 1    9    6   45 o  3    0.43    0.21   -1.08    0.63   -1.01    0.90   -1.15    0.88    0.54    0.26    0.52    0.26   0.02   0.37 
1 1 1    9    6   46 o 14    0.75    0.30    0.67    0.66    1.76    0.96   -0.30    0.91    1.04    0.37    0.61    0.29   0.43   0.47 
1 1 1    9    6   47 o 18    0.66    0.29    0.47    0.72    0.15    1.00    0.81    1.03    0.64    0.30    0.74    0.33  -0.10   0.45 
1 1 1    9    6   48 o 13    0.79    0.30    1.13    0.67    1.53    0.94    0.72    0.95    0.82    0.34    0.67    0.31   0.15   0.46 
1 1 1    9    6   49 o 14    0.45    0.22   -0.51    0.75   -1.58    1.03    0.67    1.09    0.44    0.22    0.60    0.29  -0.16   0.37 
1 1 1    9    6   50 o 18    0.39    0.20   -0.73    0.68    0.49    0.96   -1.96    0.97    0.53    0.26       ?       ?      ?      ? 
1 1 1    9    7    0 o  5   15.03    0.13  226.16    3.80  226.16    3.80  226.16    3.80   15.04    0.09       ?       ?      ?      ? 
1 1 1    9    7    1 o  4   19.51    0.11  380.87    4.19  382.36    5.88  379.33    5.97   19.54    0.15   19.46    0.15   0.08   0.21 
1 1 1    9    7    2 f  0    3.48    0.03   12.13    0.21   13.09    0.32   11.40    0.28    3.62    0.04    3.38    0.04   0.24   0.06 
1 1 1    9    7    3 o  3    8.75    0.05   76.65    0.91   75.31    1.27   78.02    1.29    8.68    0.07    8.83    0.07  -0.15   0.10 
1 1 1    9    7    4 o  7   15.13    0.08  228.92    2.42  228.03    3.38  229.86    3.48   15.09    0.11   15.15    0.11  -0.06   0.16 
1 1 1    9    7    5 o 15   12.11    0.06  146.76    1.57  145.61    2.21  147.94    2.24   12.06    0.09   12.16    0.09  -0.10   0.13 
1 1 1    9    7    6 o  8    3.12    0.04    9.73    0.24    9.80    0.33    9.64    0.34    3.13    0.05    3.11    0.05   0.03   0.08 
1 1 1    9    7    7 f  0   10.30    0.06  106.04    1.19  105.95    1.67  106.13    1.71   10.29    0.08   10.30    0.08  -0.01   0.12 
1 1 1    9    7    8 o 19    4.10    0.04   16.84    0.34   16.95    0.47   16.73    0.49    4.12    0.06    4.09    0.06   0.03   0.08 
1 1 1    9    7    9 o 16    8.23    0.05   67.81    0.85   68.31    1.18   67.26    1.22    8.26    0.07    8.20    0.07   0.06   0.10 
1 1 1    9    7   10 o 10    9.80    0.06   96.03    1.15   94.49    1.56   97.81    1.68    9.72    0.08    9.89    0.09  -0.17   0.12 
1 1 1    9    7   11 o 15    6.75    0.05   45.54    0.65   45.47    0.91   45.61    0.93    6.74    0.07    6.75    0.07  -0.01   0.10 
1 1 1    9    7   12 o  7    5.49    0.05   30.20    0.52   30.31    0.73   30.08    0.75    5.50    0.07    5.48    0.07   0.02   0.10 
1 1 1    9    7   13 o 11    7.06    0.05   49.86    0.73   50.53    1.02   49.17    1.03    7.11    0.07    7.01    0.07   0.10   0.10 
1 1 1    9    7   14 o  4    8.01    0.06   64.15    0.93   63.59    1.30   64.71    1.32    7.97    0.08    8.04    0.08  -0.07   0.12 
1 1 1    9    7   15 o 10    2.50    0.09    6.23    0.45    6.07    0.63    6.40    0.64    2.46    0.13    2.53    0.13  -0.07   0.18 
1 1 1    9    7   16 o  6   15.20    0.09  231.21    2.79  229.84    3.93  232.61    3.97   15.15    0.13   15.24    0.13  -0.09   0.18 
1 1 1    9    7   17 o  7    8.68    0.07   75.29    1.18   74.78    1.64   75.83    1.70    8.65    0.09    8.71    0.10  -0.06   0.14 
1 1 1    9    7   18 o 18    3.64    0.07   13.24    0.55   13.54    0.78   12.95    0.77    3.68    0.11    3.60    0.11   0.08   0.15 
1 1 1    9    7   19 o 19   16.77    0.10  281.32    3.34  282.87    4.69  279.72    4.76   16.81    0.14   16.72    0.14   0.09   0.20 
1 1 1    9    7   20 o 18    5.64    0.06   31.79    0.68   31.47    0.94   32.12    0.97    5.61    0.08    5.67    0.09  -0.06   0.12 
1 1 1    9    7   21 o  2    1.50    0.15    2.26    0.45    2.54    0.63    1.96    0.65    1.59    0.20    1.40    0.23   0.19   0.30 
1 1 1    9    7   22 o 17    6.43    0.06   41.40    0.80   40.44    1.09   42.53    1.18    6.36    0.09    6.52    0.09  -0.16   0.13 
1 1 1    9    7   23 o 11   18.85    0.10  355.71    3.93  356.82    5.52  354.57    5.61   18.87    0.15   18.81    0.15   0.06   0.21 
1 1 1    9    7   24 o  5    2.04    0.12    4.16    0.50    4.45    0.70    3.84    0.73    2.11    0.17    1.96    0.19   0.15   0.25 
1 1 1    9    7   25 o  5    3.34    0.08   11.15    0.55   11.17    0.76   11.12    0.80    3.34    0.11    3.33    0.12   0.01   0.17 
1 1 1    9    7   26 o  9    2.37    0.11    5.64    0.50    6.12    0.70    5.12    0.72    2.47    0.14    2.26    0.16   0.21   0.21 
1 1 1    9    7   27 o 19    5.34    0.07   28.58    0.70   28.98    0.99   28.18    0.99    5.38    0.09    5.30    0.09   0.08   0.13 
1 1 1    9    7   28 o 19    1.84    0.13    3.39    0.47    3.21    0.67    3.56    0.67    1.79    0.19    1.88    0.18  -0.10   0.26 
1 1 1    9    7   29 o  7    8.93    0.07   79.82    1.18   81.04    1.69   78.64    1.66    8.99    0.09    8.86    0.09   0.13   0.13 
1 1 1    9    7   30 o 18    9.37    0.07   87.87    1.28   87.29    1.80   88.45    1.81    9.33    0.10    9.39    0.10  -0.06   0.14 
1 1 1    9    7   31 o  7    6.76    0.06   45.72    0.87   47.04    1.26   44.48    1.22    6.85    0.09    6.66    0.09   0.19   0.13 
1 1 1    9    7   32 o 17    3.80    0.10   14.48    0.74   13.53    1.04   15.48    1.06    3.66    0.14    3.92    0.13  -0.26   0.20 
1 1 1    9    7   33 o  8    2.93    0.10    8.65    0.58    8.71    0.85    8.58    0.80    2.94    0.14    2.92    0.14   0.02   0.20 
1 1 1    9    7   34 o 14    3.09    0.10    9.63    0.65    9.51    0.95    9.74    0.89    3.07    0.15    3.10    0.14  -0.04   0.21 
1 1 1    9    7   35 o 18    1.43    0.21    2.09    0.59    1.46    0.84    2.71    0.83    1.15    0.34    1.62    0.26  -0.46   0.43 
1 1 1    9    7   36 o 15    2.90    0.11    8.45    0.62    7.91    0.88    8.98    0.87    2.79    0.16    2.98    0.15  -0.19   0.21 
1 1 1    9    7   37 o  8    0.49    0.22   -0.39    0.52   -0.58    0.74   -0.22    0.72    0.58    0.27    0.63    0.28  -0.05   0.39 
1 1 1    9    7   38 o 12    2.12    0.14    4.56    0.59    4.33    0.83    4.80    0.83    2.05    0.20    2.16    0.19  -0.11   0.28 
1 1 1    9    7   39 o  6    1.34    0.22    1.89    0.59    2.71    0.84    1.08    0.83    1.60    0.26    1.00    0.34   0.59   0.43 
1 1 1    9    7   40 o 19    2.03    0.15    4.24    0.62    4.54    0.88    3.96    0.87    2.08    0.21    1.94    0.22   0.14   0.31 
1 1 1    9    7   41 o  8    2.30    0.14    5.44    0.67    5.52    0.94    5.35    0.95    2.29    0.20    2.25    0.21   0.04   0.29 
1 1 1    9    7   42 o 16    1.24    0.27    1.74    0.65    1.21    0.90    2.31    0.93    1.02    0.36    1.39    0.34  -0.37   0.49 
1 1 1    9    7   43 o  6    1.24    0.27    1.78    0.65    2.13    0.91    1.41    0.92    1.31    0.34    1.07    0.36   0.24   0.50 
1 1 1    9    7   44 o 14    0.94    0.31    1.09    0.66    0.27    0.92    1.96    0.94    0.75    0.33    1.20    0.36  -0.45   0.49 
1 1 1    9    7   45 o 12    0.89    0.31    1.03    0.67    1.04    0.96    1.03    0.94    0.89    0.36    0.89    0.35   0.00   0.50 
1 1 1    9    7   46 o 13    0.61    0.28    0.08    0.72    0.79    1.01   -0.64    1.02    0.80    0.35    0.60    0.29   0.21   0.45 
1 1 1    9    7   47 o 14    0.40    0.20   -1.33    0.68   -1.67    0.94   -0.95    0.99    0.46    0.23    0.53    0.26  -0.06   0.35 
1 1 1    9    7   48 o 11    1.25    0.27    2.36    0.66    3.67    0.96    1.17    0.92    1.43    0.34    0.74    0.32   0.69   0.47 
1 1 1    9    7   49 o 14    0.77    0.31    1.50    0.76    0.89    1.06    2.14    1.09    0.61    0.29    0.77    0.34  -0.15   0.45 
1 1 1    9    7   50 o 18    0.49    0.24    0.27    0.67    0.01    0.97    0.51    0.93    0.49    0.25    0.53    0.26  -0.04   0.36 
1 1 1    9    8    0 o  7    6.73    0.07   45.38    0.89   45.38    0.89   45.38    0.89    6.74    0.05       ?       ?      ?      ? 
1 1 1    9    8    1 o  6    5.94    0.05   35.26    0.60   40.88    1.08   32.75    0.72    6.39    0.08    5.72    0.06   0.67   0.11 
1 1 1    9    8    2 o  8   17.01    0.10  289.70    3.36  286.40    4.77  292.96    4.74   16.91    0.14   17.10    0.14  -0.19   0.20 
1 1 1    9    8    3 o 12    4.61    0.03   21.22    0.31   21.68    0.44   20.79    0.43    4.66    0.05    4.56    0.05   0.10   0.07 
1 1 1    9    8    4 o 16   11.14    0.06  124.23    1.35  125.20    1.91  123.24    1.92   11.19    0.09   11.10    0.09   0.09   0.12 
1 1 1    9    8    5 o  2    8.43    0.05   71.08    0.86   70.11    1.18   72.14    1.24    8.37    0.07    8.49    0.07  -0.12   0.10 
1 1 1    9    8    6 o  6    8.51    0.05   72.42    0.85   73.00    1.19   71.81    1.23    8.54    0.07    8.47    0.07   0.07   0.10 
1 1 1    9    8    7 o  2   14.18    0.08  201.09    2.19  200.95    3.03  201.23    3.17   14.17    0.11   14.18    0.11  -0.01   0.15 
1 1 1    9    8    8 o 17    4.75    0.04   22.53    0.39   22.19    0.54   22.90    0.56    4.71    0.06    4.78    0.06  -0.07   0.08 
1 1 1    9    8    9 o 16    3.07    0.05    9.42    0.29    9.44    0.41    9.39    0.42    3.07    0.07    3.06    0.07   0.01   0.10 
1 1 1    9    8   10 o 17   11.42    0.06  130.54    1.47  130.02    2.07  131.08    2.08   11.40    0.09   11.44    0.09  -0.05   0.13 
1 1 1    9    8   11 f  0    5.80    0.05   33.69    0.53   33.91    0.76   33.47    0.75    5.82    0.07    5.78    0.07   0.04   0.09 
1 1 1    9    8   12 o 14    2.04    0.07    4.16    0.30    4.54    0.43    3.79    0.43    2.13    0.10    1.95    0.11   0.18   0.15 
1 1 1    9    8   13 o 15    1.76    0.09    3.08    0.31    2.75    0.44    3.42    0.45    1.66    0.13    1.85    0.12  -0.19   0.18 
1 1 1    9    8   14 o 10    5.32    0.05   28.31    0.58   29.84    0.84   26.91    0.81    5.46    0.08    5.19    0.08   0.28   0.11 
1 1 1    9    8   15 o  8    7.02    0.06   49.23    0.88   48.42    1.20   50.17    1.30    6.96    0.09    7.08    0.09  -0.12   0.13 
1 1 1    9    8   16 o 16   11.91    0.08  141.93    1.81  142.36    2.56  141.51    2.55   11.93    0.11   11.89    0.11   0.04   0.15 
1 1 1    9    8   17 o  7   10.48    0.08  109.94    1.60  107.52    2.29  112.26    2.24   10.37    0.11   10.59    0.11  -0.23   0.15 
1 1 1    9    8   18 o  7   10.38    0.07  107.87    1.53  108.35    2.13  107.37    2.18   10.41    0.10   10.36    0.11   0.05   0.15 
1 1 1    9    8   19 o 18   15.81    0.09  249.92    3.00  248.65    4.17  251.28    4.31   15.76    0.13   15.84    0.14  -0.08   0.19 
1 1 1    9    8   20 o  7    8.93    0.06   79.68    1.15   78.69    1.61   80.69    1.63    8.87    0.09    8.98    0.09  -0.11   0.13 
1 1 1    9    8   21 o 19    4.51    0.06   20.31    0.58   19.92    0.82   20.70    0.83    4.46    0.09    4.55    0.09  -0.09   0.13 
1 1 1    9    8   22 o  8    9.20    0.06   84.61    1.18   85.68    1.68   83.57    1.65    9.25    0.09    9.14    0.09   0.11   0.13 
1 1 1    9    8   23 o  4    5.58    0.06   31.13    0.71   32.33    1.01   29.97    1.00    5.68    0.09    5.47    0.09   0.21   0.13 
1 1 1    9    8   24 o  3    8.58    0.07   73.59    1.12   76.14    1.58   71.05    1.58    8.72    0.09    8.43    0.09   0.30   0.13 
1 1 1    9    8   25 o  7    2.97    0.09    8.84    0.53    9.56    0.75    8.12    0.75    3.09    0.12    2.85    0.13   0.24   0.18 
1 1 1    9    8   26 o  7    2.84    0.09    8.08    0.52    8.01    0.73    8.16    0.74    2.83    0.13    2.85    0.13  -0.03   0.18 
1 1 1    9    8   27 o 18    4.07    0.07   16.55    0.59   16.24    0.82   16.88    0.86    4.03    0.10    4.10    0.10  -0.08   0.15 
1 1 1    9    8   28 o  7    3.44    0.08   11.86    0.55   12.19    0.77   11.53    0.78    3.49    0.11    3.39    0.11   0.10   0.16 
1 1 1    9    8   29 o 11    6.32    0.06   40.03    0.82   41.10    1.16   38.98    1.15    6.41    0.09    6.24    0.09   0.17   0.13 
1 1 1    9    8   30 o 19    2.60    0.10    6.77    0.51    5.91    0.70    7.72    0.74    2.42    0.14    2.77    0.13  -0.35   0.20 
1 1 1    9    8   31 o  8    2.68    0.09    7.20    0.51    6.50    0.70    7.99    0.74    2.54    0.14    2.82    0.13  -0.28   0.19 
1 1 1    9    8   32 o  5    4.79    0.09   23.00    0.84   22.35    1.19   23.65    1.19    4.71    0.13    4.85    0.12  -0.14   0.18 
1 1 1    9    8   33 o  1    4.28    0.08   18.35    0.70   17.59    1.00   19.06    0.97    4.18    0.12    4.35    0.11  -0.17   0.16 
1 1 1    9    8   34 o  3    2.39    0.13    5.75    0.64    6.47    0.94    5.12    0.88    2.52    0.19    2.24    0.20   0.28   0.27 
1 1 1    9    8   35 o 14    3.05    0.11    9.34    0.64    8.19    0.91   10.46    0.90    2.84    0.16    3.22    0.14  -0.38   0.21 
1 1 1    9    8   36 o 10    4.43    0.08   19.75    0.73   19.52    1.06   19.96    1.01    4.40    0.12    4.45    0.11  -0.05   0.17 
1 1 1    9    8   37 o 19    2.59    0.11    6.77    0.57    5.92    0.81    7.64    0.81    2.41    0.17    2.74    0.15  -0.33   0.22 
1 1 1    9    8   38 o  7    1.23    0.24    1.62    0.56    1.56    0.79    1.67    0.78    1.18    0.32    1.22    0.32  -0.04   0.45 
1 1 1    9    8   39 o 19    2.69    0.12    7.32    0.63    6.69    0.90    7.96    0.90    2.55    0.18    2.79    0.16  -0.24   0.24 
1 1 1    9    8   40 o  4    3.09    0.11    9.71    0.68    9.75    0.96    9.66    0.96    3.08    0.16    3.07    0.16   0.01   0.22 
1 1 1    9    8   41 o  7    3.47    0.11   12.22    0.76   12.75    1.07   11.69    1.07    3.52    0.15    3.37    0.16   0.15   0.22 
1 1 1    9    8   42 o 17    2.42    0.14    6.04    0.67    6.45    0.95    5.63    0.96    2.47    0.19    2.30    0.21   0.17   0.28 
1 1 1    9    8   43 f  0    0.78    0.29    0.62    0.62    1.11    0.87    0.10    0.89    0.97    0.35    0.72    0.32   0.25   0.47 
1 1 1    9    8   44 o 15    0.92    0.30    1.05    0.65    0.96    0.91    1.15    0.93    0.90    0.35    0.95    0.36  -0.05   0.50 
1 1 1    9    8   45 o 13    0.92    0.31    1.13    0.66    0.80    0.96    1.43    0.92    0.83    0.35    0.99    0.36  -0.16   0.50 
1 1 1    9    8   46 o  6    0.50    0.24   -0.64    0.72   -0.51    1.02   -0.77    1.02    0.61    0.29    0.58    0.28   0.03   0.41 
1 1 1    9    8   47 o  4    0.79    0.31    1.01    0.69    1.01    0.98    1.00    0.97    0.77    0.34    0.77    0.34   0.00   0.48 
1 1 1    9    8   48 o  1    0.47    0.23   -0.34    0.64    1.17    0.93   -1.69    0.88    0.74    0.32    0.42    0.21   0.31   0.39 
1 1 1    9    8   49 o 14    0.50    0.24    0.05    0.74    0.19    1.03   -0.10    1.06    0.54    0.27    0.53    0.26   0.02   0.37 
1 1 1    9    8   50 o  7    0.66    0.28    1.18    0.66    1.95    0.93    0.40    0.93    0.72    0.32    0.52    0.26   0.20   0.41 
1 1 1    9    9    0 o 13   12.29    0.14  151.32    3.45  151.32    3.45  151.32    3.45   12.30    0.10       ?       ?      ?      ? 
1 1 1    9    9    1 o 19   10.03    0.08  100.69    1.64  100.69    1.64  100.69    1.64   10.03    0.06       ?       ?      ?      ? 
1 1 1    9    9    2 o  1   14.91    0.12  222.52    3.65  222.52    3.65  222.52    3.65   14.91    0.09       ?       ?      ?      ? 
1 1 1    9    9    3 f  0    2.16    0.05    4.66    0.24    4.66    0.24    4.66    0.24    2.16    0.04       ?       ?      ?      ? 
1 1 1    9    9    4 o 18   12.72    0.10  161.88    2.54  161.88    2.54  161.88    2.54   12.72    0.07       ?       ?      ?      ? 
1 1 1    9    9    5 o  3   11.68    0.09  136.48    2.12  136.48    2.12  136.48    2.12   11.68    0.06       ?       ?      ?      ? 
1 1 1    9    9    6 o  2    1.33    0.10    1.80    0.26    1.80    0.26    1.80    0.26    1.34    0.07       ?       ?      ?      ? 
1 1 1    9    9    7 o 18    1.10    0.13    1.27    0.28    1.27    0.28    1.27    0.28    1.12    0.09       ?       ?      ?      ? 
1 1 1    9    9    8 o  4    0.60    0.25    0.51    0.30    0.51    0.30    0.51    0.30    0.64    0.19       ?       ?      ?      ? 
1 1 1    9    9    9 o 18    0.32    0.21   -0.02    0.32   -0.02    0.32   -0.02    0.32    0.27    0.18       ?       ?      ?      ? 
1 1 1    9    9   10 o 14   13.27    0.10  176.20    2.73  176.20    2.73  176.20    2.73   13.27    0.07       ?       ?      ?      ? 
1 1 1    9    9   11 o  9    0.66    0.28    0.61    0.37    0.61    0.37    0.61    0.37    0.70    0.22       ?       ?      ?      ? 
1 1 1    9    9   12 o  7    3.18    0.08   10.11    0.49   10.11    0.49   10.11    0.49    3.18    0.05       ?       ?      ?      ? 
1 1 1    9    9   13 f  0    8.30    0.08   68.99    1.27   68.99    1.27   68.99    1.27    8.30    0.05       ?       ?      ?      ? 
1 1 1    9    9   14 o 13    0.52    0.30    0.34    0.49    0.34    0.49    0.34    0.49    0.48    0.26       ?       ?      ?      ? 
1 1 1    9    9   15 o 15    2.45    0.11    6.04    0.56    6.04    0.56    6.04    0.56    2.45    0.08       ?       ?      ?      ? 
1 1 1    9    9   16 o  7    3.18    0.10   10.14    0.61   10.14    0.61   10.14    0.61    3.18    0.07       ?       ?      ?      ? 
1 1 1    9    9   17 o 10   22.87    0.21  523.53    9.59  523.53    9.59  523.53    9.59   22.87    0.15       ?       ?      ?      ? 
1 1 1    9    9   18 o  3   26.65    0.22  710.88   11.55  710.88   11.55  710.88   11.55   26.65    0.15       ?       ?      ?      ? 
1 1 1    9    9   19 o 15    7.36    0.09   54.25    1.28   54.25    1.28   54.25    1.28    7.36    0.06       ?       ?      ?      ? 
1 1 1    9    9   20 o 19   10.54    0.10  111.16    2.08  111.16    2.08  111.16    2.08   10.54    0.07       ?       ?      ?      ? 
1 1 1    9    9   21 o  1    2.10    0.16    4.48    0.65    4.48    0.65    4.48    0.65    2.11    0.11       ?       ?      ?      ? 
1 1 1    9    9   22 o  5    0.65    0.36    0.60    0.65    0.60    0.65    0.60    0.65    0.64    0.31       ?       ?      ?      ? 
1 1 1    9    9   23 o 18    1.49    0.25    2.39    0.68    2.39    0.68    2.39    0.68    1.52    0.16       ?       ?      ?      ? 
1 1 1    9    9   24 o 15    6.01    0.09   36.12    1.07   36.12    1.07   36.12    1.07    6.01    0.06       ?       ?      ?      ? 
1 1 1    9    9   25 o  6    2.61    0.14    6.89    0.72    6.89    0.72    6.89    0.72    2.62    0.10       ?       ?      ?      ? 
1 1 1    9    9   26 o 14    4.31    0.10   18.64    0.86   18.64    0.86   18.64    0.86    4.31    0.07       ?       ?      ?      ? 
1 1 1    9    9   27 o 11    3.82    0.11   14.64    0.81   14.64    0.81   14.64    0.81    3.82    0.07       ?       ?      ?      ? 
1 1 1    9    9   28 o  6    5.24    0.09   27.47    0.99   27.47    0.99   27.47    0.99    5.24    0.07       ?       ?      ?      ? 
1 1 1    9    9   29 o  3    0.58    0.34    0.43    0.64    0.43    0.64    0.43    0.64    0.55    0.30       ?       ?      ?      ? 
1 1 1    9    9   30 o 17    0.47    0.30    0.07    0.63    0.07    0.63    0.07    0.63    0.41    0.26       ?       ?      ?      ? 
1 1 1    9    9   31 o  2    3.56    0.11   12.77    0.81   12.77    0.81   12.77    0.81    3.57    0.08       ?       ?      ?      ? 
1 1 1    9    9   32 o 16    5.89    0.12   34.88    1.38   34.88    1.38   34.88    1.38    5.90    0.08       ?       ?      ?      ? 
1 1 1    9    9   33 f  0    0.53    0.33    0.21    0.72    0.21    0.72    0.21    0.72    0.47    0.29       ?       ?      ?      ? 
1 1 1    9    9   34 o 19    2.83    0.18    8.17    1.01    8.17    1.01    8.17    1.01    2.84    0.13       ?       ?      ?      ? 
1 1 1    9    9   35 o  2    0.93    0.39    1.28    0.74    1.28    0.74    1.28    0.74    1.01    0.30       ?       ?      ?      ? 
1 1 1    9    9   36 o  2    3.61    0.13   13.15    0.91   13.15    0.91   13.15    0.91    3.62    0.09       ?       ?      ?      ? 
1 1 1    9    9   37 o 12    0.79    0.39    0.98    0.74    0.98    0.74    0.98    0.74    0.83    0.33       ?       ?      ?      ? 
1 1 1    9    9   38 o 12    1.44    0.31    2.42    0.79    2.42    0.79    2.42    0.79    1.51    0.19       ?       ?      ?      ? 
1 1 1    9    9   39 o  5    1.36    0.35    2.25    0.82    2.25    0.82    2.25    0.82    1.44    0.22       ?       ?      ?      ? 
1 1 1    9    9   40 o 16    0.71    0.40    0.78    0.85    0.78    0.85    0.78    0.85    0.70    0.35       ?       ?      ?      ? 
1 1 1    9    9   41 o 13    1.82    0.27    3.64    0.91    3.64    0.91    3.64    0.91    1.87    0.18       ?       ?      ?      ? 
1 1 1    9    9   42 o 18    0.61    0.38    0.44    0.88    0.44    0.88    0.44    0.88    0.56    0.33       ?       ?      ?      ? 
1 1 1    9    9   43 o  4    0.46    0.31   -0.30    0.87   -0.30    0.87   -0.30    0.87    0.38    0.26       ?       ?      ?      ? 
1 1 1    9    9   44 o 17    2.08    0.24    4.78    0.96    4.78    0.96    4.78    0.96    2.14    0.16       ?       ?      ?      ? 
1 1 1    9    9   45 o 13    0.61    0.38    0.57    0.91    0.57    0.91    0.57    0.91    0.58    0.34       ?       ?      ?      ? 
1 1 1    9    9   46 o  4    0.72    0.42    1.09    1.04    1.09    1.04    1.09    1.04    0.75    0.39       ?       ?      ?      ? 
1 1 1    9    9   47 o 10    0.33    0.24   -1.57    0.95   -1.57    0.95   -1.57    0.95    0.26    0.19       ?       ?      ?      ? 
1 1 1    9    9   48 o 16    0.33    0.24   -1.36    0.92   -1.36    0.92   -1.36    0.92    0.26    0.19       ?       ?      ?      ? 
1 1 1    9    9   49 o 14    0.50    0.34    0.66    0.99    0.66    0.99    0.66    0.99    0.51    0.32       ?       ?      ?      ? 
1 1 1    9    9   50 o  4    0.50    0.34    0.85    0.93    0.85    0.93    0.85    0.93    0.54    0.33       ?       ?      ?      ? 
1 1 1   10    0    0 o  8   10.37    0.15  107.72    3.20  107.72    3.20  107.72    3.20   10.38    0.11       ?       ?      ?      ? 
1 1 1   10    0    1 o 10    2.10    0.07    4.44    0.28    4.44    0.28    4.44    0.28    2.11    0.05       ?       ?      ?      ? 
1 1 1   10    0    2 o  5    4.10    0.05   16.83    0.38   16.83    0.38   16.83    0.38    4.10    0.03       ?       ?      ?      ? 
1 1 1   10    0    3 o  4   28.07    0.21  789.33   11.97  789.33   11.97  789.33   11.97   28.08    0.15       ?       ?      ?      ? 
1 1 1   10    0    4 o  3    7.63    0.06   58.21    0.97   58.21    0.97   58.21    0.97    7.63    0.05       ?       ?      ?      ? 
1 1 1   10    0    5 f  0   20.33    0.15  413.75    6.19  413.75    6.19  413.75    6.19   20.34    0.11       ?       ?      ?      ? 
1 1 1   10    0    6 o 14   11.09    0.09  123.14    1.89  123.14    1.89  123.14    1.89   11.10    0.06       ?       ?      ?      ? 
1 1 1   10    0    7 o  1    6.30    0.06   39.75    0.75   39.75    0.75   39.75    0.75    6.30    0.04       ?       ?      ?      ? 
1 1 1   10    0    8 o 15    2.53    0.07    6.40    0.35    6.40    0.35    6.40    0.35    2.53    0.05       ?       ?      ?      ? 
1 1 1   10    0    9 o  1   17.99    0.13  324.07    4.83  324.07    4.83  324.07    4.83   18.00    0.09       ?       ?      ?      ? 
1 1 1   10    0   10 o 18    4.53    0.06   20.50    0.56   20.50    0.56   20.50    0.56    4.53    0.04       ?       ?      ?      ? 
1 1 1   10    0   11 o 14   13.07    0.10  170.95    2.66  170.95    2.66  170.95    2.66   13.07    0.07       ?       ?      ?      ? 
1 1 1   10    0   12 o 15    3.13    0.08    9.79    0.49    9.79    0.49    9.79    0.49    3.13    0.06       ?       ?      ?      ? 
1 1 1   10    0   13 o  9    2.92    0.09    8.53    0.50    8.53    0.50    8.53    0.50    2.92    0.06       ?       ?      ?      ? 
1 1 1   10    0   14 o 12   15.13    0.12  229.11    3.55  229.11    3.55  229.11    3.55   15.13    0.08       ?       ?      ?      ? 
1 1 1   10    0   15 o  2    5.53    0.08   30.61    0.88   30.61    0.88   30.61    0.88    5.53    0.06       ?       ?      ?      ? 
1 1 1   10    0   16 o  7    5.95    0.10   35.44    1.16   35.44    1.16   35.44    1.16    5.95    0.07       ?       ?      ?      ? 
1 1 1   10    0   17 o  6    4.44    0.08   19.75    0.75   19.75    0.75   19.75    0.75    4.44    0.06       ?       ?      ?      ? 
1 1 1   10    0   18 o  9    0.69    0.36    0.71    0.63    0.71    0.63    0.71    0.63    0.70    0.31       ?       ?      ?      ? 
1 1 1   10    0   19 o 19    7.19    0.10   51.77    1.44   51.77    1.44   51.77    1.44    7.19    0.07       ?       ?      ?      ? 
1 1 1   10    0   20 o 14    9.41    0.09   88.57    1.78   88.57    1.78   88.57    1.78    9.41    0.07       ?       ?      ?      ? 
1 1 1   10    0   21 o 12   21.89    0.17  479.61    7.40  479.61    7.40  479.61    7.40   21.89    0.12       ?       ?      ?      ? 
1 1 1   10    0   22 o  3    0.34    0.24   -0.69    0.64   -0.69    0.64   -0.69    0.64    0.26    0.19       ?       ?      ?      ? 
1 1 1   10    0   23 o 16   13.52    0.11  182.90    3.10  182.90    3.10  182.90    3.10   13.52    0.08       ?       ?      ?      ? 
1 1 1   10    0   24 o 18    8.19    0.09   67.18    1.47   67.18    1.47   67.18    1.47    8.20    0.06       ?       ?      ?      ? 
1 1 1   10    0   25 o 14    4.91    0.10   24.15    0.97   24.15    0.97   24.15    0.97    4.91    0.07       ?       ?      ?      ? 
1 1 1   10    0   26 o 15    0.63    0.35    0.54    0.65    0.54    0.65    0.54    0.65    0.60    0.31       ?       ?      ?      ? 
1 1 1   10    0   27 o  5    4.94    0.09   24.43    0.93   24.43    0.93   24.43    0.93    4.94    0.07       ?       ?      ?      ? 
1 1 1   10    0   28 o 19    4.51    0.10   20.36    0.88   20.36    0.88   20.36    0.88    4.51    0.07       ?       ?      ?      ? 
1 1 1   10    0   29 o 13    1.08    0.34    1.49    0.65    1.49    0.65    1.49    0.65    1.16    0.22       ?       ?      ?      ? 
1 1 1   10    0   30 o  2    3.33    0.12   11.12    0.77   11.12    0.77   11.12    0.77    3.33    0.08       ?       ?      ?      ? 
1 1 1   10    0   31 o 12    2.29    0.15    5.34    0.68    5.34    0.68    5.34    0.68    2.30    0.11       ?       ?      ?      ? 
1 1 1   10    0   32 o 12    0.86    0.40    1.11    0.78    1.11    0.78    1.11    0.78    0.91    0.33       ?       ?      ?      ? 
1 1 1   10    0   33 o  1    0.46    0.31   -0.29    0.82   -0.29    0.82   -0.29    0.82    0.38    0.26       ?       ?      ?      ? 
1 1 1   10    0   34 o  4    4.32    0.11   18.77    0.95   18.77    0.95   18.77    0.95    4.33    0.08       ?       ?      ?      ? 
1 1 1   10    0   35 o 19    1.15    0.43    1.84    0.92    1.84    0.92    1.84    0.92    1.25    0.30       ?       ?      ?      ? 
1 1 1   10    0   36 o 18    0.93    0.41    1.29    0.78    1.29    0.78    1.29    0.78    1.01    0.31       ?       ?      ?      ? 
1 1 1   10    0   37 o  4    0.46    0.31   -0.18    0.78   -0.18    0.78   -0.18    0.78    0.38    0.26       ?       ?      ?      ? 
1 1 1   10    0   38 o 17    0.52    0.34    0.07    0.81    0.07    0.81    0.07    0.81    0.45    0.29       ?       ?      ?      ? 
1 1 1   10    0   39 o  5    4.33    0.13   18.94    1.08   18.94    1.08   18.94    1.08    4.34    0.09       ?       ?      ?      ? 
1 1 1   10    0   40 o 10    1.57    0.31    2.84    0.87    2.84    0.87    2.84    0.87    1.64    0.19       ?       ?      ?      ? 
1 1 1   10    0   41 o 19    3.17    0.16   10.29    1.01   10.29    1.01   10.29    1.01    3.19    0.11       ?       ?      ?      ? 
1 1 1   10    0   42 o 18    0.47    0.32   -0.34    0.90   -0.34    0.90   -0.34    0.90    0.38    0.26       ?       ?      ?      ? 
1 1 1   10    0   43 o 12    1.98    0.26    4.34    0.99    4.34    0.99    4.34    0.99    2.03    0.18       ?       ?      ?      ? 
1 1 1   10    0   44 o  8    1.68    0.32    3.36    0.97    3.36    0.97    3.36    0.97    1.77    0.20       ?       ?      ?      ? 
1 1 1   10    0   45 o  3    0.94    0.45    1.58    0.95    1.58    0.95    1.58    0.95    1.06    0.36       ?       ?      ?      ? 
1 1 1   10    0   46 o 16    0.46    0.32   -0.22    0.93   -0.22    0.93   -0.22    0.93    0.39    0.27       ?       ?      ?      ? 
1 1 1   10    0   47 o 16    0.71    0.44    1.32    1.24    1.32    1.24    1.32    1.24    0.77    0.41       ?       ?      ?      ? 
1 1 1   10    0   48 o  3    0.95    0.45    1.98    0.96    1.98    0.96    1.98    0.96    1.16    0.34       ?       ?      ?      ? 
1 1 1   10    0   49 o 10    0.66    0.41    1.35    1.08    1.35    1.08    1.35    1.08    0.75    0.39       ?       ?      ?      ? 
1 1 1   10    0   50 o 15    0.84    0.44    2.13    0.94    2.13    0.94    2.13    0.94    1.14    0.34       ?       ?      ?      ? 
1 1 1   10    0   51 f  0    0.32    0.24   -0.69    0.85   -0.69    0.85   -0.69    0.85    0.27    0.20       ?       ?      ?      ? 
1 1 1   10    1    0 o  6    9.51    0.11   90.52    2.02   90.52    2.02   90.52    2.02    9.51    0.07       ?       ?      ?      ? 
1 1 1   10    1    1 o  2    6.42    0.05   41.17    0.62   41.00    0.89   41.33    0.86    6.40    0.07    6.43    0.07  -0.03   0.10 
1 1 1   10    1    2 o  2    4.49    0.03   20.14    0.30   19.57    0.40   20.84    0.45    4.42    0.05    4.56    0.05  -0.14   0.07 
1 1 1   10    1    3 o 12    5.30    0.03   28.04    0.36   27.46    0.51   28.63    0.51    5.24    0.05    5.35    0.05  -0.11   0.07 
1 1 1   10    1    4 o 10    3.91    0.03   15.28    0.24   15.29    0.34   15.27    0.34    3.91    0.04    3.91    0.04   0.00   0.06 
1 1 1   10    1    5 o 16    8.10    0.05   65.57    0.74   65.21    1.05   65.93    1.06    8.07    0.06    8.12    0.07  -0.04   0.09 
1 1 1   10    1    6 o  7    5.28    0.04   27.86    0.39   27.83    0.55   27.89    0.56    5.28    0.05    5.28    0.05  -0.00   0.07 
1 1 1   10    1    7 o 16   10.52    0.06  110.74    1.25  110.08    1.72  111.47    1.82   10.49    0.08   10.56    0.09  -0.07   0.12 
1 1 1   10    1    8 o  8   18.36    0.10  337.20    3.61  336.82    5.00  337.60    5.23   18.34    0.14   18.36    0.14  -0.02   0.20 
1 1 1   10    1    9 o 10    6.20    0.04   38.47    0.55   38.59    0.76   38.35    0.79    6.21    0.06    6.19    0.06   0.02   0.09 
1 1 1   10    1   10 o 18    4.47    0.04   20.02    0.39   20.26    0.56   19.77    0.56    4.50    0.06    4.45    0.06   0.05   0.09 
1 1 1   10    1   11 o 12   10.34    0.06  106.99    1.26  106.33    1.75  107.68    1.80   10.31    0.08   10.37    0.09  -0.07   0.12 
1 1 1   10    1   12 o 11   12.06    0.07  145.56    1.64  144.88    2.31  146.25    2.33   12.03    0.10   12.09    0.10  -0.06   0.14 
1 1 1   10    1   13 o 10    8.45    0.06   71.37    0.93   72.24    1.31   70.49    1.32    8.50    0.08    8.39    0.08   0.10   0.11 
1 1 1   10    1   14 o  3    7.67    0.05   58.91    0.82   59.88    1.17   57.94    1.16    7.74    0.08    7.61    0.08   0.13   0.11 
1 1 1   10    1   15 o 15    3.27    0.07   10.70    0.45   10.46    0.63   10.97    0.65    3.23    0.10    3.31    0.10  -0.08   0.14 
1 1 1   10    1   16 o 17   10.53    0.08  110.92    1.71  113.06    2.45  108.91    2.38   10.63    0.12   10.43    0.11   0.20   0.16
[truncated: 12,424,140 more chars]
