# Supplementary material for: Unveiling the Catalytic Mechanism of a Processive Metalloaminopeptidase
Source: Biochemistry. 2023 Nov 4;62(22):3188–205. doi: 10.1021/acs.biochem.3c00420 (PMC10666288; doi:10.1021/acs.biochem.3c00420)
Supplement: Supplementary file 4 — bi3c00420_si_004.cif [file bi3c00420_si_004.cif]

data_DEPOSITED_XRAY
# 
_cell.entry_id           DEPOSITED_XRAY 
_cell.length_a           181.950 
_cell.length_b           181.950 
_cell.length_c           87.430 
_cell.angle_alpha        90.00 
_cell.angle_beta         90.00 
_cell.angle_gamma        120.00 
_cell.Z_PDB              12 
_cell.pdbx_unique_axis   ? 
# 
_symmetry.entry_id                         DEPOSITED_XRAY 
_symmetry.space_group_name_H-M             'P 63 2 2' 
_symmetry.pdbx_full_space_group_name_H-M   ? 
_symmetry.cell_setting                     ? 
_symmetry.Int_Tables_number                ? 
# 
_atom_sites.entry_id                    DEPOSITED_XRAY 
_atom_sites.fract_transf_matrix[1][1]   0.005496 
_atom_sites.fract_transf_matrix[1][2]   0.003173 
_atom_sites.fract_transf_matrix[1][3]   0.000000 
_atom_sites.fract_transf_matrix[2][1]   0.000000 
_atom_sites.fract_transf_matrix[2][2]   0.006346 
_atom_sites.fract_transf_matrix[2][3]   0.000000 
_atom_sites.fract_transf_matrix[3][1]   0.000000 
_atom_sites.fract_transf_matrix[3][2]   0.000000 
_atom_sites.fract_transf_matrix[3][3]   0.011438 
_atom_sites.fract_transf_vector[1]      0.00000 
_atom_sites.fract_transf_vector[2]      0.00000 
_atom_sites.fract_transf_vector[3]      0.00000 
# 
_refine.pdbx_refine_id                           'X-RAY DIFFRACTION' 
_refine.entry_id                                 DEPOSITED_XRAY 
_refine.pdbx_diffrn_id                           1 
_refine.pdbx_TLS_residual_ADP_flag               ? 
_refine.ls_number_reflns_obs                     78803 
_refine.ls_number_reflns_all                     ? 
_refine.pdbx_ls_sigma_I                          ? 
_refine.pdbx_ls_sigma_F                          1.34 
_refine.pdbx_data_cutoff_high_absF               ? 
_refine.pdbx_data_cutoff_low_absF                ? 
_refine.pdbx_data_cutoff_high_rms_absF           ? 
_refine.ls_d_res_low                             45.49 
_refine.ls_d_res_high                            1.80 
_refine.ls_percent_reflns_obs                    99.95 
_refine.ls_R_factor_obs                          0.1687 
_refine.ls_R_factor_all                          ? 
_refine.ls_R_factor_R_work                       0.1676 
_refine.ls_R_factor_R_free                       0.1897 
_refine.ls_R_factor_R_free_error                 ? 
_refine.ls_R_factor_R_free_error_details         ? 
_refine.ls_percent_reflns_R_free                 4.91 
_refine.ls_number_reflns_R_free                  3873 
_refine.ls_number_parameters                     ? 
_refine.ls_number_restraints                     ? 
_refine.occupancy_min                            ? 
_refine.occupancy_max                            ? 
_refine.correlation_coeff_Fo_to_Fc               ? 
_refine.correlation_coeff_Fo_to_Fc_free          ? 
_refine.B_iso_mean                               ? 
_refine.aniso_B[1][1]                            ? 
_refine.aniso_B[2][2]                            ? 
_refine.aniso_B[3][3]                            ? 
_refine.aniso_B[1][2]                            ? 
_refine.aniso_B[1][3]                            ? 
_refine.aniso_B[2][3]                            ? 
_refine.solvent_model_details                    'FLAT BULK SOLVENT MODEL' 
_refine.solvent_model_param_ksol                 ? 
_refine.solvent_model_param_bsol                 ? 
_refine.pdbx_solvent_vdw_probe_radii             1.10 
_refine.pdbx_solvent_ion_probe_radii             ? 
_refine.pdbx_solvent_shrinkage_radii             0.90 
_refine.pdbx_ls_cross_valid_method               ? 
_refine.details                                  ? 
_refine.pdbx_starting_model                      ? 
_refine.pdbx_method_to_determine_struct          ? 
_refine.pdbx_isotropic_thermal_model             ? 
_refine.pdbx_stereochemistry_target_values       ML 
_refine.pdbx_stereochem_target_val_spec_case     ? 
_refine.pdbx_R_Free_selection_details            ? 
_refine.pdbx_overall_ESU_R                       ? 
_refine.pdbx_overall_ESU_R_Free                  ? 
_refine.overall_SU_ML                            0.21 
_refine.pdbx_overall_phase_error                 18.81 
_refine.overall_SU_B                             ? 
_refine.overall_SU_R_Cruickshank_DPI             ? 
_refine.pdbx_overall_SU_R_free_Cruickshank_DPI   ? 
_refine.pdbx_overall_SU_R_Blow_DPI               ? 
_refine.pdbx_overall_SU_R_free_Blow_DPI          ? 
# 
loop_
_refine_ls_restr.type 
_refine_ls_restr.dev_ideal 
_refine_ls_restr.dev_ideal_target 
_refine_ls_restr.weight 
_refine_ls_restr.number 
_refine_ls_restr.pdbx_refine_id 
_refine_ls_restr.pdbx_restraint_function 
f_bond_d           0.007 ? ? '3803 Z= 0.324' 'X-RAY DIFFRACTION' ? 
f_angle_d          0.897 ? ? '5125 Z= 0.485' 'X-RAY DIFFRACTION' ? 
f_dihedral_angle_d 5.875 ? ? 538             'X-RAY DIFFRACTION' ? 
f_chiral_restr     0.056 ? ? 591             'X-RAY DIFFRACTION' ? 
f_plane_restr      0.013 ? ? 664             'X-RAY DIFFRACTION' ? 
# 
loop_
_refine_ls_shell.pdbx_refine_id 
_refine_ls_shell.pdbx_total_number_of_bins_used 
_refine_ls_shell.d_res_high 
_refine_ls_shell.d_res_low 
_refine_ls_shell.number_reflns_R_work 
_refine_ls_shell.R_factor_R_work 
_refine_ls_shell.percent_reflns_obs 
_refine_ls_shell.R_factor_R_free 
_refine_ls_shell.R_factor_R_free_error 
_refine_ls_shell.percent_reflns_R_free 
_refine_ls_shell.number_reflns_R_free 
_refine_ls_shell.number_reflns_all 
_refine_ls_shell.R_factor_all 
'X-RAY DIFFRACTION' . 1.80 1.82  2638 0.3414 99.00  0.3585 . . 138 . . 
'X-RAY DIFFRACTION' . 1.82 1.85  2625 0.3187 100.00 0.3075 . . 123 . . 
'X-RAY DIFFRACTION' . 1.85 1.87  2667 0.2916 100.00 0.3498 . . 124 . . 
'X-RAY DIFFRACTION' . 1.87 1.89  2617 0.2593 100.00 0.2493 . . 139 . . 
'X-RAY DIFFRACTION' . 1.89 1.92  2639 0.2375 100.00 0.2646 . . 136 . . 
'X-RAY DIFFRACTION' . 1.92 1.95  2635 0.2260 100.00 0.2613 . . 140 . . 
'X-RAY DIFFRACTION' . 1.95 1.98  2652 0.2136 100.00 0.2163 . . 154 . . 
'X-RAY DIFFRACTION' . 1.98 2.01  2614 0.1926 100.00 0.2419 . . 142 . . 
'X-RAY DIFFRACTION' . 2.01 2.05  2658 0.1897 100.00 0.1998 . . 128 . . 
'X-RAY DIFFRACTION' . 2.05 2.09  2651 0.1833 100.00 0.2077 . . 135 . . 
'X-RAY DIFFRACTION' . 2.09 2.13  2655 0.1809 100.00 0.2210 . . 133 . . 
'X-RAY DIFFRACTION' . 2.13 2.17  2651 0.1747 100.00 0.2153 . . 135 . . 
'X-RAY DIFFRACTION' . 2.17 2.22  2666 0.1702 100.00 0.2141 . . 124 . . 
'X-RAY DIFFRACTION' . 2.22 2.27  2644 0.1722 100.00 0.1931 . . 136 . . 
'X-RAY DIFFRACTION' . 2.27 2.32  2658 0.1676 100.00 0.1856 . . 136 . . 
'X-RAY DIFFRACTION' . 2.32 2.39  2662 0.1583 100.00 0.1873 . . 136 . . 
'X-RAY DIFFRACTION' . 2.39 2.46  2662 0.1560 100.00 0.1804 . . 141 . . 
'X-RAY DIFFRACTION' . 2.46 2.54  2684 0.1593 100.00 0.1782 . . 111 . . 
'X-RAY DIFFRACTION' . 2.54 2.63  2688 0.1600 100.00 0.1622 . . 137 . . 
'X-RAY DIFFRACTION' . 2.63 2.73  2661 0.1643 100.00 0.1687 . . 158 . . 
'X-RAY DIFFRACTION' . 2.73 2.86  2657 0.1627 100.00 0.2022 . . 140 . . 
'X-RAY DIFFRACTION' . 2.86 3.01  2688 0.1722 100.00 0.2080 . . 158 . . 
'X-RAY DIFFRACTION' . 3.01 3.20  2683 0.1695 100.00 0.1696 . . 144 . . 
'X-RAY DIFFRACTION' . 3.20 3.44  2699 0.1688 100.00 0.1943 . . 141 . . 
'X-RAY DIFFRACTION' . 3.44 3.79  2717 0.1633 100.00 0.2029 . . 147 . . 
'X-RAY DIFFRACTION' . 3.79 4.34  2747 0.1445 100.00 0.1494 . . 136 . . 
'X-RAY DIFFRACTION' . 4.34 5.46  2783 0.1439 100.00 0.1503 . . 145 . . 
'X-RAY DIFFRACTION' . 5.46 45.49 2929 0.1628 100.00 0.2054 . . 156 . . 
# 
_pdbx_refine_tls.pdbx_refine_id   . 
_pdbx_refine_tls.id               1 
_pdbx_refine_tls.details          ? 
_pdbx_refine_tls.method           refined 
_pdbx_refine_tls.origin_x         58.3984 
_pdbx_refine_tls.origin_y         50.4129 
_pdbx_refine_tls.origin_z         36.8664 
_pdbx_refine_tls.T[1][1]          0.3504 
_pdbx_refine_tls.T[2][2]          0.3780 
_pdbx_refine_tls.T[3][3]          0.3507 
_pdbx_refine_tls.T[1][2]          -0.0112 
_pdbx_refine_tls.T[1][3]          0.0356 
_pdbx_refine_tls.T[2][3]          -0.0271 
_pdbx_refine_tls.L[1][1]          0.4830 
_pdbx_refine_tls.L[2][2]          0.6485 
_pdbx_refine_tls.L[3][3]          0.3330 
_pdbx_refine_tls.L[1][2]          -0.2715 
_pdbx_refine_tls.L[1][3]          0.0425 
_pdbx_refine_tls.L[2][3]          -0.1727 
_pdbx_refine_tls.S[1][1]          -0.0244 
_pdbx_refine_tls.S[1][2]          -0.0375 
_pdbx_refine_tls.S[1][3]          -0.0390 
_pdbx_refine_tls.S[2][1]          0.0392 
_pdbx_refine_tls.S[2][2]          -0.0020 
_pdbx_refine_tls.S[2][3]          -0.0169 
_pdbx_refine_tls.S[3][1]          0.0358 
_pdbx_refine_tls.S[3][2]          -0.0300 
_pdbx_refine_tls.S[3][3]          0.0005 
# 
_pdbx_refine_tls_group.pdbx_refine_id      . 
_pdbx_refine_tls_group.id                  1 
_pdbx_refine_tls_group.refine_tls_id       1 
_pdbx_refine_tls_group.beg_auth_asym_id    ? 
_pdbx_refine_tls_group.beg_auth_seq_id     ? 
_pdbx_refine_tls_group.beg_label_asym_id   ? 
_pdbx_refine_tls_group.beg_label_seq_id    ? 
_pdbx_refine_tls_group.end_auth_asym_id    ? 
_pdbx_refine_tls_group.end_auth_seq_id     ? 
_pdbx_refine_tls_group.end_label_asym_id   ? 
_pdbx_refine_tls_group.end_label_seq_id    ? 
_pdbx_refine_tls_group.selection           ? 
_pdbx_refine_tls_group.selection_details   all 
# 
_software.classification   refinement 
_software.name             PHENIX 
_software.version          '(1.20.1_4487: ???)' 
_software.citation_id      ? 
_software.pdbx_ordinal     1 
# 
loop_
_atom_site.group_PDB 
_atom_site.id 
_atom_site.type_symbol 
_atom_site.label_atom_id 
_atom_site.label_alt_id 
_atom_site.label_comp_id 
_atom_site.label_asym_id 
_atom_site.label_entity_id 
_atom_site.label_seq_id 
_atom_site.pdbx_PDB_ins_code 
_atom_site.Cartn_x 
_atom_site.Cartn_y 
_atom_site.Cartn_z 
_atom_site.occupancy 
_atom_site.B_iso_or_equiv 
_atom_site.pdbx_formal_charge 
_atom_site.auth_seq_id 
_atom_site.auth_comp_id 
_atom_site.auth_asym_id 
_atom_site.auth_atom_id 
_atom_site.pdbx_PDB_model_num 
ATOM   1    N  N   . TYR A 1 1   ? 45.118 56.266 46.660 1.00 49.69  ? 17  TYR A N   1 
ATOM   2    C  CA  . TYR A 1 1   ? 44.946 57.385 45.736 1.00 50.61  ? 17  TYR A CA  1 
ATOM   3    C  C   . TYR A 1 1   ? 46.288 58.018 45.423 1.00 42.85  ? 17  TYR A C   1 
ATOM   4    O  O   . TYR A 1 1   ? 47.190 58.030 46.266 1.00 46.12  ? 17  TYR A O   1 
ATOM   5    C  CB  . TYR A 1 1   ? 44.003 58.448 46.314 1.00 46.25  ? 17  TYR A CB  1 
ATOM   6    C  CG  . TYR A 1 1   ? 42.632 57.918 46.671 1.00 43.61  ? 17  TYR A CG  1 
ATOM   7    C  CD1 . TYR A 1 1   ? 41.606 57.904 45.732 1.00 46.06  ? 17  TYR A CD1 1 
ATOM   8    C  CD2 . TYR A 1 1   ? 42.367 57.430 47.944 1.00 44.90  ? 17  TYR A CD2 1 
ATOM   9    C  CE1 . TYR A 1 1   ? 40.345 57.408 46.050 1.00 49.41  ? 17  TYR A CE1 1 
ATOM   10   C  CE2 . TYR A 1 1   ? 41.105 56.944 48.277 1.00 48.59  ? 17  TYR A CE2 1 
ATOM   11   C  CZ  . TYR A 1 1   ? 40.104 56.937 47.329 1.00 47.38  ? 17  TYR A CZ  1 
ATOM   12   O  OH  . TYR A 1 1   ? 38.867 56.447 47.666 1.00 49.47  ? 17  TYR A OH  1 
ATOM   13   N  N   . PHE A 1 2   ? 46.391 58.571 44.218 1.00 40.09  ? 18  PHE A N   1 
ATOM   14   C  CA  . PHE A 1 2   ? 47.623 59.213 43.776 1.00 41.54  ? 18  PHE A CA  1 
ATOM   15   C  C   . PHE A 1 2   ? 48.086 60.278 44.764 1.00 47.95  ? 18  PHE A C   1 
ATOM   16   O  O   . PHE A 1 2   ? 47.293 61.098 45.234 1.00 49.26  ? 18  PHE A O   1 
ATOM   17   C  CB  . PHE A 1 2   ? 47.415 59.838 42.398 1.00 41.20  ? 18  PHE A CB  1 
ATOM   18   C  CG  . PHE A 1 2   ? 48.664 60.426 41.820 1.00 47.59  ? 18  PHE A CG  1 
ATOM   19   C  CD1 . PHE A 1 2   ? 49.790 59.635 41.628 1.00 43.33  ? 18  PHE A CD1 1 
ATOM   20   C  CD2 . PHE A 1 2   ? 48.713 61.764 41.456 1.00 43.85  ? 18  PHE A CD2 1 
ATOM   21   C  CE1 . PHE A 1 2   ? 50.955 60.174 41.100 1.00 38.65  ? 18  PHE A CE1 1 
ATOM   22   C  CE2 . PHE A 1 2   ? 49.873 62.312 40.918 1.00 41.47  ? 18  PHE A CE2 1 
ATOM   23   C  CZ  . PHE A 1 2   ? 50.994 61.518 40.742 1.00 43.49  ? 18  PHE A CZ  1 
ATOM   24   N  N   . GLN A 1 3   ? 49.395 60.288 45.043 1.00 43.50  ? 19  GLN A N   1 
ATOM   25   C  CA  . GLN A 1 3   ? 49.970 61.142 46.081 1.00 46.24  ? 19  GLN A CA  1 
ATOM   26   C  C   . GLN A 1 3   ? 50.725 62.348 45.535 1.00 50.49  ? 19  GLN A C   1 
ATOM   27   O  O   . GLN A 1 3   ? 51.199 63.168 46.334 1.00 49.59  ? 19  GLN A O   1 
ATOM   28   C  CB  . GLN A 1 3   ? 50.937 60.334 46.966 1.00 51.20  ? 19  GLN A CB  1 
ATOM   29   C  CG  . GLN A 1 3   ? 50.281 59.251 47.819 1.00 50.82  ? 19  GLN A CG  1 
ATOM   30   C  CD  . GLN A 1 3   ? 49.255 59.808 48.779 1.00 55.23  ? 19  GLN A CD  1 
ATOM   31   O  OE1 . GLN A 1 3   ? 49.598 60.408 49.798 1.00 54.99  ? 19  GLN A OE1 1 
ATOM   32   N  NE2 . GLN A 1 3   ? 47.981 59.612 48.457 1.00 57.80  ? 19  GLN A NE2 1 
ATOM   33   N  N   . GLY A 1 4   ? 50.862 62.470 44.210 1.00 46.39  ? 20  GLY A N   1 
ATOM   34   C  CA  . GLY A 1 4   ? 51.718 63.490 43.627 1.00 43.36  ? 20  GLY A CA  1 
ATOM   35   C  C   . GLY A 1 4   ? 51.039 64.812 43.290 1.00 52.92  ? 20  GLY A C   1 
ATOM   36   O  O   . GLY A 1 4   ? 51.513 65.534 42.401 1.00 47.87  ? 20  GLY A O   1 
ATOM   37   N  N   . GLY A 1 5   ? 49.941 65.138 43.972 1.00 47.29  ? 21  GLY A N   1 
ATOM   38   C  CA  . GLY A 1 5   ? 49.289 66.417 43.817 1.00 45.20  ? 21  GLY A CA  1 
ATOM   39   C  C   . GLY A 1 5   ? 48.131 66.472 42.827 1.00 45.63  ? 21  GLY A C   1 
ATOM   40   O  O   . GLY A 1 5   ? 47.839 67.557 42.307 1.00 50.25  ? 21  GLY A O   1 
ATOM   41   N  N   . MET A 1 6   ? 47.471 65.344 42.556 1.00 44.70  ? 22  MET A N   1 
ATOM   42   C  CA  . MET A 1 6   ? 46.383 65.206 41.588 1.00 39.11  ? 22  MET A CA  1 
ATOM   43   C  C   . MET A 1 6   ? 45.289 64.286 42.084 1.00 38.93  ? 22  MET A C   1 
ATOM   44   O  O   . MET A 1 6   ? 45.553 63.147 42.479 1.00 41.60  ? 22  MET A O   1 
ATOM   45   C  CB  . MET A 1 6   ? 46.880 64.680 40.236 1.00 40.78  ? 22  MET A CB  1 
ATOM   46   C  CG  . MET A 1 6   ? 46.098 65.168 38.995 1.00 41.22  ? 22  MET A CG  1 
ATOM   47   S  SD  . MET A 1 6   ? 45.710 66.898 38.776 1.00 41.30  ? 22  MET A SD  1 
ATOM   48   C  CE  . MET A 1 6   ? 47.242 67.504 38.051 1.00 40.75  ? 22  MET A CE  1 
ATOM   49   N  N   . GLU A 1 7   ? 44.059 64.783 42.020 1.00 36.07  ? 23  GLU A N   1 
ATOM   50   C  CA  . GLU A 1 7   ? 42.872 63.986 42.276 1.00 37.93  ? 23  GLU A CA  1 
ATOM   51   C  C   . GLU A 1 7   ? 42.306 63.556 40.930 1.00 39.01  ? 23  GLU A C   1 
ATOM   52   O  O   . GLU A 1 7   ? 42.198 64.383 40.016 1.00 40.20  ? 23  GLU A O   1 
ATOM   53   C  CB  . GLU A 1 7   ? 41.847 64.800 43.069 1.00 37.14  ? 23  GLU A CB  1 
ATOM   54   C  CG  . GLU A 1 7   ? 40.680 64.001 43.569 1.00 42.46  ? 23  GLU A CG  1 
ATOM   55   C  CD  . GLU A 1 7   ? 41.016 63.246 44.838 1.00 45.93  ? 23  GLU A CD  1 
ATOM   56   O  OE1 . GLU A 1 7   ? 41.509 63.877 45.797 1.00 47.85  ? 23  GLU A OE1 1 
ATOM   57   O  OE2 . GLU A 1 7   ? 40.764 62.026 44.888 1.00 49.99  ? 23  GLU A OE2 1 
ATOM   58   N  N   . PHE A 1 8   ? 41.987 62.268 40.798 1.00 34.53  ? 24  PHE A N   1 
ATOM   59   C  CA  . PHE A 1 8   ? 41.381 61.715 39.592 1.00 36.07  ? 24  PHE A CA  1 
ATOM   60   C  C   . PHE A 1 8   ? 39.960 61.298 39.921 1.00 38.69  ? 24  PHE A C   1 
ATOM   61   O  O   . PHE A 1 8   ? 39.743 60.470 40.815 1.00 39.63  ? 24  PHE A O   1 
ATOM   62   C  CB  . PHE A 1 8   ? 42.167 60.509 39.058 1.00 32.74  ? 24  PHE A CB  1 
ATOM   63   C  CG  . PHE A 1 8   ? 43.512 60.866 38.509 1.00 35.54  ? 24  PHE A CG  1 
ATOM   64   C  CD1 . PHE A 1 8   ? 44.614 60.924 39.346 1.00 37.91  ? 24  PHE A CD1 1 
ATOM   65   C  CD2 . PHE A 1 8   ? 43.674 61.154 37.161 1.00 36.05  ? 24  PHE A CD2 1 
ATOM   66   C  CE1 . PHE A 1 8   ? 45.871 61.247 38.849 1.00 37.93  ? 24  PHE A CE1 1 
ATOM   67   C  CE2 . PHE A 1 8   ? 44.937 61.472 36.646 1.00 35.43  ? 24  PHE A CE2 1 
ATOM   68   C  CZ  . PHE A 1 8   ? 46.034 61.529 37.500 1.00 35.89  ? 24  PHE A CZ  1 
ATOM   69   N  N   . LEU A 1 9   ? 39.002 61.844 39.186 1.00 35.32  ? 25  LEU A N   1 
ATOM   70   C  CA  . LEU A 1 9   ? 37.600 61.521 39.370 1.00 37.18  ? 25  LEU A CA  1 
ATOM   71   C  C   . LEU A 1 9   ? 37.044 60.910 38.098 1.00 39.21  ? 25  LEU A C   1 
ATOM   72   O  O   . LEU A 1 9   ? 37.536 61.185 37.001 1.00 40.95  ? 25  LEU A O   1 
ATOM   73   C  CB  . LEU A 1 9   ? 36.799 62.776 39.733 1.00 37.58  ? 25  LEU A CB  1 
ATOM   74   C  CG  . LEU A 1 9   ? 37.305 63.507 40.977 1.00 42.96  ? 25  LEU A CG  1 
ATOM   75   C  CD1 . LEU A 1 9   ? 36.406 64.690 41.270 1.00 44.03  ? 25  LEU A CD1 1 
ATOM   76   C  CD2 . LEU A 1 9   ? 37.328 62.557 42.164 1.00 42.15  ? 25  LEU A CD2 1 
ATOM   77   N  N   . VAL A 1 10  ? 36.006 60.086 38.254 1.00 36.54  ? 26  VAL A N   1 
ATOM   78   C  CA  . VAL A 1 10  ? 35.218 59.590 37.131 1.00 38.87  ? 26  VAL A CA  1 
ATOM   79   C  C   . VAL A 1 10  ? 33.792 60.083 37.304 1.00 39.69  ? 26  VAL A C   1 
ATOM   80   O  O   . VAL A 1 10  ? 33.206 59.917 38.381 1.00 40.55  ? 26  VAL A O   1 
ATOM   81   C  CB  . VAL A 1 10  ? 35.247 58.053 37.043 1.00 43.31  ? 26  VAL A CB  1 
ATOM   82   C  CG1 . VAL A 1 10  ? 34.442 57.576 35.835 1.00 44.80  ? 26  VAL A CG1 1 
ATOM   83   C  CG2 . VAL A 1 10  ? 36.684 57.557 36.976 1.00 41.01  ? 26  VAL A CG2 1 
ATOM   84   N  N   . LYS A 1 11  ? 33.231 60.680 36.250 1.00 37.35  ? 27  LYS A N   1 
ATOM   85   C  CA  . LYS A 1 11  ? 31.850 61.159 36.296 1.00 38.92  ? 27  LYS A CA  1 
ATOM   86   C  C   . LYS A 1 11  ? 31.134 60.810 34.995 1.00 42.21  ? 27  LYS A C   1 
ATOM   87   O  O   . LYS A 1 11  ? 31.761 60.688 33.941 1.00 43.50  ? 27  LYS A O   1 
ATOM   88   C  CB  . LYS A 1 11  ? 31.775 62.671 36.528 1.00 41.94  ? 27  LYS A CB  1 
ATOM   89   C  CG  . LYS A 1 11  ? 32.300 63.134 37.884 1.00 41.53  ? 27  LYS A CG  1 
ATOM   90   C  CD  . LYS A 1 11  ? 32.149 64.644 38.044 1.00 45.86  ? 27  LYS A CD  1 
ATOM   91   C  CE  . LYS A 1 11  ? 32.720 65.117 39.380 1.00 48.15  ? 27  LYS A CE  1 
ATOM   92   N  NZ  . LYS A 1 11  ? 32.597 66.591 39.529 1.00 49.36  ? 27  LYS A NZ  1 
ATOM   93   N  N   . SER A 1 12  ? 29.809 60.651 35.078 1.00 39.38  ? 28  SER A N   1 
ATOM   94   C  CA  . SER A 1 12  ? 29.003 60.267 33.924 1.00 45.71  ? 28  SER A CA  1 
ATOM   95   C  C   . SER A 1 12  ? 28.090 61.387 33.429 1.00 52.74  ? 28  SER A C   1 
ATOM   96   O  O   . SER A 1 12  ? 27.095 61.105 32.756 1.00 57.97  ? 28  SER A O   1 
ATOM   97   C  CB  . SER A 1 12  ? 28.168 59.028 34.254 1.00 46.68  ? 28  SER A CB  1 
ATOM   98   O  OG  . SER A 1 12  ? 29.033 57.930 34.450 1.00 51.17  ? 28  SER A OG  1 
ATOM   99   N  N   . VAL A 1 13  ? 28.420 62.645 33.723 1.00 43.54  ? 29  VAL A N   1 
ATOM   100  C  CA  . VAL A 1 13  ? 27.569 63.764 33.354 1.00 48.93  ? 29  VAL A CA  1 
ATOM   101  C  C   . VAL A 1 13  ? 27.844 64.198 31.915 1.00 54.85  ? 29  VAL A C   1 
ATOM   102  O  O   . VAL A 1 13  ? 28.856 63.851 31.294 1.00 50.54  ? 29  VAL A O   1 
ATOM   103  C  CB  . VAL A 1 13  ? 27.766 64.936 34.334 1.00 50.63  ? 29  VAL A CB  1 
ATOM   104  C  CG1 . VAL A 1 13  ? 27.465 64.500 35.750 1.00 51.54  ? 29  VAL A CG1 1 
ATOM   105  C  CG2 . VAL A 1 13  ? 29.200 65.447 34.246 1.00 46.85  ? 29  VAL A CG2 1 
ATOM   106  N  N   . ARG A 1 14  ? 26.926 64.991 31.390 1.00 49.36  ? 30  ARG A N   1 
ATOM   107  C  CA  . ARG A 1 14  ? 27.064 65.544 30.044 1.00 55.27  ? 30  ARG A CA  1 
ATOM   108  C  C   . ARG A 1 14  ? 28.220 66.533 29.997 1.00 49.07  ? 30  ARG A C   1 
ATOM   109  O  O   . ARG A 1 14  ? 28.287 67.434 30.839 1.00 47.70  ? 30  ARG A O   1 
ATOM   110  C  CB  . ARG A 1 14  ? 25.773 66.248 29.634 1.00 54.01  ? 30  ARG A CB  1 
ATOM   111  C  CG  . ARG A 1 14  ? 24.701 65.323 29.075 1.00 63.08  ? 30  ARG A CG  1 
ATOM   112  C  CD  . ARG A 1 14  ? 23.325 65.987 29.144 1.00 75.72  ? 30  ARG A CD  1 
ATOM   113  N  NE  . ARG A 1 14  ? 23.168 67.048 28.156 1.00 80.70  ? 30  ARG A NE  1 
ATOM   114  C  CZ  . ARG A 1 14  ? 22.566 68.206 28.391 1.00 78.02  ? 30  ARG A CZ  1 
ATOM   115  N  NH1 . ARG A 1 14  ? 22.001 68.468 29.561 1.00 82.57  ? 30  ARG A NH1 1 
ATOM   116  N  NH2 . ARG A 1 14  ? 22.521 69.120 27.426 1.00 74.62  ? 30  ARG A NH2 1 
ATOM   117  N  N   . PRO A 1 15  ? 29.127 66.424 29.024 1.00 48.86  ? 31  PRO A N   1 
ATOM   118  C  CA  . PRO A 1 15  ? 30.245 67.382 28.969 1.00 49.39  ? 31  PRO A CA  1 
ATOM   119  C  C   . PRO A 1 15  ? 29.782 68.803 28.745 1.00 47.57  ? 31  PRO A C   1 
ATOM   120  O  O   . PRO A 1 15  ? 30.387 69.736 29.280 1.00 47.26  ? 31  PRO A O   1 
ATOM   121  C  CB  . PRO A 1 15  ? 31.092 66.873 27.790 1.00 45.62  ? 31  PRO A CB  1 
ATOM   122  C  CG  . PRO A 1 15  ? 30.152 66.022 26.974 1.00 54.50  ? 31  PRO A CG  1 
ATOM   123  C  CD  . PRO A 1 15  ? 29.207 65.404 27.967 1.00 49.73  ? 31  PRO A CD  1 
ATOM   124  N  N   . GLU A 1 16  ? 28.699 69.000 27.986 1.00 49.03  ? 32  GLU A N   1 
ATOM   125  C  CA  . GLU A 1 16  ? 28.337 70.352 27.588 1.00 48.32  ? 32  GLU A CA  1 
ATOM   126  C  C   . GLU A 1 16  ? 27.735 71.181 28.718 1.00 50.10  ? 32  GLU A C   1 
ATOM   127  O  O   . GLU A 1 16  ? 27.578 72.392 28.539 1.00 52.28  ? 32  GLU A O   1 
ATOM   128  C  CB  . GLU A 1 16  ? 27.371 70.318 26.400 1.00 48.52  ? 32  GLU A CB  1 
ATOM   129  C  CG  . GLU A 1 16  ? 26.030 69.698 26.730 1.00 53.54  ? 32  GLU A CG  1 
ATOM   130  C  CD  . GLU A 1 16  ? 25.983 68.213 26.433 1.00 56.16  ? 32  GLU A CD  1 
ATOM   131  O  OE1 . GLU A 1 16  ? 27.040 67.545 26.480 1.00 54.40  ? 32  GLU A OE1 1 
ATOM   132  O  OE2 . GLU A 1 16  ? 24.875 67.709 26.159 1.00 64.39  ? 32  GLU A OE2 1 
ATOM   133  N  N   . THR A 1 17  ? 27.407 70.589 29.870 1.00 46.20  ? 33  THR A N   1 
ATOM   134  C  CA  . THR A 1 17  ? 26.946 71.371 31.015 1.00 48.64  ? 33  THR A CA  1 
ATOM   135  C  C   . THR A 1 17  ? 27.874 71.260 32.215 1.00 56.24  ? 33  THR A C   1 
ATOM   136  O  O   . THR A 1 17  ? 27.501 71.700 33.310 1.00 53.03  ? 33  THR A O   1 
ATOM   137  C  CB  . THR A 1 17  ? 25.531 70.957 31.461 1.00 54.38  ? 33  THR A CB  1 
ATOM   138  O  OG1 . THR A 1 17  ? 25.443 69.528 31.519 1.00 54.27  ? 33  THR A OG1 1 
ATOM   139  C  CG2 . THR A 1 17  ? 24.476 71.507 30.498 1.00 53.69  ? 33  THR A CG2 1 
ATOM   140  N  N   . LEU A 1 18  ? 29.059 70.671 32.051 1.00 51.85  ? 34  LEU A N   1 
ATOM   141  C  CA  . LEU A 1 18  ? 29.960 70.457 33.173 1.00 48.77  ? 34  LEU A CA  1 
ATOM   142  C  C   . LEU A 1 18  ? 30.741 71.727 33.469 1.00 49.68  ? 34  LEU A C   1 
ATOM   143  O  O   . LEU A 1 18  ? 31.357 72.311 32.572 1.00 46.44  ? 34  LEU A O   1 
ATOM   144  C  CB  . LEU A 1 18  ? 30.928 69.314 32.876 1.00 44.43  ? 34  LEU A CB  1 
ATOM   145  C  CG  . LEU A 1 18  ? 31.947 69.057 33.989 1.00 48.76  ? 34  LEU A CG  1 
ATOM   146  C  CD1 . LEU A 1 18  ? 31.242 68.703 35.299 1.00 49.75  ? 34  LEU A CD1 1 
ATOM   147  C  CD2 . LEU A 1 18  ? 32.912 67.963 33.575 1.00 49.27  ? 34  LEU A CD2 1 
ATOM   148  N  N   . LYS A 1 19  ? 30.710 72.157 34.726 1.00 44.77  ? 35  LYS A N   1 
ATOM   149  C  CA  . LYS A 1 19  ? 31.522 73.285 35.153 1.00 47.38  ? 35  LYS A CA  1 
ATOM   150  C  C   . LYS A 1 19  ? 32.960 72.817 35.324 1.00 40.35  ? 35  LYS A C   1 
ATOM   151  O  O   . LYS A 1 19  ? 33.227 71.884 36.089 1.00 43.72  ? 35  LYS A O   1 
ATOM   152  C  CB  . LYS A 1 19  ? 30.989 73.877 36.454 1.00 53.24  ? 35  LYS A CB  1 
ATOM   153  C  CG  . LYS A 1 19  ? 31.644 75.200 36.809 1.00 54.63  ? 35  LYS A CG  1 
ATOM   154  C  CD  . LYS A 1 19  ? 30.771 76.013 37.764 1.00 66.55  ? 35  LYS A CD  1 
ATOM   155  C  CE  . LYS A 1 19  ? 31.481 76.251 39.086 1.00 66.05  ? 35  LYS A CE  1 
ATOM   156  N  NZ  . LYS A 1 19  ? 31.369 77.686 39.484 1.00 78.91  ? 35  LYS A NZ  1 
ATOM   157  N  N   . THR A 1 20  ? 33.879 73.452 34.605 1.00 39.66  ? 36  THR A N   1 
ATOM   158  C  CA  . THR A 1 20  ? 35.283 73.065 34.662 1.00 40.05  ? 36  THR A CA  1 
ATOM   159  C  C   . THR A 1 20  ? 36.105 74.209 34.096 1.00 39.19  ? 36  THR A C   1 
ATOM   160  O  O   . THR A 1 20  ? 35.612 75.011 33.302 1.00 41.30  ? 36  THR A O   1 
ATOM   161  C  CB  . THR A 1 20  ? 35.538 71.758 33.886 1.00 42.29  ? 36  THR A CB  1 
ATOM   162  O  OG1 . THR A 1 20  ? 36.923 71.405 33.951 1.00 40.42  ? 36  THR A OG1 1 
ATOM   163  C  CG2 . THR A 1 20  ? 35.141 71.908 32.419 1.00 41.42  ? 36  THR A CG2 1 
ATOM   164  N  N   . ALA A 1 21  ? 37.368 74.288 34.523 1.00 37.83  ? 37  ALA A N   1 
ATOM   165  C  CA  . ALA A 1 21  ? 38.251 75.303 33.959 1.00 37.96  ? 37  ALA A CA  1 
ATOM   166  C  C   . ALA A 1 21  ? 38.632 74.981 32.517 1.00 37.75  ? 37  ALA A C   1 
ATOM   167  O  O   . ALA A 1 21  ? 38.820 75.899 31.713 1.00 37.97  ? 37  ALA A O   1 
ATOM   168  C  CB  . ALA A 1 21  ? 39.511 75.451 34.823 1.00 38.32  ? 37  ALA A CB  1 
ATOM   169  N  N   . THR A 1 22  ? 38.771 73.697 32.178 1.00 35.43  ? 38  THR A N   1 
ATOM   170  C  CA  . THR A 1 22  ? 39.136 73.308 30.820 1.00 36.96  ? 38  THR A CA  1 
ATOM   171  C  C   . THR A 1 22  ? 38.447 71.995 30.475 1.00 39.37  ? 38  THR A C   1 
ATOM   172  O  O   . THR A 1 22  ? 38.657 70.982 31.153 1.00 38.50  ? 38  THR A O   1 
ATOM   173  C  CB  . THR A 1 22  ? 40.657 73.157 30.672 1.00 36.86  ? 38  THR A CB  1 
ATOM   174  O  OG1 . THR A 1 22  ? 41.303 74.384 31.023 1.00 36.64  ? 38  THR A OG1 1 
ATOM   175  C  CG2 . THR A 1 22  ? 41.011 72.807 29.232 1.00 37.63  ? 38  THR A CG2 1 
ATOM   176  N  N   . LEU A 1 23  ? 37.641 72.008 29.420 1.00 35.78  ? 39  LEU A N   1 
ATOM   177  C  CA  . LEU A 1 23  ? 37.022 70.796 28.892 1.00 34.89  ? 39  LEU A CA  1 
ATOM   178  C  C   . LEU A 1 23  ? 37.845 70.327 27.698 1.00 35.17  ? 39  LEU A C   1 
ATOM   179  O  O   . LEU A 1 23  ? 38.085 71.110 26.779 1.00 38.60  ? 39  LEU A O   1 
ATOM   180  C  CB  . LEU A 1 23  ? 35.577 71.074 28.462 1.00 35.72  ? 39  LEU A CB  1 
ATOM   181  C  CG  . LEU A 1 23  ? 34.843 69.931 27.752 1.00 39.30  ? 39  LEU A CG  1 
ATOM   182  C  CD1 . LEU A 1 23  ? 34.598 68.786 28.716 1.00 39.47  ? 39  LEU A CD1 1 
ATOM   183  C  CD2 . LEU A 1 23  ? 33.525 70.424 27.139 1.00 41.49  ? 39  LEU A CD2 1 
ATOM   184  N  N   . VAL A 1 24  ? 38.258 69.056 27.696 1.00 35.97  ? 40  VAL A N   1 
ATOM   185  C  CA  . VAL A 1 24  ? 39.162 68.530 26.676 1.00 35.78  ? 40  VAL A CA  1 
ATOM   186  C  C   . VAL A 1 24  ? 38.373 67.605 25.754 1.00 36.82  ? 40  VAL A C   1 
ATOM   187  O  O   . VAL A 1 24  ? 37.743 66.640 26.210 1.00 35.42  ? 40  VAL A O   1 
ATOM   188  C  CB  . VAL A 1 24  ? 40.360 67.779 27.290 1.00 36.02  ? 40  VAL A CB  1 
ATOM   189  C  CG1 . VAL A 1 24  ? 41.308 67.296 26.184 1.00 37.32  ? 40  VAL A CG1 1 
ATOM   190  C  CG2 . VAL A 1 24  ? 41.120 68.656 28.307 1.00 32.73  ? 40  VAL A CG2 1 
ATOM   191  N  N   . LEU A 1 25  ? 38.445 67.877 24.457 1.00 37.59  ? 41  LEU A N   1 
ATOM   192  C  CA  . LEU A 1 25  ? 37.724 67.113 23.446 1.00 37.81  ? 41  LEU A CA  1 
ATOM   193  C  C   . LEU A 1 25  ? 38.695 66.635 22.380 1.00 37.02  ? 41  LEU A C   1 
ATOM   194  O  O   . LEU A 1 25  ? 39.651 67.331 22.056 1.00 36.01  ? 41  LEU A O   1 
ATOM   195  C  CB  . LEU A 1 25  ? 36.656 67.952 22.767 1.00 35.67  ? 41  LEU A CB  1 
ATOM   196  C  CG  . LEU A 1 25  ? 35.602 68.543 23.703 1.00 39.06  ? 41  LEU A CG  1 
ATOM   197  C  CD1 . LEU A 1 25  ? 34.794 69.586 22.959 1.00 39.52  ? 41  LEU A CD1 1 
ATOM   198  C  CD2 . LEU A 1 25  ? 34.727 67.423 24.221 1.00 41.14  ? 41  LEU A CD2 1 
ATOM   199  N  N   . ALA A 1 26  ? 38.406 65.478 21.794 1.00 37.29  ? 42  ALA A N   1 
ATOM   200  C  CA  . ALA A 1 26  ? 39.227 64.942 20.717 1.00 40.21  ? 42  ALA A CA  1 
ATOM   201  C  C   . ALA A 1 26  ? 38.655 65.346 19.361 1.00 37.57  ? 42  ALA A C   1 
ATOM   202  O  O   . ALA A 1 26  ? 37.438 65.456 19.186 1.00 40.06  ? 42  ALA A O   1 
ATOM   203  C  CB  . ALA A 1 26  ? 39.319 63.419 20.811 1.00 39.24  ? 42  ALA A CB  1 
ATOM   204  N  N   . VAL A 1 27  ? 39.547 65.570 18.400 1.00 40.69  ? 43  VAL A N   1 
ATOM   205  C  CA  . VAL A 1 27  ? 39.164 65.987 17.053 1.00 39.31  ? 43  VAL A CA  1 
ATOM   206  C  C   . VAL A 1 27  ? 39.901 65.095 16.067 1.00 43.50  ? 43  VAL A C   1 
ATOM   207  O  O   . VAL A 1 27  ? 41.135 65.028 16.087 1.00 43.64  ? 43  VAL A O   1 
ATOM   208  C  CB  . VAL A 1 27  ? 39.484 67.470 16.783 1.00 40.37  ? 43  VAL A CB  1 
ATOM   209  C  CG1 . VAL A 1 27  ? 39.244 67.807 15.298 1.00 42.70  ? 43  VAL A CG1 1 
ATOM   210  C  CG2 . VAL A 1 27  ? 38.663 68.386 17.701 1.00 36.76  ? 43  VAL A CG2 1 
ATOM   211  N  N   . GLY A 1 28  ? 39.155 64.411 15.220 1.00 45.45  ? 44  GLY A N   1 
ATOM   212  C  CA  . GLY A 1 28  ? 39.769 63.533 14.261 1.00 49.81  ? 44  GLY A CA  1 
ATOM   213  C  C   . GLY A 1 28  ? 40.338 64.288 13.085 1.00 49.02  ? 44  GLY A C   1 
ATOM   214  O  O   . GLY A 1 28  ? 39.940 65.409 12.771 1.00 50.32  ? 44  GLY A O   1 
ATOM   215  N  N   . GLU A 1 29  ? 41.323 63.670 12.444 1.00 47.06  ? 45  GLU A N   1 
ATOM   216  C  CA  . GLU A 1 29  ? 41.885 64.210 11.215 1.00 44.64  ? 45  GLU A CA  1 
ATOM   217  C  C   . GLU A 1 29  ? 41.010 63.762 10.051 1.00 63.47  ? 45  GLU A C   1 
ATOM   218  O  O   . GLU A 1 29  ? 40.960 62.568 9.733  1.00 59.34  ? 45  GLU A O   1 
ATOM   219  C  CB  . GLU A 1 29  ? 43.320 63.724 11.045 1.00 50.24  ? 45  GLU A CB  1 
ATOM   220  C  CG  . GLU A 1 29  ? 43.950 64.127 9.746  1.00 51.31  ? 45  GLU A CG  1 
ATOM   221  C  CD  . GLU A 1 29  ? 45.422 63.768 9.703  1.00 61.89  ? 45  GLU A CD  1 
ATOM   222  O  OE1 . GLU A 1 29  ? 45.879 63.027 10.605 1.00 57.16  ? 45  GLU A OE1 1 
ATOM   223  O  OE2 . GLU A 1 29  ? 46.118 64.234 8.778  1.00 64.33  ? 45  GLU A OE2 1 
ATOM   224  N  N   . GLY A 1 30  ? 40.301 64.706 9.437  1.00 55.06  ? 46  GLY A N   1 
ATOM   225  C  CA  . GLY A 1 30  ? 39.516 64.396 8.249  1.00 68.31  ? 46  GLY A CA  1 
ATOM   226  C  C   . GLY A 1 30  ? 38.414 63.382 8.468  1.00 71.94  ? 46  GLY A C   1 
ATOM   227  O  O   . GLY A 1 30  ? 38.153 62.552 7.590  1.00 66.51  ? 46  GLY A O   1 
ATOM   228  N  N   . ARG A 1 31  ? 37.768 63.422 9.630  1.00 70.01  ? 47  ARG A N   1 
ATOM   229  C  CA  . ARG A 1 31  ? 36.602 62.598 9.916  1.00 65.11  ? 47  ARG A CA  1 
ATOM   230  C  C   . ARG A 1 31  ? 35.726 63.384 10.879 1.00 70.45  ? 47  ARG A C   1 
ATOM   231  O  O   . ARG A 1 31  ? 36.192 64.305 11.556 1.00 58.92  ? 47  ARG A O   1 
ATOM   232  C  CB  . ARG A 1 31  ? 36.999 61.220 10.473 1.00 70.67  ? 47  ARG A CB  1 
ATOM   233  C  CG  . ARG A 1 31  ? 37.864 61.227 11.747 1.00 70.13  ? 47  ARG A CG  1 
ATOM   234  C  CD  . ARG A 1 31  ? 38.765 59.980 11.788 1.00 71.02  ? 47  ARG A CD  1 
ATOM   235  N  NE  . ARG A 1 31  ? 39.599 59.870 12.983 1.00 67.51  ? 47  ARG A NE  1 
ATOM   236  C  CZ  . ARG A 1 31  ? 39.144 59.778 14.225 1.00 69.77  ? 47  ARG A CZ  1 
ATOM   237  N  NH1 . ARG A 1 31  ? 37.862 59.602 14.473 1.00 72.18  ? 47  ARG A NH1 1 
ATOM   238  N  NH2 . ARG A 1 31  ? 40.009 59.805 15.238 1.00 64.81  ? 47  ARG A NH2 1 
ATOM   239  N  N   . LYS A 1 32  ? 34.443 63.035 10.914 1.00 72.98  ? 48  LYS A N   1 
ATOM   240  C  CA  . LYS A 1 32  ? 33.491 63.825 11.683 1.00 72.18  ? 48  LYS A CA  1 
ATOM   241  C  C   . LYS A 1 32  ? 33.828 63.790 13.170 1.00 69.57  ? 48  LYS A C   1 
ATOM   242  O  O   . LYS A 1 32  ? 34.317 62.784 13.694 1.00 75.13  ? 48  LYS A O   1 
ATOM   243  C  CB  . LYS A 1 32  ? 32.065 63.325 11.440 1.00 73.38  ? 48  LYS A CB  1 
ATOM   244  C  CG  . LYS A 1 32  ? 31.804 61.882 11.850 1.00 76.45  ? 48  LYS A CG  1 
ATOM   245  C  CD  . LYS A 1 32  ? 30.324 61.528 11.696 1.00 80.25  ? 48  LYS A CD  1 
ATOM   246  C  CE  . LYS A 1 32  ? 29.947 60.297 12.510 1.00 86.66  ? 48  LYS A CE  1 
ATOM   247  N  NZ  . LYS A 1 32  ? 30.545 60.298 13.876 1.00 85.51  ? 48  LYS A NZ  1 
ATOM   248  N  N   . LEU A 1 33  ? 33.589 64.918 13.842 1.00 57.88  ? 49  LEU A N   1 
ATOM   249  C  CA  . LEU A 1 33  ? 33.633 64.977 15.297 1.00 54.67  ? 49  LEU A CA  1 
ATOM   250  C  C   . LEU A 1 33  ? 32.916 63.776 15.905 1.00 56.47  ? 49  LEU A C   1 
ATOM   251  O  O   . LEU A 1 33  ? 31.864 63.353 15.418 1.00 52.88  ? 49  LEU A O   1 
ATOM   252  C  CB  . LEU A 1 33  ? 32.966 66.267 15.779 1.00 48.02  ? 49  LEU A CB  1 
ATOM   253  C  CG  . LEU A 1 33  ? 33.629 67.620 15.523 1.00 50.21  ? 49  LEU A CG  1 
ATOM   254  C  CD1 . LEU A 1 33  ? 32.776 68.704 16.120 1.00 49.93  ? 49  LEU A CD1 1 
ATOM   255  C  CD2 . LEU A 1 33  ? 35.017 67.673 16.125 1.00 46.59  ? 49  LEU A CD2 1 
ATOM   256  N  N   . GLY A 1 34  ? 33.487 63.229 16.974 1.00 48.07  ? 50  GLY A N   1 
ATOM   257  C  CA  . GLY A 1 34  ? 32.850 62.155 17.708 1.00 49.44  ? 50  GLY A CA  1 
ATOM   258  C  C   . GLY A 1 34  ? 31.609 62.633 18.457 1.00 43.95  ? 50  GLY A C   1 
ATOM   259  O  O   . GLY A 1 34  ? 31.264 63.815 18.482 1.00 45.42  ? 50  GLY A O   1 
ATOM   260  N  N   . ALA A 1 35  ? 30.939 61.675 19.108 1.00 45.93  ? 51  ALA A N   1 
ATOM   261  C  CA  . ALA A 1 35  ? 29.649 61.962 19.740 1.00 48.28  ? 51  ALA A CA  1 
ATOM   262  C  C   . ALA A 1 35  ? 29.762 63.059 20.798 1.00 43.72  ? 51  ALA A C   1 
ATOM   263  O  O   . ALA A 1 35  ? 28.946 63.992 20.830 1.00 45.61  ? 51  ALA A O   1 
ATOM   264  C  CB  . ALA A 1 35  ? 29.071 60.683 20.351 1.00 49.64  ? 51  ALA A CB  1 
ATOM   265  N  N   . SER A 1 36  ? 30.762 62.962 21.685 1.00 45.55  ? 52  SER A N   1 
ATOM   266  C  CA  . SER A 1 36  ? 30.906 63.962 22.742 1.00 45.33  ? 52  SER A CA  1 
ATOM   267  C  C   . SER A 1 36  ? 31.225 65.334 22.168 1.00 43.18  ? 52  SER A C   1 
ATOM   268  O  O   . SER A 1 36  ? 30.606 66.336 22.544 1.00 43.74  ? 52  SER A O   1 
ATOM   269  C  CB  . SER A 1 36  ? 31.995 63.550 23.736 1.00 45.85  ? 52  SER A CB  1 
ATOM   270  O  OG  . SER A 1 36  ? 31.579 62.449 24.508 1.00 51.43  ? 52  SER A OG  1 
ATOM   271  N  N   . ALA A 1 37  ? 32.222 65.405 21.284 1.00 40.93  ? 53  ALA A N   1 
ATOM   272  C  CA  . ALA A 1 37  ? 32.582 66.691 20.700 1.00 42.92  ? 53  ALA A CA  1 
ATOM   273  C  C   . ALA A 1 37  ? 31.420 67.280 19.909 1.00 46.59  ? 53  ALA A C   1 
ATOM   274  O  O   . ALA A 1 37  ? 31.216 68.498 19.908 1.00 43.19  ? 53  ALA A O   1 
ATOM   275  C  CB  . ALA A 1 37  ? 33.816 66.549 19.813 1.00 43.88  ? 53  ALA A CB  1 
ATOM   276  N  N   . LYS A 1 38  ? 30.653 66.434 19.218 1.00 43.80  ? 54  LYS A N   1 
ATOM   277  C  CA  . LYS A 1 38  ? 29.516 66.945 18.456 1.00 43.90  ? 54  LYS A CA  1 
ATOM   278  C  C   . LYS A 1 38  ? 28.450 67.522 19.382 1.00 45.31  ? 54  LYS A C   1 
ATOM   279  O  O   . LYS A 1 38  ? 27.884 68.588 19.104 1.00 45.59  ? 54  LYS A O   1 
ATOM   280  C  CB  . LYS A 1 38  ? 28.940 65.838 17.571 1.00 46.26  ? 54  LYS A CB  1 
ATOM   281  C  CG  . LYS A 1 38  ? 27.577 66.179 16.981 1.00 54.28  ? 54  LYS A CG  1 
ATOM   282  C  CD  . LYS A 1 38  ? 27.116 65.108 15.995 1.00 62.72  ? 54  LYS A CD  1 
ATOM   283  C  CE  . LYS A 1 38  ? 26.274 65.707 14.871 1.00 71.44  ? 54  LYS A CE  1 
ATOM   284  N  NZ  . LYS A 1 38  ? 25.388 66.811 15.352 1.00 67.20  ? 54  LYS A NZ  1 
ATOM   285  N  N   . ALA A 1 39  ? 28.188 66.853 20.508 1.00 45.16  ? 55  ALA A N   1 
ATOM   286  C  CA  . ALA A 1 39  ? 27.213 67.368 21.467 1.00 51.88  ? 55  ALA A CA  1 
ATOM   287  C  C   . ALA A 1 39  ? 27.632 68.728 22.022 1.00 46.54  ? 55  ALA A C   1 
ATOM   288  O  O   . ALA A 1 39  ? 26.786 69.607 22.239 1.00 44.13  ? 55  ALA A O   1 
ATOM   289  C  CB  . ALA A 1 39  ? 27.015 66.359 22.602 1.00 49.57  ? 55  ALA A CB  1 
ATOM   290  N  N   . VAL A 1 40  ? 28.929 68.910 22.288 1.00 42.78  ? 56  VAL A N   1 
ATOM   291  C  CA  . VAL A 1 40  ? 29.423 70.198 22.774 1.00 40.24  ? 56  VAL A CA  1 
ATOM   292  C  C   . VAL A 1 40  ? 29.332 71.245 21.672 1.00 39.33  ? 56  VAL A C   1 
ATOM   293  O  O   . VAL A 1 40  ? 28.902 72.380 21.905 1.00 41.78  ? 56  VAL A O   1 
ATOM   294  C  CB  . VAL A 1 40  ? 30.868 70.071 23.299 1.00 41.25  ? 56  VAL A CB  1 
ATOM   295  C  CG1 . VAL A 1 40  ? 31.379 71.450 23.761 1.00 42.48  ? 56  VAL A CG1 1 
ATOM   296  C  CG2 . VAL A 1 40  ? 30.951 69.065 24.418 1.00 40.38  ? 56  VAL A CG2 1 
ATOM   297  N  N   . ASP A 1 41  ? 29.739 70.881 20.456 1.00 40.99  ? 57  ASP A N   1 
ATOM   298  C  CA  . ASP A 1 41  ? 29.604 71.802 19.329 1.00 44.80  ? 57  ASP A CA  1 
ATOM   299  C  C   . ASP A 1 41  ? 28.154 72.249 19.153 1.00 45.15  ? 57  ASP A C   1 
ATOM   300  O  O   . ASP A 1 41  ? 27.874 73.443 18.984 1.00 46.88  ? 57  ASP A O   1 
ATOM   301  C  CB  . ASP A 1 41  ? 30.118 71.144 18.050 1.00 41.24  ? 57  ASP A CB  1 
ATOM   302  C  CG  . ASP A 1 41  ? 30.177 72.110 16.885 1.00 44.93  ? 57  ASP A CG  1 
ATOM   303  O  OD1 . ASP A 1 41  ? 30.592 73.273 17.086 1.00 43.06  ? 57  ASP A OD1 1 
ATOM   304  O  OD2 . ASP A 1 41  ? 29.789 71.714 15.769 1.00 46.84  ? 57  ASP A OD2 1 
ATOM   305  N  N   . ASP A 1 42  ? 27.218 71.296 19.164 1.00 46.79  ? 58  ASP A N   1 
ATOM   306  C  CA  . ASP A 1 42  ? 25.807 71.662 19.053 1.00 49.04  ? 58  ASP A CA  1 
ATOM   307  C  C   . ASP A 1 42  ? 25.405 72.651 20.145 1.00 48.69  ? 58  ASP A C   1 
ATOM   308  O  O   . ASP A 1 42  ? 24.730 73.651 19.872 1.00 46.59  ? 58  ASP A O   1 
ATOM   309  C  CB  . ASP A 1 42  ? 24.931 70.407 19.102 1.00 45.61  ? 58  ASP A CB  1 
ATOM   310  C  CG  . ASP A 1 42  ? 25.085 69.528 17.872 1.00 56.05  ? 58  ASP A CG  1 
ATOM   311  O  OD1 . ASP A 1 42  ? 25.631 70.009 16.851 1.00 51.69  ? 58  ASP A OD1 1 
ATOM   312  O  OD2 . ASP A 1 42  ? 24.671 68.348 17.928 1.00 54.88  ? 58  ASP A OD2 1 
ATOM   313  N  N   . ALA A 1 43  ? 25.848 72.414 21.384 1.00 45.99  ? 59  ALA A N   1 
ATOM   314  C  CA  . ALA A 1 43  ? 25.484 73.308 22.482 1.00 44.78  ? 59  ALA A CA  1 
ATOM   315  C  C   . ALA A 1 43  ? 25.986 74.730 22.260 1.00 49.64  ? 59  ALA A C   1 
ATOM   316  O  O   . ALA A 1 43  ? 25.333 75.691 22.689 1.00 46.07  ? 59  ALA A O   1 
ATOM   317  C  CB  . ALA A 1 43  ? 26.017 72.755 23.809 1.00 48.73  ? 59  ALA A CB  1 
ATOM   318  N  N   . THR A 1 44  ? 27.141 74.894 21.605 1.00 44.99  ? 60  THR A N   1 
ATOM   319  C  CA  . THR A 1 44  ? 27.674 76.230 21.343 1.00 44.24  ? 60  THR A CA  1 
ATOM   320  C  C   . THR A 1 44  ? 27.076 76.868 20.097 1.00 49.95  ? 60  THR A C   1 
ATOM   321  O  O   . THR A 1 44  ? 27.486 77.979 19.732 1.00 47.75  ? 60  THR A O   1 
ATOM   322  C  CB  . THR A 1 44  ? 29.202 76.204 21.169 1.00 43.58  ? 60  THR A CB  1 
ATOM   323  O  OG1 . THR A 1 44  ? 29.540 75.512 19.961 1.00 44.49  ? 60  THR A OG1 1 
ATOM   324  C  CG2 . THR A 1 44  ? 29.874 75.496 22.350 1.00 45.62  ? 60  THR A CG2 1 
ATOM   325  N  N   . GLY A 1 45  ? 26.144 76.193 19.429 1.00 49.69  ? 61  GLY A N   1 
ATOM   326  C  CA  . GLY A 1 45  ? 25.616 76.704 18.180 1.00 51.60  ? 61  GLY A CA  1 
ATOM   327  C  C   . GLY A 1 45  ? 26.585 76.620 17.020 1.00 50.44  ? 61  GLY A C   1 
ATOM   328  O  O   . GLY A 1 45  ? 26.538 77.466 16.117 1.00 48.48  ? 61  GLY A O   1 
ATOM   329  N  N   . GLY A 1 46  ? 27.470 75.623 17.019 1.00 46.22  ? 62  GLY A N   1 
ATOM   330  C  CA  . GLY A 1 46  ? 28.402 75.415 15.925 1.00 44.62  ? 62  GLY A CA  1 
ATOM   331  C  C   . GLY A 1 46  ? 29.713 76.161 16.034 1.00 45.56  ? 62  GLY A C   1 
ATOM   332  O  O   . GLY A 1 46  ? 30.443 76.239 15.040 1.00 45.72  ? 62  GLY A O   1 
ATOM   333  N  N   . ALA A 1 47  ? 30.043 76.702 17.207 1.00 42.69  ? 63  ALA A N   1 
ATOM   334  C  CA  . ALA A 1 47  ? 31.241 77.525 17.340 1.00 47.97  ? 63  ALA A CA  1 
ATOM   335  C  C   . ALA A 1 47  ? 32.516 76.704 17.146 1.00 46.78  ? 63  ALA A C   1 
ATOM   336  O  O   . ALA A 1 47  ? 33.497 77.195 16.577 1.00 47.16  ? 63  ALA A O   1 
ATOM   337  C  CB  . ALA A 1 47  ? 31.244 78.217 18.703 1.00 45.19  ? 63  ALA A CB  1 
ATOM   338  N  N   . ILE A 1 48  ? 32.525 75.456 17.609 1.00 44.27  ? 64  ILE A N   1 
ATOM   339  C  CA  . ILE A 1 48  ? 33.727 74.635 17.468 1.00 43.22  ? 64  ILE A CA  1 
ATOM   340  C  C   . ILE A 1 48  ? 33.906 74.208 16.019 1.00 45.23  ? 64  ILE A C   1 
ATOM   341  O  O   . ILE A 1 48  ? 35.004 74.303 15.452 1.00 42.95  ? 64  ILE A O   1 
ATOM   342  C  CB  . ILE A 1 48  ? 33.658 73.431 18.423 1.00 41.34  ? 64  ILE A CB  1 
ATOM   343  C  CG1 . ILE A 1 48  ? 33.616 73.939 19.874 1.00 45.53  ? 64  ILE A CG1 1 
ATOM   344  C  CG2 . ILE A 1 48  ? 34.822 72.476 18.174 1.00 42.69  ? 64  ILE A CG2 1 
ATOM   345  C  CD1 . ILE A 1 48  ? 33.384 72.845 20.921 1.00 44.10  ? 64  ILE A CD1 1 
ATOM   346  N  N   . SER A 1 49  ? 32.824 73.740 15.397 1.00 44.09  ? 65  SER A N   1 
ATOM   347  C  CA  . SER A 1 49  ? 32.831 73.469 13.965 1.00 46.21  ? 65  SER A CA  1 
ATOM   348  C  C   . SER A 1 49  ? 33.336 74.666 13.181 1.00 40.42  ? 65  SER A C   1 
ATOM   349  O  O   . SER A 1 49  ? 34.108 74.515 12.225 1.00 46.32  ? 65  SER A O   1 
ATOM   350  C  CB  . SER A 1 49  ? 31.411 73.110 13.496 1.00 51.07  ? 65  SER A CB  1 
ATOM   351  O  OG  . SER A 1 49  ? 31.207 71.713 13.523 1.00 64.06  ? 65  SER A OG  1 
ATOM   352  N  N   . ALA A 1 50  ? 32.871 75.861 13.539 1.00 43.38  ? 66  ALA A N   1 
ATOM   353  C  CA  . ALA A 1 50  ? 33.246 77.046 12.780 1.00 45.48  ? 66  ALA A CA  1 
ATOM   354  C  C   . ALA A 1 50  ? 34.734 77.332 12.917 1.00 49.01  ? 66  ALA A C   1 
ATOM   355  O  O   . ALA A 1 50  ? 35.391 77.713 11.939 1.00 42.95  ? 66  ALA A O   1 
ATOM   356  C  CB  . ALA A 1 50  ? 32.418 78.250 13.235 1.00 45.56  ? 66  ALA A CB  1 
ATOM   357  N  N   . VAL A 1 51  ? 35.287 77.163 14.125 1.00 45.78  ? 67  VAL A N   1 
ATOM   358  C  CA  . VAL A 1 51  ? 36.732 77.329 14.303 1.00 41.75  ? 67  VAL A CA  1 
ATOM   359  C  C   . VAL A 1 51  ? 37.492 76.300 13.484 1.00 42.64  ? 67  VAL A C   1 
ATOM   360  O  O   . VAL A 1 51  ? 38.433 76.631 12.752 1.00 42.42  ? 67  VAL A O   1 
ATOM   361  C  CB  . VAL A 1 51  ? 37.112 77.243 15.792 1.00 44.01  ? 67  VAL A CB  1 
ATOM   362  C  CG1 . VAL A 1 51  ? 38.606 76.984 15.931 1.00 50.06  ? 67  VAL A CG1 1 
ATOM   363  C  CG2 . VAL A 1 51  ? 36.750 78.533 16.493 1.00 45.88  ? 67  VAL A CG2 1 
ATOM   364  N  N   . LEU A 1 52  ? 37.101 75.029 13.600 1.00 40.63  ? 68  LEU A N   1 
ATOM   365  C  CA  . LEU A 1 52  ? 37.830 73.972 12.900 1.00 39.82  ? 68  LEU A CA  1 
ATOM   366  C  C   . LEU A 1 52  ? 37.810 74.165 11.389 1.00 44.46  ? 68  LEU A C   1 
ATOM   367  O  O   . LEU A 1 52  ? 38.771 73.790 10.698 1.00 39.94  ? 68  LEU A O   1 
ATOM   368  C  CB  . LEU A 1 52  ? 37.239 72.618 13.276 1.00 43.47  ? 68  LEU A CB  1 
ATOM   369  C  CG  . LEU A 1 52  ? 37.459 72.211 14.733 1.00 38.72  ? 68  LEU A CG  1 
ATOM   370  C  CD1 . LEU A 1 52  ? 36.744 70.905 14.997 1.00 44.76  ? 68  LEU A CD1 1 
ATOM   371  C  CD2 . LEU A 1 52  ? 38.975 72.054 15.011 1.00 38.39  ? 68  LEU A CD2 1 
ATOM   372  N  N   . LYS A 1 53  ? 36.722 74.724 10.854 1.00 41.37  ? 69  LYS A N   1 
ATOM   373  C  CA  . LYS A 1 53  ? 36.636 74.934 9.413  1.00 46.22  ? 69  LYS A CA  1 
ATOM   374  C  C   . LYS A 1 53  ? 37.732 75.869 8.925  1.00 47.30  ? 69  LYS A C   1 
ATOM   375  O  O   . LYS A 1 53  ? 38.181 75.757 7.780  1.00 47.35  ? 69  LYS A O   1 
ATOM   376  C  CB  . LYS A 1 53  ? 35.253 75.496 9.045  1.00 46.83  ? 69  LYS A CB  1 
ATOM   377  C  CG  . LYS A 1 53  ? 35.173 76.033 7.619  1.00 55.28  ? 69  LYS A CG  1 
ATOM   378  C  CD  . LYS A 1 53  ? 33.730 76.247 7.180  1.00 63.63  ? 69  LYS A CD  1 
ATOM   379  C  CE  . LYS A 1 53  ? 33.611 76.249 5.662  1.00 66.16  ? 69  LYS A CE  1 
ATOM   380  N  NZ  . LYS A 1 53  ? 32.191 76.264 5.222  1.00 72.78  ? 69  LYS A NZ  1 
ATOM   381  N  N   . ARG A 1 54  ? 38.180 76.783 9.786  1.00 45.56  ? 70  ARG A N   1 
ATOM   382  C  CA  . ARG A 1 54  ? 39.242 77.723 9.451  1.00 45.38  ? 70  ARG A CA  1 
ATOM   383  C  C   . ARG A 1 54  ? 40.602 77.048 9.269  1.00 44.06  ? 70  ARG A C   1 
ATOM   384  O  O   . ARG A 1 54  ? 41.484 77.630 8.630  1.00 44.29  ? 70  ARG A O   1 
ATOM   385  C  CB  . ARG A 1 54  ? 39.311 78.783 10.538 1.00 45.08  ? 70  ARG A CB  1 
ATOM   386  C  CG  . ARG A 1 54  ? 38.195 79.814 10.449 1.00 56.32  ? 70  ARG A CG  1 
ATOM   387  C  CD  . ARG A 1 54  ? 38.041 80.522 11.769 1.00 55.80  ? 70  ARG A CD  1 
ATOM   388  N  NE  . ARG A 1 54  ? 39.136 81.452 12.004 1.00 52.82  ? 70  ARG A NE  1 
ATOM   389  C  CZ  . ARG A 1 54  ? 39.557 82.376 11.147 1.00 65.69  ? 70  ARG A CZ  1 
ATOM   390  N  NH1 . ARG A 1 54  ? 38.946 82.581 9.986  1.00 59.33  ? 70  ARG A NH1 1 
ATOM   391  N  NH2 . ARG A 1 54  ? 40.629 83.102 11.455 1.00 55.44  ? 70  ARG A NH2 1 
ATOM   392  N  N   . GLY A 1 55  ? 40.792 75.844 9.805  1.00 39.27  ? 71  GLY A N   1 
ATOM   393  C  CA  . GLY A 1 55  ? 41.917 75.011 9.422  1.00 42.48  ? 71  GLY A CA  1 
ATOM   394  C  C   . GLY A 1 55  ? 43.171 75.087 10.276 1.00 39.76  ? 71  GLY A C   1 
ATOM   395  O  O   . GLY A 1 55  ? 44.200 74.527 9.875  1.00 39.34  ? 71  GLY A O   1 
ATOM   396  N  N   . ASP A 1 56  ? 43.135 75.735 11.443 1.00 36.68  ? 72  ASP A N   1 
ATOM   397  C  CA  . ASP A 1 56  ? 44.369 75.799 12.236 1.00 38.08  ? 72  ASP A CA  1 
ATOM   398  C  C   . ASP A 1 56  ? 44.745 74.445 12.830 1.00 38.55  ? 72  ASP A C   1 
ATOM   399  O  O   . ASP A 1 56  ? 45.925 74.204 13.119 1.00 40.27  ? 72  ASP A O   1 
ATOM   400  C  CB  . ASP A 1 56  ? 44.238 76.825 13.358 1.00 36.25  ? 72  ASP A CB  1 
ATOM   401  C  CG  . ASP A 1 56  ? 44.179 78.248 12.837 1.00 38.54  ? 72  ASP A CG  1 
ATOM   402  O  OD1 . ASP A 1 56  ? 44.458 78.461 11.631 1.00 39.27  ? 72  ASP A OD1 1 
ATOM   403  O  OD2 . ASP A 1 56  ? 43.824 79.139 13.624 1.00 40.54  ? 72  ASP A OD2 1 
ATOM   404  N  N   . LEU A 1 57  ? 43.772 73.561 13.043 1.00 36.27  ? 73  LEU A N   1 
ATOM   405  C  CA  . LEU A 1 57  ? 44.008 72.253 13.665 1.00 38.01  ? 73  LEU A CA  1 
ATOM   406  C  C   . LEU A 1 57  ? 43.812 71.162 12.616 1.00 39.00  ? 73  LEU A C   1 
ATOM   407  O  O   . LEU A 1 57  ? 42.679 70.847 12.241 1.00 41.22  ? 73  LEU A O   1 
ATOM   408  C  CB  . LEU A 1 57  ? 43.080 72.047 14.864 1.00 35.16  ? 73  LEU A CB  1 
ATOM   409  C  CG  . LEU A 1 57  ? 43.203 70.679 15.552 1.00 38.05  ? 73  LEU A CG  1 
ATOM   410  C  CD1 . LEU A 1 57  ? 44.636 70.447 16.034 1.00 41.22  ? 73  LEU A CD1 1 
ATOM   411  C  CD2 . LEU A 1 57  ? 42.233 70.608 16.719 1.00 37.46  ? 73  LEU A CD2 1 
ATOM   412  N  N   . ALA A 1 58  ? 44.920 70.591 12.139 1.00 36.09  ? 74  ALA A N   1 
ATOM   413  C  CA  . ALA A 1 58  ? 44.833 69.509 11.160 1.00 39.82  ? 74  ALA A CA  1 
ATOM   414  C  C   . ALA A 1 58  ? 44.284 68.226 11.772 1.00 44.78  ? 74  ALA A C   1 
ATOM   415  O  O   . ALA A 1 58  ? 43.737 67.388 11.048 1.00 46.63  ? 74  ALA A O   1 
ATOM   416  C  CB  . ALA A 1 58  ? 46.209 69.237 10.537 1.00 39.46  ? 74  ALA A CB  1 
ATOM   417  N  N   . GLY A 1 59  ? 44.409 68.056 13.081 1.00 41.25  ? 75  GLY A N   1 
ATOM   418  C  CA  . GLY A 1 59  ? 43.899 66.872 13.735 1.00 38.31  ? 75  GLY A CA  1 
ATOM   419  C  C   . GLY A 1 59  ? 44.898 65.753 13.902 1.00 39.73  ? 75  GLY A C   1 
ATOM   420  O  O   . GLY A 1 59  ? 44.496 64.650 14.283 1.00 42.57  ? 75  GLY A O   1 
ATOM   421  N  N   . LYS A 1 60  ? 46.179 65.990 13.615 1.00 39.74  ? 76  LYS A N   1 
ATOM   422  C  CA  . LYS A 1 60  ? 47.185 64.957 13.826 1.00 41.73  ? 76  LYS A CA  1 
ATOM   423  C  C   . LYS A 1 60  ? 47.318 64.678 15.321 1.00 40.86  ? 76  LYS A C   1 
ATOM   424  O  O   . LYS A 1 60  ? 47.048 65.544 16.160 1.00 37.30  ? 76  LYS A O   1 
ATOM   425  C  CB  . LYS A 1 60  ? 48.520 65.393 13.222 1.00 42.73  ? 76  LYS A CB  1 
ATOM   426  C  CG  . LYS A 1 60  ? 48.469 65.398 11.687 1.00 48.43  ? 76  LYS A CG  1 
ATOM   427  C  CD  . LYS A 1 60  ? 49.799 65.766 11.059 1.00 53.58  ? 76  LYS A CD  1 
ATOM   428  C  CE  . LYS A 1 60  ? 49.684 65.826 9.526  1.00 66.17  ? 76  LYS A CE  1 
ATOM   429  N  NZ  . LYS A 1 60  ? 48.903 64.699 8.932  1.00 61.26  ? 76  LYS A NZ  1 
ATOM   430  N  N   . VAL A 1 61  ? 47.720 63.451 15.653 1.00 40.99  ? 77  VAL A N   1 
ATOM   431  C  CA  . VAL A 1 61  ? 47.716 63.020 17.051 1.00 39.70  ? 77  VAL A CA  1 
ATOM   432  C  C   . VAL A 1 61  ? 48.526 63.992 17.891 1.00 38.60  ? 77  VAL A C   1 
ATOM   433  O  O   . VAL A 1 61  ? 49.720 64.207 17.648 1.00 37.77  ? 77  VAL A O   1 
ATOM   434  C  CB  . VAL A 1 61  ? 48.263 61.597 17.190 1.00 40.99  ? 77  VAL A CB  1 
ATOM   435  C  CG1 . VAL A 1 61  ? 48.532 61.280 18.675 1.00 39.29  ? 77  VAL A CG1 1 
ATOM   436  C  CG2 . VAL A 1 61  ? 47.295 60.596 16.570 1.00 42.61  ? 77  VAL A CG2 1 
ATOM   437  N  N   . GLY A 1 62  ? 47.892 64.567 18.905 1.00 39.70  ? 78  GLY A N   1 
ATOM   438  C  CA  . GLY A 1 62  ? 48.615 65.403 19.829 1.00 39.64  ? 78  GLY A CA  1 
ATOM   439  C  C   . GLY A 1 62  ? 48.643 66.870 19.472 1.00 41.67  ? 78  GLY A C   1 
ATOM   440  O  O   . GLY A 1 62  ? 49.018 67.679 20.322 1.00 38.18  ? 78  GLY A O   1 
ATOM   441  N  N   . GLN A 1 63  ? 48.265 67.245 18.247 1.00 37.80  ? 79  GLN A N   1 
ATOM   442  C  CA  . GLN A 1 63  ? 48.098 68.664 17.953 1.00 34.88  ? 79  GLN A CA  1 
ATOM   443  C  C   . GLN A 1 63  ? 47.002 69.246 18.838 1.00 34.56  ? 79  GLN A C   1 
ATOM   444  O  O   . GLN A 1 63  ? 46.067 68.548 19.240 1.00 35.16  ? 79  GLN A O   1 
ATOM   445  C  CB  . GLN A 1 63  ? 47.750 68.875 16.481 1.00 36.37  ? 79  GLN A CB  1 
ATOM   446  C  CG  . GLN A 1 63  ? 48.922 68.586 15.544 1.00 38.74  ? 79  GLN A CG  1 
ATOM   447  C  CD  . GLN A 1 63  ? 48.537 68.735 14.092 1.00 39.95  ? 79  GLN A CD  1 
ATOM   448  O  OE1 . GLN A 1 63  ? 47.360 68.621 13.737 1.00 38.22  ? 79  GLN A OE1 1 
ATOM   449  N  NE2 . GLN A 1 63  ? 49.527 68.978 13.238 1.00 41.53  ? 79  GLN A NE2 1 
ATOM   450  N  N   . THR A 1 64  ? 47.109 70.541 19.145 1.00 33.73  ? 80  THR A N   1 
ATOM   451  C  CA  . THR A 1 64  ? 46.144 71.164 20.039 1.00 37.40  ? 80  THR A CA  1 
ATOM   452  C  C   . THR A 1 64  ? 45.646 72.494 19.497 1.00 39.81  ? 80  THR A C   1 
ATOM   453  O  O   . THR A 1 64  ? 46.312 73.170 18.706 1.00 37.61  ? 80  THR A O   1 
ATOM   454  C  CB  . THR A 1 64  ? 46.732 71.380 21.442 1.00 40.37  ? 80  THR A CB  1 
ATOM   455  O  OG1 . THR A 1 64  ? 48.004 72.021 21.316 1.00 41.45  ? 80  THR A OG1 1 
ATOM   456  C  CG2 . THR A 1 64  ? 46.893 70.032 22.176 1.00 37.40  ? 80  THR A CG2 1 
ATOM   457  N  N   . LEU A 1 65  ? 44.442 72.856 19.951 1.00 35.64  ? 81  LEU A N   1 
ATOM   458  C  CA  . LEU A 1 65  ? 43.869 74.179 19.739 1.00 35.75  ? 81  LEU A CA  1 
ATOM   459  C  C   . LEU A 1 65  ? 43.076 74.524 20.993 1.00 34.14  ? 81  LEU A C   1 
ATOM   460  O  O   . LEU A 1 65  ? 42.205 73.748 21.403 1.00 36.12  ? 81  LEU A O   1 
ATOM   461  C  CB  . LEU A 1 65  ? 42.985 74.194 18.483 1.00 35.74  ? 81  LEU A CB  1 
ATOM   462  C  CG  . LEU A 1 65  ? 42.544 75.542 17.900 1.00 39.89  ? 81  LEU A CG  1 
ATOM   463  C  CD1 . LEU A 1 65  ? 41.957 75.336 16.510 1.00 41.03  ? 81  LEU A CD1 1 
ATOM   464  C  CD2 . LEU A 1 65  ? 41.518 76.171 18.810 1.00 42.04  ? 81  LEU A CD2 1 
ATOM   465  N  N   . LEU A 1 66  ? 43.409 75.647 21.630 1.00 35.96  ? 82  LEU A N   1 
ATOM   466  C  CA  . LEU A 1 66  ? 42.790 76.044 22.893 1.00 36.51  ? 82  LEU A CA  1 
ATOM   467  C  C   . LEU A 1 66  ? 41.851 77.225 22.680 1.00 37.00  ? 82  LEU A C   1 
ATOM   468  O  O   . LEU A 1 66  ? 42.274 78.293 22.212 1.00 37.26  ? 82  LEU A O   1 
ATOM   469  C  CB  . LEU A 1 66  ? 43.847 76.399 23.936 1.00 36.16  ? 82  LEU A CB  1 
ATOM   470  C  CG  . LEU A 1 66  ? 43.265 76.809 25.298 1.00 39.23  ? 82  LEU A CG  1 
ATOM   471  C  CD1 . LEU A 1 66  ? 42.625 75.620 26.006 1.00 38.13  ? 82  LEU A CD1 1 
ATOM   472  C  CD2 . LEU A 1 66  ? 44.392 77.379 26.139 1.00 41.00  ? 82  LEU A CD2 1 
ATOM   473  N  N   . LEU A 1 67  ? 40.590 77.044 23.059 1.00 35.46  ? 83  LEU A N   1 
ATOM   474  C  CA  . LEU A 1 67  ? 39.599 78.104 22.970 1.00 36.68  ? 83  LEU A CA  1 
ATOM   475  C  C   . LEU A 1 67  ? 39.266 78.610 24.368 1.00 40.15  ? 83  LEU A C   1 
ATOM   476  O  O   . LEU A 1 67  ? 39.454 77.902 25.361 1.00 39.55  ? 83  LEU A O   1 
ATOM   477  C  CB  . LEU A 1 67  ? 38.331 77.598 22.263 1.00 35.28  ? 83  LEU A CB  1 
ATOM   478  C  CG  . LEU A 1 67  ? 38.587 77.171 20.810 1.00 41.46  ? 83  LEU A CG  1 
ATOM   479  C  CD1 . LEU A 1 67  ? 37.400 76.385 20.232 1.00 40.65  ? 83  LEU A CD1 1 
ATOM   480  C  CD2 . LEU A 1 67  ? 38.881 78.392 19.950 1.00 38.80  ? 83  LEU A CD2 1 
ATOM   481  N  N   . GLN A 1 68  ? 38.787 79.851 24.446 1.00 42.00  ? 84  GLN A N   1 
ATOM   482  C  CA  . GLN A 1 68  ? 38.373 80.407 25.729 1.00 37.76  ? 84  GLN A CA  1 
ATOM   483  C  C   . GLN A 1 68  ? 36.886 80.137 25.952 1.00 43.47  ? 84  GLN A C   1 
ATOM   484  O  O   . GLN A 1 68  ? 36.418 79.021 25.701 1.00 41.39  ? 84  GLN A O   1 
ATOM   485  C  CB  . GLN A 1 68  ? 38.702 81.905 25.792 1.00 39.61  ? 84  GLN A CB  1 
ATOM   486  C  CG  . GLN A 1 68  ? 40.189 82.221 25.448 1.00 41.54  ? 84  GLN A CG  1 
ATOM   487  C  CD  . GLN A 1 68  ? 41.176 81.748 26.516 1.00 43.95  ? 84  GLN A CD  1 
ATOM   488  O  OE1 . GLN A 1 68  ? 40.968 81.962 27.717 1.00 41.88  ? 84  GLN A OE1 1 
ATOM   489  N  NE2 . GLN A 1 68  ? 42.263 81.109 26.078 1.00 41.08  ? 84  GLN A NE2 1 
ATOM   490  N  N   . SER A 1 69  ? 36.128 81.128 26.424 1.00 45.36  ? 85  SER A N   1 
ATOM   491  C  CA  . SER A 1 69  ? 34.709 80.902 26.684 1.00 45.66  ? 85  SER A CA  1 
ATOM   492  C  C   . SER A 1 69  ? 33.932 80.801 25.380 1.00 47.25  ? 85  SER A C   1 
ATOM   493  O  O   . SER A 1 69  ? 34.054 81.659 24.499 1.00 51.74  ? 85  SER A O   1 
ATOM   494  C  CB  . SER A 1 69  ? 34.121 82.025 27.542 1.00 52.18  ? 85  SER A CB  1 
ATOM   495  O  OG  . SER A 1 69  ? 34.623 81.946 28.859 1.00 62.77  ? 85  SER A OG  1 
ATOM   496  N  N   . LEU A 1 70  ? 33.118 79.767 25.273 1.00 47.29  ? 86  LEU A N   1 
ATOM   497  C  CA  . LEU A 1 70  ? 32.259 79.544 24.131 1.00 43.87  ? 86  LEU A CA  1 
ATOM   498  C  C   . LEU A 1 70  ? 30.803 79.673 24.557 1.00 48.44  ? 86  LEU A C   1 
ATOM   499  O  O   . LEU A 1 70  ? 30.464 79.428 25.720 1.00 44.68  ? 86  LEU A O   1 
ATOM   500  C  CB  . LEU A 1 70  ? 32.490 78.161 23.511 1.00 45.17  ? 86  LEU A CB  1 
ATOM   501  C  CG  . LEU A 1 70  ? 33.926 77.906 23.038 1.00 43.86  ? 86  LEU A CG  1 
ATOM   502  C  CD1 . LEU A 1 70  ? 34.089 76.493 22.472 1.00 44.61  ? 86  LEU A CD1 1 
ATOM   503  C  CD2 . LEU A 1 70  ? 34.316 78.946 21.996 1.00 50.35  ? 86  LEU A CD2 1 
ATOM   504  N  N   . PRO A 1 71  ? 29.920 80.071 23.653 1.00 50.10  ? 87  PRO A N   1 
ATOM   505  C  CA  . PRO A 1 71  ? 28.538 80.344 24.067 1.00 50.10  ? 87  PRO A CA  1 
ATOM   506  C  C   . PRO A 1 71  ? 27.876 79.105 24.655 1.00 52.80  ? 87  PRO A C   1 
ATOM   507  O  O   . PRO A 1 71  ? 28.053 77.984 24.167 1.00 47.14  ? 87  PRO A O   1 
ATOM   508  C  CB  . PRO A 1 71  ? 27.852 80.805 22.771 1.00 50.35  ? 87  PRO A CB  1 
ATOM   509  C  CG  . PRO A 1 71  ? 28.807 80.522 21.666 1.00 53.78  ? 87  PRO A CG  1 
ATOM   510  C  CD  . PRO A 1 71  ? 30.187 80.498 22.270 1.00 46.54  ? 87  PRO A CD  1 
ATOM   511  N  N   . ASN A 1 72  ? 27.133 79.320 25.741 1.00 45.87  ? 88  ASN A N   1 
ATOM   512  C  CA  . ASN A 1 72  ? 26.275 78.328 26.382 1.00 48.34  ? 88  ASN A CA  1 
ATOM   513  C  C   . ASN A 1 72  ? 27.031 77.211 27.087 1.00 53.76  ? 88  ASN A C   1 
ATOM   514  O  O   . ASN A 1 72  ? 26.401 76.233 27.524 1.00 54.57  ? 88  ASN A O   1 
ATOM   515  C  CB  . ASN A 1 72  ? 25.295 77.719 25.377 1.00 54.30  ? 88  ASN A CB  1 
ATOM   516  C  CG  . ASN A 1 72  ? 24.537 78.782 24.611 1.00 55.34  ? 88  ASN A CG  1 
ATOM   517  O  OD1 . ASN A 1 72  ? 23.888 79.637 25.205 1.00 60.89  ? 88  ASN A OD1 1 
ATOM   518  N  ND2 . ASN A 1 72  ? 24.647 78.757 23.289 1.00 57.32  ? 88  ASN A ND2 1 
ATOM   519  N  N   . LEU A 1 73  ? 28.351 77.317 27.228 1.00 44.93  ? 89  LEU A N   1 
ATOM   520  C  CA  . LEU A 1 73  ? 29.113 76.306 27.942 1.00 43.54  ? 89  LEU A CA  1 
ATOM   521  C  C   . LEU A 1 73  ? 29.444 76.791 29.347 1.00 44.40  ? 89  LEU A C   1 
ATOM   522  O  O   . LEU A 1 73  ? 29.618 77.990 29.580 1.00 47.88  ? 89  LEU A O   1 
ATOM   523  C  CB  . LEU A 1 73  ? 30.424 75.977 27.209 1.00 46.59  ? 89  LEU A CB  1 
ATOM   524  C  CG  . LEU A 1 73  ? 30.347 75.304 25.845 1.00 45.72  ? 89  LEU A CG  1 
ATOM   525  C  CD1 . LEU A 1 73  ? 31.747 74.778 25.430 1.00 40.71  ? 89  LEU A CD1 1 
ATOM   526  C  CD2 . LEU A 1 73  ? 29.285 74.197 25.832 1.00 43.41  ? 89  LEU A CD2 1 
ATOM   527  N  N   . LYS A 1 74  ? 29.556 75.843 30.280 1.00 45.26  ? 90  LYS A N   1 
ATOM   528  C  CA  . LYS A 1 74  ? 30.083 76.127 31.610 1.00 43.64  ? 90  LYS A CA  1 
ATOM   529  C  C   . LYS A 1 74  ? 31.589 75.881 31.713 1.00 46.91  ? 90  LYS A C   1 
ATOM   530  O  O   . LYS A 1 74  ? 32.186 76.142 32.767 1.00 48.28  ? 90  LYS A O   1 
ATOM   531  C  CB  . LYS A 1 74  ? 29.317 75.310 32.656 1.00 47.39  ? 90  LYS A CB  1 
ATOM   532  C  CG  . LYS A 1 74  ? 27.878 75.869 32.840 1.00 47.91  ? 90  LYS A CG  1 
ATOM   533  C  CD  . LYS A 1 74  ? 27.170 75.446 34.133 1.00 61.05  ? 90  LYS A CD  1 
ATOM   534  C  CE  . LYS A 1 74  ? 26.046 74.426 33.882 1.00 72.96  ? 90  LYS A CE  1 
ATOM   535  N  NZ  . LYS A 1 74  ? 26.054 73.243 34.803 1.00 70.29  ? 90  LYS A NZ  1 
ATOM   536  N  N   . ALA A 1 75  ? 32.219 75.417 30.643 1.00 42.11  ? 91  ALA A N   1 
ATOM   537  C  CA  . ALA A 1 75  ? 33.673 75.282 30.613 1.00 42.53  ? 91  ALA A CA  1 
ATOM   538  C  C   . ALA A 1 75  ? 34.312 76.644 30.344 1.00 43.03  ? 91  ALA A C   1 
ATOM   539  O  O   . ALA A 1 75  ? 33.922 77.344 29.405 1.00 40.18  ? 91  ALA A O   1 
ATOM   540  C  CB  . ALA A 1 75  ? 34.079 74.279 29.534 1.00 40.10  ? 91  ALA A CB  1 
ATOM   541  N  N   . GLU A 1 76  ? 35.272 77.038 31.185 1.00 38.75  ? 92  GLU A N   1 
ATOM   542  C  CA  . GLU A 1 76  ? 35.956 78.310 30.960 1.00 41.11  ? 92  GLU A CA  1 
ATOM   543  C  C   . GLU A 1 76  ? 36.811 78.284 29.696 1.00 40.42  ? 92  GLU A C   1 
ATOM   544  O  O   . GLU A 1 76  ? 36.968 79.317 29.030 1.00 38.86  ? 92  GLU A O   1 
ATOM   545  C  CB  . GLU A 1 76  ? 36.834 78.665 32.157 1.00 39.42  ? 92  GLU A CB  1 
ATOM   546  C  CG  . GLU A 1 76  ? 36.058 78.925 33.453 1.00 41.64  ? 92  GLU A CG  1 
ATOM   547  C  CD  . GLU A 1 76  ? 36.996 79.015 34.643 1.00 57.87  ? 92  GLU A CD  1 
ATOM   548  O  OE1 . GLU A 1 76  ? 38.078 79.623 34.487 1.00 56.75  ? 92  GLU A OE1 1 
ATOM   549  O  OE2 . GLU A 1 76  ? 36.665 78.475 35.724 1.00 62.95  ? 92  GLU A OE2 1 
ATOM   550  N  N   . ARG A 1 77  ? 37.391 77.132 29.373 1.00 38.06  ? 93  ARG A N   1 
ATOM   551  C  CA  . ARG A 1 77  ? 38.192 76.943 28.174 1.00 35.14  ? 93  ARG A CA  1 
ATOM   552  C  C   . ARG A 1 77  ? 37.800 75.609 27.566 1.00 38.30  ? 93  ARG A C   1 
ATOM   553  O  O   . ARG A 1 77  ? 37.327 74.710 28.271 1.00 39.12  ? 93  ARG A O   1 
ATOM   554  C  CB  . ARG A 1 77  ? 39.707 76.913 28.483 1.00 36.95  ? 93  ARG A CB  1 
ATOM   555  C  CG  . ARG A 1 77  ? 40.218 78.013 29.414 1.00 38.17  ? 93  ARG A CG  1 
ATOM   556  C  CD  . ARG A 1 77  ? 41.597 77.597 29.934 1.00 35.42  ? 93  ARG A CD  1 
ATOM   557  N  NE  . ARG A 1 77  ? 42.168 78.526 30.904 1.00 37.84  ? 93  ARG A NE  1 
ATOM   558  C  CZ  . ARG A 1 77  ? 41.761 78.657 32.159 1.00 40.85  ? 93  ARG A CZ  1 
ATOM   559  N  NH1 . ARG A 1 77  ? 40.733 77.962 32.637 1.00 38.31  ? 93  ARG A NH1 1 
ATOM   560  N  NH2 . ARG A 1 77  ? 42.403 79.504 32.960 1.00 42.22  ? 93  ARG A NH2 1 
ATOM   561  N  N   . VAL A 1 78  ? 38.029 75.468 26.261 1.00 37.11  ? 94  VAL A N   1 
ATOM   562  C  CA  . VAL A 1 78  ? 37.876 74.192 25.566 1.00 36.93  ? 94  VAL A CA  1 
ATOM   563  C  C   . VAL A 1 78  ? 39.187 73.874 24.860 1.00 36.98  ? 94  VAL A C   1 
ATOM   564  O  O   . VAL A 1 78  ? 39.647 74.647 24.007 1.00 36.49  ? 94  VAL A O   1 
ATOM   565  C  CB  . VAL A 1 78  ? 36.714 74.196 24.561 1.00 38.16  ? 94  VAL A CB  1 
ATOM   566  C  CG1 . VAL A 1 78  ? 36.693 72.855 23.791 1.00 36.63  ? 94  VAL A CG1 1 
ATOM   567  C  CG2 . VAL A 1 78  ? 35.394 74.401 25.294 1.00 37.48  ? 94  VAL A CG2 1 
ATOM   568  N  N   . LEU A 1 79  ? 39.771 72.728 25.198 1.00 34.97  ? 95  LEU A N   1 
ATOM   569  C  CA  . LEU A 1 79  ? 41.006 72.262 24.575 1.00 36.40  ? 95  LEU A CA  1 
ATOM   570  C  C   . LEU A 1 79  ? 40.673 71.172 23.559 1.00 35.59  ? 95  LEU A C   1 
ATOM   571  O  O   . LEU A 1 79  ? 40.150 70.114 23.919 1.00 36.49  ? 95  LEU A O   1 
ATOM   572  C  CB  . LEU A 1 79  ? 41.993 71.746 25.623 1.00 33.02  ? 95  LEU A CB  1 
ATOM   573  C  CG  . LEU A 1 79  ? 43.284 71.140 25.057 1.00 37.96  ? 95  LEU A CG  1 
ATOM   574  C  CD1 . LEU A 1 79  ? 44.055 72.141 24.201 1.00 35.93  ? 95  LEU A CD1 1 
ATOM   575  C  CD2 . LEU A 1 79  ? 44.153 70.629 26.211 1.00 38.76  ? 95  LEU A CD2 1 
ATOM   576  N  N   . LEU A 1 80  ? 40.976 71.438 22.293 1.00 34.99  ? 96  LEU A N   1 
ATOM   577  C  CA  . LEU A 1 80  ? 40.839 70.446 21.239 1.00 37.63  ? 96  LEU A CA  1 
ATOM   578  C  C   . LEU A 1 80  ? 42.176 69.758 21.014 1.00 35.35  ? 96  LEU A C   1 
ATOM   579  O  O   . LEU A 1 80  ? 43.202 70.429 20.868 1.00 36.67  ? 96  LEU A O   1 
ATOM   580  C  CB  . LEU A 1 80  ? 40.368 71.106 19.945 1.00 35.80  ? 96  LEU A CB  1 
ATOM   581  C  CG  . LEU A 1 80  ? 39.147 72.008 20.099 1.00 38.24  ? 96  LEU A CG  1 
ATOM   582  C  CD1 . LEU A 1 80  ? 38.812 72.663 18.729 1.00 38.26  ? 96  LEU A CD1 1 
ATOM   583  C  CD2 . LEU A 1 80  ? 37.965 71.183 20.621 1.00 39.04  ? 96  LEU A CD2 1 
ATOM   584  N  N   . VAL A 1 81  ? 42.171 68.429 20.984 1.00 35.35  ? 97  VAL A N   1 
ATOM   585  C  CA  . VAL A 1 81  ? 43.401 67.677 20.760 1.00 33.40  ? 97  VAL A CA  1 
ATOM   586  C  C   . VAL A 1 81  ? 43.179 66.730 19.590 1.00 34.53  ? 97  VAL A C   1 
ATOM   587  O  O   . VAL A 1 81  ? 42.137 66.074 19.500 1.00 36.71  ? 97  VAL A O   1 
ATOM   588  C  CB  . VAL A 1 81  ? 43.870 66.919 22.026 1.00 34.75  ? 97  VAL A CB  1 
ATOM   589  C  CG1 . VAL A 1 81  ? 42.858 65.887 22.470 1.00 38.29  ? 97  VAL A CG1 1 
ATOM   590  C  CG2 . VAL A 1 81  ? 45.246 66.246 21.778 1.00 35.69  ? 97  VAL A CG2 1 
ATOM   591  N  N   . GLY A 1 82  ? 44.153 66.684 18.682 1.00 38.56  ? 98  GLY A N   1 
ATOM   592  C  CA  . GLY A 1 82  ? 44.023 65.852 17.493 1.00 37.35  ? 98  GLY A CA  1 
ATOM   593  C  C   . GLY A 1 82  ? 44.153 64.374 17.820 1.00 37.87  ? 98  GLY A C   1 
ATOM   594  O  O   . GLY A 1 82  ? 44.950 63.964 18.665 1.00 36.46  ? 98  GLY A O   1 
ATOM   595  N  N   . ALA A 1 83  ? 43.345 63.562 17.148 1.00 38.09  ? 99  ALA A N   1 
ATOM   596  C  CA  . ALA A 1 83  ? 43.379 62.118 17.363 1.00 41.97  ? 99  ALA A CA  1 
ATOM   597  C  C   . ALA A 1 83  ? 43.730 61.341 16.102 1.00 42.97  ? 99  ALA A C   1 
ATOM   598  O  O   . ALA A 1 83  ? 43.544 60.121 16.071 1.00 44.09  ? 99  ALA A O   1 
ATOM   599  C  CB  . ALA A 1 83  ? 42.039 61.630 17.926 1.00 43.18  ? 99  ALA A CB  1 
ATOM   600  N  N   . GLY A 1 84  ? 44.240 62.005 15.070 1.00 41.74  ? 100 GLY A N   1 
ATOM   601  C  CA  . GLY A 1 84  ? 44.646 61.311 13.866 1.00 42.95  ? 100 GLY A CA  1 
ATOM   602  C  C   . GLY A 1 84  ? 43.463 60.857 13.033 1.00 47.26  ? 100 GLY A C   1 
ATOM   603  O  O   . GLY A 1 84  ? 42.312 61.234 13.259 1.00 49.21  ? 100 GLY A O   1 
ATOM   604  N  N   . LYS A 1 85  ? 43.761 60.031 12.038 1.00 47.56  ? 101 LYS A N   1 
ATOM   605  C  CA  . LYS A 1 85  ? 42.739 59.650 11.073 1.00 57.54  ? 101 LYS A CA  1 
ATOM   606  C  C   . LYS A 1 85  ? 42.312 58.195 11.184 1.00 58.03  ? 101 LYS A C   1 
ATOM   607  O  O   . LYS A 1 85  ? 41.370 57.795 10.495 1.00 59.81  ? 101 LYS A O   1 
ATOM   608  C  CB  . LYS A 1 85  ? 43.216 59.954 9.645  1.00 57.40  ? 101 LYS A CB  1 
ATOM   609  C  CG  . LYS A 1 85  ? 44.660 59.641 9.383  1.00 58.78  ? 101 LYS A CG  1 
ATOM   610  C  CD  . LYS A 1 85  ? 45.003 59.847 7.910  1.00 68.38  ? 101 LYS A CD  1 
ATOM   611  C  CE  . LYS A 1 85  ? 45.492 61.270 7.662  1.00 75.55  ? 101 LYS A CE  1 
ATOM   612  N  NZ  . LYS A 1 85  ? 46.419 61.387 6.495  1.00 74.89  ? 101 LYS A NZ  1 
ATOM   613  N  N   . GLU A 1 86  ? 42.943 57.413 12.055 1.00 54.86  ? 102 GLU A N   1 
ATOM   614  C  CA  . GLU A 1 86  ? 42.620 55.996 12.191 1.00 62.42  ? 102 GLU A CA  1 
ATOM   615  C  C   . GLU A 1 86  ? 41.378 55.788 13.049 1.00 64.88  ? 102 GLU A C   1 
ATOM   616  O  O   . GLU A 1 86  ? 41.036 56.607 13.905 1.00 61.11  ? 102 GLU A O   1 
ATOM   617  C  CB  . GLU A 1 86  ? 43.790 55.230 12.809 1.00 60.66  ? 102 GLU A CB  1 
ATOM   618  C  CG  . GLU A 1 86  ? 45.054 55.197 11.966 1.00 66.51  ? 102 GLU A CG  1 
ATOM   619  C  CD  . GLU A 1 86  ? 44.781 54.934 10.496 1.00 74.58  ? 102 GLU A CD  1 
ATOM   620  O  OE1 . GLU A 1 86  ? 43.749 54.305 10.173 1.00 78.12  ? 102 GLU A OE1 1 
ATOM   621  O  OE2 . GLU A 1 86  ? 45.604 55.363 9.660  1.00 76.11  ? 102 GLU A OE2 1 
ATOM   622  N  N   . ARG A 1 87  ? 40.700 54.664 12.810 1.00 68.29  ? 103 ARG A N   1 
ATOM   623  C  CA  . ARG A 1 87  ? 39.541 54.318 13.623 1.00 65.32  ? 103 ARG A CA  1 
ATOM   624  C  C   . ARG A 1 87  ? 39.948 54.043 15.066 1.00 56.01  ? 103 ARG A C   1 
ATOM   625  O  O   . ARG A 1 87  ? 39.265 54.464 16.005 1.00 59.96  ? 103 ARG A O   1 
ATOM   626  C  CB  . ARG A 1 87  ? 38.828 53.111 13.011 1.00 74.37  ? 103 ARG A CB  1 
ATOM   627  C  CG  . ARG A 1 87  ? 37.588 52.642 13.761 1.00 82.53  ? 103 ARG A CG  1 
ATOM   628  C  CD  . ARG A 1 87  ? 36.913 51.482 13.030 1.00 88.94  ? 103 ARG A CD  1 
ATOM   629  N  NE  . ARG A 1 87  ? 37.799 50.330 12.882 1.00 97.33  ? 103 ARG A NE  1 
ATOM   630  C  CZ  . ARG A 1 87  ? 37.928 49.354 13.773 1.00 94.46  ? 103 ARG A CZ  1 
ATOM   631  N  NH1 . ARG A 1 87  ? 37.237 49.349 14.903 1.00 92.92  ? 103 ARG A NH1 1 
ATOM   632  N  NH2 . ARG A 1 87  ? 38.773 48.356 13.524 1.00 89.86  ? 103 ARG A NH2 1 
ATOM   633  N  N   . GLU A 1 88  ? 41.064 53.343 15.261 1.00 49.72  ? 104 GLU A N   1 
ATOM   634  C  CA  . GLU A 1 88  ? 41.587 53.018 16.579 1.00 52.80  ? 104 GLU A CA  1 
ATOM   635  C  C   . GLU A 1 88  ? 43.017 53.518 16.704 1.00 53.97  ? 104 GLU A C   1 
ATOM   636  O  O   . GLU A 1 88  ? 43.800 53.445 15.752 1.00 49.98  ? 104 GLU A O   1 
ATOM   637  C  CB  . GLU A 1 88  ? 41.582 51.509 16.846 1.00 56.35  ? 104 GLU A CB  1 
ATOM   638  C  CG  . GLU A 1 88  ? 40.273 50.797 16.619 1.00 63.87  ? 104 GLU A CG  1 
ATOM   639  C  CD  . GLU A 1 88  ? 40.384 49.327 16.965 1.00 65.13  ? 104 GLU A CD  1 
ATOM   640  O  OE1 . GLU A 1 88  ? 41.451 48.746 16.699 1.00 71.21  ? 104 GLU A OE1 1 
ATOM   641  O  OE2 . GLU A 1 88  ? 39.416 48.755 17.508 1.00 78.14  ? 104 GLU A OE2 1 
ATOM   642  N  N   . LEU A 1 89  ? 43.359 53.999 17.889 1.00 46.21  ? 105 LEU A N   1 
ATOM   643  C  CA  . LEU A 1 89  ? 44.736 54.341 18.198 1.00 44.72  ? 105 LEU A CA  1 
ATOM   644  C  C   . LEU A 1 89  ? 45.471 53.122 18.730 1.00 45.41  ? 105 LEU A C   1 
ATOM   645  O  O   . LEU A 1 89  ? 44.877 52.244 19.358 1.00 43.61  ? 105 LEU A O   1 
ATOM   646  C  CB  . LEU A 1 89  ? 44.801 55.451 19.248 1.00 43.53  ? 105 LEU A CB  1 
ATOM   647  C  CG  . LEU A 1 89  ? 44.072 56.752 18.919 1.00 46.81  ? 105 LEU A CG  1 
ATOM   648  C  CD1 . LEU A 1 89  ? 44.094 57.679 20.129 1.00 45.17  ? 105 LEU A CD1 1 
ATOM   649  C  CD2 . LEU A 1 89  ? 44.721 57.405 17.728 1.00 50.27  ? 105 LEU A CD2 1 
ATOM   650  N  N   . GLY A 1 90  ? 46.785 53.092 18.496 1.00 41.96  ? 106 GLY A N   1 
ATOM   651  C  CA  . GLY A 1 90  ? 47.646 52.206 19.251 1.00 44.89  ? 106 GLY A CA  1 
ATOM   652  C  C   . GLY A 1 90  ? 48.008 52.814 20.597 1.00 47.85  ? 106 GLY A C   1 
ATOM   653  O  O   . GLY A 1 90  ? 47.764 53.999 20.858 1.00 42.33  ? 106 GLY A O   1 
ATOM   654  N  N   . ASP A 1 91  ? 48.604 51.981 21.462 1.00 43.40  ? 107 ASP A N   1 
ATOM   655  C  CA  . ASP A 1 91  ? 49.043 52.442 22.783 1.00 45.00  ? 107 ASP A CA  1 
ATOM   656  C  C   . ASP A 1 91  ? 49.954 53.662 22.699 1.00 44.53  ? 107 ASP A C   1 
ATOM   657  O  O   . ASP A 1 91  ? 49.826 54.600 23.496 1.00 41.29  ? 107 ASP A O   1 
ATOM   658  C  CB  . ASP A 1 91  ? 49.747 51.299 23.515 1.00 38.51  ? 107 ASP A CB  1 
ATOM   659  C  CG  . ASP A 1 91  ? 48.805 50.212 23.975 1.00 45.53  ? 107 ASP A CG  1 
ATOM   660  O  OD1 . ASP A 1 91  ? 47.579 50.301 23.698 1.00 45.00  ? 107 ASP A OD1 1 
ATOM   661  O  OD2 . ASP A 1 91  ? 49.315 49.223 24.542 1.00 43.70  ? 107 ASP A OD2 1 
ATOM   662  N  N   . ARG A 1 92  ? 50.922 53.645 21.776 1.00 38.87  ? 108 ARG A N   1 
ATOM   663  C  CA  . ARG A 1 92  ? 51.839 54.778 21.671 1.00 44.01  ? 108 ARG A CA  1 
ATOM   664  C  C   . ARG A 1 92  ? 51.104 56.062 21.324 1.00 39.77  ? 108 ARG A C   1 
ATOM   665  O  O   . ARG A 1 92  ? 51.418 57.123 21.873 1.00 38.67  ? 108 ARG A O   1 
ATOM   666  C  CB  . ARG A 1 92  ? 52.930 54.515 20.628 1.00 42.96  ? 108 ARG A CB  1 
ATOM   667  C  CG  . ARG A 1 92  ? 54.213 55.270 20.936 1.00 47.87  ? 108 ARG A CG  1 
ATOM   668  C  CD  . ARG A 1 92  ? 54.771 54.731 22.227 1.00 62.16  ? 108 ARG A CD  1 
ATOM   669  N  NE  . ARG A 1 92  ? 54.271 53.372 22.417 1.00 64.08  ? 108 ARG A NE  1 
ATOM   670  C  CZ  . ARG A 1 92  ? 54.247 52.714 23.568 1.00 56.04  ? 108 ARG A CZ  1 
ATOM   671  N  NH1 . ARG A 1 92  ? 54.526 53.313 24.715 1.00 62.19  ? 108 ARG A NH1 1 
ATOM   672  N  NH2 . ARG A 1 92  ? 53.920 51.425 23.567 1.00 60.23  ? 108 ARG A NH2 1 
ATOM   673  N  N   . GLN A 1 93  ? 50.163 55.999 20.378 1.00 38.46  ? 109 GLN A N   1 
ATOM   674  C  CA  . GLN A 1 93  ? 49.428 57.206 20.010 1.00 39.51  ? 109 GLN A CA  1 
ATOM   675  C  C   . GLN A 1 93  ? 48.530 57.675 21.148 1.00 38.64  ? 109 GLN A C   1 
ATOM   676  O  O   . GLN A 1 93  ? 48.384 58.885 21.368 1.00 38.67  ? 109 GLN A O   1 
ATOM   677  C  CB  . GLN A 1 93  ? 48.573 56.974 18.761 1.00 39.78  ? 109 GLN A CB  1 
ATOM   678  C  CG  . GLN A 1 93  ? 49.332 56.633 17.485 1.00 44.11  ? 109 GLN A CG  1 
ATOM   679  C  CD  . GLN A 1 93  ? 48.386 56.137 16.383 1.00 60.64  ? 109 GLN A CD  1 
ATOM   680  O  OE1 . GLN A 1 93  ? 47.726 55.100 16.523 1.00 58.10  ? 109 GLN A OE1 1 
ATOM   681  N  NE2 . GLN A 1 93  ? 48.314 56.888 15.284 1.00 66.19  ? 109 GLN A NE2 1 
ATOM   682  N  N   . TYR A 1 94  ? 47.890 56.737 21.859 1.00 39.26  ? 110 TYR A N   1 
ATOM   683  C  CA  . TYR A 1 94  ? 47.073 57.120 23.011 1.00 39.46  ? 110 TYR A CA  1 
ATOM   684  C  C   . TYR A 1 94  ? 47.918 57.824 24.067 1.00 39.84  ? 110 TYR A C   1 
ATOM   685  O  O   . TYR A 1 94  ? 47.518 58.857 24.610 1.00 37.11  ? 110 TYR A O   1 
ATOM   686  C  CB  . TYR A 1 94  ? 46.386 55.888 23.595 1.00 40.20  ? 110 TYR A CB  1 
ATOM   687  C  CG  . TYR A 1 94  ? 45.196 56.116 24.521 1.00 36.40  ? 110 TYR A CG  1 
ATOM   688  C  CD1 . TYR A 1 94  ? 44.108 56.901 24.140 1.00 35.64  ? 110 TYR A CD1 1 
ATOM   689  C  CD2 . TYR A 1 94  ? 45.142 55.481 25.760 1.00 40.54  ? 110 TYR A CD2 1 
ATOM   690  C  CE1 . TYR A 1 94  ? 43.005 57.061 24.992 1.00 40.44  ? 110 TYR A CE1 1 
ATOM   691  C  CE2 . TYR A 1 94  ? 44.063 55.632 26.603 1.00 38.29  ? 110 TYR A CE2 1 
ATOM   692  C  CZ  . TYR A 1 94  ? 43.001 56.419 26.219 1.00 38.84  ? 110 TYR A CZ  1 
ATOM   693  O  OH  . TYR A 1 94  ? 41.943 56.543 27.084 1.00 40.74  ? 110 TYR A OH  1 
ATOM   694  N  N   . ARG A 1 95  ? 49.091 57.275 24.380 1.00 36.80  ? 111 ARG A N   1 
ATOM   695  C  CA  . ARG A 1 95  ? 49.974 57.948 25.334 1.00 38.59  ? 111 ARG A CA  1 
ATOM   696  C  C   . ARG A 1 95  ? 50.386 59.327 24.832 1.00 37.82  ? 111 ARG A C   1 
ATOM   697  O  O   . ARG A 1 95  ? 50.486 60.284 25.617 1.00 39.10  ? 111 ARG A O   1 
ATOM   698  C  CB  . ARG A 1 95  ? 51.224 57.104 25.596 1.00 39.45  ? 111 ARG A CB  1 
ATOM   699  C  CG  . ARG A 1 95  ? 51.028 55.835 26.433 1.00 40.85  ? 111 ARG A CG  1 
ATOM   700  C  CD  . ARG A 1 95  ? 52.411 55.468 26.925 1.00 48.72  ? 111 ARG A CD  1 
ATOM   701  N  NE  . ARG A 1 95  ? 52.575 54.117 27.434 1.00 45.00  ? 111 ARG A NE  1 
ATOM   702  C  CZ  . ARG A 1 95  ? 52.743 53.851 28.721 1.00 49.73  ? 111 ARG A CZ  1 
ATOM   703  N  NH1 . ARG A 1 95  ? 52.556 54.785 29.645 1.00 47.53  ? 111 ARG A NH1 1 
ATOM   704  N  NH2 . ARG A 1 95  ? 53.097 52.622 29.090 1.00 45.27  ? 111 ARG A NH2 1 
ATOM   705  N  N   . LYS A 1 96  ? 50.690 59.440 23.536 1.00 35.95  ? 112 LYS A N   1 
ATOM   706  C  CA  . LYS A 1 96  ? 51.125 60.725 22.995 1.00 36.64  ? 112 LYS A CA  1 
ATOM   707  C  C   . LYS A 1 96  ? 50.012 61.762 23.087 1.00 37.22  ? 112 LYS A C   1 
ATOM   708  O  O   . LYS A 1 96  ? 50.254 62.922 23.458 1.00 36.25  ? 112 LYS A O   1 
ATOM   709  C  CB  . LYS A 1 96  ? 51.578 60.541 21.548 1.00 37.99  ? 112 LYS A CB  1 
ATOM   710  C  CG  . LYS A 1 96  ? 52.000 61.827 20.849 1.00 39.63  ? 112 LYS A CG  1 
ATOM   711  C  CD  . LYS A 1 96  ? 52.234 61.557 19.362 1.00 49.27  ? 112 LYS A CD  1 
ATOM   712  C  CE  . LYS A 1 96  ? 52.810 62.774 18.653 1.00 50.83  ? 112 LYS A CE  1 
ATOM   713  N  NZ  . LYS A 1 96  ? 53.218 62.421 17.269 1.00 63.92  ? 112 LYS A NZ  1 
ATOM   714  N  N   . LEU A 1 97  ? 48.788 61.353 22.758 1.00 37.18  ? 113 LEU A N   1 
ATOM   715  C  CA  . LEU A 1 97  ? 47.629 62.221 22.927 1.00 36.94  ? 113 LEU A CA  1 
ATOM   716  C  C   . LEU A 1 97  ? 47.504 62.680 24.376 1.00 38.05  ? 113 LEU A C   1 
ATOM   717  O  O   . LEU A 1 97  ? 47.347 63.875 24.654 1.00 35.72  ? 113 LEU A O   1 
ATOM   718  C  CB  . LEU A 1 97  ? 46.363 61.479 22.476 1.00 35.16  ? 113 LEU A CB  1 
ATOM   719  C  CG  . LEU A 1 97  ? 45.075 62.315 22.464 1.00 40.39  ? 113 LEU A CG  1 
ATOM   720  C  CD1 . LEU A 1 97  ? 44.117 61.823 21.368 1.00 40.71  ? 113 LEU A CD1 1 
ATOM   721  C  CD2 . LEU A 1 97  ? 44.382 62.300 23.821 1.00 37.80  ? 113 LEU A CD2 1 
ATOM   722  N  N   . ALA A 1 98  ? 47.562 61.734 25.316 1.00 37.25  ? 114 ALA A N   1 
ATOM   723  C  CA  . ALA A 1 98  ? 47.409 62.086 26.726 1.00 35.43  ? 114 ALA A CA  1 
ATOM   724  C  C   . ALA A 1 98  ? 48.510 63.027 27.190 1.00 36.99  ? 114 ALA A C   1 
ATOM   725  O  O   . ALA A 1 98  ? 48.258 63.941 27.986 1.00 33.91  ? 114 ALA A O   1 
ATOM   726  C  CB  . ALA A 1 98  ? 47.401 60.817 27.588 1.00 37.33  ? 114 ALA A CB  1 
ATOM   727  N  N   . SER A 1 99  ? 49.752 62.794 26.740 1.00 35.00  ? 115 SER A N   1 
ATOM   728  C  CA  . SER A 1 99  ? 50.860 63.637 27.184 1.00 35.00  ? 115 SER A CA  1 
ATOM   729  C  C   . SER A 1 99  ? 50.742 65.045 26.617 1.00 36.66  ? 115 SER A C   1 
ATOM   730  O  O   . SER A 1 99  ? 51.106 66.021 27.285 1.00 34.40  ? 115 SER A O   1 
ATOM   731  C  CB  . SER A 1 99  ? 52.208 63.011 26.786 1.00 38.91  ? 115 SER A CB  1 
ATOM   732  O  OG  . SER A 1 99  ? 52.330 61.730 27.377 1.00 41.49  ? 115 SER A OG  1 
ATOM   733  N  N   . ALA A 1 100 ? 50.254 65.167 25.381 1.00 35.45  ? 116 ALA A N   1 
ATOM   734  C  CA  . ALA A 1 100 ? 50.043 66.488 24.804 1.00 34.71  ? 116 ALA A CA  1 
ATOM   735  C  C   . ALA A 1 100 ? 48.982 67.262 25.573 1.00 35.10  ? 116 ALA A C   1 
ATOM   736  O  O   . ALA A 1 100 ? 49.133 68.470 25.803 1.00 36.55  ? 116 ALA A O   1 
ATOM   737  C  CB  . ALA A 1 100 ? 49.646 66.359 23.331 1.00 35.72  ? 116 ALA A CB  1 
ATOM   738  N  N   . VAL A 1 101 ? 47.876 66.594 25.920 1.00 33.33  ? 117 VAL A N   1 
ATOM   739  C  CA  . VAL A 1 101 ? 46.846 67.200 26.768 1.00 34.76  ? 117 VAL A CA  1 
ATOM   740  C  C   . VAL A 1 101 ? 47.462 67.675 28.076 1.00 38.43  ? 117 VAL A C   1 
ATOM   741  O  O   . VAL A 1 101 ? 47.305 68.835 28.484 1.00 33.39  ? 117 VAL A O   1 
ATOM   742  C  CB  . VAL A 1 101 ? 45.707 66.196 27.014 1.00 33.98  ? 117 VAL A CB  1 
ATOM   743  C  CG1 . VAL A 1 101 ? 44.757 66.687 28.137 1.00 31.70  ? 117 VAL A CG1 1 
ATOM   744  C  CG2 . VAL A 1 101 ? 44.919 65.923 25.706 1.00 35.33  ? 117 VAL A CG2 1 
ATOM   745  N  N   . LEU A 1 102 ? 48.184 66.785 28.753 1.00 33.33  ? 118 LEU A N   1 
ATOM   746  C  CA  . LEU A 1 102 ? 48.744 67.149 30.050 1.00 36.92  ? 118 LEU A CA  1 
ATOM   747  C  C   . LEU A 1 102 ? 49.727 68.305 29.914 1.00 37.94  ? 118 LEU A C   1 
ATOM   748  O  O   . LEU A 1 102 ? 49.750 69.213 30.749 1.00 34.95  ? 118 LEU A O   1 
ATOM   749  C  CB  . LEU A 1 102 ? 49.432 65.939 30.692 1.00 36.71  ? 118 LEU A CB  1 
ATOM   750  C  CG  . LEU A 1 102 ? 50.006 66.179 32.092 1.00 39.81  ? 118 LEU A CG  1 
ATOM   751  C  CD1 . LEU A 1 102 ? 48.888 66.427 33.092 1.00 37.18  ? 118 LEU A CD1 1 
ATOM   752  C  CD2 . LEU A 1 102 ? 50.863 64.984 32.524 1.00 40.43  ? 118 LEU A CD2 1 
ATOM   753  N  N   . SER A 1 103 ? 50.565 68.284 28.877 1.00 36.02  ? 119 SER A N   1 
ATOM   754  C  CA  . SER A 1 103 ? 51.531 69.366 28.726 1.00 34.09  ? 119 SER A CA  1 
ATOM   755  C  C   . SER A 1 103 ? 50.822 70.715 28.603 1.00 35.85  ? 119 SER A C   1 
ATOM   756  O  O   . SER A 1 103 ? 51.238 71.708 29.215 1.00 35.70  ? 119 SER A O   1 
ATOM   757  C  CB  . SER A 1 103 ? 52.432 69.086 27.517 1.00 38.58  ? 119 SER A CB  1 
ATOM   758  O  OG  . SER A 1 103 ? 53.166 70.239 27.138 1.00 44.60  ? 119 SER A OG  1 
ATOM   759  N  N   . THR A 1 104 ? 49.740 70.773 27.824 1.00 36.36  ? 120 THR A N   1 
ATOM   760  C  CA  . THR A 1 104 ? 48.980 72.018 27.724 1.00 34.30  ? 120 THR A CA  1 
ATOM   761  C  C   . THR A 1 104 ? 48.384 72.413 29.073 1.00 34.05  ? 120 THR A C   1 
ATOM   762  O  O   . THR A 1 104 ? 48.497 73.563 29.505 1.00 35.46  ? 120 THR A O   1 
ATOM   763  C  CB  . THR A 1 104 ? 47.870 71.880 26.674 1.00 37.10  ? 120 THR A CB  1 
ATOM   764  O  OG1 . THR A 1 104 ? 48.450 71.651 25.380 1.00 37.27  ? 120 THR A OG1 1 
ATOM   765  C  CG2 . THR A 1 104 ? 47.049 73.162 26.620 1.00 38.92  ? 120 THR A CG2 1 
ATOM   766  N  N   . LEU A 1 105 ? 47.737 71.467 29.753 1.00 32.41  ? 121 LEU A N   1 
ATOM   767  C  CA  . LEU A 1 105 ? 47.041 71.797 30.998 1.00 32.36  ? 121 LEU A CA  1 
ATOM   768  C  C   . LEU A 1 105 ? 48.009 72.280 32.072 1.00 33.52  ? 121 LEU A C   1 
ATOM   769  O  O   . LEU A 1 105 ? 47.675 73.168 32.868 1.00 36.90  ? 121 LEU A O   1 
ATOM   770  C  CB  . LEU A 1 105 ? 46.271 70.577 31.497 1.00 31.60  ? 121 LEU A CB  1 
ATOM   771  C  CG  . LEU A 1 105 ? 45.149 70.059 30.601 1.00 36.39  ? 121 LEU A CG  1 
ATOM   772  C  CD1 . LEU A 1 105 ? 44.518 68.840 31.280 1.00 35.79  ? 121 LEU A CD1 1 
ATOM   773  C  CD2 . LEU A 1 105 ? 44.097 71.175 30.378 1.00 34.24  ? 121 LEU A CD2 1 
ATOM   774  N  N   . LYS A 1 106 ? 49.209 71.693 32.120 1.00 34.04  ? 122 LYS A N   1 
ATOM   775  C  CA  . LYS A 1 106 ? 50.222 72.108 33.090 1.00 32.49  ? 122 LYS A CA  1 
ATOM   776  C  C   . LYS A 1 106 ? 50.534 73.592 32.984 1.00 37.08  ? 122 LYS A C   1 
ATOM   777  O  O   . LYS A 1 106 ? 50.816 74.245 33.997 1.00 37.03  ? 122 LYS A O   1 
ATOM   778  C  CB  . LYS A 1 106 ? 51.516 71.304 32.861 1.00 33.06  ? 122 LYS A CB  1 
ATOM   779  C  CG  . LYS A 1 106 ? 51.504 69.904 33.436 1.00 38.53  ? 122 LYS A CG  1 
ATOM   780  C  CD  . LYS A 1 106 ? 52.961 69.393 33.536 1.00 44.06  ? 122 LYS A CD  1 
ATOM   781  C  CE  . LYS A 1 106 ? 53.041 67.892 33.559 1.00 50.08  ? 122 LYS A CE  1 
ATOM   782  N  NZ  . LYS A 1 106 ? 54.385 67.432 33.076 1.00 43.96  ? 122 LYS A NZ  1 
ATOM   783  N  N   . GLY A 1 107 ? 50.544 74.132 31.760 1.00 35.24  ? 123 GLY A N   1 
ATOM   784  C  CA  . GLY A 1 107 ? 50.883 75.526 31.549 1.00 35.01  ? 123 GLY A CA  1 
ATOM   785  C  C   . GLY A 1 107 ? 49.750 76.505 31.773 1.00 35.35  ? 123 GLY A C   1 
ATOM   786  O  O   . GLY A 1 107 ? 49.991 77.717 31.753 1.00 35.58  ? 123 GLY A O   1 
ATOM   787  N  N   . LEU A 1 108 ? 48.534 76.007 32.001 1.00 35.22  ? 124 LEU A N   1 
ATOM   788  C  CA  . LEU A 1 108 ? 47.379 76.865 32.236 1.00 39.39  ? 124 LEU A CA  1 
ATOM   789  C  C   . LEU A 1 108 ? 47.191 77.111 33.726 1.00 39.89  ? 124 LEU A C   1 
ATOM   790  O  O   . LEU A 1 108 ? 47.723 76.390 34.578 1.00 38.33  ? 124 LEU A O   1 
ATOM   791  C  CB  . LEU A 1 108 ? 46.104 76.245 31.652 1.00 37.00  ? 124 LEU A CB  1 
ATOM   792  C  CG  . LEU A 1 108 ? 46.185 75.860 30.174 1.00 38.54  ? 124 LEU A CG  1 
ATOM   793  C  CD1 . LEU A 1 108 ? 44.883 75.214 29.726 1.00 36.05  ? 124 LEU A CD1 1 
ATOM   794  C  CD2 . LEU A 1 108 ? 46.527 77.074 29.310 1.00 36.33  ? 124 LEU A CD2 1 
ATOM   795  N  N   . ALA A 1 109 ? 46.445 78.170 34.036 1.00 35.57  ? 125 ALA A N   1 
ATOM   796  C  CA  . ALA A 1 109 ? 46.118 78.508 35.412 1.00 38.25  ? 125 ALA A CA  1 
ATOM   797  C  C   . ALA A 1 109 ? 44.815 77.856 35.884 1.00 37.28  ? 125 ALA A C   1 
ATOM   798  O  O   . ALA A 1 109 ? 44.356 78.156 36.984 1.00 38.21  ? 125 ALA A O   1 
ATOM   799  C  CB  . ALA A 1 109 ? 46.043 80.031 35.578 1.00 38.64  ? 125 ALA A CB  1 
ATOM   800  N  N   . GLY A 1 110 ? 44.227 76.959 35.096 1.00 36.95  ? 126 GLY A N   1 
ATOM   801  C  CA  . GLY A 1 110 ? 43.015 76.286 35.536 1.00 36.49  ? 126 GLY A CA  1 
ATOM   802  C  C   . GLY A 1 110 ? 43.293 75.298 36.659 1.00 40.37  ? 126 GLY A C   1 
ATOM   803  O  O   . GLY A 1 110 ? 44.289 74.572 36.646 1.00 35.57  ? 126 GLY A O   1 
ATOM   804  N  N   . ALA A 1 111 ? 42.389 75.266 37.644 1.00 35.61  ? 127 ALA A N   1 
ATOM   805  C  CA  . ALA A 1 111 ? 42.574 74.383 38.790 1.00 37.03  ? 127 ALA A CA  1 
ATOM   806  C  C   . ALA A 1 111 ? 42.125 72.954 38.514 1.00 38.49  ? 127 ALA A C   1 
ATOM   807  O  O   . ALA A 1 111 ? 42.458 72.047 39.286 1.00 35.31  ? 127 ALA A O   1 
ATOM   808  C  CB  . ALA A 1 111 ? 41.824 74.935 40.010 1.00 39.40  ? 127 ALA A CB  1 
ATOM   809  N  N   . ASP A 1 112 ? 41.385 72.729 37.434 1.00 36.48  ? 128 ASP A N   1 
ATOM   810  C  CA  . ASP A 1 112 ? 40.916 71.395 37.097 1.00 37.44  ? 128 ASP A CA  1 
ATOM   811  C  C   . ASP A 1 112 ? 40.756 71.304 35.590 1.00 37.19  ? 128 ASP A C   1 
ATOM   812  O  O   . ASP A 1 112 ? 40.810 72.308 34.874 1.00 38.08  ? 128 ASP A O   1 
ATOM   813  C  CB  . ASP A 1 112 ? 39.577 71.069 37.772 1.00 38.64  ? 128 ASP A CB  1 
ATOM   814  C  CG  . ASP A 1 112 ? 38.386 71.606 36.975 1.00 45.77  ? 128 ASP A CG  1 
ATOM   815  O  OD1 . ASP A 1 112 ? 37.508 70.802 36.589 1.00 49.64  ? 128 ASP A OD1 1 
ATOM   816  O  OD2 . ASP A 1 112 ? 38.310 72.834 36.761 1.00 43.02  ? 128 ASP A OD2 1 
ATOM   817  N  N   . ALA A 1 113 ? 40.558 70.081 35.114 1.00 38.06  ? 129 ALA A N   1 
ATOM   818  C  CA  . ALA A 1 113 ? 40.171 69.862 33.730 1.00 35.91  ? 129 ALA A CA  1 
ATOM   819  C  C   . ALA A 1 113 ? 39.343 68.593 33.661 1.00 38.75  ? 129 ALA A C   1 
ATOM   820  O  O   . ALA A 1 113 ? 39.506 67.679 34.480 1.00 36.71  ? 129 ALA A O   1 
ATOM   821  C  CB  . ALA A 1 113 ? 41.392 69.755 32.790 1.00 32.45  ? 129 ALA A CB  1 
ATOM   822  N  N   . ALA A 1 114 ? 38.460 68.544 32.667 1.00 38.06  ? 130 ALA A N   1 
ATOM   823  C  CA  . ALA A 1 114 ? 37.584 67.404 32.419 1.00 35.45  ? 130 ALA A CA  1 
ATOM   824  C  C   . ALA A 1 114 ? 37.915 66.829 31.050 1.00 35.29  ? 130 ALA A C   1 
ATOM   825  O  O   . ALA A 1 114 ? 37.955 67.571 30.057 1.00 37.91  ? 130 ALA A O   1 
ATOM   826  C  CB  . ALA A 1 114 ? 36.103 67.818 32.485 1.00 38.96  ? 130 ALA A CB  1 
ATOM   827  N  N   . LEU A 1 115 ? 38.179 65.520 31.001 1.00 33.86  ? 131 LEU A N   1 
ATOM   828  C  CA  . LEU A 1 115 ? 38.563 64.830 29.768 1.00 38.04  ? 131 LEU A CA  1 
ATOM   829  C  C   . LEU A 1 115 ? 37.340 64.110 29.215 1.00 38.16  ? 131 LEU A C   1 
ATOM   830  O  O   . LEU A 1 115 ? 36.850 63.153 29.823 1.00 38.97  ? 131 LEU A O   1 
ATOM   831  C  CB  . LEU A 1 115 ? 39.696 63.835 30.019 1.00 37.88  ? 131 LEU A CB  1 
ATOM   832  C  CG  . LEU A 1 115 ? 40.902 64.322 30.827 1.00 47.59  ? 131 LEU A CG  1 
ATOM   833  C  CD1 . LEU A 1 115 ? 42.027 63.294 30.771 1.00 43.80  ? 131 LEU A CD1 1 
ATOM   834  C  CD2 . LEU A 1 115 ? 41.383 65.657 30.335 1.00 41.62  ? 131 LEU A CD2 1 
ATOM   835  N  N   . ALA A 1 116 ? 36.840 64.580 28.077 1.00 39.57  ? 132 ALA A N   1 
ATOM   836  C  CA  . ALA A 1 116 ? 35.720 63.932 27.390 1.00 43.53  ? 132 ALA A CA  1 
ATOM   837  C  C   . ALA A 1 116 ? 36.241 63.097 26.220 1.00 42.80  ? 132 ALA A C   1 
ATOM   838  O  O   . ALA A 1 116 ? 35.977 63.361 25.054 1.00 47.65  ? 132 ALA A O   1 
ATOM   839  C  CB  . ALA A 1 116 ? 34.707 64.977 26.930 1.00 41.15  ? 132 ALA A CB  1 
ATOM   840  N  N   . LEU A 1 117 ? 37.017 62.076 26.561 1.00 43.80  ? 133 LEU A N   1 
ATOM   841  C  CA  . LEU A 1 117 ? 37.761 61.298 25.580 1.00 46.35  ? 133 LEU A CA  1 
ATOM   842  C  C   . LEU A 1 117 ? 37.204 59.892 25.411 1.00 50.48  ? 133 LEU A C   1 
ATOM   843  O  O   . LEU A 1 117 ? 37.873 59.034 24.820 1.00 46.81  ? 133 LEU A O   1 
ATOM   844  C  CB  . LEU A 1 117 ? 39.243 61.241 25.969 1.00 41.48  ? 133 LEU A CB  1 
ATOM   845  C  CG  . LEU A 1 117 ? 39.914 62.613 26.102 1.00 46.25  ? 133 LEU A CG  1 
ATOM   846  C  CD1 . LEU A 1 117 ? 41.352 62.502 26.571 1.00 46.63  ? 133 LEU A CD1 1 
ATOM   847  C  CD2 . LEU A 1 117 ? 39.833 63.390 24.789 1.00 45.84  ? 133 LEU A CD2 1 
ATOM   848  N  N   . GLY A 1 118 ? 35.981 59.651 25.884 1.00 52.69  ? 134 GLY A N   1 
ATOM   849  C  CA  . GLY A 1 118 ? 35.431 58.308 25.867 1.00 57.48  ? 134 GLY A CA  1 
ATOM   850  C  C   . GLY A 1 118 ? 35.198 57.761 24.473 1.00 56.31  ? 134 GLY A C   1 
ATOM   851  O  O   . GLY A 1 118 ? 35.146 56.541 24.284 1.00 63.63  ? 134 GLY A O   1 
ATOM   852  N  N   . ASP A 1 119 ? 35.051 58.641 23.482 1.00 52.61  ? 135 ASP A N   1 
ATOM   853  C  CA  . ASP A 1 119 ? 34.844 58.192 22.113 1.00 52.58  ? 135 ASP A CA  1 
ATOM   854  C  C   . ASP A 1 119 ? 36.119 57.654 21.458 1.00 55.65  ? 135 ASP A C   1 
ATOM   855  O  O   . ASP A 1 119 ? 36.029 56.986 20.424 1.00 54.15  ? 135 ASP A O   1 
ATOM   856  C  CB  . ASP A 1 119 ? 34.272 59.329 21.262 1.00 53.15  ? 135 ASP A CB  1 
ATOM   857  C  CG  . ASP A 1 119 ? 32.976 59.890 21.831 1.00 55.70  ? 135 ASP A CG  1 
ATOM   858  O  OD1 . ASP A 1 119 ? 32.152 59.107 22.368 1.00 55.40  ? 135 ASP A OD1 1 
ATOM   859  O  OD2 . ASP A 1 119 ? 32.775 61.119 21.736 1.00 50.57  ? 135 ASP A OD2 1 
ATOM   860  N  N   . LEU A 1 120 ? 37.293 57.919 22.020 1.00 48.74  ? 136 LEU A N   1 
ATOM   861  C  CA  . LEU A 1 120 ? 38.519 57.356 21.463 1.00 50.23  ? 136 LEU A CA  1 
ATOM   862  C  C   . LEU A 1 120 ? 38.522 55.836 21.582 1.00 53.19  ? 136 LEU A C   1 
ATOM   863  O  O   . LEU A 1 120 ? 38.173 55.276 22.625 1.00 49.43  ? 136 LEU A O   1 
ATOM   864  C  CB  . LEU A 1 120 ? 39.744 57.924 22.179 1.00 45.49  ? 136 LEU A CB  1 
ATOM   865  C  CG  . LEU A 1 120 ? 39.994 59.416 21.980 1.00 47.13  ? 136 LEU A CG  1 
ATOM   866  C  CD1 . LEU A 1 120 ? 41.185 59.841 22.798 1.00 44.80  ? 136 LEU A CD1 1 
ATOM   867  C  CD2 . LEU A 1 120 ? 40.219 59.706 20.507 1.00 52.95  ? 136 LEU A CD2 1 
ATOM   868  N  N   . ALA A 1 121 ? 38.926 55.167 20.509 1.00 45.06  ? 137 ALA A N   1 
ATOM   869  C  CA  . ALA A 1 121 ? 39.111 53.724 20.513 1.00 50.90  ? 137 ALA A CA  1 
ATOM   870  C  C   . ALA A 1 121 ? 40.598 53.418 20.488 1.00 44.99  ? 137 ALA A C   1 
ATOM   871  O  O   . ALA A 1 121 ? 41.371 54.094 19.799 1.00 45.72  ? 137 ALA A O   1 
ATOM   872  C  CB  . ALA A 1 121 ? 38.416 53.060 19.320 1.00 49.32  ? 137 ALA A CB  1 
ATOM   873  N  N   . VAL A 1 122 ? 40.997 52.414 21.260 1.00 46.05  ? 138 VAL A N   1 
ATOM   874  C  CA  . VAL A 1 122 ? 42.388 51.994 21.352 1.00 46.61  ? 138 VAL A CA  1 
ATOM   875  C  C   . VAL A 1 122 ? 42.437 50.494 21.108 1.00 48.17  ? 138 VAL A C   1 
ATOM   876  O  O   . VAL A 1 122 ? 41.685 49.737 21.735 1.00 44.86  ? 138 VAL A O   1 
ATOM   877  C  CB  . VAL A 1 122 ? 43.006 52.342 22.716 1.00 42.04  ? 138 VAL A CB  1 
ATOM   878  C  CG1 . VAL A 1 122 ? 44.465 51.906 22.746 1.00 40.99  ? 138 VAL A CG1 1 
ATOM   879  C  CG2 . VAL A 1 122 ? 42.879 53.828 22.978 1.00 45.19  ? 138 VAL A CG2 1 
ATOM   880  N  N   . LYS A 1 123 ? 43.339 50.071 20.224 1.00 48.41  ? 139 LYS A N   1 
ATOM   881  C  CA  . LYS A 1 123 ? 43.390 48.689 19.758 1.00 51.95  ? 139 LYS A CA  1 
ATOM   882  C  C   . LYS A 1 123 ? 43.474 47.723 20.926 1.00 45.75  ? 139 LYS A C   1 
ATOM   883  O  O   . LYS A 1 123 ? 44.366 47.835 21.776 1.00 45.20  ? 139 LYS A O   1 
ATOM   884  C  CB  . LYS A 1 123 ? 44.588 48.493 18.825 1.00 49.38  ? 139 LYS A CB  1 
ATOM   885  C  CG  . LYS A 1 123 ? 44.656 47.083 18.228 1.00 65.76  ? 139 LYS A CG  1 
ATOM   886  C  CD  . LYS A 1 123 ? 46.037 46.725 17.675 1.00 71.43  ? 139 LYS A CD  1 
ATOM   887  C  CE  . LYS A 1 123 ? 46.834 45.854 18.651 1.00 74.26  ? 139 LYS A CE  1 
ATOM   888  N  NZ  . LYS A 1 123 ? 46.300 44.458 18.723 1.00 76.23  ? 139 LYS A NZ  1 
ATOM   889  N  N   . GLY A 1 124 ? 42.524 46.782 20.972 1.00 46.25  ? 140 GLY A N   1 
ATOM   890  C  CA  . GLY A 1 124 ? 42.534 45.724 21.967 1.00 49.04  ? 140 GLY A CA  1 
ATOM   891  C  C   . GLY A 1 124 ? 42.215 46.136 23.389 1.00 48.29  ? 140 GLY A C   1 
ATOM   892  O  O   . GLY A 1 124 ? 42.424 45.340 24.306 1.00 51.01  ? 140 GLY A O   1 
ATOM   893  N  N   . ARG A 1 125 ? 41.707 47.345 23.618 1.00 45.25  ? 141 ARG A N   1 
ATOM   894  C  CA  . ARG A 1 125 ? 41.506 47.850 24.975 1.00 41.58  ? 141 ARG A CA  1 
ATOM   895  C  C   . ARG A 1 125 ? 40.063 48.290 25.161 1.00 44.94  ? 141 ARG A C   1 
ATOM   896  O  O   . ARG A 1 125 ? 39.585 49.169 24.437 1.00 45.35  ? 141 ARG A O   1 
ATOM   897  C  CB  . ARG A 1 125 ? 42.464 49.015 25.273 1.00 38.25  ? 141 ARG A CB  1 
ATOM   898  C  CG  . ARG A 1 125 ? 43.948 48.617 25.394 1.00 37.49  ? 141 ARG A CG  1 
ATOM   899  C  CD  . ARG A 1 125 ? 44.763 49.785 25.993 1.00 41.28  ? 141 ARG A CD  1 
ATOM   900  N  NE  . ARG A 1 125 ? 46.188 49.484 26.088 1.00 42.95  ? 141 ARG A NE  1 
ATOM   901  C  CZ  . ARG A 1 125 ? 46.767 48.769 27.043 1.00 54.12  ? 141 ARG A CZ  1 
ATOM   902  N  NH1 . ARG A 1 125 ? 46.139 48.499 28.183 1.00 44.29  ? 141 ARG A NH1 1 
ATOM   903  N  NH2 . ARG A 1 125 ? 48.022 48.347 26.867 1.00 44.88  ? 141 ARG A NH2 1 
ATOM   904  N  N   . GLY A 1 126 ? 39.384 47.700 26.151 1.00 42.83  ? 142 GLY A N   1 
ATOM   905  C  CA  . GLY A 1 126 ? 38.092 48.185 26.602 1.00 44.60  ? 142 GLY A CA  1 
ATOM   906  C  C   . GLY A 1 126 ? 38.243 49.301 27.622 1.00 40.63  ? 142 GLY A C   1 
ATOM   907  O  O   . GLY A 1 126 ? 39.320 49.878 27.799 1.00 41.17  ? 142 GLY A O   1 
ATOM   908  N  N   . ALA A 1 127 ? 37.144 49.589 28.323 1.00 39.20  ? 143 ALA A N   1 
ATOM   909  C  CA  . ALA A 1 127 ? 37.111 50.749 29.220 1.00 40.99  ? 143 ALA A CA  1 
ATOM   910  C  C   . ALA A 1 127 ? 38.167 50.645 30.318 1.00 38.72  ? 143 ALA A C   1 
ATOM   911  O  O   . ALA A 1 127 ? 38.883 51.614 30.601 1.00 39.38  ? 143 ALA A O   1 
ATOM   912  C  CB  . ALA A 1 127 ? 35.721 50.901 29.834 1.00 43.44  ? 143 ALA A CB  1 
ATOM   913  N  N   . HIS A 1 128 ? 38.253 49.490 30.977 1.00 39.09  ? 144 HIS A N   1 
ATOM   914  C  CA  . HIS A 1 128 ? 39.211 49.343 32.064 1.00 41.73  ? 144 HIS A CA  1 
ATOM   915  C  C   . HIS A 1 128 ? 40.638 49.477 31.550 1.00 40.98  ? 144 HIS A C   1 
ATOM   916  O  O   . HIS A 1 128 ? 41.462 50.191 32.136 1.00 39.85  ? 144 HIS A O   1 
ATOM   917  C  CB  . HIS A 1 128 ? 39.014 47.995 32.752 1.00 39.68  ? 144 HIS A CB  1 
ATOM   918  C  CG  . HIS A 1 128 ? 40.104 47.643 33.718 1.00 40.56  ? 144 HIS A CG  1 
ATOM   919  N  ND1 . HIS A 1 128 ? 41.148 46.807 33.380 1.00 41.88  ? 144 HIS A ND1 1 
ATOM   920  C  CD2 . HIS A 1 128 ? 40.293 47.975 35.019 1.00 40.15  ? 144 HIS A CD2 1 
ATOM   921  C  CE1 . HIS A 1 128 ? 41.948 46.664 34.424 1.00 41.05  ? 144 HIS A CE1 1 
ATOM   922  N  NE2 . HIS A 1 128 ? 41.450 47.355 35.432 1.00 39.76  ? 144 HIS A NE2 1 
ATOM   923  N  N   . ALA A 1 129 ? 40.945 48.802 30.442 1.00 41.08  ? 145 ALA A N   1 
ATOM   924  C  CA  . ALA A 1 129 ? 42.311 48.803 29.936 1.00 38.90  ? 145 ALA A CA  1 
ATOM   925  C  C   . ALA A 1 129 ? 42.721 50.181 29.435 1.00 37.90  ? 145 ALA A C   1 
ATOM   926  O  O   . ALA A 1 129 ? 43.876 50.581 29.607 1.00 36.92  ? 145 ALA A O   1 
ATOM   927  C  CB  . ALA A 1 129 ? 42.467 47.760 28.824 1.00 37.09  ? 145 ALA A CB  1 
ATOM   928  N  N   . LYS A 1 130 ? 41.798 50.920 28.806 1.00 37.42  ? 146 LYS A N   1 
ATOM   929  C  CA  . LYS A 1 130 ? 42.113 52.286 28.390 1.00 38.50  ? 146 LYS A CA  1 
ATOM   930  C  C   . LYS A 1 130 ? 42.354 53.187 29.597 1.00 38.85  ? 146 LYS A C   1 
ATOM   931  O  O   . LYS A 1 130 ? 43.256 54.035 29.581 1.00 36.09  ? 146 LYS A O   1 
ATOM   932  C  CB  . LYS A 1 130 ? 40.983 52.858 27.534 1.00 37.06  ? 146 LYS A CB  1 
ATOM   933  C  CG  . LYS A 1 130 ? 41.045 52.425 26.081 1.00 43.97  ? 146 LYS A CG  1 
ATOM   934  C  CD  . LYS A 1 130 ? 40.015 53.152 25.222 1.00 45.13  ? 146 LYS A CD  1 
ATOM   935  C  CE  . LYS A 1 130 ? 38.598 52.894 25.740 1.00 50.95  ? 146 LYS A CE  1 
ATOM   936  N  NZ  . LYS A 1 130 ? 37.596 53.172 24.671 1.00 53.44  ? 146 LYS A NZ  1 
ATOM   937  N  N   . ALA A 1 131 ? 41.528 53.049 30.636 1.00 36.69  ? 147 ALA A N   1 
ATOM   938  C  CA  . ALA A 1 131 ? 41.701 53.881 31.820 1.00 38.08  ? 147 ALA A CA  1 
ATOM   939  C  C   . ALA A 1 131 ? 43.032 53.581 32.500 1.00 37.60  ? 147 ALA A C   1 
ATOM   940  O  O   . ALA A 1 131 ? 43.711 54.496 32.987 1.00 34.81  ? 147 ALA A O   1 
ATOM   941  C  CB  . ALA A 1 131 ? 40.525 53.676 32.781 1.00 35.32  ? 147 ALA A CB  1 
ATOM   942  N  N   . ARG A 1 132 ? 43.431 52.306 32.535 1.00 37.20  ? 148 ARG A N   1 
ATOM   943  C  CA  . ARG A 1 132 ? 44.744 51.958 33.086 1.00 38.59  ? 148 ARG A CA  1 
ATOM   944  C  C   . ARG A 1 132 ? 45.855 52.730 32.382 1.00 38.13  ? 148 ARG A C   1 
ATOM   945  O  O   . ARG A 1 132 ? 46.725 53.327 33.027 1.00 37.96  ? 148 ARG A O   1 
ATOM   946  C  CB  . ARG A 1 132 ? 44.988 50.443 32.962 1.00 34.85  ? 148 ARG A CB  1 
ATOM   947  C  CG  . ARG A 1 132 ? 44.215 49.620 34.007 1.00 33.32  ? 148 ARG A CG  1 
ATOM   948  C  CD  . ARG A 1 132 ? 44.856 49.740 35.403 1.00 38.98  ? 148 ARG A CD  1 
ATOM   949  N  NE  . ARG A 1 132 ? 46.207 49.198 35.380 1.00 38.64  ? 148 ARG A NE  1 
ATOM   950  C  CZ  . ARG A 1 132 ? 46.489 47.901 35.444 1.00 39.92  ? 148 ARG A CZ  1 
ATOM   951  N  NH1 . ARG A 1 132 ? 45.550 46.999 35.684 1.00 38.49  ? 148 ARG A NH1 1 
ATOM   952  N  NH2 . ARG A 1 132 ? 47.740 47.496 35.227 1.00 39.95  ? 148 ARG A NH2 1 
ATOM   953  N  N   . LEU A 1 133 ? 45.845 52.723 31.049 1.00 36.48  ? 149 LEU A N   1 
ATOM   954  C  CA  . LEU A 1 133 ? 46.899 53.391 30.296 1.00 36.14  ? 149 LEU A CA  1 
ATOM   955  C  C   . LEU A 1 133 ? 46.795 54.902 30.418 1.00 36.12  ? 149 LEU A C   1 
ATOM   956  O  O   . LEU A 1 133 ? 47.804 55.587 30.599 1.00 35.88  ? 149 LEU A O   1 
ATOM   957  C  CB  . LEU A 1 133 ? 46.821 52.975 28.830 1.00 40.34  ? 149 LEU A CB  1 
ATOM   958  C  CG  . LEU A 1 133 ? 47.976 53.338 27.908 1.00 46.35  ? 149 LEU A CG  1 
ATOM   959  C  CD1 . LEU A 1 133 ? 49.333 53.019 28.544 1.00 42.35  ? 149 LEU A CD1 1 
ATOM   960  C  CD2 . LEU A 1 133 ? 47.797 52.599 26.591 1.00 43.38  ? 149 LEU A CD2 1 
ATOM   961  N  N   . LEU A 1 134 ? 45.580 55.443 30.326 1.00 38.24  ? 150 LEU A N   1 
ATOM   962  C  CA  . LEU A 1 134 ? 45.429 56.892 30.343 1.00 35.38  ? 150 LEU A CA  1 
ATOM   963  C  C   . LEU A 1 134 ? 45.840 57.473 31.690 1.00 32.55  ? 150 LEU A C   1 
ATOM   964  O  O   . LEU A 1 134 ? 46.617 58.433 31.750 1.00 34.72  ? 150 LEU A O   1 
ATOM   965  C  CB  . LEU A 1 134 ? 43.979 57.271 30.018 1.00 35.46  ? 150 LEU A CB  1 
ATOM   966  C  CG  . LEU A 1 134 ? 43.647 58.760 30.164 1.00 38.56  ? 150 LEU A CG  1 
ATOM   967  C  CD1 . LEU A 1 134 ? 44.422 59.601 29.159 1.00 36.68  ? 150 LEU A CD1 1 
ATOM   968  C  CD2 . LEU A 1 134 ? 42.140 58.995 30.005 1.00 37.71  ? 150 LEU A CD2 1 
ATOM   969  N  N   . VAL A 1 135 ? 45.319 56.914 32.787 1.00 35.01  ? 151 VAL A N   1 
ATOM   970  C  CA  . VAL A 1 135 ? 45.586 57.511 34.093 1.00 34.68  ? 151 VAL A CA  1 
ATOM   971  C  C   . VAL A 1 135 ? 47.040 57.306 34.484 1.00 36.77  ? 151 VAL A C   1 
ATOM   972  O  O   . VAL A 1 135 ? 47.660 58.178 35.111 1.00 34.88  ? 151 VAL A O   1 
ATOM   973  C  CB  . VAL A 1 135 ? 44.625 56.943 35.151 1.00 35.57  ? 151 VAL A CB  1 
ATOM   974  C  CG1 . VAL A 1 135 ? 45.066 57.347 36.565 1.00 36.37  ? 151 VAL A CG1 1 
ATOM   975  C  CG2 . VAL A 1 135 ? 43.174 57.431 34.849 1.00 35.53  ? 151 VAL A CG2 1 
ATOM   976  N  N   . GLU A 1 136 ? 47.615 56.155 34.131 1.00 34.65  ? 152 GLU A N   1 
ATOM   977  C  CA  . GLU A 1 136 ? 49.015 55.947 34.481 1.00 35.05  ? 152 GLU A CA  1 
ATOM   978  C  C   . GLU A 1 136 ? 49.894 56.939 33.729 1.00 35.90  ? 152 GLU A C   1 
ATOM   979  O  O   . GLU A 1 136 ? 50.827 57.521 34.303 1.00 35.58  ? 152 GLU A O   1 
ATOM   980  C  CB  . GLU A 1 136 ? 49.416 54.489 34.203 1.00 38.04  ? 152 GLU A CB  1 
ATOM   981  C  CG  . GLU A 1 136 ? 50.873 54.196 34.526 1.00 40.46  ? 152 GLU A CG  1 
ATOM   982  C  CD  . GLU A 1 136 ? 51.307 52.797 34.141 1.00 44.29  ? 152 GLU A CD  1 
ATOM   983  O  OE1 . GLU A 1 136 ? 50.549 51.830 34.368 1.00 42.44  ? 152 GLU A OE1 1 
ATOM   984  O  OE2 . GLU A 1 136 ? 52.388 52.684 33.532 1.00 40.70  ? 152 GLU A OE2 1 
ATOM   985  N  N   . THR A 1 137 ? 49.570 57.202 32.463 1.00 33.59  ? 153 THR A N   1 
ATOM   986  C  CA  . THR A 1 137 ? 50.362 58.156 31.685 1.00 35.10  ? 153 THR A CA  1 
ATOM   987  C  C   . THR A 1 137 ? 50.238 59.562 32.260 1.00 37.40  ? 153 THR A C   1 
ATOM   988  O  O   . THR A 1 137 ? 51.233 60.287 32.382 1.00 33.97  ? 153 THR A O   1 
ATOM   989  C  CB  . THR A 1 137 ? 49.910 58.142 30.222 1.00 38.41  ? 153 THR A CB  1 
ATOM   990  O  OG1 . THR A 1 137 ? 50.134 56.842 29.678 1.00 38.54  ? 153 THR A OG1 1 
ATOM   991  C  CG2 . THR A 1 137 ? 50.692 59.160 29.388 1.00 37.38  ? 153 THR A CG2 1 
ATOM   992  N  N   . LEU A 1 138 ? 49.018 59.963 32.616 1.00 34.93  ? 154 LEU A N   1 
ATOM   993  C  CA  . LEU A 1 138 ? 48.803 61.277 33.207 1.00 34.87  ? 154 LEU A CA  1 
ATOM   994  C  C   . LEU A 1 138 ? 49.518 61.401 34.545 1.00 34.37  ? 154 LEU A C   1 
ATOM   995  O  O   . LEU A 1 138 ? 50.221 62.385 34.799 1.00 35.83  ? 154 LEU A O   1 
ATOM   996  C  CB  . LEU A 1 138 ? 47.301 61.526 33.402 1.00 31.86  ? 154 LEU A CB  1 
ATOM   997  C  CG  . LEU A 1 138 ? 46.498 61.640 32.096 1.00 33.03  ? 154 LEU A CG  1 
ATOM   998  C  CD1 . LEU A 1 138 ? 45.036 61.673 32.395 1.00 34.58  ? 154 LEU A CD1 1 
ATOM   999  C  CD2 . LEU A 1 138 ? 46.928 62.871 31.281 1.00 37.56  ? 154 LEU A CD2 1 
ATOM   1000 N  N   . ALA A 1 139 ? 49.307 60.429 35.438 1.00 32.16  ? 155 ALA A N   1 
ATOM   1001 C  CA  . ALA A 1 139 ? 49.853 60.544 36.790 1.00 35.71  ? 155 ALA A CA  1 
ATOM   1002 C  C   . ALA A 1 139 ? 51.373 60.492 36.767 1.00 37.21  ? 155 ALA A C   1 
ATOM   1003 O  O   . ALA A 1 139 ? 52.043 61.272 37.457 1.00 34.97  ? 155 ALA A O   1 
ATOM   1004 C  CB  . ALA A 1 139 ? 49.296 59.436 37.690 1.00 36.09  ? 155 ALA A CB  1 
ATOM   1005 N  N   . ASP A 1 140 ? 51.939 59.569 35.986 1.00 34.63  ? 156 ASP A N   1 
ATOM   1006 C  CA  . ASP A 1 140 ? 53.393 59.488 35.911 1.00 35.45  ? 156 ASP A CA  1 
ATOM   1007 C  C   . ASP A 1 140 ? 53.958 60.703 35.188 1.00 36.87  ? 156 ASP A C   1 
ATOM   1008 O  O   . ASP A 1 140 ? 55.089 61.115 35.462 1.00 36.45  ? 156 ASP A O   1 
ATOM   1009 C  CB  . ASP A 1 140 ? 53.810 58.172 35.227 1.00 35.07  ? 156 ASP A CB  1 
ATOM   1010 C  CG  . ASP A 1 140 ? 55.319 57.931 35.267 1.00 40.65  ? 156 ASP A CG  1 
ATOM   1011 O  OD1 . ASP A 1 140 ? 55.896 57.831 36.378 1.00 36.62  ? 156 ASP A OD1 1 
ATOM   1012 O  OD2 . ASP A 1 140 ? 55.927 57.850 34.182 1.00 37.39  ? 156 ASP A OD2 1 
ATOM   1013 N  N   . GLY A 1 141 ? 53.175 61.314 34.293 1.00 36.15  ? 157 GLY A N   1 
ATOM   1014 C  CA  . GLY A 1 141 ? 53.599 62.529 33.625 1.00 33.67  ? 157 GLY A CA  1 
ATOM   1015 C  C   . GLY A 1 141 ? 53.721 63.735 34.539 1.00 37.00  ? 157 GLY A C   1 
ATOM   1016 O  O   . GLY A 1 141 ? 54.316 64.739 34.137 1.00 37.32  ? 157 GLY A O   1 
ATOM   1017 N  N   . LEU A 1 142 ? 53.159 63.661 35.739 1.00 34.08  ? 158 LEU A N   1 
ATOM   1018 C  CA  . LEU A 1 142 ? 53.258 64.724 36.732 1.00 36.07  ? 158 LEU A CA  1 
ATOM   1019 C  C   . LEU A 1 142 ? 54.508 64.614 37.594 1.00 40.90  ? 158 LEU A C   1 
ATOM   1020 O  O   . LEU A 1 142 ? 54.748 65.489 38.439 1.00 39.89  ? 158 LEU A O   1 
ATOM   1021 C  CB  . LEU A 1 142 ? 52.008 64.690 37.618 1.00 38.57  ? 158 LEU A CB  1 
ATOM   1022 C  CG  . LEU A 1 142 ? 50.711 65.066 36.902 1.00 38.40  ? 158 LEU A CG  1 
ATOM   1023 C  CD1 . LEU A 1 142 ? 49.510 64.645 37.749 1.00 37.81  ? 158 LEU A CD1 1 
ATOM   1024 C  CD2 . LEU A 1 142 ? 50.681 66.567 36.587 1.00 36.71  ? 158 LEU A CD2 1 
ATOM   1025 N  N   . TYR A 1 143 ? 55.314 63.573 37.390 1.00 36.87  ? 159 TYR A N   1 
ATOM   1026 C  CA  . TYR A 1 143 ? 56.472 63.337 38.248 1.00 33.67  ? 159 TYR A CA  1 
ATOM   1027 C  C   . TYR A 1 143 ? 57.461 64.494 38.175 1.00 36.76  ? 159 TYR A C   1 
ATOM   1028 O  O   . TYR A 1 143 ? 57.786 64.999 37.094 1.00 37.66  ? 159 TYR A O   1 
ATOM   1029 C  CB  . TYR A 1 143 ? 57.174 62.036 37.832 1.00 35.93  ? 159 TYR A CB  1 
ATOM   1030 C  CG  . TYR A 1 143 ? 58.411 61.761 38.655 1.00 35.34  ? 159 TYR A CG  1 
ATOM   1031 C  CD1 . TYR A 1 143 ? 58.303 61.173 39.906 1.00 35.06  ? 159 TYR A CD1 1 
ATOM   1032 C  CD2 . TYR A 1 143 ? 59.677 62.108 38.191 1.00 36.73  ? 159 TYR A CD2 1 
ATOM   1033 C  CE1 . TYR A 1 143 ? 59.439 60.920 40.681 1.00 35.95  ? 159 TYR A CE1 1 
ATOM   1034 C  CE2 . TYR A 1 143 ? 60.814 61.862 38.952 1.00 36.57  ? 159 TYR A CE2 1 
ATOM   1035 C  CZ  . TYR A 1 143 ? 60.686 61.270 40.195 1.00 36.29  ? 159 TYR A CZ  1 
ATOM   1036 O  OH  . TYR A 1 143 ? 61.806 61.019 40.950 1.00 34.89  ? 159 TYR A OH  1 
ATOM   1037 N  N   . VAL A 1 144 ? 57.988 64.870 39.337 1.00 36.07  ? 160 VAL A N   1 
ATOM   1038 C  CA  . VAL A 1 144 ? 58.991 65.918 39.464 1.00 35.35  ? 160 VAL A CA  1 
ATOM   1039 C  C   . VAL A 1 144 ? 60.039 65.442 40.460 1.00 37.55  ? 160 VAL A C   1 
ATOM   1040 O  O   . VAL A 1 144 ? 59.702 64.874 41.504 1.00 39.66  ? 160 VAL A O   1 
ATOM   1041 C  CB  . VAL A 1 144 ? 58.346 67.245 39.944 1.00 44.52  ? 160 VAL A CB  1 
ATOM   1042 C  CG1 . VAL A 1 144 ? 59.419 68.261 40.376 1.00 45.95  ? 160 VAL A CG1 1 
ATOM   1043 C  CG2 . VAL A 1 144 ? 57.450 67.816 38.856 1.00 45.31  ? 160 VAL A CG2 1 
ATOM   1044 N  N   . PHE A 1 145 ? 61.310 65.681 40.147 1.00 38.14  ? 161 PHE A N   1 
ATOM   1045 C  CA  . PHE A 1 145 ? 62.403 65.406 41.083 1.00 35.18  ? 161 PHE A CA  1 
ATOM   1046 C  C   . PHE A 1 145 ? 63.248 66.668 41.154 1.00 39.73  ? 161 PHE A C   1 
ATOM   1047 O  O   . PHE A 1 145 ? 64.099 66.891 40.292 1.00 43.08  ? 161 PHE A O   1 
ATOM   1048 C  CB  . PHE A 1 145 ? 63.231 64.200 40.633 1.00 35.27  ? 161 PHE A CB  1 
ATOM   1049 C  CG  . PHE A 1 145 ? 64.320 63.816 41.608 1.00 38.58  ? 161 PHE A CG  1 
ATOM   1050 C  CD1 . PHE A 1 145 ? 64.041 62.983 42.683 1.00 39.04  ? 161 PHE A CD1 1 
ATOM   1051 C  CD2 . PHE A 1 145 ? 65.623 64.270 41.432 1.00 40.76  ? 161 PHE A CD2 1 
ATOM   1052 C  CE1 . PHE A 1 145 ? 65.044 62.625 43.579 1.00 40.13  ? 161 PHE A CE1 1 
ATOM   1053 C  CE2 . PHE A 1 145 ? 66.633 63.914 42.326 1.00 38.87  ? 161 PHE A CE2 1 
ATOM   1054 C  CZ  . PHE A 1 145 ? 66.342 63.083 43.395 1.00 38.78  ? 161 PHE A CZ  1 
ATOM   1055 N  N   . ASP A 1 146 ? 63.013 67.505 42.161 1.00 35.39  ? 162 ASP A N   1 
ATOM   1056 C  CA  . ASP A 1 146 ? 63.680 68.801 42.195 1.00 35.94  ? 162 ASP A CA  1 
ATOM   1057 C  C   . ASP A 1 146 ? 64.258 69.121 43.563 1.00 36.66  ? 162 ASP A C   1 
ATOM   1058 O  O   . ASP A 1 146 ? 64.547 70.286 43.844 1.00 39.47  ? 162 ASP A O   1 
ATOM   1059 C  CB  . ASP A 1 146 ? 62.722 69.912 41.756 1.00 41.14  ? 162 ASP A CB  1 
ATOM   1060 C  CG  . ASP A 1 146 ? 61.549 70.081 42.703 1.00 44.15  ? 162 ASP A CG  1 
ATOM   1061 O  OD1 . ASP A 1 146 ? 61.438 69.332 43.704 1.00 42.09  ? 162 ASP A OD1 1 
ATOM   1062 O  OD2 . ASP A 1 146 ? 60.737 70.992 42.447 1.00 45.41  ? 162 ASP A OD2 1 
ATOM   1063 N  N   . ARG A 1 147 ? 64.457 68.120 44.418 1.00 35.80  ? 163 ARG A N   1 
ATOM   1064 C  CA  . ARG A 1 147 ? 64.885 68.451 45.770 1.00 41.41  ? 163 ARG A CA  1 
ATOM   1065 C  C   . ARG A 1 147 ? 66.295 69.053 45.825 1.00 42.45  ? 163 ARG A C   1 
ATOM   1066 O  O   . ARG A 1 147 ? 66.630 69.713 46.815 1.00 40.77  ? 163 ARG A O   1 
ATOM   1067 C  CB  . ARG A 1 147 ? 64.782 67.215 46.653 1.00 40.79  ? 163 ARG A CB  1 
ATOM   1068 C  CG  . ARG A 1 147 ? 65.789 66.138 46.303 1.00 37.15  ? 163 ARG A CG  1 
ATOM   1069 C  CD  . ARG A 1 147 ? 65.562 64.912 47.173 1.00 45.41  ? 163 ARG A CD  1 
ATOM   1070 N  NE  . ARG A 1 147 ? 64.324 64.226 46.793 1.00 43.49  ? 163 ARG A NE  1 
ATOM   1071 C  CZ  . ARG A 1 147 ? 63.869 63.128 47.379 1.00 45.35  ? 163 ARG A CZ  1 
ATOM   1072 N  NH1 . ARG A 1 147 ? 64.500 62.585 48.409 1.00 43.91  ? 163 ARG A NH1 1 
ATOM   1073 N  NH2 . ARG A 1 147 ? 62.749 62.563 46.923 1.00 43.03  ? 163 ARG A NH2 1 
ATOM   1074 N  N   . TYR A 1 148 ? 67.127 68.884 44.792 1.00 40.85  ? 164 TYR A N   1 
ATOM   1075 C  CA  . TYR A 1 148 ? 68.458 69.505 44.801 1.00 39.57  ? 164 TYR A CA  1 
ATOM   1076 C  C   . TYR A 1 148 ? 68.538 70.786 43.985 1.00 40.32  ? 164 TYR A C   1 
ATOM   1077 O  O   . TYR A 1 148 ? 69.634 71.360 43.861 1.00 43.65  ? 164 TYR A O   1 
ATOM   1078 C  CB  . TYR A 1 148 ? 69.522 68.505 44.326 1.00 39.37  ? 164 TYR A CB  1 
ATOM   1079 C  CG  . TYR A 1 148 ? 69.581 67.311 45.223 1.00 40.51  ? 164 TYR A CG  1 
ATOM   1080 C  CD1 . TYR A 1 148 ? 70.092 67.420 46.508 1.00 43.18  ? 164 TYR A CD1 1 
ATOM   1081 C  CD2 . TYR A 1 148 ? 69.038 66.092 44.828 1.00 43.23  ? 164 TYR A CD2 1 
ATOM   1082 C  CE1 . TYR A 1 148 ? 70.110 66.324 47.354 1.00 47.10  ? 164 TYR A CE1 1 
ATOM   1083 C  CE2 . TYR A 1 148 ? 69.050 64.993 45.671 1.00 41.16  ? 164 TYR A CE2 1 
ATOM   1084 C  CZ  . TYR A 1 148 ? 69.591 65.117 46.923 1.00 41.21  ? 164 TYR A CZ  1 
ATOM   1085 O  OH  . TYR A 1 148 ? 69.594 64.025 47.754 1.00 46.94  ? 164 TYR A OH  1 
ATOM   1086 N  N   . LYS A 1 149 ? 67.411 71.279 43.470 1.00 36.68  ? 165 LYS A N   1 
ATOM   1087 C  CA  . LYS A 1 149 ? 67.363 72.556 42.766 1.00 35.54  ? 165 LYS A CA  1 
ATOM   1088 C  C   . LYS A 1 149 ? 67.090 73.689 43.747 1.00 43.30  ? 165 LYS A C   1 
ATOM   1089 O  O   . LYS A 1 149 ? 66.110 73.645 44.497 1.00 42.57  ? 165 LYS A O   1 
ATOM   1090 C  CB  . LYS A 1 149 ? 66.272 72.552 41.688 1.00 42.07  ? 165 LYS A CB  1 
ATOM   1091 C  CG  . LYS A 1 149 ? 66.537 71.557 40.570 1.00 45.93  ? 165 LYS A CG  1 
ATOM   1092 C  CD  . LYS A 1 149 ? 67.488 72.159 39.537 1.00 44.18  ? 165 LYS A CD  1 
ATOM   1093 C  CE  . LYS A 1 149 ? 67.531 71.317 38.270 1.00 47.47  ? 165 LYS A CE  1 
ATOM   1094 N  NZ  . LYS A 1 149 ? 68.451 71.959 37.269 1.00 46.60  ? 165 LYS A NZ  1 
ATOM   1095 N  N   . SER A 1 150 ? 67.939 74.716 43.722 1.00 36.96  ? 166 SER A N   1 
ATOM   1096 C  CA  . SER A 1 150 ? 67.671 75.882 44.562 1.00 41.85  ? 166 SER A CA  1 
ATOM   1097 C  C   . SER A 1 150 ? 66.484 76.679 44.039 1.00 48.43  ? 166 SER A C   1 
ATOM   1098 O  O   . SER A 1 150 ? 65.750 77.291 44.821 1.00 48.32  ? 166 SER A O   1 
ATOM   1099 C  CB  . SER A 1 150 ? 68.911 76.775 44.649 1.00 43.78  ? 166 SER A CB  1 
ATOM   1100 O  OG  . SER A 1 150 ? 70.009 76.026 45.149 1.00 44.58  ? 166 SER A OG  1 
ATOM   1101 N  N   . GLN A 1 151 ? 66.286 76.685 42.728 1.00 43.80  ? 167 GLN A N   1 
ATOM   1102 C  CA  . GLN A 1 151 ? 65.175 77.377 42.095 1.00 51.41  ? 167 GLN A CA  1 
ATOM   1103 C  C   . GLN A 1 151 ? 64.196 76.311 41.614 1.00 53.92  ? 167 GLN A C   1 
ATOM   1104 O  O   . GLN A 1 151 ? 64.493 75.558 40.679 1.00 52.79  ? 167 GLN A O   1 
ATOM   1105 C  CB  . GLN A 1 151 ? 65.668 78.251 40.948 1.00 56.82  ? 167 GLN A CB  1 
ATOM   1106 C  CG  . GLN A 1 151 ? 64.567 78.779 40.064 1.00 66.49  ? 167 GLN A CG  1 
ATOM   1107 C  CD  . GLN A 1 151 ? 63.946 80.038 40.644 1.00 78.48  ? 167 GLN A CD  1 
ATOM   1108 O  OE1 . GLN A 1 151 ? 63.052 79.969 41.492 1.00 80.33  ? 167 GLN A OE1 1 
ATOM   1109 N  NE2 . GLN A 1 151 ? 64.440 81.195 40.214 1.00 87.77  ? 167 GLN A NE2 1 
ATOM   1110 N  N   A LYS A 1 152 ? 63.041 76.243 42.253 0.71 51.48  ? 168 LYS A N   1 
ATOM   1111 N  N   B LYS A 1 152 ? 63.049 76.225 42.278 0.29 51.60  ? 168 LYS A N   1 
ATOM   1112 C  CA  A LYS A 1 152 ? 62.032 75.262 41.895 0.71 54.25  ? 168 LYS A CA  1 
ATOM   1113 C  CA  B LYS A 1 152 ? 62.016 75.267 41.918 0.29 54.25  ? 168 LYS A CA  1 
ATOM   1114 C  C   A LYS A 1 152 ? 60.984 75.907 40.998 0.71 53.93  ? 168 LYS A C   1 
ATOM   1115 C  C   B LYS A 1 152 ? 61.014 75.918 40.969 0.29 54.00  ? 168 LYS A C   1 
ATOM   1116 O  O   A LYS A 1 152 ? 60.736 77.115 41.070 0.71 57.05  ? 168 LYS A O   1 
ATOM   1117 O  O   B LYS A 1 152 ? 60.813 77.135 40.989 0.29 56.96  ? 168 LYS A O   1 
ATOM   1118 C  CB  A LYS A 1 152 ? 61.396 74.683 43.155 0.71 53.52  ? 168 LYS A CB  1 
ATOM   1119 C  CB  B LYS A 1 152 ? 61.300 74.750 43.169 0.29 53.50  ? 168 LYS A CB  1 
ATOM   1120 C  CG  A LYS A 1 152 ? 62.406 73.938 43.991 0.71 51.17  ? 168 LYS A CG  1 
ATOM   1121 C  CG  B LYS A 1 152 ? 62.216 74.475 44.362 0.29 52.13  ? 168 LYS A CG  1 
ATOM   1122 C  CD  A LYS A 1 152 ? 61.790 73.310 45.209 0.71 49.17  ? 168 LYS A CD  1 
ATOM   1123 C  CD  B LYS A 1 152 ? 63.057 73.223 44.153 0.29 49.47  ? 168 LYS A CD  1 
ATOM   1124 C  CE  A LYS A 1 152 ? 62.789 72.392 45.883 0.71 52.80  ? 168 LYS A CE  1 
ATOM   1125 C  CE  B LYS A 1 152 ? 63.628 72.699 45.469 0.29 46.41  ? 168 LYS A CE  1 
ATOM   1126 N  NZ  A LYS A 1 152 ? 64.064 73.066 46.197 0.71 46.49  ? 168 LYS A NZ  1 
ATOM   1127 N  NZ  B LYS A 1 152 ? 62.567 72.242 46.409 0.29 53.05  ? 168 LYS A NZ  1 
ATOM   1128 N  N   . ALA A 1 153 ? 60.396 75.096 40.124 1.00 54.15  ? 169 ALA A N   1 
ATOM   1129 C  CA  . ALA A 1 153 ? 59.356 75.591 39.233 1.00 57.56  ? 169 ALA A CA  1 
ATOM   1130 C  C   . ALA A 1 153 ? 58.137 76.034 40.036 1.00 55.36  ? 169 ALA A C   1 
ATOM   1131 O  O   . ALA A 1 153 ? 57.910 75.599 41.169 1.00 53.61  ? 169 ALA A O   1 
ATOM   1132 C  CB  . ALA A 1 153 ? 58.942 74.522 38.219 1.00 53.94  ? 169 ALA A CB  1 
ATOM   1133 N  N   . GLU A 1 154 ? 57.355 76.922 39.435 1.00 56.45  ? 170 GLU A N   1 
ATOM   1134 C  CA  . GLU A 1 154 ? 56.092 77.317 40.036 1.00 63.09  ? 170 GLU A CA  1 
ATOM   1135 C  C   . GLU A 1 154 ? 55.203 76.091 40.225 1.00 50.54  ? 170 GLU A C   1 
ATOM   1136 O  O   . GLU A 1 154 ? 55.110 75.250 39.317 1.00 54.20  ? 170 GLU A O   1 
ATOM   1137 C  CB  . GLU A 1 154 ? 55.387 78.348 39.156 1.00 69.12  ? 170 GLU A CB  1 
ATOM   1138 C  CG  . GLU A 1 154 ? 55.913 79.753 39.350 1.00 77.06  ? 170 GLU A CG  1 
ATOM   1139 C  CD  . GLU A 1 154 ? 55.356 80.407 40.596 1.00 83.56  ? 170 GLU A CD  1 
ATOM   1140 O  OE1 . GLU A 1 154 ? 54.149 80.223 40.884 1.00 85.93  ? 170 GLU A OE1 1 
ATOM   1141 O  OE2 . GLU A 1 154 ? 56.134 81.084 41.299 1.00 82.98  ? 170 GLU A OE2 1 
ATOM   1142 N  N   . PRO A 1 155 ? 54.555 75.940 41.376 1.00 48.99  ? 171 PRO A N   1 
ATOM   1143 C  CA  . PRO A 1 155 ? 53.595 74.847 41.535 1.00 51.25  ? 171 PRO A CA  1 
ATOM   1144 C  C   . PRO A 1 155 ? 52.514 74.932 40.471 1.00 44.11  ? 171 PRO A C   1 
ATOM   1145 O  O   . PRO A 1 155 ? 52.133 76.018 40.029 1.00 45.42  ? 171 PRO A O   1 
ATOM   1146 C  CB  . PRO A 1 155 ? 53.017 75.071 42.939 1.00 48.61  ? 171 PRO A CB  1 
ATOM   1147 C  CG  . PRO A 1 155 ? 54.015 75.938 43.633 1.00 57.52  ? 171 PRO A CG  1 
ATOM   1148 C  CD  . PRO A 1 155 ? 54.655 76.782 42.578 1.00 52.47  ? 171 PRO A CD  1 
ATOM   1149 N  N   . LEU A 1 156 ? 52.037 73.766 40.051 1.00 39.70  ? 172 LEU A N   1 
ATOM   1150 C  CA  . LEU A 1 156 ? 50.932 73.705 39.106 1.00 38.78  ? 172 LEU A CA  1 
ATOM   1151 C  C   . LEU A 1 156 ? 49.671 74.282 39.735 1.00 40.39  ? 172 LEU A C   1 
ATOM   1152 O  O   . LEU A 1 156 ? 49.408 74.096 40.921 1.00 40.20  ? 172 LEU A O   1 
ATOM   1153 C  CB  . LEU A 1 156 ? 50.657 72.262 38.685 1.00 38.59  ? 172 LEU A CB  1 
ATOM   1154 C  CG  . LEU A 1 156 ? 51.727 71.469 37.941 1.00 45.24  ? 172 LEU A CG  1 
ATOM   1155 C  CD1 . LEU A 1 156 ? 51.202 70.096 37.592 1.00 40.53  ? 172 LEU A CD1 1 
ATOM   1156 C  CD2 . LEU A 1 156 ? 52.170 72.218 36.684 1.00 44.19  ? 172 LEU A CD2 1 
ATOM   1157 N  N   . LYS A 1 157 ? 48.859 74.946 38.918 1.00 39.30  ? 173 LYS A N   1 
ATOM   1158 C  CA  . LYS A 1 157 ? 47.504 75.261 39.356 1.00 37.53  ? 173 LYS A CA  1 
ATOM   1159 C  C   . LYS A 1 157 ? 46.583 74.060 39.227 1.00 37.30  ? 173 LYS A C   1 
ATOM   1160 O  O   . LYS A 1 157 ? 45.640 73.927 40.007 1.00 35.70  ? 173 LYS A O   1 
ATOM   1161 C  CB  . LYS A 1 157 ? 46.940 76.438 38.552 1.00 39.26  ? 173 LYS A CB  1 
ATOM   1162 C  CG  . LYS A 1 157 ? 47.693 77.756 38.767 1.00 45.83  ? 173 LYS A CG  1 
ATOM   1163 C  CD  . LYS A 1 157 ? 47.680 78.148 40.233 1.00 55.91  ? 173 LYS A CD  1 
ATOM   1164 C  CE  . LYS A 1 157 ? 48.023 79.625 40.444 1.00 61.52  ? 173 LYS A CE  1 
ATOM   1165 N  NZ  . LYS A 1 157 ? 47.670 80.061 41.831 1.00 67.56  ? 173 LYS A NZ  1 
ATOM   1166 N  N   . LEU A 1 158 ? 46.842 73.190 38.256 1.00 32.15  ? 174 LEU A N   1 
ATOM   1167 C  CA  . LEU A 1 158 ? 45.995 72.030 38.000 1.00 33.04  ? 174 LEU A CA  1 
ATOM   1168 C  C   . LEU A 1 158 ? 46.082 71.045 39.160 1.00 36.25  ? 174 LEU A C   1 
ATOM   1169 O  O   . LEU A 1 158 ? 47.172 70.560 39.488 1.00 35.84  ? 174 LEU A O   1 
ATOM   1170 C  CB  . LEU A 1 158 ? 46.431 71.349 36.704 1.00 34.25  ? 174 LEU A CB  1 
ATOM   1171 C  CG  . LEU A 1 158 ? 45.630 70.104 36.279 1.00 36.67  ? 174 LEU A CG  1 
ATOM   1172 C  CD1 . LEU A 1 158 ? 44.222 70.481 35.768 1.00 35.74  ? 174 LEU A CD1 1 
ATOM   1173 C  CD2 . LEU A 1 158 ? 46.406 69.315 35.226 1.00 37.91  ? 174 LEU A CD2 1 
ATOM   1174 N  N   . LYS A 1 159 ? 44.936 70.734 39.776 1.00 34.26  ? 175 LYS A N   1 
ATOM   1175 C  CA  . LYS A 1 159 ? 44.922 69.854 40.933 1.00 35.79  ? 175 LYS A CA  1 
ATOM   1176 C  C   . LYS A 1 159 ? 43.893 68.748 40.834 1.00 40.84  ? 175 LYS A C   1 
ATOM   1177 O  O   . LYS A 1 159 ? 43.841 67.896 41.729 1.00 35.77  ? 175 LYS A O   1 
ATOM   1178 C  CB  . LYS A 1 159 ? 44.686 70.663 42.216 1.00 39.01  ? 175 LYS A CB  1 
ATOM   1179 C  CG  . LYS A 1 159 ? 45.808 71.675 42.460 1.00 44.45  ? 175 LYS A CG  1 
ATOM   1180 C  CD  . LYS A 1 159 ? 45.852 72.165 43.889 1.00 59.03  ? 175 LYS A CD  1 
ATOM   1181 C  CE  . LYS A 1 159 ? 47.095 73.008 44.127 1.00 56.17  ? 175 LYS A CE  1 
ATOM   1182 N  NZ  . LYS A 1 159 ? 47.207 73.391 45.547 1.00 60.81  ? 175 LYS A NZ  1 
ATOM   1183 N  N   . LYS A 1 160 ? 43.067 68.744 39.789 1.00 36.33  ? 176 LYS A N   1 
ATOM   1184 C  CA  . LYS A 1 160 ? 41.988 67.780 39.666 1.00 36.89  ? 176 LYS A CA  1 
ATOM   1185 C  C   . LYS A 1 160 ? 41.777 67.470 38.195 1.00 36.07  ? 176 LYS A C   1 
ATOM   1186 O  O   . LYS A 1 160 ? 41.738 68.382 37.366 1.00 38.34  ? 176 LYS A O   1 
ATOM   1187 C  CB  . LYS A 1 160 ? 40.685 68.316 40.287 1.00 35.29  ? 176 LYS A CB  1 
ATOM   1188 C  CG  . LYS A 1 160 ? 39.523 67.327 40.223 1.00 37.26  ? 176 LYS A CG  1 
ATOM   1189 C  CD  . LYS A 1 160 ? 38.286 67.844 40.962 1.00 41.33  ? 176 LYS A CD  1 
ATOM   1190 C  CE  . LYS A 1 160 ? 37.753 69.155 40.414 1.00 43.41  ? 176 LYS A CE  1 
ATOM   1191 N  NZ  . LYS A 1 160 ? 36.584 69.627 41.233 1.00 45.25  ? 176 LYS A NZ  1 
ATOM   1192 N  N   . LEU A 1 161 ? 41.632 66.186 37.883 1.00 36.33  ? 177 LEU A N   1 
ATOM   1193 C  CA  . LEU A 1 161 ? 41.354 65.713 36.527 1.00 36.20  ? 177 LEU A CA  1 
ATOM   1194 C  C   . LEU A 1 161 ? 40.126 64.818 36.600 1.00 36.14  ? 177 LEU A C   1 
ATOM   1195 O  O   . LEU A 1 161 ? 40.110 63.864 37.378 1.00 36.08  ? 177 LEU A O   1 
ATOM   1196 C  CB  . LEU A 1 161 ? 42.544 64.934 35.959 1.00 35.15  ? 177 LEU A CB  1 
ATOM   1197 C  CG  . LEU A 1 161 ? 43.707 65.807 35.476 1.00 36.92  ? 177 LEU A CG  1 
ATOM   1198 C  CD1 . LEU A 1 161 ? 44.924 64.942 35.122 1.00 37.60  ? 177 LEU A CD1 1 
ATOM   1199 C  CD2 . LEU A 1 161 ? 43.273 66.621 34.273 1.00 38.35  ? 177 LEU A CD2 1 
ATOM   1200 N  N   . THR A 1 162 ? 39.101 65.121 35.802 1.00 36.42  ? 178 THR A N   1 
ATOM   1201 C  CA  . THR A 1 162 ? 37.883 64.320 35.756 1.00 34.63  ? 178 THR A CA  1 
ATOM   1202 C  C   . THR A 1 162 ? 37.829 63.574 34.432 1.00 35.89  ? 178 THR A C   1 
ATOM   1203 O  O   . THR A 1 162 ? 37.987 64.185 33.369 1.00 39.45  ? 178 THR A O   1 
ATOM   1204 C  CB  . THR A 1 162 ? 36.636 65.193 35.902 1.00 38.05  ? 178 THR A CB  1 
ATOM   1205 O  OG1 . THR A 1 162 ? 36.649 65.823 37.183 1.00 41.11  ? 178 THR A OG1 1 
ATOM   1206 C  CG2 . THR A 1 162 ? 35.362 64.351 35.766 1.00 40.27  ? 178 THR A CG2 1 
ATOM   1207 N  N   . LEU A 1 163 ? 37.623 62.262 34.505 1.00 38.69  ? 179 LEU A N   1 
ATOM   1208 C  CA  . LEU A 1 163 ? 37.410 61.419 33.338 1.00 35.45  ? 179 LEU A CA  1 
ATOM   1209 C  C   . LEU A 1 163 ? 35.906 61.257 33.153 1.00 38.43  ? 179 LEU A C   1 
ATOM   1210 O  O   . LEU A 1 163 ? 35.226 60.730 34.039 1.00 39.12  ? 179 LEU A O   1 
ATOM   1211 C  CB  . LEU A 1 163 ? 38.049 60.044 33.520 1.00 35.60  ? 179 LEU A CB  1 
ATOM   1212 C  CG  . LEU A 1 163 ? 39.513 59.904 33.109 1.00 45.74  ? 179 LEU A CG  1 
ATOM   1213 C  CD1 . LEU A 1 163 ? 40.365 60.904 33.844 1.00 45.65  ? 179 LEU A CD1 1 
ATOM   1214 C  CD2 . LEU A 1 163 ? 40.022 58.467 33.322 1.00 47.09  ? 179 LEU A CD2 1 
ATOM   1215 N  N   . LEU A 1 164 ? 35.396 61.675 32.005 1.00 36.76  ? 180 LEU A N   1 
ATOM   1216 C  CA  . LEU A 1 164 ? 33.978 61.508 31.702 1.00 39.66  ? 180 LEU A CA  1 
ATOM   1217 C  C   . LEU A 1 164 ? 33.762 60.159 31.029 1.00 39.86  ? 180 LEU A C   1 
ATOM   1218 O  O   . LEU A 1 164 ? 34.467 59.817 30.080 1.00 38.89  ? 180 LEU A O   1 
ATOM   1219 C  CB  . LEU A 1 164 ? 33.485 62.651 30.817 1.00 41.12  ? 180 LEU A CB  1 
ATOM   1220 C  CG  . LEU A 1 164 ? 33.463 64.005 31.540 1.00 45.76  ? 180 LEU A CG  1 
ATOM   1221 C  CD1 . LEU A 1 164 ? 32.935 65.094 30.617 1.00 47.51  ? 180 LEU A CD1 1 
ATOM   1222 C  CD2 . LEU A 1 164 ? 32.578 63.922 32.788 1.00 42.19  ? 180 LEU A CD2 1 
ATOM   1223 N  N   . ALA A 1 165 ? 32.794 59.395 31.530 1.00 42.89  ? 181 ALA A N   1 
ATOM   1224 C  CA  . ALA A 1 165 ? 32.530 58.060 31.021 1.00 42.51  ? 181 ALA A CA  1 
ATOM   1225 C  C   . ALA A 1 165 ? 31.030 57.820 31.041 1.00 46.02  ? 181 ALA A C   1 
ATOM   1226 O  O   . ALA A 1 165 ? 30.322 58.316 31.922 1.00 44.50  ? 181 ALA A O   1 
ATOM   1227 C  CB  . ALA A 1 165 ? 33.241 56.975 31.846 1.00 41.88  ? 181 ALA A CB  1 
ATOM   1228 N  N   . ASP A 1 166 ? 30.548 57.053 30.069 1.00 47.16  ? 182 ASP A N   1 
ATOM   1229 C  CA  . ASP A 1 166 ? 29.154 56.626 30.122 1.00 46.48  ? 182 ASP A CA  1 
ATOM   1230 C  C   . ASP A 1 166 ? 28.906 55.799 31.386 1.00 43.05  ? 182 ASP A C   1 
ATOM   1231 O  O   . ASP A 1 166 ? 29.786 55.087 31.872 1.00 46.43  ? 182 ASP A O   1 
ATOM   1232 C  CB  . ASP A 1 166 ? 28.804 55.823 28.861 1.00 51.87  ? 182 ASP A CB  1 
ATOM   1233 C  CG  . ASP A 1 166 ? 27.351 55.365 28.839 1.00 71.94  ? 182 ASP A CG  1 
ATOM   1234 O  OD1 . ASP A 1 166 ? 26.993 54.448 29.612 1.00 71.76  ? 182 ASP A OD1 1 
ATOM   1235 O  OD2 . ASP A 1 166 ? 26.554 55.950 28.067 1.00 83.78  ? 182 ASP A OD2 1 
ATOM   1236 N  N   . LYS A 1 167 ? 27.683 55.888 31.920 1.00 45.36  ? 183 LYS A N   1 
ATOM   1237 C  CA  . LYS A 1 167 ? 27.385 55.213 33.182 1.00 46.03  ? 183 LYS A CA  1 
ATOM   1238 C  C   . LYS A 1 167 ? 27.676 53.717 33.101 1.00 49.28  ? 183 LYS A C   1 
ATOM   1239 O  O   . LYS A 1 167 ? 28.062 53.101 34.103 1.00 46.61  ? 183 LYS A O   1 
ATOM   1240 C  CB  . LYS A 1 167 ? 25.920 55.455 33.578 1.00 50.80  ? 183 LYS A CB  1 
ATOM   1241 C  CG  . LYS A 1 167 ? 24.927 54.846 32.603 1.00 66.26  ? 183 LYS A CG  1 
ATOM   1242 C  CD  . LYS A 1 167 ? 23.477 54.975 33.080 1.00 78.30  ? 183 LYS A CD  1 
ATOM   1243 C  CE  . LYS A 1 167 ? 22.529 55.187 31.902 1.00 77.17  ? 183 LYS A CE  1 
ATOM   1244 N  NZ  . LYS A 1 167 ? 23.140 56.051 30.845 1.00 82.01  ? 183 LYS A NZ  1 
ATOM   1245 N  N   . ALA A 1 168 ? 27.520 53.116 31.918 1.00 47.91  ? 184 ALA A N   1 
ATOM   1246 C  CA  . ALA A 1 168 ? 27.760 51.685 31.778 1.00 52.52  ? 184 ALA A CA  1 
ATOM   1247 C  C   . ALA A 1 168 ? 29.240 51.337 31.866 1.00 51.56  ? 184 ALA A C   1 
ATOM   1248 O  O   . ALA A 1 168 ? 29.578 50.187 32.174 1.00 49.38  ? 184 ALA A O   1 
ATOM   1249 C  CB  . ALA A 1 168 ? 27.192 51.179 30.452 1.00 55.79  ? 184 ALA A CB  1 
ATOM   1250 N  N   . ASP A 1 169 ? 30.124 52.296 31.597 1.00 45.91  ? 185 ASP A N   1 
ATOM   1251 C  CA  . ASP A 1 169 ? 31.562 52.072 31.669 1.00 46.94  ? 185 ASP A CA  1 
ATOM   1252 C  C   . ASP A 1 169 ? 32.196 52.631 32.934 1.00 46.95  ? 185 ASP A C   1 
ATOM   1253 O  O   . ASP A 1 169 ? 33.379 52.367 33.179 1.00 43.80  ? 185 ASP A O   1 
ATOM   1254 C  CB  . ASP A 1 169 ? 32.267 52.698 30.458 1.00 45.46  ? 185 ASP A CB  1 
ATOM   1255 C  CG  . ASP A 1 169 ? 31.857 52.063 29.146 1.00 56.44  ? 185 ASP A CG  1 
ATOM   1256 O  OD1 . ASP A 1 169 ? 31.624 50.834 29.113 1.00 56.91  ? 185 ASP A OD1 1 
ATOM   1257 O  OD2 . ASP A 1 169 ? 31.794 52.802 28.143 1.00 56.80  ? 185 ASP A OD2 1 
ATOM   1258 N  N   . SER A 1 170 ? 31.451 53.385 33.743 1.00 42.91  ? 186 SER A N   1 
ATOM   1259 C  CA  . SER A 1 170 ? 32.100 54.168 34.785 1.00 45.35  ? 186 SER A CA  1 
ATOM   1260 C  C   . SER A 1 170 ? 32.741 53.286 35.846 1.00 45.00  ? 186 SER A C   1 
ATOM   1261 O  O   . SER A 1 170 ? 33.776 53.664 36.402 1.00 40.59  ? 186 SER A O   1 
ATOM   1262 C  CB  . SER A 1 170 ? 31.105 55.147 35.421 1.00 46.87  ? 186 SER A CB  1 
ATOM   1263 O  OG  . SER A 1 170 ? 30.064 54.444 36.066 1.00 50.94  ? 186 SER A OG  1 
ATOM   1264 N  N   . ALA A 1 171 ? 32.163 52.115 36.144 1.00 41.15  ? 187 ALA A N   1 
ATOM   1265 C  CA  . ALA A 1 171 ? 32.781 51.257 37.151 1.00 44.80  ? 187 ALA A CA  1 
ATOM   1266 C  C   . ALA A 1 171 ? 34.126 50.723 36.663 1.00 40.48  ? 187 ALA A C   1 
ATOM   1267 O  O   . ALA A 1 171 ? 35.108 50.722 37.415 1.00 42.25  ? 187 ALA A O   1 
ATOM   1268 C  CB  . ALA A 1 171 ? 31.850 50.106 37.533 1.00 45.06  ? 187 ALA A CB  1 
ATOM   1269 N  N   . ALA A 1 172 ? 34.190 50.285 35.405 1.00 40.89  ? 188 ALA A N   1 
ATOM   1270 C  CA  . ALA A 1 172 ? 35.455 49.819 34.845 1.00 45.53  ? 188 ALA A CA  1 
ATOM   1271 C  C   . ALA A 1 172 ? 36.490 50.936 34.808 1.00 42.54  ? 188 ALA A C   1 
ATOM   1272 O  O   . ALA A 1 172 ? 37.673 50.701 35.087 1.00 39.12  ? 188 ALA A O   1 
ATOM   1273 C  CB  . ALA A 1 172 ? 35.243 49.258 33.439 1.00 42.16  ? 188 ALA A CB  1 
ATOM   1274 N  N   . VAL A 1 173 ? 36.073 52.150 34.417 1.00 38.06  ? 189 VAL A N   1 
ATOM   1275 C  CA  . VAL A 1 173 ? 37.009 53.271 34.369 1.00 41.57  ? 189 VAL A CA  1 
ATOM   1276 C  C   . VAL A 1 173 ? 37.534 53.579 35.760 1.00 39.18  ? 189 VAL A C   1 
ATOM   1277 O  O   . VAL A 1 173 ? 38.734 53.806 35.952 1.00 36.36  ? 189 VAL A O   1 
ATOM   1278 C  CB  . VAL A 1 173 ? 36.347 54.510 33.738 1.00 39.27  ? 189 VAL A CB  1 
ATOM   1279 C  CG1 . VAL A 1 173 ? 37.294 55.717 33.810 1.00 35.88  ? 189 VAL A CG1 1 
ATOM   1280 C  CG2 . VAL A 1 173 ? 35.940 54.208 32.297 1.00 42.24  ? 189 VAL A CG2 1 
ATOM   1281 N  N   . GLU A 1 174 ? 36.639 53.614 36.747 1.00 40.15  ? 190 GLU A N   1 
ATOM   1282 C  CA  . GLU A 1 174 ? 37.043 53.859 38.126 1.00 41.12  ? 190 GLU A CA  1 
ATOM   1283 C  C   . GLU A 1 174 ? 38.062 52.820 38.602 1.00 39.62  ? 190 GLU A C   1 
ATOM   1284 O  O   . GLU A 1 174 ? 39.069 53.169 39.225 1.00 37.47  ? 190 GLU A O   1 
ATOM   1285 C  CB  . GLU A 1 174 ? 35.803 53.850 39.027 1.00 40.91  ? 190 GLU A CB  1 
ATOM   1286 C  CG  . GLU A 1 174 ? 36.098 54.060 40.517 1.00 53.40  ? 190 GLU A CG  1 
ATOM   1287 C  CD  . GLU A 1 174 ? 37.061 55.225 40.786 1.00 73.16  ? 190 GLU A CD  1 
ATOM   1288 O  OE1 . GLU A 1 174 ? 37.706 55.236 41.859 1.00 75.80  ? 190 GLU A OE1 1 
ATOM   1289 O  OE2 . GLU A 1 174 ? 37.161 56.139 39.935 1.00 70.68  ? 190 GLU A OE2 1 
ATOM   1290 N  N   . GLN A 1 175 ? 37.792 51.532 38.354 1.00 39.04  ? 191 GLN A N   1 
ATOM   1291 C  CA  . GLN A 1 175 ? 38.750 50.477 38.698 1.00 37.73  ? 191 GLN A CA  1 
ATOM   1292 C  C   . GLN A 1 175 ? 40.092 50.690 38.024 1.00 33.82  ? 191 GLN A C   1 
ATOM   1293 O  O   . GLN A 1 175 ? 41.144 50.575 38.664 1.00 38.18  ? 191 GLN A O   1 
ATOM   1294 C  CB  . GLN A 1 175 ? 38.200 49.097 38.314 1.00 44.96  ? 191 GLN A CB  1 
ATOM   1295 C  CG  . GLN A 1 175 ? 38.956 47.897 38.923 1.00 44.03  ? 191 GLN A CG  1 
ATOM   1296 C  CD  . GLN A 1 175 ? 39.159 47.993 40.422 1.00 59.52  ? 191 GLN A CD  1 
ATOM   1297 O  OE1 . GLN A 1 175 ? 38.240 48.350 41.172 1.00 65.95  ? 191 GLN A OE1 1 
ATOM   1298 N  NE2 . GLN A 1 175 ? 40.356 47.618 40.879 1.00 58.21  ? 191 GLN A NE2 1 
ATOM   1299 N  N   . GLY A 1 176 ? 40.079 50.942 36.718 1.00 36.08  ? 192 GLY A N   1 
ATOM   1300 C  CA  . GLY A 1 176 ? 41.333 51.195 36.015 1.00 36.34  ? 192 GLY A CA  1 
ATOM   1301 C  C   . GLY A 1 176 ? 42.079 52.380 36.591 1.00 40.14  ? 192 GLY A C   1 
ATOM   1302 O  O   . GLY A 1 176 ? 43.301 52.346 36.739 1.00 36.14  ? 192 GLY A O   1 
ATOM   1303 N  N   . SER A 1 177 ? 41.352 53.450 36.914 1.00 34.97  ? 193 SER A N   1 
ATOM   1304 C  CA  . SER A 1 177 ? 41.983 54.643 37.466 1.00 37.12  ? 193 SER A CA  1 
ATOM   1305 C  C   . SER A 1 177 ? 42.600 54.355 38.825 1.00 36.30  ? 193 SER A C   1 
ATOM   1306 O  O   . SER A 1 177 ? 43.713 54.805 39.115 1.00 37.38  ? 193 SER A O   1 
ATOM   1307 C  CB  . SER A 1 177 ? 40.942 55.765 37.581 1.00 38.29  ? 193 SER A CB  1 
ATOM   1308 O  OG  . SER A 1 177 ? 41.471 56.858 38.300 1.00 39.16  ? 193 SER A OG  1 
ATOM   1309 N  N   . LYS A 1 178 ? 41.873 53.639 39.688 1.00 35.86  ? 194 LYS A N   1 
ATOM   1310 C  CA  . LYS A 1 178 ? 42.398 53.334 41.016 1.00 37.75  ? 194 LYS A CA  1 
ATOM   1311 C  C   . LYS A 1 178 ? 43.691 52.530 40.920 1.00 36.03  ? 194 LYS A C   1 
ATOM   1312 O  O   . LYS A 1 178 ? 44.668 52.817 41.623 1.00 38.07  ? 194 LYS A O   1 
ATOM   1313 C  CB  . LYS A 1 178 ? 41.342 52.580 41.827 1.00 41.48  ? 194 LYS A CB  1 
ATOM   1314 C  CG  . LYS A 1 178 ? 41.884 51.729 42.962 1.00 50.30  ? 194 LYS A CG  1 
ATOM   1315 C  CD  . LYS A 1 178 ? 40.764 50.962 43.687 1.00 61.09  ? 194 LYS A CD  1 
ATOM   1316 C  CE  . LYS A 1 178 ? 41.185 50.556 45.105 1.00 52.51  ? 194 LYS A CE  1 
ATOM   1317 N  NZ  . LYS A 1 178 ? 40.128 49.772 45.805 1.00 69.78  ? 194 LYS A NZ  1 
ATOM   1318 N  N   . GLU A 1 179 ? 43.701 51.502 40.069 1.00 38.76  ? 195 GLU A N   1 
ATOM   1319 C  CA  . GLU A 1 179 ? 44.905 50.690 39.898 1.00 35.22  ? 195 GLU A CA  1 
ATOM   1320 C  C   . GLU A 1 179 ? 46.033 51.516 39.293 1.00 38.99  ? 195 GLU A C   1 
ATOM   1321 O  O   . GLU A 1 179 ? 47.183 51.432 39.745 1.00 38.72  ? 195 GLU A O   1 
ATOM   1322 C  CB  . GLU A 1 179 ? 44.601 49.464 39.024 1.00 35.12  ? 195 GLU A CB  1 
ATOM   1323 C  CG  . GLU A 1 179 ? 43.633 48.464 39.702 1.00 38.42  ? 195 GLU A CG  1 
ATOM   1324 C  CD  . GLU A 1 179 ? 43.034 47.450 38.736 1.00 39.93  ? 195 GLU A CD  1 
ATOM   1325 O  OE1 . GLU A 1 179 ? 43.263 47.560 37.522 1.00 40.71  ? 195 GLU A OE1 1 
ATOM   1326 O  OE2 . GLU A 1 179 ? 42.308 46.544 39.192 1.00 43.26  ? 195 GLU A OE2 1 
ATOM   1327 N  N   . ALA A 1 180 ? 45.726 52.323 38.268 1.00 33.90  ? 196 ALA A N   1 
ATOM   1328 C  CA  . ALA A 1 180 ? 46.761 53.159 37.654 1.00 35.32  ? 196 ALA A CA  1 
ATOM   1329 C  C   . ALA A 1 180 ? 47.351 54.142 38.659 1.00 37.07  ? 196 ALA A C   1 
ATOM   1330 O  O   . ALA A 1 180 ? 48.556 54.430 38.624 1.00 35.27  ? 196 ALA A O   1 
ATOM   1331 C  CB  . ALA A 1 180 ? 46.194 53.917 36.449 1.00 34.12  ? 196 ALA A CB  1 
ATOM   1332 N  N   . GLN A 1 181 ? 46.524 54.673 39.565 1.00 35.03  ? 197 GLN A N   1 
ATOM   1333 C  CA  . GLN A 1 181 ? 47.055 55.620 40.541 1.00 34.53  ? 197 GLN A CA  1 
ATOM   1334 C  C   . GLN A 1 181 ? 48.037 54.942 41.483 1.00 38.43  ? 197 GLN A C   1 
ATOM   1335 O  O   . GLN A 1 181 ? 49.086 55.511 41.808 1.00 34.41  ? 197 GLN A O   1 
ATOM   1336 C  CB  . GLN A 1 181 ? 45.927 56.267 41.340 1.00 33.85  ? 197 GLN A CB  1 
ATOM   1337 C  CG  . GLN A 1 181 ? 45.115 57.283 40.556 1.00 37.27  ? 197 GLN A CG  1 
ATOM   1338 C  CD  . GLN A 1 181 ? 43.940 57.762 41.393 1.00 38.67  ? 197 GLN A CD  1 
ATOM   1339 O  OE1 . GLN A 1 181 ? 44.146 58.396 42.423 1.00 38.65  ? 197 GLN A OE1 1 
ATOM   1340 N  NE2 . GLN A 1 181 ? 42.713 57.412 40.991 1.00 36.51  ? 197 GLN A NE2 1 
ATOM   1341 N  N   . ALA A 1 182 ? 47.701 53.732 41.946 1.00 35.66  ? 198 ALA A N   1 
ATOM   1342 C  CA  . ALA A 1 182 ? 48.609 52.987 42.809 1.00 36.37  ? 198 ALA A CA  1 
ATOM   1343 C  C   . ALA A 1 182 ? 49.918 52.674 42.092 1.00 36.87  ? 198 ALA A C   1 
ATOM   1344 O  O   . ALA A 1 182 ? 51.004 52.813 42.668 1.00 34.35  ? 198 ALA A O   1 
ATOM   1345 C  CB  . ALA A 1 182 ? 47.932 51.698 43.284 1.00 38.67  ? 198 ALA A CB  1 
ATOM   1346 N  N   . ILE A 1 183 ? 49.829 52.250 40.831 1.00 33.66  ? 199 ILE A N   1 
ATOM   1347 C  CA  . ILE A 1 183 ? 51.029 51.993 40.031 1.00 35.53  ? 199 ILE A CA  1 
ATOM   1348 C  C   . ILE A 1 183 ? 51.876 53.261 39.898 1.00 38.54  ? 199 ILE A C   1 
ATOM   1349 O  O   . ILE A 1 183 ? 53.104 53.243 40.079 1.00 34.80  ? 199 ILE A O   1 
ATOM   1350 C  CB  . ILE A 1 183 ? 50.621 51.419 38.661 1.00 33.73  ? 199 ILE A CB  1 
ATOM   1351 C  CG1 . ILE A 1 183 ? 50.107 49.976 38.824 1.00 35.29  ? 199 ILE A CG1 1 
ATOM   1352 C  CG2 . ILE A 1 183 ? 51.798 51.465 37.668 1.00 33.20  ? 199 ILE A CG2 1 
ATOM   1353 C  CD1 . ILE A 1 183 ? 49.386 49.410 37.591 1.00 37.40  ? 199 ILE A CD1 1 
ATOM   1354 N  N   . ALA A 1 184 ? 51.236 54.386 39.573 1.00 34.57  ? 200 ALA A N   1 
ATOM   1355 C  CA  . ALA A 1 184 ? 51.983 55.637 39.442 1.00 34.64  ? 200 ALA A CA  1 
ATOM   1356 C  C   . ALA A 1 184 ? 52.642 56.037 40.758 1.00 31.65  ? 200 ALA A C   1 
ATOM   1357 O  O   . ALA A 1 184 ? 53.751 56.580 40.752 1.00 34.71  ? 200 ALA A O   1 
ATOM   1358 C  CB  . ALA A 1 184 ? 51.066 56.768 38.948 1.00 34.82  ? 200 ALA A CB  1 
ATOM   1359 N  N   . ASN A 1 185 ? 51.949 55.849 41.892 1.00 34.14  ? 201 ASN A N   1 
ATOM   1360 C  CA  . ASN A 1 185 ? 52.596 56.110 43.180 1.00 33.57  ? 201 ASN A CA  1 
ATOM   1361 C  C   . ASN A 1 185 ? 53.829 55.237 43.365 1.00 36.90  ? 201 ASN A C   1 
ATOM   1362 O  O   . ASN A 1 185 ? 54.870 55.701 43.853 1.00 35.19  ? 201 ASN A O   1 
ATOM   1363 C  CB  . ASN A 1 185 ? 51.632 55.853 44.336 1.00 33.26  ? 201 ASN A CB  1 
ATOM   1364 C  CG  . ASN A 1 185 ? 50.619 56.969 44.515 1.00 40.90  ? 201 ASN A CG  1 
ATOM   1365 O  OD1 . ASN A 1 185 ? 50.845 58.101 44.086 1.00 40.70  ? 201 ASN A OD1 1 
ATOM   1366 N  ND2 . ASN A 1 185 ? 49.486 56.644 45.124 1.00 38.50  ? 201 ASN A ND2 1 
ATOM   1367 N  N   . GLY A 1 186 ? 53.719 53.958 43.025 1.00 33.31  ? 202 GLY A N   1 
ATOM   1368 C  CA  . GLY A 1 186 ? 54.878 53.081 43.122 1.00 33.98  ? 202 GLY A CA  1 
ATOM   1369 C  C   . GLY A 1 186 ? 56.000 53.491 42.191 1.00 33.16  ? 202 GLY A C   1 
ATOM   1370 O  O   . GLY A 1 186 ? 57.172 53.462 42.566 1.00 36.71  ? 202 GLY A O   1 
ATOM   1371 N  N   . MET A 1 187 ? 55.655 53.859 40.958 1.00 34.44  ? 203 MET A N   1 
ATOM   1372 C  CA  . MET A 1 187 ? 56.649 54.365 40.011 1.00 35.67  ? 203 MET A CA  1 
ATOM   1373 C  C   . MET A 1 187 ? 57.357 55.606 40.559 1.00 32.53  ? 203 MET A C   1 
ATOM   1374 O  O   . MET A 1 187 ? 58.569 55.781 40.368 1.00 34.80  ? 203 MET A O   1 
ATOM   1375 C  CB  . MET A 1 187 ? 55.944 54.685 38.698 1.00 33.16  ? 203 MET A CB  1 
ATOM   1376 C  CG  . MET A 1 187 ? 55.382 53.444 38.016 1.00 35.72  ? 203 MET A CG  1 
ATOM   1377 S  SD  . MET A 1 187 ? 54.630 53.897 36.432 1.00 38.74  ? 203 MET A SD  1 
ATOM   1378 C  CE  . MET A 1 187 ? 56.015 54.365 35.390 1.00 38.71  ? 203 MET A CE  1 
ATOM   1379 N  N   . ALA A 1 188 ? 56.617 56.475 41.261 1.00 32.17  ? 204 ALA A N   1 
ATOM   1380 C  CA  . ALA A 1 188 ? 57.231 57.693 41.767 1.00 32.04  ? 204 ALA A CA  1 
ATOM   1381 C  C   . ALA A 1 188 ? 58.258 57.383 42.852 1.00 35.09  ? 204 ALA A C   1 
ATOM   1382 O  O   . ALA A 1 188 ? 59.314 58.020 42.919 1.00 33.78  ? 204 ALA A O   1 
ATOM   1383 C  CB  . ALA A 1 188 ? 56.148 58.653 42.293 1.00 33.95  ? 204 ALA A CB  1 
ATOM   1384 N  N   . LEU A 1 189 ? 57.960 56.426 43.726 1.00 35.02  ? 205 LEU A N   1 
ATOM   1385 C  CA  . LEU A 1 189 ? 58.945 56.008 44.722 1.00 33.89  ? 205 LEU A CA  1 
ATOM   1386 C  C   . LEU A 1 189 ? 60.159 55.381 44.042 1.00 32.61  ? 205 LEU A C   1 
ATOM   1387 O  O   . LEU A 1 189 ? 61.306 55.688 44.382 1.00 34.20  ? 205 LEU A O   1 
ATOM   1388 C  CB  . LEU A 1 189 ? 58.317 55.018 45.711 1.00 36.80  ? 205 LEU A CB  1 
ATOM   1389 C  CG  . LEU A 1 189 ? 59.253 54.367 46.743 1.00 37.37  ? 205 LEU A CG  1 
ATOM   1390 C  CD1 . LEU A 1 189 ? 59.955 55.440 47.579 1.00 37.18  ? 205 LEU A CD1 1 
ATOM   1391 C  CD2 . LEU A 1 189 ? 58.468 53.396 47.635 1.00 36.87  ? 205 LEU A CD2 1 
ATOM   1392 N  N   . THR A 1 190 ? 59.918 54.499 43.070 1.00 32.28  ? 206 THR A N   1 
ATOM   1393 C  CA  . THR A 1 190 ? 61.020 53.896 42.332 1.00 33.77  ? 206 THR A CA  1 
ATOM   1394 C  C   . THR A 1 190 ? 61.885 54.969 41.675 1.00 36.39  ? 206 THR A C   1 
ATOM   1395 O  O   . THR A 1 190 ? 63.118 54.923 41.745 1.00 34.49  ? 206 THR A O   1 
ATOM   1396 C  CB  . THR A 1 190 ? 60.468 52.928 41.288 1.00 31.73  ? 206 THR A CB  1 
ATOM   1397 O  OG1 . THR A 1 190 ? 59.733 51.892 41.962 1.00 33.85  ? 206 THR A OG1 1 
ATOM   1398 C  CG2 . THR A 1 190 ? 61.603 52.302 40.472 1.00 31.17  ? 206 THR A CG2 1 
ATOM   1399 N  N   . ARG A 1 191 ? 61.249 55.931 41.006 1.00 31.40  ? 207 ARG A N   1 
ATOM   1400 C  CA  . ARG A 1 191 ? 62.010 56.964 40.304 1.00 31.88  ? 207 ARG A CA  1 
ATOM   1401 C  C   . ARG A 1 191 ? 62.790 57.831 41.283 1.00 35.14  ? 207 ARG A C   1 
ATOM   1402 O  O   . ARG A 1 191 ? 63.965 58.155 41.039 1.00 34.05  ? 207 ARG A O   1 
ATOM   1403 C  CB  . ARG A 1 191 ? 61.079 57.810 39.439 1.00 31.57  ? 207 ARG A CB  1 
ATOM   1404 C  CG  . ARG A 1 191 ? 60.445 57.000 38.299 1.00 33.11  ? 207 ARG A CG  1 
ATOM   1405 C  CD  . ARG A 1 191 ? 59.384 57.809 37.554 1.00 34.75  ? 207 ARG A CD  1 
ATOM   1406 N  NE  . ARG A 1 191 ? 60.013 58.834 36.722 1.00 36.77  ? 207 ARG A NE  1 
ATOM   1407 C  CZ  . ARG A 1 191 ? 59.354 59.645 35.905 1.00 38.70  ? 207 ARG A CZ  1 
ATOM   1408 N  NH1 . ARG A 1 191 ? 58.038 59.580 35.784 1.00 37.35  ? 207 ARG A NH1 1 
ATOM   1409 N  NH2 . ARG A 1 191 ? 60.037 60.533 35.179 1.00 39.93  ? 207 ARG A NH2 1 
ATOM   1410 N  N   . ASP A 1 192 ? 62.165 58.200 42.405 1.00 34.25  ? 208 ASP A N   1 
ATOM   1411 C  CA  . ASP A 1 192 ? 62.889 58.947 43.432 1.00 34.66  ? 208 ASP A CA  1 
ATOM   1412 C  C   . ASP A 1 192 ? 64.146 58.208 43.865 1.00 34.59  ? 208 ASP A C   1 
ATOM   1413 O  O   . ASP A 1 192 ? 65.227 58.792 43.933 1.00 35.89  ? 208 ASP A O   1 
ATOM   1414 C  CB  . ASP A 1 192 ? 62.012 59.182 44.659 1.00 35.63  ? 208 ASP A CB  1 
ATOM   1415 C  CG  . ASP A 1 192 ? 61.024 60.296 44.467 1.00 42.74  ? 208 ASP A CG  1 
ATOM   1416 O  OD1 . ASP A 1 192 ? 61.044 60.967 43.411 1.00 37.67  ? 208 ASP A OD1 1 
ATOM   1417 O  OD2 . ASP A 1 192 ? 60.240 60.503 45.403 1.00 41.78  ? 208 ASP A OD2 1 
ATOM   1418 N  N   . LEU A 1 193 ? 64.009 56.933 44.239 1.00 34.41  ? 209 LEU A N   1 
ATOM   1419 C  CA  . LEU A 1 193 ? 65.174 56.200 44.723 1.00 34.46  ? 209 LEU A CA  1 
ATOM   1420 C  C   . LEU A 1 193 ? 66.226 56.079 43.627 1.00 35.67  ? 209 LEU A C   1 
ATOM   1421 O  O   . LEU A 1 193 ? 67.433 56.177 43.890 1.00 34.13  ? 209 LEU A O   1 
ATOM   1422 C  CB  . LEU A 1 193 ? 64.752 54.817 45.214 1.00 33.72  ? 209 LEU A CB  1 
ATOM   1423 C  CG  . LEU A 1 193 ? 63.790 54.787 46.408 1.00 34.34  ? 209 LEU A CG  1 
ATOM   1424 C  CD1 . LEU A 1 193 ? 63.273 53.367 46.650 1.00 34.55  ? 209 LEU A CD1 1 
ATOM   1425 C  CD2 . LEU A 1 193 ? 64.490 55.344 47.657 1.00 36.74  ? 209 LEU A CD2 1 
ATOM   1426 N  N   . GLY A 1 194 ? 65.784 55.867 42.388 1.00 32.80  ? 210 GLY A N   1 
ATOM   1427 C  CA  . GLY A 1 194 ? 66.731 55.776 41.287 1.00 33.79  ? 210 GLY A CA  1 
ATOM   1428 C  C   . GLY A 1 194 ? 67.457 57.087 41.023 1.00 35.77  ? 210 GLY A C   1 
ATOM   1429 O  O   . GLY A 1 194 ? 68.653 57.091 40.697 1.00 35.72  ? 210 GLY A O   1 
ATOM   1430 N  N   . ASN A 1 195 ? 66.747 58.218 41.155 1.00 32.25  ? 211 ASN A N   1 
ATOM   1431 C  CA  . ASN A 1 195 ? 67.320 59.519 40.812 1.00 33.90  ? 211 ASN A CA  1 
ATOM   1432 C  C   . ASN A 1 195 ? 68.214 60.084 41.913 1.00 34.22  ? 211 ASN A C   1 
ATOM   1433 O  O   . ASN A 1 195 ? 69.058 60.943 41.632 1.00 35.36  ? 211 ASN A O   1 
ATOM   1434 C  CB  . ASN A 1 195 ? 66.202 60.525 40.501 1.00 33.00  ? 211 ASN A CB  1 
ATOM   1435 C  CG  . ASN A 1 195 ? 65.522 60.257 39.162 1.00 33.72  ? 211 ASN A CG  1 
ATOM   1436 O  OD1 . ASN A 1 195 ? 66.142 59.772 38.212 1.00 35.71  ? 211 ASN A OD1 1 
ATOM   1437 N  ND2 . ASN A 1 195 ? 64.229 60.553 39.093 1.00 33.44  ? 211 ASN A ND2 1 
ATOM   1438 N  N   . LEU A 1 196 ? 68.070 59.609 43.144 1.00 33.02  ? 212 LEU A N   1 
ATOM   1439 C  CA  . LEU A 1 196 ? 68.904 60.108 44.228 1.00 36.52  ? 212 LEU A CA  1 
ATOM   1440 C  C   . LEU A 1 196 ? 70.377 59.879 43.901 1.00 35.51  ? 212 LEU A C   1 
ATOM   1441 O  O   . LEU A 1 196 ? 70.740 58.829 43.347 1.00 36.34  ? 212 LEU A O   1 
ATOM   1442 C  CB  . LEU A 1 196 ? 68.557 59.414 45.548 1.00 36.59  ? 212 LEU A CB  1 
ATOM   1443 C  CG  . LEU A 1 196 ? 67.279 59.910 46.242 1.00 35.42  ? 212 LEU A CG  1 
ATOM   1444 C  CD1 . LEU A 1 196 ? 66.908 58.983 47.402 1.00 37.33  ? 212 LEU A CD1 1 
ATOM   1445 C  CD2 . LEU A 1 196 ? 67.454 61.342 46.750 1.00 36.22  ? 212 LEU A CD2 1 
ATOM   1446 N  N   . PRO A 1 197 ? 71.251 60.825 44.244 1.00 35.94  ? 213 PRO A N   1 
ATOM   1447 C  CA  . PRO A 1 197 ? 72.671 60.639 43.973 1.00 37.21  ? 213 PRO A CA  1 
ATOM   1448 C  C   . PRO A 1 197 ? 73.257 59.577 44.905 1.00 38.02  ? 213 PRO A C   1 
ATOM   1449 O  O   . PRO A 1 197 ? 72.752 59.370 46.016 1.00 39.39  ? 213 PRO A O   1 
ATOM   1450 C  CB  . PRO A 1 197 ? 73.279 62.023 44.257 1.00 33.48  ? 213 PRO A CB  1 
ATOM   1451 C  CG  . PRO A 1 197 ? 72.347 62.626 45.299 1.00 34.73  ? 213 PRO A CG  1 
ATOM   1452 C  CD  . PRO A 1 197 ? 70.966 62.063 44.994 1.00 34.32  ? 213 PRO A CD  1 
ATOM   1453 N  N   . PRO A 1 198 ? 74.334 58.921 44.486 1.00 37.62  ? 214 PRO A N   1 
ATOM   1454 C  CA  . PRO A 1 198 ? 74.799 57.754 45.245 1.00 36.22  ? 214 PRO A CA  1 
ATOM   1455 C  C   . PRO A 1 198 ? 75.469 58.111 46.560 1.00 39.14  ? 214 PRO A C   1 
ATOM   1456 O  O   . PRO A 1 198 ? 75.625 57.216 47.400 1.00 39.34  ? 214 PRO A O   1 
ATOM   1457 C  CB  . PRO A 1 198 ? 75.771 57.068 44.275 1.00 36.51  ? 214 PRO A CB  1 
ATOM   1458 C  CG  . PRO A 1 198 ? 76.205 58.153 43.328 1.00 37.95  ? 214 PRO A CG  1 
ATOM   1459 C  CD  . PRO A 1 198 ? 75.046 59.100 43.209 1.00 36.39  ? 214 PRO A CD  1 
ATOM   1460 N  N   . ASN A 1 199 ? 75.858 59.375 46.779 1.00 35.86  ? 215 ASN A N   1 
ATOM   1461 C  CA  . ASN A 1 199 ? 76.375 59.736 48.094 1.00 37.44  ? 215 ASN A CA  1 
ATOM   1462 C  C   . ASN A 1 199 ? 75.259 59.864 49.128 1.00 41.59  ? 215 ASN A C   1 
ATOM   1463 O  O   . ASN A 1 199 ? 75.551 59.888 50.324 1.00 40.42  ? 215 ASN A O   1 
ATOM   1464 C  CB  . ASN A 1 199 ? 77.204 61.046 48.047 1.00 38.57  ? 215 ASN A CB  1 
ATOM   1465 C  CG  . ASN A 1 199 ? 76.438 62.245 47.465 1.00 37.94  ? 215 ASN A CG  1 
ATOM   1466 O  OD1 . ASN A 1 199 ? 75.705 62.113 46.500 1.00 36.27  ? 215 ASN A OD1 1 
ATOM   1467 N  ND2 . ASN A 1 199 ? 76.644 63.433 48.052 1.00 37.69  ? 215 ASN A ND2 1 
ATOM   1468 N  N   . VAL A 1 200 ? 74.007 59.945 48.690 1.00 38.78  ? 216 VAL A N   1 
ATOM   1469 C  CA  . VAL A 1 200 ? 72.830 59.938 49.576 1.00 38.11  ? 216 VAL A CA  1 
ATOM   1470 C  C   . VAL A 1 200 ? 72.166 58.567 49.609 1.00 39.81  ? 216 VAL A C   1 
ATOM   1471 O  O   . VAL A 1 200 ? 71.879 58.024 50.680 1.00 41.79  ? 216 VAL A O   1 
ATOM   1472 C  CB  . VAL A 1 200 ? 71.816 61.019 49.133 1.00 42.98  ? 216 VAL A CB  1 
ATOM   1473 C  CG1 . VAL A 1 200 ? 70.562 60.971 50.014 1.00 42.17  ? 216 VAL A CG1 1 
ATOM   1474 C  CG2 . VAL A 1 200 ? 72.446 62.408 49.191 1.00 38.06  ? 216 VAL A CG2 1 
ATOM   1475 N  N   . CYS A 1 201 ? 71.887 58.011 48.430 1.00 39.06  ? 217 CYS A N   1 
ATOM   1476 C  CA  . CYS A 1 201 ? 71.252 56.704 48.269 1.00 36.44  ? 217 CYS A CA  1 
ATOM   1477 C  C   . CYS A 1 201 ? 72.251 55.561 48.321 1.00 37.89  ? 217 CYS A C   1 
ATOM   1478 O  O   . CYS A 1 201 ? 72.621 54.986 47.298 1.00 42.67  ? 217 CYS A O   1 
ATOM   1479 C  CB  . CYS A 1 201 ? 70.488 56.624 46.962 1.00 39.64  ? 217 CYS A CB  1 
ATOM   1480 S  SG  . CYS A 1 201 ? 69.341 55.187 46.949 1.00 43.21  ? 217 CYS A SG  1 
ATOM   1481 N  N   . HIS A 1 202 ? 72.651 55.186 49.554 1.00 36.85  ? 218 HIS A N   1 
ATOM   1482 C  CA  . HIS A 1 202 ? 73.516 54.024 49.767 1.00 37.18  ? 218 HIS A CA  1 
ATOM   1483 C  C   . HIS A 1 202 ? 72.710 52.912 50.441 1.00 38.65  ? 218 HIS A C   1 
ATOM   1484 O  O   . HIS A 1 202 ? 71.523 53.112 50.750 1.00 38.96  ? 218 HIS A O   1 
ATOM   1485 C  CB  . HIS A 1 202 ? 74.747 54.429 50.597 1.00 38.80  ? 218 HIS A CB  1 
ATOM   1486 C  CG  . HIS A 1 202 ? 74.421 55.283 51.789 1.00 42.03  ? 218 HIS A CG  1 
ATOM   1487 N  ND1 . HIS A 1 202 ? 73.549 54.880 52.780 1.00 42.34  ? 218 HIS A ND1 1 
ATOM   1488 C  CD2 . HIS A 1 202 ? 74.873 56.507 52.161 1.00 41.58  ? 218 HIS A CD2 1 
ATOM   1489 C  CE1 . HIS A 1 202 ? 73.471 55.824 53.706 1.00 40.37  ? 218 HIS A CE1 1 
ATOM   1490 N  NE2 . HIS A 1 202 ? 74.268 56.820 53.357 1.00 43.70  ? 218 HIS A NE2 1 
ATOM   1491 N  N   . PRO A 1 203 ? 73.298 51.729 50.682 1.00 39.94  ? 219 PRO A N   1 
ATOM   1492 C  CA  . PRO A 1 203 ? 72.477 50.619 51.204 1.00 38.58  ? 219 PRO A CA  1 
ATOM   1493 C  C   . PRO A 1 203 ? 71.821 50.914 52.539 1.00 42.09  ? 219 PRO A C   1 
ATOM   1494 O  O   . PRO A 1 203 ? 70.661 50.533 52.740 1.00 38.04  ? 219 PRO A O   1 
ATOM   1495 C  CB  . PRO A 1 203 ? 73.475 49.454 51.308 1.00 36.99  ? 219 PRO A CB  1 
ATOM   1496 C  CG  . PRO A 1 203 ? 74.463 49.744 50.167 1.00 39.63  ? 219 PRO A CG  1 
ATOM   1497 C  CD  . PRO A 1 203 ? 74.625 51.266 50.237 1.00 37.22  ? 219 PRO A CD  1 
ATOM   1498 N  N   . THR A 1 204 ? 72.534 51.566 53.463 1.00 40.32  ? 220 THR A N   1 
ATOM   1499 C  CA  . THR A 1 204 ? 71.934 51.897 54.755 1.00 39.61  ? 220 THR A CA  1 
ATOM   1500 C  C   . THR A 1 204 ? 70.717 52.809 54.583 1.00 43.03  ? 220 THR A C   1 
ATOM   1501 O  O   . THR A 1 204 ? 69.686 52.618 55.248 1.00 41.47  ? 220 THR A O   1 
ATOM   1502 C  CB  . THR A 1 204 ? 72.996 52.543 55.660 1.00 42.68  ? 220 THR A CB  1 
ATOM   1503 O  OG1 . THR A 1 204 ? 74.020 51.581 55.968 1.00 43.00  ? 220 THR A OG1 1 
ATOM   1504 C  CG2 . THR A 1 204 ? 72.370 53.055 56.965 1.00 47.88  ? 220 THR A CG2 1 
ATOM   1505 N  N   . PHE A 1 205 ? 70.816 53.803 53.687 1.00 41.71  ? 221 PHE A N   1 
ATOM   1506 C  CA  . PHE A 1 205 ? 69.671 54.658 53.364 1.00 41.21  ? 221 PHE A CA  1 
ATOM   1507 C  C   . PHE A 1 205 ? 68.485 53.839 52.859 1.00 42.30  ? 221 PHE A C   1 
ATOM   1508 O  O   . PHE A 1 205 ? 67.334 54.100 53.235 1.00 39.82  ? 221 PHE A O   1 
ATOM   1509 C  CB  . PHE A 1 205 ? 70.076 55.702 52.315 1.00 37.58  ? 221 PHE A CB  1 
ATOM   1510 C  CG  . PHE A 1 205 ? 68.933 56.576 51.819 1.00 39.61  ? 221 PHE A CG  1 
ATOM   1511 C  CD1 . PHE A 1 205 ? 68.629 57.776 52.456 1.00 40.93  ? 221 PHE A CD1 1 
ATOM   1512 C  CD2 . PHE A 1 205 ? 68.195 56.214 50.704 1.00 39.79  ? 221 PHE A CD2 1 
ATOM   1513 C  CE1 . PHE A 1 205 ? 67.589 58.593 51.985 1.00 44.22  ? 221 PHE A CE1 1 
ATOM   1514 C  CE2 . PHE A 1 205 ? 67.162 57.005 50.240 1.00 40.17  ? 221 PHE A CE2 1 
ATOM   1515 C  CZ  . PHE A 1 205 ? 66.857 58.206 50.879 1.00 41.56  ? 221 PHE A CZ  1 
ATOM   1516 N  N   . LEU A 1 206 ? 68.737 52.860 51.987 1.00 35.51  ? 222 LEU A N   1 
ATOM   1517 C  CA  . LEU A 1 206 ? 67.631 52.041 51.488 1.00 36.77  ? 222 LEU A CA  1 
ATOM   1518 C  C   . LEU A 1 206 ? 67.001 51.234 52.619 1.00 35.73  ? 222 LEU A C   1 
ATOM   1519 O  O   . LEU A 1 206 ? 65.776 51.049 52.654 1.00 40.93  ? 222 LEU A O   1 
ATOM   1520 C  CB  . LEU A 1 206 ? 68.112 51.123 50.360 1.00 39.33  ? 222 LEU A CB  1 
ATOM   1521 C  CG  . LEU A 1 206 ? 68.476 51.830 49.047 1.00 40.64  ? 222 LEU A CG  1 
ATOM   1522 C  CD1 . LEU A 1 206 ? 68.950 50.817 48.005 1.00 40.31  ? 222 LEU A CD1 1 
ATOM   1523 C  CD2 . LEU A 1 206 ? 67.281 52.625 48.523 1.00 38.41  ? 222 LEU A CD2 1 
ATOM   1524 N  N   . GLY A 1 207 ? 67.817 50.759 53.559 1.00 37.96  ? 223 GLY A N   1 
ATOM   1525 C  CA  . GLY A 1 207 ? 67.260 50.113 54.737 1.00 36.76  ? 223 GLY A CA  1 
ATOM   1526 C  C   . GLY A 1 207 ? 66.336 51.031 55.513 1.00 42.16  ? 223 GLY A C   1 
ATOM   1527 O  O   . GLY A 1 207 ? 65.249 50.626 55.929 1.00 40.69  ? 223 GLY A O   1 
ATOM   1528 N  N   A GLU A 1 208 ? 66.745 52.285 55.716 0.51 41.21  ? 224 GLU A N   1 
ATOM   1529 N  N   B GLU A 1 208 ? 66.753 52.287 55.700 0.49 41.21  ? 224 GLU A N   1 
ATOM   1530 C  CA  A GLU A 1 208 ? 65.872 53.210 56.438 0.51 42.26  ? 224 GLU A CA  1 
ATOM   1531 C  CA  B GLU A 1 208 ? 65.923 53.262 56.405 0.49 42.31  ? 224 GLU A CA  1 
ATOM   1532 C  C   A GLU A 1 208 ? 64.614 53.522 55.638 0.51 43.70  ? 224 GLU A C   1 
ATOM   1533 C  C   B GLU A 1 208 ? 64.638 53.542 55.638 0.49 43.70  ? 224 GLU A C   1 
ATOM   1534 O  O   A GLU A 1 208 ? 63.542 53.725 56.223 0.51 41.52  ? 224 GLU A O   1 
ATOM   1535 O  O   B GLU A 1 208 ? 63.573 53.733 56.238 0.49 41.53  ? 224 GLU A O   1 
ATOM   1536 C  CB  A GLU A 1 208 ? 66.629 54.494 56.790 0.51 43.16  ? 224 GLU A CB  1 
ATOM   1537 C  CB  B GLU A 1 208 ? 66.730 54.548 56.640 0.49 43.04  ? 224 GLU A CB  1 
ATOM   1538 C  CG  A GLU A 1 208 ? 67.599 54.339 57.977 0.51 47.37  ? 224 GLU A CG  1 
ATOM   1539 C  CG  B GLU A 1 208 ? 67.972 54.308 57.523 0.49 44.58  ? 224 GLU A CG  1 
ATOM   1540 C  CD  A GLU A 1 208 ? 66.982 53.621 59.177 0.51 48.89  ? 224 GLU A CD  1 
ATOM   1541 C  CD  B GLU A 1 208 ? 69.013 55.428 57.480 0.49 49.95  ? 224 GLU A CD  1 
ATOM   1542 O  OE1 A GLU A 1 208 ? 65.950 54.101 59.700 0.51 51.46  ? 224 GLU A OE1 1 
ATOM   1543 O  OE1 B GLU A 1 208 ? 68.918 56.327 56.614 0.49 49.93  ? 224 GLU A OE1 1 
ATOM   1544 O  OE2 A GLU A 1 208 ? 67.534 52.580 59.602 0.51 51.32  ? 224 GLU A OE2 1 
ATOM   1545 O  OE2 B GLU A 1 208 ? 69.943 55.395 58.321 0.49 47.97  ? 224 GLU A OE2 1 
ATOM   1546 N  N   . GLN A 1 209 ? 64.715 53.556 54.305 1.00 39.14  ? 225 GLN A N   1 
ATOM   1547 C  CA  . GLN A 1 209 ? 63.516 53.730 53.485 1.00 40.72  ? 225 GLN A CA  1 
ATOM   1548 C  C   . GLN A 1 209 ? 62.522 52.590 53.688 1.00 42.65  ? 225 GLN A C   1 
ATOM   1549 O  O   . GLN A 1 209 ? 61.304 52.820 53.768 1.00 39.00  ? 225 GLN A O   1 
ATOM   1550 C  CB  . GLN A 1 209 ? 63.900 53.822 52.001 1.00 40.69  ? 225 GLN A CB  1 
ATOM   1551 C  CG  . GLN A 1 209 ? 64.562 55.125 51.615 1.00 42.21  ? 225 GLN A CG  1 
ATOM   1552 C  CD  . GLN A 1 209 ? 63.582 56.262 51.679 1.00 51.99  ? 225 GLN A CD  1 
ATOM   1553 O  OE1 . GLN A 1 209 ? 63.753 57.196 52.459 1.00 51.62  ? 225 GLN A OE1 1 
ATOM   1554 N  NE2 . GLN A 1 209 ? 62.529 56.183 50.863 1.00 46.00  ? 225 GLN A NE2 1 
ATOM   1555 N  N   . ALA A 1 210 ? 63.015 51.352 53.746 1.00 40.29  ? 226 ALA A N   1 
ATOM   1556 C  CA  . ALA A 1 210 ? 62.125 50.224 54.008 1.00 41.83  ? 226 ALA A CA  1 
ATOM   1557 C  C   . ALA A 1 210 ? 61.439 50.366 55.360 1.00 41.82  ? 226 ALA A C   1 
ATOM   1558 O  O   . ALA A 1 210 ? 60.229 50.145 55.477 1.00 40.44  ? 226 ALA A O   1 
ATOM   1559 C  CB  . ALA A 1 210 ? 62.902 48.911 53.948 1.00 40.52  ? 226 ALA A CB  1 
ATOM   1560 N  N   . LYS A 1 211 ? 62.195 50.731 56.394 1.00 40.19  ? 227 LYS A N   1 
ATOM   1561 C  CA  . LYS A 1 211 ? 61.581 50.943 57.700 1.00 43.15  ? 227 LYS A CA  1 
ATOM   1562 C  C   . LYS A 1 211 ? 60.528 52.042 57.640 1.00 45.71  ? 227 LYS A C   1 
ATOM   1563 O  O   . LYS A 1 211 ? 59.480 51.942 58.284 1.00 42.85  ? 227 LYS A O   1 
ATOM   1564 C  CB  . LYS A 1 211 ? 62.653 51.271 58.736 1.00 43.02  ? 227 LYS A CB  1 
ATOM   1565 C  CG  . LYS A 1 211 ? 63.527 50.077 59.061 1.00 46.49  ? 227 LYS A CG  1 
ATOM   1566 C  CD  . LYS A 1 211 ? 64.761 50.455 59.866 1.00 54.56  ? 227 LYS A CD  1 
ATOM   1567 C  CE  . LYS A 1 211 ? 65.487 49.191 60.326 1.00 58.74  ? 227 LYS A CE  1 
ATOM   1568 N  NZ  . LYS A 1 211 ? 66.837 49.468 60.896 1.00 69.33  ? 227 LYS A NZ  1 
ATOM   1569 N  N   . GLY A 1 212 ? 60.776 53.089 56.855 1.00 42.93  ? 228 GLY A N   1 
ATOM   1570 C  CA  . GLY A 1 212 ? 59.791 54.151 56.742 1.00 44.04  ? 228 GLY A CA  1 
ATOM   1571 C  C   . GLY A 1 212 ? 58.526 53.689 56.046 1.00 44.73  ? 228 GLY A C   1 
ATOM   1572 O  O   . GLY A 1 212 ? 57.421 54.127 56.382 1.00 43.41  ? 228 GLY A O   1 
ATOM   1573 N  N   . LEU A 1 213 ? 58.669 52.795 55.066 1.00 40.19  ? 229 LEU A N   1 
ATOM   1574 C  CA  . LEU A 1 213 ? 57.493 52.262 54.384 1.00 40.82  ? 229 LEU A CA  1 
ATOM   1575 C  C   . LEU A 1 213 ? 56.652 51.410 55.323 1.00 41.26  ? 229 LEU A C   1 
ATOM   1576 O  O   . LEU A 1 213 ? 55.417 51.408 55.223 1.00 40.91  ? 229 LEU A O   1 
ATOM   1577 C  CB  . LEU A 1 213 ? 57.932 51.461 53.151 1.00 42.38  ? 229 LEU A CB  1 
ATOM   1578 C  CG  . LEU A 1 213 ? 56.838 50.981 52.192 1.00 45.07  ? 229 LEU A CG  1 
ATOM   1579 C  CD1 . LEU A 1 213 ? 56.182 52.163 51.510 1.00 43.86  ? 229 LEU A CD1 1 
ATOM   1580 C  CD2 . LEU A 1 213 ? 57.428 50.028 51.148 1.00 41.08  ? 229 LEU A CD2 1 
ATOM   1581 N  N   . ALA A 1 214 ? 57.297 50.701 56.255 1.00 39.12  ? 230 ALA A N   1 
ATOM   1582 C  CA  . ALA A 1 214 ? 56.545 49.913 57.225 1.00 42.69  ? 230 ALA A CA  1 
ATOM   1583 C  C   . ALA A 1 214 ? 55.814 50.804 58.221 1.00 47.72  ? 230 ALA A C   1 
ATOM   1584 O  O   . ALA A 1 214 ? 54.752 50.422 58.730 1.00 46.56  ? 230 ALA A O   1 
ATOM   1585 C  CB  . ALA A 1 214 ? 57.479 48.954 57.957 1.00 41.75  ? 230 ALA A CB  1 
ATOM   1586 N  N   . LYS A 1 215 ? 56.362 51.988 58.508 1.00 44.56  ? 231 LYS A N   1 
ATOM   1587 C  CA  . LYS A 1 215 ? 55.661 52.945 59.359 1.00 46.11  ? 231 LYS A CA  1 
ATOM   1588 C  C   . LYS A 1 215 ? 54.372 53.412 58.704 1.00 50.74  ? 231 LYS A C   1 
ATOM   1589 O  O   . LYS A 1 215 ? 53.361 53.624 59.385 1.00 47.13  ? 231 LYS A O   1 
ATOM   1590 C  CB  . LYS A 1 215 ? 56.562 54.146 59.647 1.00 53.14  ? 231 LYS A CB  1 
ATOM   1591 C  CG  . LYS A 1 215 ? 57.241 54.098 60.993 1.00 59.44  ? 231 LYS A CG  1 
ATOM   1592 C  CD  . LYS A 1 215 ? 57.914 55.428 61.326 1.00 71.82  ? 231 LYS A CD  1 
ATOM   1593 C  CE  . LYS A 1 215 ? 56.979 56.358 62.093 1.00 80.40  ? 231 LYS A CE  1 
ATOM   1594 N  NZ  . LYS A 1 215 ? 57.567 56.773 63.406 1.00 80.69  ? 231 LYS A NZ  1 
ATOM   1595 N  N   . GLU A 1 216 ? 54.394 53.570 57.381 1.00 41.08  ? 232 GLU A N   1 
ATOM   1596 C  CA  . GLU A 1 216 ? 53.251 54.075 56.637 1.00 46.79  ? 232 GLU A CA  1 
ATOM   1597 C  C   . GLU A 1 216 ? 52.207 53.000 56.392 1.00 51.36  ? 232 GLU A C   1 
ATOM   1598 O  O   . GLU A 1 216 ? 51.010 53.308 56.319 1.00 51.17  ? 232 GLU A O   1 
ATOM   1599 C  CB  . GLU A 1 216 ? 53.722 54.646 55.302 1.00 49.66  ? 232 GLU A CB  1 
ATOM   1600 C  CG  . GLU A 1 216 ? 52.618 54.904 54.302 1.00 53.50  ? 232 GLU A CG  1 
ATOM   1601 C  CD  . GLU A 1 216 ? 53.089 55.759 53.134 1.00 64.80  ? 232 GLU A CD  1 
ATOM   1602 O  OE1 . GLU A 1 216 ? 54.316 55.785 52.876 1.00 63.94  ? 232 GLU A OE1 1 
ATOM   1603 O  OE2 . GLU A 1 216 ? 52.232 56.369 52.452 1.00 62.38  ? 232 GLU A OE2 1 
ATOM   1604 N  N   . PHE A 1 217 ? 52.636 51.754 56.240 1.00 44.90  ? 233 PHE A N   1 
ATOM   1605 C  CA  . PHE A 1 217 ? 51.761 50.638 55.892 1.00 43.83  ? 233 PHE A CA  1 
ATOM   1606 C  C   . PHE A 1 217 ? 51.877 49.575 56.982 1.00 46.07  ? 233 PHE A C   1 
ATOM   1607 O  O   . PHE A 1 217 ? 52.860 48.830 57.035 1.00 43.70  ? 233 PHE A O   1 
ATOM   1608 C  CB  . PHE A 1 217 ? 52.123 50.093 54.510 1.00 41.72  ? 233 PHE A CB  1 
ATOM   1609 C  CG  . PHE A 1 217 ? 51.796 51.040 53.394 1.00 44.71  ? 233 PHE A CG  1 
ATOM   1610 C  CD1 . PHE A 1 217 ? 50.487 51.189 52.958 1.00 44.34  ? 233 PHE A CD1 1 
ATOM   1611 C  CD2 . PHE A 1 217 ? 52.789 51.810 52.801 1.00 42.86  ? 233 PHE A CD2 1 
ATOM   1612 C  CE1 . PHE A 1 217 ? 50.164 52.069 51.939 1.00 44.45  ? 233 PHE A CE1 1 
ATOM   1613 C  CE2 . PHE A 1 217 ? 52.482 52.691 51.781 1.00 43.76  ? 233 PHE A CE2 1 
ATOM   1614 C  CZ  . PHE A 1 217 ? 51.161 52.825 51.346 1.00 46.31  ? 233 PHE A CZ  1 
ATOM   1615 N  N   . LYS A 1 218 ? 50.872 49.514 57.861 1.00 45.01  ? 234 LYS A N   1 
ATOM   1616 C  CA  . LYS A 1 218 ? 50.892 48.557 58.961 1.00 49.03  ? 234 LYS A CA  1 
ATOM   1617 C  C   . LYS A 1 218 ? 50.862 47.112 58.478 1.00 43.27  ? 234 LYS A C   1 
ATOM   1618 O  O   . LYS A 1 218 ? 51.211 46.205 59.240 1.00 45.53  ? 234 LYS A O   1 
ATOM   1619 C  CB  . LYS A 1 218 ? 49.702 48.814 59.897 1.00 50.64  ? 234 LYS A CB  1 
ATOM   1620 C  CG  . LYS A 1 218 ? 49.807 50.087 60.756 1.00 61.12  ? 234 LYS A CG  1 
ATOM   1621 C  CD  . LYS A 1 218 ? 51.219 50.673 60.789 1.00 69.06  ? 234 LYS A CD  1 
ATOM   1622 C  CE  . LYS A 1 218 ? 51.275 51.939 61.661 1.00 72.88  ? 234 LYS A CE  1 
ATOM   1623 N  NZ  . LYS A 1 218 ? 52.623 52.591 61.671 1.00 67.71  ? 234 LYS A NZ  1 
ATOM   1624 N  N   . SER A 1 219 ? 50.427 46.871 57.243 1.00 43.72  ? 235 SER A N   1 
ATOM   1625 C  CA  . SER A 1 219 ? 50.418 45.515 56.714 1.00 44.33  ? 235 SER A CA  1 
ATOM   1626 C  C   . SER A 1 219 ? 51.789 45.039 56.267 1.00 45.71  ? 235 SER A C   1 
ATOM   1627 O  O   . SER A 1 219 ? 51.917 43.868 55.897 1.00 44.69  ? 235 SER A O   1 
ATOM   1628 C  CB  . SER A 1 219 ? 49.460 45.402 55.528 1.00 46.06  ? 235 SER A CB  1 
ATOM   1629 O  OG  . SER A 1 219 ? 48.168 45.836 55.888 1.00 59.97  ? 235 SER A OG  1 
ATOM   1630 N  N   . LEU A 1 220 ? 52.796 45.906 56.257 1.00 39.71  ? 236 LEU A N   1 
ATOM   1631 C  CA  . LEU A 1 220 ? 54.137 45.545 55.809 1.00 40.69  ? 236 LEU A CA  1 
ATOM   1632 C  C   . LEU A 1 220 ? 55.023 45.268 57.016 1.00 42.53  ? 236 LEU A C   1 
ATOM   1633 O  O   . LEU A 1 220 ? 55.050 46.060 57.962 1.00 42.45  ? 236 LEU A O   1 
ATOM   1634 C  CB  . LEU A 1 220 ? 54.744 46.675 54.977 1.00 39.61  ? 236 LEU A CB  1 
ATOM   1635 C  CG  . LEU A 1 220 ? 56.172 46.461 54.468 1.00 41.95  ? 236 LEU A CG  1 
ATOM   1636 C  CD1 . LEU A 1 220 ? 56.174 45.359 53.433 1.00 39.42  ? 236 LEU A CD1 1 
ATOM   1637 C  CD2 . LEU A 1 220 ? 56.738 47.757 53.894 1.00 38.08  ? 236 LEU A CD2 1 
ATOM   1638 N  N   . LYS A 1 221 ? 55.764 44.165 56.969 1.00 39.01  ? 237 LYS A N   1 
ATOM   1639 C  CA  . LYS A 1 221 ? 56.821 43.889 57.927 1.00 42.08  ? 237 LYS A CA  1 
ATOM   1640 C  C   . LYS A 1 221 ? 58.165 43.945 57.220 1.00 42.11  ? 237 LYS A C   1 
ATOM   1641 O  O   . LYS A 1 221 ? 58.294 43.486 56.082 1.00 38.96  ? 237 LYS A O   1 
ATOM   1642 C  CB  . LYS A 1 221 ? 56.626 42.524 58.588 1.00 43.94  ? 237 LYS A CB  1 
ATOM   1643 C  CG  . LYS A 1 221 ? 55.177 42.290 59.008 1.00 59.85  ? 237 LYS A CG  1 
ATOM   1644 C  CD  . LYS A 1 221 ? 54.825 43.143 60.235 1.00 59.54  ? 237 LYS A CD  1 
ATOM   1645 C  CE  . LYS A 1 221 ? 53.323 43.456 60.316 1.00 64.01  ? 237 LYS A CE  1 
ATOM   1646 N  NZ  . LYS A 1 221 ? 52.479 42.471 59.559 1.00 67.90  ? 237 LYS A NZ  1 
ATOM   1647 N  N   . VAL A 1 222 ? 59.159 44.513 57.896 1.00 40.63  ? 238 VAL A N   1 
ATOM   1648 C  CA  . VAL A 1 222 ? 60.473 44.749 57.307 1.00 39.49  ? 238 VAL A CA  1 
ATOM   1649 C  C   . VAL A 1 222 ? 61.539 44.226 58.255 1.00 44.55  ? 238 VAL A C   1 
ATOM   1650 O  O   . VAL A 1 222 ? 61.454 44.420 59.474 1.00 45.02  ? 238 VAL A O   1 
ATOM   1651 C  CB  . VAL A 1 222 ? 60.696 46.251 57.022 1.00 42.23  ? 238 VAL A CB  1 
ATOM   1652 C  CG1 . VAL A 1 222 ? 62.174 46.537 56.735 1.00 45.08  ? 238 VAL A CG1 1 
ATOM   1653 C  CG2 . VAL A 1 222 ? 59.797 46.720 55.888 1.00 41.06  ? 238 VAL A CG2 1 
ATOM   1654 N  N   . GLU A 1 223 ? 62.548 43.569 57.694 1.00 40.44  ? 239 GLU A N   1 
ATOM   1655 C  CA  . GLU A 1 223 ? 63.745 43.203 58.431 1.00 41.72  ? 239 GLU A CA  1 
ATOM   1656 C  C   . GLU A 1 223 ? 64.940 43.610 57.584 1.00 46.43  ? 239 GLU A C   1 
ATOM   1657 O  O   . GLU A 1 223 ? 64.916 43.445 56.361 1.00 43.18  ? 239 GLU A O   1 
ATOM   1658 C  CB  . GLU A 1 223 ? 63.769 41.688 58.741 1.00 46.51  ? 239 GLU A CB  1 
ATOM   1659 C  CG  . GLU A 1 223 ? 65.023 41.242 59.482 1.00 63.32  ? 239 GLU A CG  1 
ATOM   1660 C  CD  . GLU A 1 223 ? 65.003 39.772 59.881 1.00 65.45  ? 239 GLU A CD  1 
ATOM   1661 O  OE1 . GLU A 1 223 ? 64.222 38.999 59.285 1.00 66.53  ? 239 GLU A OE1 1 
ATOM   1662 O  OE2 . GLU A 1 223 ? 65.773 39.395 60.796 1.00 72.26  ? 239 GLU A OE2 1 
ATOM   1663 N  N   . VAL A 1 224 ? 65.966 44.179 58.217 1.00 41.72  ? 240 VAL A N   1 
ATOM   1664 C  CA  . VAL A 1 224 ? 67.157 44.651 57.513 1.00 41.64  ? 240 VAL A CA  1 
ATOM   1665 C  C   . VAL A 1 224 ? 68.357 43.911 58.097 1.00 45.28  ? 240 VAL A C   1 
ATOM   1666 O  O   . VAL A 1 224 ? 68.625 44.016 59.298 1.00 47.32  ? 240 VAL A O   1 
ATOM   1667 C  CB  . VAL A 1 224 ? 67.329 46.176 57.639 1.00 47.01  ? 240 VAL A CB  1 
ATOM   1668 C  CG1 . VAL A 1 224 ? 68.623 46.643 56.959 1.00 47.11  ? 240 VAL A CG1 1 
ATOM   1669 C  CG2 . VAL A 1 224 ? 66.107 46.911 57.072 1.00 45.52  ? 240 VAL A CG2 1 
ATOM   1670 N  N   . LEU A 1 225 ? 69.062 43.147 57.263 1.00 42.33  ? 241 LEU A N   1 
ATOM   1671 C  CA  . LEU A 1 225 ? 70.212 42.361 57.705 1.00 40.88  ? 241 LEU A CA  1 
ATOM   1672 C  C   . LEU A 1 225 ? 71.497 43.082 57.325 1.00 48.41  ? 241 LEU A C   1 
ATOM   1673 O  O   . LEU A 1 225 ? 71.665 43.473 56.167 1.00 44.43  ? 241 LEU A O   1 
ATOM   1674 C  CB  . LEU A 1 225 ? 70.215 40.968 57.074 1.00 41.37  ? 241 LEU A CB  1 
ATOM   1675 C  CG  . LEU A 1 225 ? 68.919 40.165 57.162 1.00 49.86  ? 241 LEU A CG  1 
ATOM   1676 C  CD1 . LEU A 1 225 ? 69.133 38.758 56.610 1.00 51.66  ? 241 LEU A CD1 1 
ATOM   1677 C  CD2 . LEU A 1 225 ? 68.414 40.127 58.598 1.00 49.25  ? 241 LEU A CD2 1 
ATOM   1678 N  N   . ASP A 1 226 ? 72.409 43.209 58.282 1.00 48.38  ? 242 ASP A N   1 
ATOM   1679 C  CA  . ASP A 1 226 ? 73.689 43.865 58.067 1.00 48.34  ? 242 ASP A CA  1 
ATOM   1680 C  C   . ASP A 1 226 ? 74.780 42.840 57.748 1.00 49.05  ? 242 ASP A C   1 
ATOM   1681 O  O   . ASP A 1 226 ? 74.527 41.633 57.616 1.00 43.33  ? 242 ASP A O   1 
ATOM   1682 C  CB  . ASP A 1 226 ? 74.053 44.722 59.283 1.00 46.38  ? 242 ASP A CB  1 
ATOM   1683 C  CG  . ASP A 1 226 ? 74.305 43.897 60.539 1.00 54.41  ? 242 ASP A CG  1 
ATOM   1684 O  OD1 . ASP A 1 226 ? 74.347 42.646 60.460 1.00 52.95  ? 242 ASP A OD1 1 
ATOM   1685 O  OD2 . ASP A 1 226 ? 74.455 44.513 61.618 1.00 59.24  ? 242 ASP A OD2 1 
ATOM   1686 N  N   . GLU A 1 227 ? 76.026 43.320 57.639 1.00 46.52  ? 243 GLU A N   1 
ATOM   1687 C  CA  . GLU A 1 227 ? 77.090 42.458 57.126 1.00 46.28  ? 243 GLU A CA  1 
ATOM   1688 C  C   . GLU A 1 227 ? 77.384 41.298 58.076 1.00 49.78  ? 243 GLU A C   1 
ATOM   1689 O  O   . GLU A 1 227 ? 77.710 40.196 57.618 1.00 44.64  ? 243 GLU A O   1 
ATOM   1690 C  CB  . GLU A 1 227 ? 78.361 43.279 56.855 1.00 50.73  ? 243 GLU A CB  1 
ATOM   1691 C  CG  . GLU A 1 227 ? 79.627 42.427 56.839 1.00 58.86  ? 243 GLU A CG  1 
ATOM   1692 C  CD  . GLU A 1 227 ? 80.923 43.219 56.672 1.00 68.84  ? 243 GLU A CD  1 
ATOM   1693 O  OE1 . GLU A 1 227 ? 82.002 42.604 56.844 1.00 71.27  ? 243 GLU A OE1 1 
ATOM   1694 O  OE2 . GLU A 1 227 ? 80.873 44.437 56.378 1.00 61.35  ? 243 GLU A OE2 1 
ATOM   1695 N  N   . LYS A 1 228 ? 77.257 41.508 59.391 1.00 48.28  ? 244 LYS A N   1 
ATOM   1696 C  CA  . LYS A 1 228 ? 77.450 40.398 60.324 1.00 48.87  ? 244 LYS A CA  1 
ATOM   1697 C  C   . LYS A 1 228 ? 76.463 39.271 60.046 1.00 49.53  ? 244 LYS A C   1 
ATOM   1698 O  O   . LYS A 1 228 ? 76.836 38.092 60.026 1.00 47.58  ? 244 LYS A O   1 
ATOM   1699 C  CB  . LYS A 1 228 ? 77.297 40.851 61.779 1.00 56.05  ? 244 LYS A CB  1 
ATOM   1700 C  CG  . LYS A 1 228 ? 77.741 39.737 62.751 1.00 63.88  ? 244 LYS A CG  1 
ATOM   1701 C  CD  . LYS A 1 228 ? 77.895 40.178 64.201 1.00 74.65  ? 244 LYS A CD  1 
ATOM   1702 C  CE  . LYS A 1 228 ? 76.638 40.856 64.715 1.00 79.11  ? 244 LYS A CE  1 
ATOM   1703 N  NZ  . LYS A 1 228 ? 76.588 40.849 66.207 1.00 82.00  ? 244 LYS A NZ  1 
ATOM   1704 N  N   . LYS A 1 229 ? 75.188 39.610 59.855 1.00 47.46  ? 245 LYS A N   1 
ATOM   1705 C  CA  . LYS A 1 229 ? 74.207 38.564 59.602 1.00 49.50  ? 245 LYS A CA  1 
ATOM   1706 C  C   . LYS A 1 229 ? 74.454 37.890 58.256 1.00 47.62  ? 245 LYS A C   1 
ATOM   1707 O  O   . LYS A 1 229 ? 74.317 36.666 58.136 1.00 49.94  ? 245 LYS A O   1 
ATOM   1708 C  CB  . LYS A 1 229 ? 72.792 39.136 59.684 1.00 50.23  ? 245 LYS A CB  1 
ATOM   1709 C  CG  . LYS A 1 229 ? 71.710 38.077 59.496 1.00 64.33  ? 245 LYS A CG  1 
ATOM   1710 C  CD  . LYS A 1 229 ? 71.492 37.230 60.755 1.00 67.48  ? 245 LYS A CD  1 
ATOM   1711 C  CE  . LYS A 1 229 ? 70.428 36.157 60.514 1.00 71.44  ? 245 LYS A CE  1 
ATOM   1712 N  NZ  . LYS A 1 229 ? 70.473 35.071 61.534 1.00 70.68  ? 245 LYS A NZ  1 
ATOM   1713 N  N   . LEU A 1 230 ? 74.827 38.668 57.233 1.00 46.97  ? 246 LEU A N   1 
ATOM   1714 C  CA  . LEU A 1 230 ? 75.138 38.080 55.930 1.00 43.34  ? 246 LEU A CA  1 
ATOM   1715 C  C   . LEU A 1 230 ? 76.273 37.071 56.051 1.00 41.02  ? 246 LEU A C   1 
ATOM   1716 O  O   . LEU A 1 230 ? 76.267 36.024 55.394 1.00 46.34  ? 246 LEU A O   1 
ATOM   1717 C  CB  . LEU A 1 230 ? 75.526 39.179 54.933 1.00 47.46  ? 246 LEU A CB  1 
ATOM   1718 C  CG  . LEU A 1 230 ? 74.509 40.304 54.679 1.00 48.27  ? 246 LEU A CG  1 
ATOM   1719 C  CD1 . LEU A 1 230 ? 74.957 41.172 53.492 1.00 50.63  ? 246 LEU A CD1 1 
ATOM   1720 C  CD2 . LEU A 1 230 ? 73.101 39.808 54.492 1.00 43.04  ? 246 LEU A CD2 1 
ATOM   1721 N  N   . ARG A 1 231 ? 77.274 37.383 56.869 1.00 43.34  ? 247 ARG A N   1 
ATOM   1722 C  CA  . ARG A 1 231 ? 78.380 36.452 57.044 1.00 47.26  ? 247 ARG A CA  1 
ATOM   1723 C  C   . ARG A 1 231 ? 77.932 35.207 57.809 1.00 48.75  ? 247 ARG A C   1 
ATOM   1724 O  O   . ARG A 1 231 ? 78.340 34.087 57.476 1.00 44.32  ? 247 ARG A O   1 
ATOM   1725 C  CB  . ARG A 1 231 ? 79.541 37.151 57.748 1.00 49.67  ? 247 ARG A CB  1 
ATOM   1726 C  CG  . ARG A 1 231 ? 80.690 36.229 58.162 1.00 53.26  ? 247 ARG A CG  1 
ATOM   1727 C  CD  . ARG A 1 231 ? 81.889 37.064 58.590 1.00 59.08  ? 247 ARG A CD  1 
ATOM   1728 N  NE  . ARG A 1 231 ? 82.238 38.038 57.561 1.00 68.50  ? 247 ARG A NE  1 
ATOM   1729 C  CZ  . ARG A 1 231 ? 82.075 39.350 57.673 1.00 70.06  ? 247 ARG A CZ  1 
ATOM   1730 N  NH1 . ARG A 1 231 ? 81.512 39.890 58.746 1.00 72.11  ? 247 ARG A NH1 1 
ATOM   1731 N  NH2 . ARG A 1 231 ? 82.468 40.139 56.675 1.00 71.26  ? 247 ARG A NH2 1 
ATOM   1732 N  N   . GLU A 1 232 ? 77.069 35.377 58.819 1.00 47.90  ? 248 GLU A N   1 
ATOM   1733 C  CA  . GLU A 1 232 ? 76.491 34.215 59.494 1.00 47.67  ? 248 GLU A CA  1 
ATOM   1734 C  C   . GLU A 1 232 ? 75.738 33.321 58.515 1.00 49.25  ? 248 GLU A C   1 
ATOM   1735 O  O   . GLU A 1 232 ? 75.794 32.090 58.615 1.00 51.65  ? 248 GLU A O   1 
ATOM   1736 C  CB  . GLU A 1 232 ? 75.561 34.660 60.625 1.00 53.14  ? 248 GLU A CB  1 
ATOM   1737 C  CG  . GLU A 1 232 ? 76.279 35.267 61.818 1.00 63.20  ? 248 GLU A CG  1 
ATOM   1738 C  CD  . GLU A 1 232 ? 75.357 36.067 62.732 1.00 68.93  ? 248 GLU A CD  1 
ATOM   1739 O  OE1 . GLU A 1 232 ? 74.119 35.928 62.621 1.00 70.76  ? 248 GLU A OE1 1 
ATOM   1740 O  OE2 . GLU A 1 232 ? 75.879 36.826 63.577 1.00 74.60  ? 248 GLU A OE2 1 
ATOM   1741 N  N   . LEU A 1 233 ? 75.024 33.917 57.565 1.00 44.97  ? 249 LEU A N   1 
ATOM   1742 C  CA  . LEU A 1 233 ? 74.276 33.126 56.598 1.00 47.25  ? 249 LEU A CA  1 
ATOM   1743 C  C   . LEU A 1 233 ? 75.166 32.470 55.547 1.00 49.82  ? 249 LEU A C   1 
ATOM   1744 O  O   . LEU A 1 233 ? 74.676 31.607 54.813 1.00 49.65  ? 249 LEU A O   1 
ATOM   1745 C  CB  . LEU A 1 233 ? 73.222 34.004 55.924 1.00 43.88  ? 249 LEU A CB  1 
ATOM   1746 C  CG  . LEU A 1 233 ? 72.071 34.388 56.858 1.00 53.50  ? 249 LEU A CG  1 
ATOM   1747 C  CD1 . LEU A 1 233 ? 71.326 35.603 56.324 1.00 50.52  ? 249 LEU A CD1 1 
ATOM   1748 C  CD2 . LEU A 1 233 ? 71.130 33.201 57.067 1.00 50.48  ? 249 LEU A CD2 1 
ATOM   1749 N  N   . GLY A 1 234 ? 76.446 32.842 55.462 1.00 45.74  ? 250 GLY A N   1 
ATOM   1750 C  CA  . GLY A 1 234 ? 77.342 32.246 54.478 1.00 45.39  ? 250 GLY A CA  1 
ATOM   1751 C  C   . GLY A 1 234 ? 77.253 32.875 53.108 1.00 44.04  ? 250 GLY A C   1 
ATOM   1752 O  O   . GLY A 1 234 ? 77.546 32.223 52.103 1.00 43.08  ? 250 GLY A O   1 
ATOM   1753 N  N   . MET A 1 235 ? 76.894 34.153 53.048 1.00 40.36  ? 251 MET A N   1 
ATOM   1754 C  CA  . MET A 1 235 ? 76.553 34.854 51.810 1.00 40.49  ? 251 MET A CA  1 
ATOM   1755 C  C   . MET A 1 235 ? 77.834 35.427 51.185 1.00 43.54  ? 251 MET A C   1 
ATOM   1756 O  O   . MET A 1 235 ? 78.060 36.643 51.110 1.00 41.97  ? 251 MET A O   1 
ATOM   1757 C  CB  . MET A 1 235 ? 75.538 35.930 52.159 1.00 46.07  ? 251 MET A CB  1 
ATOM   1758 C  CG  . MET A 1 235 ? 74.126 35.411 52.017 1.00 50.13  ? 251 MET A CG  1 
ATOM   1759 S  SD  . MET A 1 235 ? 72.883 36.703 52.034 1.00 51.24  ? 251 MET A SD  1 
ATOM   1760 C  CE  . MET A 1 235 ? 71.446 35.735 52.471 1.00 55.67  ? 251 MET A CE  1 
ATOM   1761 N  N   . GLY A 1 236 ? 78.678 34.508 50.706 1.00 42.65  ? 252 GLY A N   1 
ATOM   1762 C  CA  . GLY A 1 236 ? 80.052 34.870 50.372 1.00 45.37  ? 252 GLY A CA  1 
ATOM   1763 C  C   . GLY A 1 236 ? 80.201 35.734 49.128 1.00 42.08  ? 252 GLY A C   1 
ATOM   1764 O  O   . GLY A 1 236 ? 81.092 36.588 49.065 1.00 42.24  ? 252 GLY A O   1 
ATOM   1765 N  N   . SER A 1 237 ? 79.374 35.505 48.099 1.00 41.60  ? 253 SER A N   1 
ATOM   1766 C  CA  . SER A 1 237 ? 79.535 36.340 46.912 1.00 45.21  ? 253 SER A CA  1 
ATOM   1767 C  C   . SER A 1 237 ? 78.930 37.719 47.124 1.00 43.04  ? 253 SER A C   1 
ATOM   1768 O  O   . SER A 1 237 ? 79.472 38.718 46.631 1.00 39.86  ? 253 SER A O   1 
ATOM   1769 C  CB  . SER A 1 237 ? 78.924 35.673 45.671 1.00 44.78  ? 253 SER A CB  1 
ATOM   1770 O  OG  . SER A 1 237 ? 77.576 35.313 45.871 1.00 45.98  ? 253 SER A OG  1 
ATOM   1771 N  N   . PHE A 1 238 ? 77.835 37.793 47.877 1.00 40.27  ? 254 PHE A N   1 
ATOM   1772 C  CA  . PHE A 1 238 ? 77.264 39.081 48.262 1.00 42.15  ? 254 PHE A CA  1 
ATOM   1773 C  C   . PHE A 1 238 ? 78.291 39.911 49.027 1.00 41.39  ? 254 PHE A C   1 
ATOM   1774 O  O   . PHE A 1 238 ? 78.528 41.085 48.706 1.00 39.59  ? 254 PHE A O   1 
ATOM   1775 C  CB  . PHE A 1 238 ? 75.994 38.812 49.092 1.00 41.44  ? 254 PHE A CB  1 
ATOM   1776 C  CG  . PHE A 1 238 ? 75.136 40.028 49.391 1.00 41.87  ? 254 PHE A CG  1 
ATOM   1777 C  CD1 . PHE A 1 238 ? 75.553 41.318 49.124 1.00 42.46  ? 254 PHE A CD1 1 
ATOM   1778 C  CD2 . PHE A 1 238 ? 73.869 39.841 49.936 1.00 49.70  ? 254 PHE A CD2 1 
ATOM   1779 C  CE1 . PHE A 1 238 ? 74.727 42.415 49.423 1.00 44.58  ? 254 PHE A CE1 1 
ATOM   1780 C  CE2 . PHE A 1 238 ? 73.041 40.922 50.229 1.00 49.77  ? 254 PHE A CE2 1 
ATOM   1781 C  CZ  . PHE A 1 238 ? 73.483 42.216 49.974 1.00 42.84  ? 254 PHE A CZ  1 
ATOM   1782 N  N   . LEU A 1 239 ? 78.947 39.298 50.018 1.00 40.45  ? 255 LEU A N   1 
ATOM   1783 C  CA  . LEU A 1 239 ? 79.958 40.011 50.801 1.00 44.75  ? 255 LEU A CA  1 
ATOM   1784 C  C   . LEU A 1 239 ? 81.150 40.417 49.939 1.00 43.56  ? 255 LEU A C   1 
ATOM   1785 O  O   . LEU A 1 239 ? 81.759 41.469 50.164 1.00 42.18  ? 255 LEU A O   1 
ATOM   1786 C  CB  . LEU A 1 239 ? 80.425 39.131 51.966 1.00 44.49  ? 255 LEU A CB  1 
ATOM   1787 C  CG  . LEU A 1 239 ? 79.405 38.934 53.106 1.00 49.05  ? 255 LEU A CG  1 
ATOM   1788 C  CD1 . LEU A 1 239 ? 79.897 37.912 54.105 1.00 50.31  ? 255 LEU A CD1 1 
ATOM   1789 C  CD2 . LEU A 1 239 ? 79.153 40.255 53.826 1.00 50.82  ? 255 LEU A CD2 1 
ATOM   1790 N  N   . ALA A 1 240 ? 81.516 39.585 48.962 1.00 40.93  ? 256 ALA A N   1 
ATOM   1791 C  CA  . ALA A 1 240 ? 82.662 39.912 48.115 1.00 42.58  ? 256 ALA A CA  1 
ATOM   1792 C  C   . ALA A 1 240 ? 82.417 41.191 47.317 1.00 40.30  ? 256 ALA A C   1 
ATOM   1793 O  O   . ALA A 1 240 ? 83.338 42.000 47.113 1.00 40.68  ? 256 ALA A O   1 
ATOM   1794 C  CB  . ALA A 1 240 ? 82.972 38.736 47.185 1.00 40.66  ? 256 ALA A CB  1 
ATOM   1795 N  N   . VAL A 1 241 ? 81.186 41.390 46.845 1.00 39.67  ? 257 VAL A N   1 
ATOM   1796 C  CA  . VAL A 1 241 ? 80.868 42.618 46.120 1.00 37.51  ? 257 VAL A CA  1 
ATOM   1797 C  C   . VAL A 1 241 ? 81.039 43.822 47.031 1.00 44.29  ? 257 VAL A C   1 
ATOM   1798 O  O   . VAL A 1 241 ? 81.598 44.854 46.633 1.00 40.38  ? 257 VAL A O   1 
ATOM   1799 C  CB  . VAL A 1 241 ? 79.438 42.559 45.555 1.00 34.30  ? 257 VAL A CB  1 
ATOM   1800 C  CG1 . VAL A 1 241 ? 79.051 43.913 44.954 1.00 38.48  ? 257 VAL A CG1 1 
ATOM   1801 C  CG2 . VAL A 1 241 ? 79.294 41.412 44.534 1.00 38.37  ? 257 VAL A CG2 1 
ATOM   1802 N  N   . ALA A 1 242 ? 80.565 43.704 48.273 1.00 42.21  ? 258 ALA A N   1 
ATOM   1803 C  CA  . ALA A 1 242 ? 80.474 44.838 49.181 1.00 44.52  ? 258 ALA A CA  1 
ATOM   1804 C  C   . ALA A 1 242 ? 81.806 45.229 49.798 1.00 44.94  ? 258 ALA A C   1 
ATOM   1805 O  O   . ALA A 1 242 ? 81.943 46.374 50.248 1.00 41.44  ? 258 ALA A O   1 
ATOM   1806 C  CB  . ALA A 1 242 ? 79.484 44.532 50.310 1.00 40.34  ? 258 ALA A CB  1 
ATOM   1807 N  N   . GLN A 1 243 ? 82.782 44.316 49.833 1.00 40.68  ? 259 GLN A N   1 
ATOM   1808 C  CA  . GLN A 1 243 ? 83.924 44.490 50.722 1.00 41.52  ? 259 GLN A CA  1 
ATOM   1809 C  C   . GLN A 1 243 ? 84.836 45.651 50.324 1.00 42.78  ? 259 GLN A C   1 
ATOM   1810 O  O   . GLN A 1 243 ? 85.521 46.198 51.194 1.00 41.48  ? 259 GLN A O   1 
ATOM   1811 C  CB  . GLN A 1 243 ? 84.695 43.171 50.808 1.00 43.25  ? 259 GLN A CB  1 
ATOM   1812 C  CG  . GLN A 1 243 ? 85.688 42.920 49.716 1.00 42.00  ? 259 GLN A CG  1 
ATOM   1813 C  CD  . GLN A 1 243 ? 86.272 41.504 49.782 1.00 50.57  ? 259 GLN A CD  1 
ATOM   1814 O  OE1 . GLN A 1 243 ? 85.599 40.552 50.198 1.00 46.83  ? 259 GLN A OE1 1 
ATOM   1815 N  NE2 . GLN A 1 243 ? 87.547 41.383 49.449 1.00 43.68  ? 259 GLN A NE2 1 
ATOM   1816 N  N   . GLY A 1 244 ? 84.837 46.075 49.057 1.00 40.67  ? 260 GLY A N   1 
ATOM   1817 C  CA  . GLY A 1 244 ? 85.715 47.172 48.683 1.00 39.33  ? 260 GLY A CA  1 
ATOM   1818 C  C   . GLY A 1 244 ? 85.237 48.553 49.100 1.00 46.72  ? 260 GLY A C   1 
ATOM   1819 O  O   . GLY A 1 244 ? 86.040 49.492 49.112 1.00 46.24  ? 260 GLY A O   1 
ATOM   1820 N  N   . SER A 1 245 ? 83.959 48.701 49.451 1.00 41.77  ? 261 SER A N   1 
ATOM   1821 C  CA  . SER A 1 245 ? 83.370 50.006 49.741 1.00 40.55  ? 261 SER A CA  1 
ATOM   1822 C  C   . SER A 1 245 ? 83.397 50.307 51.237 1.00 45.85  ? 261 SER A C   1 
ATOM   1823 O  O   . SER A 1 245 ? 83.320 49.396 52.065 1.00 43.49  ? 261 SER A O   1 
ATOM   1824 C  CB  . SER A 1 245 ? 81.922 50.063 49.246 1.00 42.44  ? 261 SER A CB  1 
ATOM   1825 O  OG  . SER A 1 245 ? 81.241 51.182 49.794 1.00 42.94  ? 261 SER A OG  1 
ATOM   1826 N  N   . ASP A 1 246 ? 83.488 51.606 51.580 1.00 41.39  ? 262 ASP A N   1 
ATOM   1827 C  CA  . ASP A 1 246 ? 83.267 52.016 52.966 1.00 44.16  ? 262 ASP A CA  1 
ATOM   1828 C  C   . ASP A 1 246 ? 81.818 51.788 53.406 1.00 44.10  ? 262 ASP A C   1 
ATOM   1829 O  O   . ASP A 1 246 ? 81.550 51.726 54.612 1.00 44.58  ? 262 ASP A O   1 
ATOM   1830 C  CB  . ASP A 1 246 ? 83.601 53.505 53.165 1.00 42.28  ? 262 ASP A CB  1 
ATOM   1831 C  CG  . ASP A 1 246 ? 85.092 53.812 53.092 1.00 49.11  ? 262 ASP A CG  1 
ATOM   1832 O  OD1 . ASP A 1 246 ? 85.907 52.886 52.917 1.00 47.24  ? 262 ASP A OD1 1 
ATOM   1833 O  OD2 . ASP A 1 246 ? 85.442 55.011 53.191 1.00 47.17  ? 262 ASP A OD2 1 
ATOM   1834 N  N   . GLN A 1 247 ? 80.883 51.703 52.460 1.00 38.16  ? 263 GLN A N   1 
ATOM   1835 C  CA  . GLN A 1 247 ? 79.462 51.584 52.801 1.00 42.02  ? 263 GLN A CA  1 
ATOM   1836 C  C   . GLN A 1 247 ? 79.126 50.127 53.092 1.00 42.43  ? 263 GLN A C   1 
ATOM   1837 O  O   . GLN A 1 247 ? 79.413 49.255 52.261 1.00 45.17  ? 263 GLN A O   1 
ATOM   1838 C  CB  . GLN A 1 247 ? 78.577 52.103 51.667 1.00 42.33  ? 263 GLN A CB  1 
ATOM   1839 C  CG  . GLN A 1 247 ? 78.551 53.625 51.534 1.00 41.33  ? 263 GLN A CG  1 
ATOM   1840 C  CD  . GLN A 1 247 ? 77.911 54.293 52.718 1.00 47.63  ? 263 GLN A CD  1 
ATOM   1841 O  OE1 . GLN A 1 247 ? 77.103 53.687 53.429 1.00 45.25  ? 263 GLN A OE1 1 
ATOM   1842 N  NE2 . GLN A 1 247 ? 78.305 55.544 52.974 1.00 49.30  ? 263 GLN A NE2 1 
ATOM   1843 N  N   . PRO A 1 248 ? 78.530 49.817 54.247 1.00 46.08  ? 264 PRO A N   1 
ATOM   1844 C  CA  . PRO A 1 248 ? 78.197 48.425 54.541 1.00 46.43  ? 264 PRO A CA  1 
ATOM   1845 C  C   . PRO A 1 248 ? 77.027 47.961 53.661 1.00 43.35  ? 264 PRO A C   1 
ATOM   1846 O  O   . PRO A 1 248 ? 76.218 48.781 53.221 1.00 43.74  ? 264 PRO A O   1 
ATOM   1847 C  CB  . PRO A 1 248 ? 77.801 48.450 56.027 1.00 52.14  ? 264 PRO A CB  1 
ATOM   1848 C  CG  . PRO A 1 248 ? 77.383 49.854 56.282 1.00 52.78  ? 264 PRO A CG  1 
ATOM   1849 C  CD  . PRO A 1 248 ? 78.227 50.714 55.376 1.00 45.89  ? 264 PRO A CD  1 
ATOM   1850 N  N   . PRO A 1 249 ? 76.951 46.671 53.385 1.00 40.08  ? 265 PRO A N   1 
ATOM   1851 C  CA  . PRO A 1 249 ? 75.839 46.161 52.573 1.00 39.62  ? 265 PRO A CA  1 
ATOM   1852 C  C   . PRO A 1 249 ? 74.608 45.922 53.443 1.00 45.22  ? 265 PRO A C   1 
ATOM   1853 O  O   . PRO A 1 249 ? 74.687 45.894 54.669 1.00 45.51  ? 265 PRO A O   1 
ATOM   1854 C  CB  . PRO A 1 249 ? 76.394 44.844 52.036 1.00 40.76  ? 265 PRO A CB  1 
ATOM   1855 C  CG  . PRO A 1 249 ? 77.284 44.364 53.158 1.00 47.08  ? 265 PRO A CG  1 
ATOM   1856 C  CD  . PRO A 1 249 ? 77.889 45.612 53.773 1.00 42.05  ? 265 PRO A CD  1 
ATOM   1857 N  N   . ARG A 1 250 ? 73.460 45.756 52.777 1.00 41.16  ? 266 ARG A N   1 
ATOM   1858 C  CA  . ARG A 1 250 ? 72.192 45.458 53.437 1.00 41.67  ? 266 ARG A CA  1 
ATOM   1859 C  C   . ARG A 1 250 ? 71.408 44.448 52.610 1.00 44.75  ? 266 ARG A C   1 
ATOM   1860 O  O   . ARG A 1 250 ? 71.315 44.588 51.388 1.00 43.28  ? 266 ARG A O   1 
ATOM   1861 C  CB  . ARG A 1 250 ? 71.316 46.711 53.600 1.00 40.03  ? 266 ARG A CB  1 
ATOM   1862 C  CG  . ARG A 1 250 ? 71.887 47.791 54.482 1.00 42.38  ? 266 ARG A CG  1 
ATOM   1863 C  CD  . ARG A 1 250 ? 71.933 47.301 55.907 1.00 46.19  ? 266 ARG A CD  1 
ATOM   1864 N  NE  . ARG A 1 250 ? 72.416 48.330 56.812 1.00 48.99  ? 266 ARG A NE  1 
ATOM   1865 C  CZ  . ARG A 1 250 ? 73.635 48.361 57.327 1.00 52.08  ? 266 ARG A CZ  1 
ATOM   1866 N  NH1 . ARG A 1 250 ? 74.531 47.434 57.033 1.00 51.94  ? 266 ARG A NH1 1 
ATOM   1867 N  NH2 . ARG A 1 250 ? 73.958 49.344 58.162 1.00 58.80  ? 266 ARG A NH2 1 
ATOM   1868 N  N   . LEU A 1 251 ? 70.839 43.439 53.275 1.00 40.40  ? 267 LEU A N   1 
ATOM   1869 C  CA  . LEU A 1 251 ? 69.785 42.603 52.693 1.00 39.06  ? 267 LEU A CA  1 
ATOM   1870 C  C   . LEU A 1 251 ? 68.467 43.009 53.345 1.00 41.20  ? 267 LEU A C   1 
ATOM   1871 O  O   . LEU A 1 251 ? 68.278 42.804 54.547 1.00 39.85  ? 267 LEU A O   1 
ATOM   1872 C  CB  . LEU A 1 251 ? 70.052 41.116 52.905 1.00 41.49  ? 267 LEU A CB  1 
ATOM   1873 C  CG  . LEU A 1 251 ? 68.895 40.235 52.408 1.00 45.26  ? 267 LEU A CG  1 
ATOM   1874 C  CD1 . LEU A 1 251 ? 68.644 40.437 50.921 1.00 40.30  ? 267 LEU A CD1 1 
ATOM   1875 C  CD2 . LEU A 1 251 ? 69.142 38.747 52.702 1.00 44.80  ? 267 LEU A CD2 1 
ATOM   1876 N  N   . ILE A 1 252 ? 67.573 43.605 52.565 1.00 39.05  ? 268 ILE A N   1 
ATOM   1877 C  CA  . ILE A 1 252 ? 66.304 44.116 53.078 1.00 36.64  ? 268 ILE A CA  1 
ATOM   1878 C  C   . ILE A 1 252 ? 65.221 43.109 52.738 1.00 39.46  ? 268 ILE A C   1 
ATOM   1879 O  O   . ILE A 1 252 ? 65.076 42.723 51.574 1.00 38.03  ? 268 ILE A O   1 
ATOM   1880 C  CB  . ILE A 1 252 ? 65.971 45.495 52.486 1.00 38.43  ? 268 ILE A CB  1 
ATOM   1881 C  CG1 . ILE A 1 252 ? 67.098 46.499 52.777 1.00 43.73  ? 268 ILE A CG1 1 
ATOM   1882 C  CG2 . ILE A 1 252 ? 64.639 46.000 53.053 1.00 39.86  ? 268 ILE A CG2 1 
ATOM   1883 C  CD1 . ILE A 1 252 ? 67.021 47.755 51.912 1.00 41.42  ? 268 ILE A CD1 1 
ATOM   1884 N  N   . ILE A 1 253 ? 64.463 42.679 53.745 1.00 38.39  ? 269 ILE A N   1 
ATOM   1885 C  CA  . ILE A 1 253 ? 63.394 41.704 53.559 1.00 37.24  ? 269 ILE A CA  1 
ATOM   1886 C  C   . ILE A 1 253 ? 62.051 42.369 53.843 1.00 41.02  ? 269 ILE A C   1 
ATOM   1887 O  O   . ILE A 1 253 ? 61.787 42.796 54.975 1.00 39.74  ? 269 ILE A O   1 
ATOM   1888 C  CB  . ILE A 1 253 ? 63.586 40.470 54.446 1.00 39.40  ? 269 ILE A CB  1 
ATOM   1889 C  CG1 . ILE A 1 253 ? 64.986 39.883 54.230 1.00 39.54  ? 269 ILE A CG1 1 
ATOM   1890 C  CG2 . ILE A 1 253 ? 62.493 39.415 54.144 1.00 38.36  ? 269 ILE A CG2 1 
ATOM   1891 C  CD1 . ILE A 1 253 ? 65.532 39.207 55.455 1.00 48.50  ? 269 ILE A CD1 1 
ATOM   1892 N  N   . LEU A 1 254 ? 61.196 42.431 52.820 1.00 37.82  ? 270 LEU A N   1 
ATOM   1893 C  CA  . LEU A 1 254 ? 59.827 42.930 52.942 1.00 37.13  ? 270 LEU A CA  1 
ATOM   1894 C  C   . LEU A 1 254 ? 58.849 41.765 52.890 1.00 40.12  ? 270 LEU A C   1 
ATOM   1895 O  O   . LEU A 1 254 ? 58.991 40.873 52.050 1.00 38.64  ? 270 LEU A O   1 
ATOM   1896 C  CB  . LEU A 1 254 ? 59.492 43.921 51.820 1.00 38.14  ? 270 LEU A CB  1 
ATOM   1897 C  CG  . LEU A 1 254 ? 60.518 44.984 51.416 1.00 46.20  ? 270 LEU A CG  1 
ATOM   1898 C  CD1 . LEU A 1 254 ? 59.948 45.910 50.350 1.00 45.36  ? 270 LEU A CD1 1 
ATOM   1899 C  CD2 . LEU A 1 254 ? 60.913 45.788 52.628 1.00 46.56  ? 270 LEU A CD2 1 
ATOM   1900 N  N   . GLN A 1 255 ? 57.842 41.784 53.770 1.00 39.30  ? 271 GLN A N   1 
ATOM   1901 C  CA  . GLN A 1 255 ? 56.831 40.734 53.788 1.00 40.19  ? 271 GLN A CA  1 
ATOM   1902 C  C   . GLN A 1 255 ? 55.453 41.349 53.942 1.00 40.71  ? 271 GLN A C   1 
ATOM   1903 O  O   . GLN A 1 255 ? 55.223 42.152 54.853 1.00 39.11  ? 271 GLN A O   1 
ATOM   1904 C  CB  . GLN A 1 255 ? 57.076 39.724 54.918 1.00 41.74  ? 271 GLN A CB  1 
ATOM   1905 C  CG  . GLN A 1 255 ? 58.368 38.955 54.750 1.00 43.49  ? 271 GLN A CG  1 
ATOM   1906 C  CD  . GLN A 1 255 ? 58.565 37.923 55.836 1.00 50.73  ? 271 GLN A CD  1 
ATOM   1907 O  OE1 . GLN A 1 255 ? 57.895 36.895 55.852 1.00 48.86  ? 271 GLN A OE1 1 
ATOM   1908 N  NE2 . GLN A 1 255 ? 59.467 38.209 56.774 1.00 52.50  ? 271 GLN A NE2 1 
ATOM   1909 N  N   . TYR A 1 256 ? 54.543 40.940 53.059 1.00 38.25  ? 272 TYR A N   1 
ATOM   1910 C  CA  . TYR A 1 256 ? 53.149 41.362 53.075 1.00 39.43  ? 272 TYR A CA  1 
ATOM   1911 C  C   . TYR A 1 256 ? 52.276 40.126 52.935 1.00 41.97  ? 272 TYR A C   1 
ATOM   1912 O  O   . TYR A 1 256 ? 52.443 39.349 51.990 1.00 41.57  ? 272 TYR A O   1 
ATOM   1913 C  CB  . TYR A 1 256 ? 52.874 42.357 51.947 1.00 37.33  ? 272 TYR A CB  1 
ATOM   1914 C  CG  . TYR A 1 256 ? 51.411 42.579 51.624 1.00 37.52  ? 272 TYR A CG  1 
ATOM   1915 C  CD1 . TYR A 1 256 ? 50.632 43.408 52.410 1.00 39.12  ? 272 TYR A CD1 1 
ATOM   1916 C  CD2 . TYR A 1 256 ? 50.821 41.974 50.518 1.00 41.53  ? 272 TYR A CD2 1 
ATOM   1917 C  CE1 . TYR A 1 256 ? 49.289 43.629 52.118 1.00 43.32  ? 272 TYR A CE1 1 
ATOM   1918 C  CE2 . TYR A 1 256 ? 49.469 42.186 50.216 1.00 41.49  ? 272 TYR A CE2 1 
ATOM   1919 C  CZ  . TYR A 1 256 ? 48.718 43.027 51.019 1.00 40.80  ? 272 TYR A CZ  1 
ATOM   1920 O  OH  . TYR A 1 256 ? 47.384 43.257 50.737 1.00 41.40  ? 272 TYR A OH  1 
ATOM   1921 N  N   . ASN A 1 257 ? 51.349 39.935 53.871 1.00 40.64  ? 273 ASN A N   1 
ATOM   1922 C  CA  . ASN A 1 257 ? 50.532 38.721 53.887 1.00 41.22  ? 273 ASN A CA  1 
ATOM   1923 C  C   . ASN A 1 257 ? 49.082 39.115 53.692 1.00 46.14  ? 273 ASN A C   1 
ATOM   1924 O  O   . ASN A 1 257 ? 48.323 39.194 54.654 1.00 42.47  ? 273 ASN A O   1 
ATOM   1925 C  CB  . ASN A 1 257 ? 50.744 37.967 55.160 1.00 45.97  ? 273 ASN A CB  1 
ATOM   1926 C  CG  . ASN A 1 257 ? 52.073 37.233 55.164 1.00 53.25  ? 273 ASN A CG  1 
ATOM   1927 O  OD1 . ASN A 1 257 ? 53.070 37.724 55.689 1.00 59.82  ? 273 ASN A OD1 1 
ATOM   1928 N  ND2 . ASN A 1 257 ? 52.098 36.069 54.543 1.00 53.65  ? 273 ASN A ND2 1 
ATOM   1929 N  N   . GLY A 1 258 ? 48.711 39.368 52.439 1.00 44.06  ? 274 GLY A N   1 
ATOM   1930 C  CA  . GLY A 1 258 ? 47.352 39.713 52.084 1.00 42.78  ? 274 GLY A CA  1 
ATOM   1931 C  C   . GLY A 1 258 ? 46.422 38.537 51.852 1.00 46.12  ? 274 GLY A C   1 
ATOM   1932 O  O   . GLY A 1 258 ? 45.215 38.738 51.730 1.00 45.47  ? 274 GLY A O   1 
ATOM   1933 N  N   . ALA A 1 259 ? 46.943 37.317 51.785 1.00 41.29  ? 275 ALA A N   1 
ATOM   1934 C  CA  . ALA A 1 259 ? 46.143 36.128 51.527 1.00 48.56  ? 275 ALA A CA  1 
ATOM   1935 C  C   . ALA A 1 259 ? 46.187 35.201 52.742 1.00 52.41  ? 275 ALA A C   1 
ATOM   1936 O  O   . ALA A 1 259 ? 46.870 35.469 53.734 1.00 55.28  ? 275 ALA A O   1 
ATOM   1937 C  CB  . ALA A 1 259 ? 46.634 35.419 50.260 1.00 44.68  ? 275 ALA A CB  1 
ATOM   1938 N  N   . LYS A 1 260 ? 45.442 34.097 52.663 1.00 51.31  ? 276 LYS A N   1 
ATOM   1939 C  CA  . LYS A 1 260 ? 45.459 33.106 53.733 1.00 54.15  ? 276 LYS A CA  1 
ATOM   1940 C  C   . LYS A 1 260 ? 46.850 32.502 53.885 1.00 62.39  ? 276 LYS A C   1 
ATOM   1941 O  O   . LYS A 1 260 ? 47.622 32.408 52.924 1.00 54.45  ? 276 LYS A O   1 
ATOM   1942 C  CB  . LYS A 1 260 ? 44.444 31.997 53.451 1.00 67.29  ? 276 LYS A CB  1 
ATOM   1943 C  CG  . LYS A 1 260 ? 43.038 32.496 53.183 1.00 76.56  ? 276 LYS A CG  1 
ATOM   1944 C  CD  . LYS A 1 260 ? 42.434 33.164 54.406 1.00 83.27  ? 276 LYS A CD  1 
ATOM   1945 C  CE  . LYS A 1 260 ? 42.268 32.174 55.551 1.00 89.73  ? 276 LYS A CE  1 
ATOM   1946 N  NZ  . LYS A 1 260 ? 41.691 32.828 56.759 1.00 96.46  ? 276 LYS A NZ  1 
ATOM   1947 N  N   . LYS A 1 261 ? 47.160 32.061 55.109 1.00 61.09  ? 277 LYS A N   1 
ATOM   1948 C  CA  . LYS A 1 261 ? 48.496 31.545 55.392 1.00 64.54  ? 277 LYS A CA  1 
ATOM   1949 C  C   . LYS A 1 261 ? 48.838 30.312 54.563 1.00 65.14  ? 277 LYS A C   1 
ATOM   1950 O  O   . LYS A 1 261 ? 50.013 29.939 54.482 1.00 62.22  ? 277 LYS A O   1 
ATOM   1951 C  CB  . LYS A 1 261 ? 48.638 31.222 56.880 1.00 74.36  ? 277 LYS A CB  1 
ATOM   1952 C  CG  . LYS A 1 261 ? 48.880 32.447 57.754 1.00 85.77  ? 277 LYS A CG  1 
ATOM   1953 C  CD  . LYS A 1 261 ? 48.879 32.089 59.231 1.00 91.10  ? 277 LYS A CD  1 
ATOM   1954 C  CE  . LYS A 1 261 ? 49.528 30.736 59.462 1.00 92.02  ? 277 LYS A CE  1 
ATOM   1955 N  NZ  . LYS A 1 261 ? 48.756 29.924 60.435 1.00 96.03  ? 277 LYS A NZ  1 
ATOM   1956 N  N   . ASP A 1 262 ? 47.848 29.674 53.944 1.00 61.09  ? 278 ASP A N   1 
ATOM   1957 C  CA  . ASP A 1 262 ? 48.106 28.489 53.136 1.00 65.26  ? 278 ASP A CA  1 
ATOM   1958 C  C   . ASP A 1 262 ? 48.557 28.815 51.717 1.00 61.62  ? 278 ASP A C   1 
ATOM   1959 O  O   . ASP A 1 262 ? 48.960 27.896 50.996 1.00 62.28  ? 278 ASP A O   1 
ATOM   1960 C  CB  . ASP A 1 262 ? 46.853 27.617 53.064 1.00 66.34  ? 278 ASP A CB  1 
ATOM   1961 C  CG  . ASP A 1 262 ? 45.593 28.434 52.869 1.00 73.49  ? 278 ASP A CG  1 
ATOM   1962 O  OD1 . ASP A 1 262 ? 44.914 28.737 53.877 1.00 86.94  ? 278 ASP A OD1 1 
ATOM   1963 O  OD2 . ASP A 1 262 ? 45.293 28.795 51.710 1.00 77.23  ? 278 ASP A OD2 1 
ATOM   1964 N  N   . GLN A 1 263 ? 48.485 30.077 51.294 1.00 50.08  ? 279 GLN A N   1 
ATOM   1965 C  CA  . GLN A 1 263 ? 48.885 30.462 49.944 1.00 51.30  ? 279 GLN A CA  1 
ATOM   1966 C  C   . GLN A 1 263 ? 50.387 30.721 49.897 1.00 49.75  ? 279 GLN A C   1 
ATOM   1967 O  O   . GLN A 1 263 ? 50.896 31.566 50.640 1.00 44.42  ? 279 GLN A O   1 
ATOM   1968 C  CB  . GLN A 1 263 ? 48.131 31.708 49.489 1.00 48.94  ? 279 GLN A CB  1 
ATOM   1969 C  CG  . GLN A 1 263 ? 46.629 31.529 49.369 1.00 63.42  ? 279 GLN A CG  1 
ATOM   1970 C  CD  . GLN A 1 263 ? 46.259 30.682 48.169 1.00 69.43  ? 279 GLN A CD  1 
ATOM   1971 O  OE1 . GLN A 1 263 ? 45.633 29.629 48.305 1.00 67.05  ? 279 GLN A OE1 1 
ATOM   1972 N  NE2 . GLN A 1 263 ? 46.653 31.137 46.981 1.00 69.69  ? 279 GLN A NE2 1 
ATOM   1973 N  N   . ALA A 1 264 ? 51.081 30.014 49.012 1.00 43.46  ? 280 ALA A N   1 
ATOM   1974 C  CA  . ALA A 1 264 ? 52.511 30.233 48.839 1.00 43.60  ? 280 ALA A CA  1 
ATOM   1975 C  C   . ALA A 1 264 ? 52.766 31.665 48.364 1.00 40.58  ? 280 ALA A C   1 
ATOM   1976 O  O   . ALA A 1 264 ? 51.984 32.208 47.572 1.00 43.70  ? 280 ALA A O   1 
ATOM   1977 C  CB  . ALA A 1 264 ? 53.087 29.239 47.833 1.00 43.44  ? 280 ALA A CB  1 
ATOM   1978 N  N   . PRO A 1 265 ? 53.842 32.300 48.818 1.00 41.65  ? 281 PRO A N   1 
ATOM   1979 C  CA  . PRO A 1 265 ? 54.093 33.695 48.450 1.00 44.00  ? 281 PRO A CA  1 
ATOM   1980 C  C   . PRO A 1 265 ? 54.760 33.803 47.087 1.00 42.00  ? 281 PRO A C   1 
ATOM   1981 O  O   . PRO A 1 265 ? 55.317 32.842 46.551 1.00 39.87  ? 281 PRO A O   1 
ATOM   1982 C  CB  . PRO A 1 265 ? 55.034 34.189 49.558 1.00 41.02  ? 281 PRO A CB  1 
ATOM   1983 C  CG  . PRO A 1 265 ? 55.789 32.956 49.968 1.00 42.70  ? 281 PRO A CG  1 
ATOM   1984 C  CD  . PRO A 1 265 ? 54.810 31.794 49.808 1.00 42.15  ? 281 PRO A CD  1 
ATOM   1985 N  N   . HIS A 1 266 ? 54.671 35.002 46.524 1.00 39.84  ? 282 HIS A N   1 
ATOM   1986 C  CA  . HIS A 1 266 ? 55.469 35.398 45.374 1.00 36.65  ? 282 HIS A CA  1 
ATOM   1987 C  C   . HIS A 1 266 ? 56.633 36.234 45.879 1.00 39.62  ? 282 HIS A C   1 
ATOM   1988 O  O   . HIS A 1 266 ? 56.450 37.091 46.747 1.00 36.98  ? 282 HIS A O   1 
ATOM   1989 C  CB  . HIS A 1 266 ? 54.641 36.212 44.378 1.00 36.77  ? 282 HIS A CB  1 
ATOM   1990 C  CG  . HIS A 1 266 ? 53.410 35.500 43.907 1.00 41.01  ? 282 HIS A CG  1 
ATOM   1991 N  ND1 . HIS A 1 266 ? 53.367 34.790 42.726 1.00 41.05  ? 282 HIS A ND1 1 
ATOM   1992 C  CD2 . HIS A 1 266 ? 52.181 35.383 44.464 1.00 42.10  ? 282 HIS A CD2 1 
ATOM   1993 C  CE1 . HIS A 1 266 ? 52.166 34.257 42.577 1.00 44.35  ? 282 HIS A CE1 1 
ATOM   1994 N  NE2 . HIS A 1 266 ? 51.426 34.605 43.618 1.00 40.52  ? 282 HIS A NE2 1 
ATOM   1995 N  N   . VAL A 1 267 ? 57.828 35.986 45.345 1.00 36.25  ? 283 VAL A N   1 
ATOM   1996 C  CA  . VAL A 1 267 ? 59.042 36.643 45.817 1.00 33.57  ? 283 VAL A CA  1 
ATOM   1997 C  C   . VAL A 1 267 ? 59.584 37.525 44.697 1.00 34.62  ? 283 VAL A C   1 
ATOM   1998 O  O   . VAL A 1 267 ? 59.724 37.072 43.556 1.00 38.07  ? 283 VAL A O   1 
ATOM   1999 C  CB  . VAL A 1 267 ? 60.114 35.630 46.265 1.00 35.65  ? 283 VAL A CB  1 
ATOM   2000 C  CG1 . VAL A 1 267 ? 61.360 36.366 46.743 1.00 36.55  ? 283 VAL A CG1 1 
ATOM   2001 C  CG2 . VAL A 1 267 ? 59.578 34.711 47.373 1.00 37.43  ? 283 VAL A CG2 1 
ATOM   2002 N  N   . LEU A 1 268 ? 59.893 38.771 45.032 1.00 33.50  ? 284 LEU A N   1 
ATOM   2003 C  CA  . LEU A 1 268 ? 60.579 39.698 44.143 1.00 33.20  ? 284 LEU A CA  1 
ATOM   2004 C  C   . LEU A 1 268 ? 61.976 39.931 44.699 1.00 37.97  ? 284 LEU A C   1 
ATOM   2005 O  O   . LEU A 1 268 ? 62.125 40.246 45.880 1.00 37.60  ? 284 LEU A O   1 
ATOM   2006 C  CB  . LEU A 1 268 ? 59.815 41.033 44.028 1.00 31.33  ? 284 LEU A CB  1 
ATOM   2007 C  CG  . LEU A 1 268 ? 58.322 40.945 43.648 1.00 36.30  ? 284 LEU A CG  1 
ATOM   2008 C  CD1 . LEU A 1 268 ? 57.638 42.319 43.742 1.00 36.82  ? 284 LEU A CD1 1 
ATOM   2009 C  CD2 . LEU A 1 268 ? 58.134 40.351 42.246 1.00 35.29  ? 284 LEU A CD2 1 
ATOM   2010 N  N   . VAL A 1 269 ? 62.993 39.774 43.854 1.00 33.05  ? 285 VAL A N   1 
ATOM   2011 C  CA  . VAL A 1 269 ? 64.389 39.920 44.255 1.00 33.71  ? 285 VAL A CA  1 
ATOM   2012 C  C   . VAL A 1 269 ? 64.978 41.063 43.438 1.00 37.92  ? 285 VAL A C   1 
ATOM   2013 O  O   . VAL A 1 269 ? 64.966 41.022 42.201 1.00 35.38  ? 285 VAL A O   1 
ATOM   2014 C  CB  . VAL A 1 269 ? 65.193 38.622 44.039 1.00 34.77  ? 285 VAL A CB  1 
ATOM   2015 C  CG1 . VAL A 1 269 ? 66.642 38.802 44.497 1.00 35.73  ? 285 VAL A CG1 1 
ATOM   2016 C  CG2 . VAL A 1 269 ? 64.542 37.447 44.767 1.00 37.44  ? 285 VAL A CG2 1 
ATOM   2017 N  N   . GLY A 1 270 ? 65.499 42.076 44.121 1.00 35.54  ? 286 GLY A N   1 
ATOM   2018 C  CA  . GLY A 1 270 ? 65.918 43.263 43.398 1.00 36.70  ? 286 GLY A CA  1 
ATOM   2019 C  C   . GLY A 1 270 ? 67.395 43.522 43.559 1.00 39.97  ? 286 GLY A C   1 
ATOM   2020 O  O   . GLY A 1 270 ? 67.927 43.445 44.670 1.00 36.76  ? 286 GLY A O   1 
ATOM   2021 N  N   . LYS A 1 271 ? 68.080 43.808 42.461 1.00 35.62  ? 287 LYS A N   1 
ATOM   2022 C  CA  . LYS A 1 271 ? 69.484 44.172 42.552 1.00 36.54  ? 287 LYS A CA  1 
ATOM   2023 C  C   . LYS A 1 271 ? 69.586 45.623 43.018 1.00 36.09  ? 287 LYS A C   1 
ATOM   2024 O  O   . LYS A 1 271 ? 69.098 46.532 42.338 1.00 36.92  ? 287 LYS A O   1 
ATOM   2025 C  CB  . LYS A 1 271 ? 70.172 43.973 41.205 1.00 34.86  ? 287 LYS A CB  1 
ATOM   2026 C  CG  . LYS A 1 271 ? 71.529 44.681 41.079 1.00 39.28  ? 287 LYS A CG  1 
ATOM   2027 C  CD  . LYS A 1 271 ? 72.093 44.619 39.633 1.00 37.94  ? 287 LYS A CD  1 
ATOM   2028 C  CE  . LYS A 1 271 ? 73.289 45.555 39.502 1.00 42.74  ? 287 LYS A CE  1 
ATOM   2029 N  NZ  . LYS A 1 271 ? 73.893 45.563 38.138 1.00 53.80  ? 287 LYS A NZ  1 
ATOM   2030 N  N   . GLY A 1 272 ? 70.220 45.841 44.168 1.00 35.69  ? 288 GLY A N   1 
ATOM   2031 C  CA  . GLY A 1 272 ? 70.376 47.188 44.683 1.00 33.42  ? 288 GLY A CA  1 
ATOM   2032 C  C   . GLY A 1 272 ? 71.816 47.636 44.780 1.00 36.83  ? 288 GLY A C   1 
ATOM   2033 O  O   . GLY A 1 272 ? 72.304 47.949 45.870 1.00 38.15  ? 288 GLY A O   1 
ATOM   2034 N  N   . ILE A 1 273 ? 72.525 47.670 43.654 1.00 33.99  ? 289 ILE A N   1 
ATOM   2035 C  CA  . ILE A 1 273 ? 73.897 48.167 43.660 1.00 35.21  ? 289 ILE A CA  1 
ATOM   2036 C  C   . ILE A 1 273 ? 73.789 49.689 43.596 1.00 37.52  ? 289 ILE A C   1 
ATOM   2037 O  O   . ILE A 1 273 ? 73.507 50.267 42.538 1.00 37.84  ? 289 ILE A O   1 
ATOM   2038 C  CB  . ILE A 1 273 ? 74.731 47.596 42.509 1.00 34.77  ? 289 ILE A CB  1 
ATOM   2039 C  CG1 . ILE A 1 273 ? 74.850 46.069 42.637 1.00 38.07  ? 289 ILE A CG1 1 
ATOM   2040 C  CG2 . ILE A 1 273 ? 76.132 48.236 42.472 1.00 37.24  ? 289 ILE A CG2 1 
ATOM   2041 C  CD1 . ILE A 1 273 ? 75.488 45.599 43.954 1.00 36.82  ? 289 ILE A CD1 1 
ATOM   2042 N  N   . THR A 1 274 ? 73.983 50.350 44.744 1.00 37.12  ? 290 THR A N   1 
ATOM   2043 C  CA  . THR A 1 274 ? 73.651 51.773 44.820 1.00 36.83  ? 290 THR A CA  1 
ATOM   2044 C  C   . THR A 1 274 ? 74.639 52.619 44.027 1.00 37.06  ? 290 THR A C   1 
ATOM   2045 O  O   . THR A 1 274 ? 74.309 53.736 43.605 1.00 38.95  ? 290 THR A O   1 
ATOM   2046 C  CB  . THR A 1 274 ? 73.611 52.233 46.272 1.00 39.36  ? 290 THR A CB  1 
ATOM   2047 O  OG1 . THR A 1 274 ? 74.886 51.988 46.869 1.00 38.41  ? 290 THR A OG1 1 
ATOM   2048 C  CG2 . THR A 1 274 ? 72.548 51.483 47.045 1.00 39.59  ? 290 THR A CG2 1 
ATOM   2049 N  N   . PHE A 1 275 ? 75.849 52.117 43.815 1.00 37.25  ? 291 PHE A N   1 
ATOM   2050 C  CA  . PHE A 1 275 ? 76.695 52.668 42.767 1.00 37.91  ? 291 PHE A CA  1 
ATOM   2051 C  C   . PHE A 1 275 ? 77.650 51.587 42.310 1.00 40.32  ? 291 PHE A C   1 
ATOM   2052 O  O   . PHE A 1 275 ? 78.148 50.798 43.121 1.00 39.63  ? 291 PHE A O   1 
ATOM   2053 C  CB  . PHE A 1 275 ? 77.507 53.893 43.185 1.00 37.44  ? 291 PHE A CB  1 
ATOM   2054 C  CG  . PHE A 1 275 ? 78.095 54.624 42.004 1.00 39.29  ? 291 PHE A CG  1 
ATOM   2055 C  CD1 . PHE A 1 275 ? 77.272 55.380 41.168 1.00 40.50  ? 291 PHE A CD1 1 
ATOM   2056 C  CD2 . PHE A 1 275 ? 79.435 54.482 41.683 1.00 40.29  ? 291 PHE A CD2 1 
ATOM   2057 C  CE1 . PHE A 1 275 ? 77.795 56.040 40.050 1.00 37.83  ? 291 PHE A CE1 1 
ATOM   2058 C  CE2 . PHE A 1 275 ? 79.970 55.129 40.564 1.00 39.94  ? 291 PHE A CE2 1 
ATOM   2059 C  CZ  . PHE A 1 275 ? 79.142 55.919 39.750 1.00 38.98  ? 291 PHE A CZ  1 
ATOM   2060 N  N   . ASP A 1 276 ? 77.909 51.561 41.010 1.00 39.91  ? 292 ASP A N   1 
ATOM   2061 C  CA  . ASP A 1 276 ? 78.731 50.514 40.424 1.00 38.24  ? 292 ASP A CA  1 
ATOM   2062 C  C   . ASP A 1 276 ? 79.866 51.203 39.673 1.00 39.21  ? 292 ASP A C   1 
ATOM   2063 O  O   . ASP A 1 276 ? 79.655 51.744 38.582 1.00 39.17  ? 292 ASP A O   1 
ATOM   2064 C  CB  . ASP A 1 276 ? 77.887 49.627 39.503 1.00 42.22  ? 292 ASP A CB  1 
ATOM   2065 C  CG  . ASP A 1 276 ? 78.675 48.480 38.916 1.00 46.28  ? 292 ASP A CG  1 
ATOM   2066 O  OD1 . ASP A 1 276 ? 79.792 48.212 39.416 1.00 42.36  ? 292 ASP A OD1 1 
ATOM   2067 O  OD2 . ASP A 1 276 ? 78.156 47.830 37.974 1.00 42.03  ? 292 ASP A OD2 1 
ATOM   2068 N  N   . THR A 1 277 ? 81.055 51.215 40.279 1.00 39.85  ? 293 THR A N   1 
ATOM   2069 C  CA  . THR A 1 277 ? 82.253 51.688 39.600 1.00 39.46  ? 293 THR A CA  1 
ATOM   2070 C  C   . THR A 1 277 ? 82.857 50.615 38.713 1.00 38.32  ? 293 THR A C   1 
ATOM   2071 O  O   . THR A 1 277 ? 83.780 50.913 37.952 1.00 39.25  ? 293 THR A O   1 
ATOM   2072 C  CB  . THR A 1 277 ? 83.340 52.121 40.595 1.00 40.65  ? 293 THR A CB  1 
ATOM   2073 O  OG1 . THR A 1 277 ? 83.799 50.965 41.318 1.00 36.65  ? 293 THR A OG1 1 
ATOM   2074 C  CG2 . THR A 1 277 ? 82.817 53.205 41.581 1.00 43.69  ? 293 THR A CG2 1 
ATOM   2075 N  N   . GLY A 1 278 ? 82.343 49.390 38.779 1.00 38.85  ? 294 GLY A N   1 
ATOM   2076 C  CA  . GLY A 1 278 ? 83.039 48.234 38.255 1.00 41.53  ? 294 GLY A CA  1 
ATOM   2077 C  C   . GLY A 1 278 ? 83.982 47.568 39.239 1.00 41.01  ? 294 GLY A C   1 
ATOM   2078 O  O   . GLY A 1 278 ? 84.310 46.384 39.060 1.00 42.25  ? 294 GLY A O   1 
ATOM   2079 N  N   . GLY A 1 279 ? 84.414 48.280 40.287 1.00 41.32  ? 295 GLY A N   1 
ATOM   2080 C  CA  . GLY A 1 279 ? 85.410 47.719 41.191 1.00 41.90  ? 295 GLY A CA  1 
ATOM   2081 C  C   . GLY A 1 279 ? 86.799 47.780 40.575 1.00 43.67  ? 295 GLY A C   1 
ATOM   2082 O  O   . GLY A 1 279 ? 87.133 48.707 39.825 1.00 41.38  ? 295 GLY A O   1 
ATOM   2083 N  N   . ILE A 1 280 ? 87.624 46.777 40.903 1.00 38.81  ? 296 ILE A N   1 
ATOM   2084 C  CA  . ILE A 1 280 ? 88.963 46.695 40.314 1.00 43.77  ? 296 ILE A CA  1 
ATOM   2085 C  C   . ILE A 1 280 ? 88.875 46.623 38.790 1.00 45.85  ? 296 ILE A C   1 
ATOM   2086 O  O   . ILE A 1 280 ? 89.710 47.195 38.077 1.00 43.56  ? 296 ILE A O   1 
ATOM   2087 C  CB  . ILE A 1 280 ? 89.740 45.505 40.908 1.00 43.36  ? 296 ILE A CB  1 
ATOM   2088 C  CG1 . ILE A 1 280 ? 90.035 45.743 42.394 1.00 49.27  ? 296 ILE A CG1 1 
ATOM   2089 C  CG2 . ILE A 1 280 ? 91.063 45.266 40.151 1.00 39.26  ? 296 ILE A CG2 1 
ATOM   2090 C  CD1 . ILE A 1 280 ? 90.737 47.077 42.675 1.00 47.54  ? 296 ILE A CD1 1 
ATOM   2091 N  N   . SER A 1 281 ? 87.859 45.926 38.272 1.00 43.80  ? 297 SER A N   1 
ATOM   2092 C  CA  . SER A 1 281 ? 87.508 45.936 36.848 1.00 44.60  ? 297 SER A CA  1 
ATOM   2093 C  C   . SER A 1 281 ? 86.778 47.248 36.534 1.00 41.76  ? 297 SER A C   1 
ATOM   2094 O  O   . SER A 1 281 ? 85.602 47.278 36.166 1.00 41.64  ? 297 SER A O   1 
ATOM   2095 C  CB  . SER A 1 281 ? 86.649 44.716 36.500 1.00 40.40  ? 297 SER A CB  1 
ATOM   2096 O  OG  . SER A 1 281 ? 87.269 43.497 36.894 1.00 40.98  ? 297 SER A OG  1 
ATOM   2097 N  N   . LEU A 1 282 ? 87.518 48.346 36.672 1.00 44.39  ? 298 LEU A N   1 
ATOM   2098 C  CA  . LEU A 1 282 ? 86.924 49.678 36.709 1.00 41.50  ? 298 LEU A CA  1 
ATOM   2099 C  C   . LEU A 1 282 ? 86.268 50.054 35.379 1.00 44.03  ? 298 LEU A C   1 
ATOM   2100 O  O   . LEU A 1 282 ? 86.838 49.840 34.304 1.00 42.26  ? 298 LEU A O   1 
ATOM   2101 C  CB  . LEU A 1 282 ? 88.013 50.706 37.064 1.00 41.54  ? 298 LEU A CB  1 
ATOM   2102 C  CG  . LEU A 1 282 ? 87.543 52.115 37.452 1.00 43.44  ? 298 LEU A CG  1 
ATOM   2103 C  CD1 . LEU A 1 282 ? 86.857 52.103 38.812 1.00 46.76  ? 298 LEU A CD1 1 
ATOM   2104 C  CD2 . LEU A 1 282 ? 88.735 53.101 37.434 1.00 40.50  ? 298 LEU A CD2 1 
ATOM   2105 N  N   . LYS A 1 283 ? 85.078 50.666 35.462 1.00 39.23  ? 299 LYS A N   1 
ATOM   2106 C  CA  . LYS A 1 283 ? 84.409 51.205 34.280 1.00 38.55  ? 299 LYS A CA  1 
ATOM   2107 C  C   . LYS A 1 283 ? 85.133 52.431 33.723 1.00 45.74  ? 299 LYS A C   1 
ATOM   2108 O  O   . LYS A 1 283 ? 85.863 53.128 34.443 1.00 42.55  ? 299 LYS A O   1 
ATOM   2109 C  CB  . LYS A 1 283 ? 82.971 51.608 34.600 1.00 40.22  ? 299 LYS A CB  1 
ATOM   2110 C  CG  . LYS A 1 283 ? 82.058 50.438 34.974 1.00 39.32  ? 299 LYS A CG  1 
ATOM   2111 C  CD  . LYS A 1 283 ? 80.734 50.968 35.510 1.00 42.29  ? 299 LYS A CD  1 
ATOM   2112 C  CE  . LYS A 1 283 ? 79.778 49.826 35.908 1.00 44.26  ? 299 LYS A CE  1 
ATOM   2113 N  NZ  . LYS A 1 283 ? 79.349 49.003 34.737 1.00 47.43  ? 299 LYS A NZ  1 
ATOM   2114 N  N   . PRO A 1 284 ? 84.923 52.734 32.442 1.00 47.02  ? 300 PRO A N   1 
ATOM   2115 C  CA  . PRO A 1 284 ? 85.380 54.021 31.910 1.00 49.83  ? 300 PRO A CA  1 
ATOM   2116 C  C   . PRO A 1 284 ? 84.596 55.161 32.542 1.00 41.95  ? 300 PRO A C   1 
ATOM   2117 O  O   . PRO A 1 284 ? 83.497 54.982 33.081 1.00 43.80  ? 300 PRO A O   1 
ATOM   2118 C  CB  . PRO A 1 284 ? 85.103 53.915 30.404 1.00 49.65  ? 300 PRO A CB  1 
ATOM   2119 C  CG  . PRO A 1 284 ? 84.025 52.889 30.284 1.00 51.39  ? 300 PRO A CG  1 
ATOM   2120 C  CD  . PRO A 1 284 ? 84.236 51.916 31.424 1.00 49.63  ? 300 PRO A CD  1 
ATOM   2121 N  N   . GLY A 1 285 ? 85.187 56.355 32.471 1.00 45.54  ? 301 GLY A N   1 
ATOM   2122 C  CA  . GLY A 1 285 ? 84.572 57.509 33.103 1.00 46.19  ? 301 GLY A CA  1 
ATOM   2123 C  C   . GLY A 1 285 ? 83.322 58.000 32.395 1.00 47.67  ? 301 GLY A C   1 
ATOM   2124 O  O   . GLY A 1 285 ? 82.380 58.461 33.045 1.00 42.92  ? 301 GLY A O   1 
ATOM   2125 N  N   . LEU A 1 286 ? 83.294 57.915 31.065 1.00 46.17  ? 302 LEU A N   1 
ATOM   2126 C  CA  . LEU A 1 286 ? 82.201 58.507 30.300 1.00 47.69  ? 302 LEU A CA  1 
ATOM   2127 C  C   . LEU A 1 286 ? 80.860 57.898 30.704 1.00 47.80  ? 302 LEU A C   1 
ATOM   2128 O  O   . LEU A 1 286 ? 80.680 56.675 30.639 1.00 49.48  ? 302 LEU A O   1 
ATOM   2129 C  CB  . LEU A 1 286 ? 82.441 58.307 28.804 1.00 53.48  ? 302 LEU A CB  1 
ATOM   2130 C  CG  . LEU A 1 286 ? 81.330 58.868 27.911 1.00 58.60  ? 302 LEU A CG  1 
ATOM   2131 C  CD1 . LEU A 1 286 ? 81.268 60.388 28.090 1.00 48.95  ? 302 LEU A CD1 1 
ATOM   2132 C  CD2 . LEU A 1 286 ? 81.533 58.478 26.449 1.00 60.33  ? 302 LEU A CD2 1 
ATOM   2133 N  N   . GLY A 1 287 ? 79.916 58.755 31.107 1.00 45.84  ? 303 GLY A N   1 
ATOM   2134 C  CA  . GLY A 1 287 ? 78.593 58.315 31.499 1.00 46.08  ? 303 GLY A CA  1 
ATOM   2135 C  C   . GLY A 1 287 ? 78.511 57.495 32.765 1.00 43.08  ? 303 GLY A C   1 
ATOM   2136 O  O   . GLY A 1 287 ? 77.454 56.925 33.051 1.00 40.59  ? 303 GLY A O   1 
ATOM   2137 N  N   . MET A 1 288 ? 79.573 57.436 33.572 1.00 40.47  ? 304 MET A N   1 
ATOM   2138 C  CA  . MET A 1 288 ? 79.492 56.524 34.707 1.00 41.93  ? 304 MET A CA  1 
ATOM   2139 C  C   . MET A 1 288 ? 78.592 57.077 35.811 1.00 42.36  ? 304 MET A C   1 
ATOM   2140 O  O   . MET A 1 288 ? 78.174 56.304 36.680 1.00 40.26  ? 304 MET A O   1 
ATOM   2141 C  CB  . MET A 1 288 ? 80.912 56.139 35.146 1.00 43.48  ? 304 MET A CB  1 
ATOM   2142 C  CG  . MET A 1 288 ? 81.056 55.010 36.194 1.00 45.47  ? 304 MET A CG  1 
ATOM   2143 S  SD  . MET A 1 288 ? 82.272 55.165 37.535 1.00 42.87  ? 304 MET A SD  1 
ATOM   2144 C  CE  . MET A 1 288 ? 83.797 55.205 36.554 1.00 41.02  ? 304 MET A CE  1 
ATOM   2145 N  N   . ASP A 1 289 ? 78.183 58.356 35.719 1.00 39.27  ? 305 ASP A N   1 
ATOM   2146 C  CA  . ASP A 1 289 ? 77.165 58.877 36.635 1.00 40.41  ? 305 ASP A CA  1 
ATOM   2147 C  C   . ASP A 1 289 ? 75.858 58.094 36.544 1.00 45.38  ? 305 ASP A C   1 
ATOM   2148 O  O   . ASP A 1 289 ? 75.112 58.020 37.531 1.00 39.93  ? 305 ASP A O   1 
ATOM   2149 C  CB  . ASP A 1 289 ? 76.873 60.363 36.366 1.00 42.28  ? 305 ASP A CB  1 
ATOM   2150 C  CG  . ASP A 1 289 ? 76.180 60.591 35.030 1.00 46.01  ? 305 ASP A CG  1 
ATOM   2151 O  OD1 . ASP A 1 289 ? 76.881 60.517 34.002 1.00 42.93  ? 305 ASP A OD1 1 
ATOM   2152 O  OD2 . ASP A 1 289 ? 74.944 60.820 35.003 1.00 46.13  ? 305 ASP A OD2 1 
ATOM   2153 N  N   . GLU A 1 290 ? 75.561 57.482 35.388 1.00 38.22  ? 306 GLU A N   1 
ATOM   2154 C  CA  . GLU A 1 290 ? 74.305 56.737 35.333 1.00 38.87  ? 306 GLU A CA  1 
ATOM   2155 C  C   . GLU A 1 290 ? 74.350 55.420 36.092 1.00 40.03  ? 306 GLU A C   1 
ATOM   2156 O  O   . GLU A 1 290 ? 73.318 54.747 36.194 1.00 38.73  ? 306 GLU A O   1 
ATOM   2157 C  CB  . GLU A 1 290 ? 73.872 56.511 33.881 1.00 45.56  ? 306 GLU A CB  1 
ATOM   2158 C  CG  . GLU A 1 290 ? 73.963 57.790 33.055 1.00 45.09  ? 306 GLU A CG  1 
ATOM   2159 C  CD  . GLU A 1 290 ? 73.830 57.560 31.559 1.00 60.73  ? 306 GLU A CD  1 
ATOM   2160 O  OE1 . GLU A 1 290 ? 73.237 56.531 31.147 1.00 54.60  ? 306 GLU A OE1 1 
ATOM   2161 O  OE2 . GLU A 1 290 ? 74.357 58.406 30.800 1.00 64.36  ? 306 GLU A OE2 1 
ATOM   2162 N  N   . MET A 1 291 ? 75.499 55.053 36.653 1.00 40.98  ? 307 MET A N   1 
ATOM   2163 C  CA  . MET A 1 291 ? 75.577 53.854 37.469 1.00 39.14  ? 307 MET A CA  1 
ATOM   2164 C  C   . MET A 1 291 ? 74.867 54.011 38.816 1.00 37.90  ? 307 MET A C   1 
ATOM   2165 O  O   . MET A 1 291 ? 74.742 53.025 39.546 1.00 40.30  ? 307 MET A O   1 
ATOM   2166 C  CB  . MET A 1 291 ? 77.052 53.485 37.644 1.00 37.55  ? 307 MET A CB  1 
ATOM   2167 C  CG  . MET A 1 291 ? 77.723 52.908 36.382 1.00 43.56  ? 307 MET A CG  1 
ATOM   2168 S  SD  . MET A 1 291 ? 76.729 51.729 35.417 1.00 49.07  ? 307 MET A SD  1 
ATOM   2169 C  CE  . MET A 1 291 ? 75.985 52.789 34.173 1.00 55.97  ? 307 MET A CE  1 
ATOM   2170 N  N   . LYS A 1 292 ? 74.400 55.216 39.171 1.00 40.54  ? 308 LYS A N   1 
ATOM   2171 C  CA  . LYS A 1 292 ? 73.495 55.337 40.314 1.00 39.40  ? 308 LYS A CA  1 
ATOM   2172 C  C   . LYS A 1 292 ? 72.162 54.656 40.054 1.00 41.10  ? 308 LYS A C   1 
ATOM   2173 O  O   . LYS A 1 292 ? 71.391 54.433 41.004 1.00 37.11  ? 308 LYS A O   1 
ATOM   2174 C  CB  . LYS A 1 292 ? 73.255 56.807 40.659 1.00 36.97  ? 308 LYS A CB  1 
ATOM   2175 C  CG  . LYS A 1 292 ? 72.431 57.569 39.618 1.00 36.13  ? 308 LYS A CG  1 
ATOM   2176 C  CD  . LYS A 1 292 ? 72.109 59.000 40.120 1.00 35.39  ? 308 LYS A CD  1 
ATOM   2177 C  CE  . LYS A 1 292 ? 71.273 59.770 39.093 1.00 39.82  ? 308 LYS A CE  1 
ATOM   2178 N  NZ  . LYS A 1 292 ? 70.950 61.178 39.529 1.00 38.00  ? 308 LYS A NZ  1 
ATOM   2179 N  N   . PHE A 1 293 ? 71.874 54.334 38.790 1.00 39.43  ? 309 PHE A N   1 
ATOM   2180 C  CA  . PHE A 1 293 ? 70.663 53.606 38.426 1.00 41.76  ? 309 PHE A CA  1 
ATOM   2181 C  C   . PHE A 1 293 ? 70.833 52.091 38.554 1.00 38.21  ? 309 PHE A C   1 
ATOM   2182 O  O   . PHE A 1 293 ? 69.890 51.339 38.246 1.00 38.43  ? 309 PHE A O   1 
ATOM   2183 C  CB  . PHE A 1 293 ? 70.233 53.986 36.994 1.00 36.76  ? 309 PHE A CB  1 
ATOM   2184 C  CG  . PHE A 1 293 ? 69.894 55.463 36.813 1.00 39.45  ? 309 PHE A CG  1 
ATOM   2185 C  CD1 . PHE A 1 293 ? 68.912 56.079 37.587 1.00 39.32  ? 309 PHE A CD1 1 
ATOM   2186 C  CD2 . PHE A 1 293 ? 70.545 56.222 35.851 1.00 41.69  ? 309 PHE A CD2 1 
ATOM   2187 C  CE1 . PHE A 1 293 ? 68.609 57.441 37.418 1.00 38.02  ? 309 PHE A CE1 1 
ATOM   2188 C  CE2 . PHE A 1 293 ? 70.248 57.585 35.671 1.00 40.55  ? 309 PHE A CE2 1 
ATOM   2189 C  CZ  . PHE A 1 293 ? 69.283 58.194 36.459 1.00 39.08  ? 309 PHE A CZ  1 
ATOM   2190 N  N   . ASP A 1 294 ? 72.007 51.620 39.011 1.00 34.70  ? 310 ASP A N   1 
ATOM   2191 C  CA  . ASP A 1 294 ? 72.271 50.193 39.156 1.00 36.83  ? 310 ASP A CA  1 
ATOM   2192 C  C   . ASP A 1 294 ? 71.551 49.561 40.335 1.00 36.74  ? 310 ASP A C   1 
ATOM   2193 O  O   . ASP A 1 294 ? 71.667 48.357 40.565 1.00 38.01  ? 310 ASP A O   1 
ATOM   2194 C  CB  . ASP A 1 294 ? 73.773 49.953 39.283 1.00 40.17  ? 310 ASP A CB  1 
ATOM   2195 C  CG  . ASP A 1 294 ? 74.220 48.754 38.505 1.00 56.86  ? 310 ASP A CG  1 
ATOM   2196 O  OD1 . ASP A 1 294 ? 73.654 48.525 37.402 1.00 47.97  ? 310 ASP A OD1 1 
ATOM   2197 O  OD2 . ASP A 1 294 ? 75.126 48.048 39.017 1.00 50.23  ? 310 ASP A OD2 1 
ATOM   2198 N  N   . MET A 1 295 ? 70.842 50.355 41.112 1.00 35.22  ? 311 MET A N   1 
ATOM   2199 C  CA  . MET A 1 295 ? 69.905 49.895 42.126 1.00 35.79  ? 311 MET A CA  1 
ATOM   2200 C  C   . MET A 1 295 ? 68.449 49.997 41.709 1.00 36.09  ? 311 MET A C   1 
ATOM   2201 O  O   . MET A 1 295 ? 67.569 49.798 42.552 1.00 34.40  ? 311 MET A O   1 
ATOM   2202 C  CB  . MET A 1 295 ? 70.233 50.639 43.435 1.00 35.29  ? 311 MET A CB  1 
ATOM   2203 C  CG  . MET A 1 295 ? 70.279 52.090 43.089 1.00 41.17  ? 311 MET A CG  1 
ATOM   2204 S  SD  . MET A 1 295 ? 68.852 53.052 42.707 1.00 39.49  ? 311 MET A SD  1 
ATOM   2205 C  CE  . MET A 1 295 ? 67.672 52.683 44.020 1.00 36.90  ? 311 MET A CE  1 
ATOM   2206 N  N   . CYS A 1 296 ? 68.172 50.239 40.420 1.00 34.49  ? 312 CYS A N   1 
ATOM   2207 C  CA  . CYS A 1 296 ? 66.778 50.365 39.990 1.00 36.48  ? 312 CYS A CA  1 
ATOM   2208 C  C   . CYS A 1 296 ? 66.007 49.048 40.122 1.00 37.10  ? 312 CYS A C   1 
ATOM   2209 O  O   . CYS A 1 296 ? 64.779 49.066 40.271 1.00 36.76  ? 312 CYS A O   1 
ATOM   2210 C  CB  . CYS A 1 296 ? 66.709 50.885 38.552 1.00 38.22  ? 312 CYS A CB  1 
ATOM   2211 S  SG  . CYS A 1 296 ? 67.021 52.672 38.442 1.00 39.73  ? 312 CYS A SG  1 
ATOM   2212 N  N   . GLY A 1 297 ? 66.689 47.906 40.065 1.00 37.40  ? 313 GLY A N   1 
ATOM   2213 C  CA  . GLY A 1 297 ? 66.021 46.647 40.331 1.00 34.50  ? 313 GLY A CA  1 
ATOM   2214 C  C   . GLY A 1 297 ? 65.394 46.636 41.710 1.00 38.40  ? 313 GLY A C   1 
ATOM   2215 O  O   . GLY A 1 297 ? 64.190 46.389 41.857 1.00 36.08  ? 313 GLY A O   1 
ATOM   2216 N  N   . ALA A 1 298 ? 66.212 46.904 42.735 1.00 35.20  ? 314 ALA A N   1 
ATOM   2217 C  CA  . ALA A 1 298 ? 65.696 47.017 44.096 1.00 36.32  ? 314 ALA A CA  1 
ATOM   2218 C  C   . ALA A 1 298 ? 64.657 48.128 44.208 1.00 36.91  ? 314 ALA A C   1 
ATOM   2219 O  O   . ALA A 1 298 ? 63.637 47.963 44.885 1.00 37.41  ? 314 ALA A O   1 
ATOM   2220 C  CB  . ALA A 1 298 ? 66.847 47.277 45.072 1.00 34.17  ? 314 ALA A CB  1 
ATOM   2221 N  N   . ALA A 1 299 ? 64.906 49.271 43.568 1.00 32.94  ? 315 ALA A N   1 
ATOM   2222 C  CA  . ALA A 1 299 ? 63.917 50.348 43.592 1.00 36.62  ? 315 ALA A CA  1 
ATOM   2223 C  C   . ALA A 1 299 ? 62.567 49.879 43.058 1.00 34.47  ? 315 ALA A C   1 
ATOM   2224 O  O   . ALA A 1 299 ? 61.518 50.268 43.580 1.00 34.48  ? 315 ALA A O   1 
ATOM   2225 C  CB  . ALA A 1 299 ? 64.414 51.549 42.783 1.00 33.35  ? 315 ALA A CB  1 
ATOM   2226 N  N   . SER A 1 300 ? 62.564 49.057 42.002 1.00 32.54  ? 316 SER A N   1 
ATOM   2227 C  CA  . SER A 1 300 ? 61.282 48.592 41.479 1.00 33.99  ? 316 SER A CA  1 
ATOM   2228 C  C   . SER A 1 300 ? 60.589 47.617 42.421 1.00 38.27  ? 316 SER A C   1 
ATOM   2229 O  O   . SER A 1 300 ? 59.360 47.495 42.357 1.00 36.48  ? 316 SER A O   1 
ATOM   2230 C  CB  . SER A 1 300 ? 61.450 47.941 40.093 1.00 36.03  ? 316 SER A CB  1 
ATOM   2231 O  OG  . SER A 1 300 ? 62.030 46.660 40.202 1.00 37.88  ? 316 SER A OG  1 
ATOM   2232 N  N   . VAL A 1 301 ? 61.336 46.927 43.289 1.00 35.77  ? 317 VAL A N   1 
ATOM   2233 C  CA  . VAL A 1 301 ? 60.677 46.113 44.309 1.00 32.39  ? 317 VAL A CA  1 
ATOM   2234 C  C   . VAL A 1 301 ? 59.993 47.014 45.334 1.00 35.56  ? 317 VAL A C   1 
ATOM   2235 O  O   . VAL A 1 301 ? 58.845 46.763 45.724 1.00 36.50  ? 317 VAL A O   1 
ATOM   2236 C  CB  . VAL A 1 301 ? 61.669 45.140 44.978 1.00 36.19  ? 317 VAL A CB  1 
ATOM   2237 C  CG1 . VAL A 1 301 ? 60.978 44.355 46.110 1.00 36.41  ? 317 VAL A CG1 1 
ATOM   2238 C  CG2 . VAL A 1 301 ? 62.256 44.160 43.956 1.00 38.66  ? 317 VAL A CG2 1 
ATOM   2239 N  N   . PHE A 1 302 ? 60.677 48.076 45.783 1.00 37.62  ? 318 PHE A N   1 
ATOM   2240 C  CA  . PHE A 1 302 ? 60.021 49.106 46.597 1.00 38.91  ? 318 PHE A CA  1 
ATOM   2241 C  C   . PHE A 1 302 ? 58.725 49.582 45.946 1.00 38.86  ? 318 PHE A C   1 
ATOM   2242 O  O   . PHE A 1 302 ? 57.669 49.654 46.592 1.00 36.48  ? 318 PHE A O   1 
ATOM   2243 C  CB  . PHE A 1 302 ? 60.949 50.317 46.786 1.00 35.13  ? 318 PHE A CB  1 
ATOM   2244 C  CG  . PHE A 1 302 ? 61.847 50.252 47.989 1.00 41.22  ? 318 PHE A CG  1 
ATOM   2245 C  CD1 . PHE A 1 302 ? 61.344 50.476 49.254 1.00 47.33  ? 318 PHE A CD1 1 
ATOM   2246 C  CD2 . PHE A 1 302 ? 63.220 50.047 47.843 1.00 38.18  ? 318 PHE A CD2 1 
ATOM   2247 C  CE1 . PHE A 1 302 ? 62.180 50.455 50.371 1.00 51.84  ? 318 PHE A CE1 1 
ATOM   2248 C  CE2 . PHE A 1 302 ? 64.058 50.026 48.948 1.00 41.46  ? 318 PHE A CE2 1 
ATOM   2249 C  CZ  . PHE A 1 302 ? 63.540 50.229 50.215 1.00 46.61  ? 318 PHE A CZ  1 
ATOM   2250 N  N   . GLY A 1 303 ? 58.799 49.946 44.664 1.00 34.63  ? 319 GLY A N   1 
ATOM   2251 C  CA  . GLY A 1 303 ? 57.645 50.557 44.007 1.00 34.93  ? 319 GLY A CA  1 
ATOM   2252 C  C   . GLY A 1 303 ? 56.489 49.591 43.827 1.00 36.19  ? 319 GLY A C   1 
ATOM   2253 O  O   . GLY A 1 303 ? 55.321 49.963 44.005 1.00 36.83  ? 319 GLY A O   1 
ATOM   2254 N  N   . THR A 1 304 ? 56.795 48.339 43.469 1.00 33.33  ? 320 THR A N   1 
ATOM   2255 C  CA  . THR A 1 304 ? 55.750 47.324 43.357 1.00 34.46  ? 320 THR A CA  1 
ATOM   2256 C  C   . THR A 1 304 ? 55.087 47.073 44.707 1.00 35.25  ? 320 THR A C   1 
ATOM   2257 O  O   . THR A 1 304 ? 53.856 46.988 44.796 1.00 36.04  ? 320 THR A O   1 
ATOM   2258 C  CB  . THR A 1 304 ? 56.321 46.024 42.781 1.00 36.04  ? 320 THR A CB  1 
ATOM   2259 O  OG1 . THR A 1 304 ? 56.970 46.308 41.534 1.00 37.53  ? 320 THR A OG1 1 
ATOM   2260 C  CG2 . THR A 1 304 ? 55.199 44.982 42.557 1.00 35.29  ? 320 THR A CG2 1 
ATOM   2261 N  N   . PHE A 1 305 ? 55.878 46.971 45.775 1.00 32.90  ? 321 PHE A N   1 
ATOM   2262 C  CA  . PHE A 1 305 ? 55.267 46.875 47.104 1.00 34.68  ? 321 PHE A CA  1 
ATOM   2263 C  C   . PHE A 1 305 ? 54.391 48.086 47.398 1.00 36.96  ? 321 PHE A C   1 
ATOM   2264 O  O   . PHE A 1 305 ? 53.276 47.944 47.923 1.00 36.74  ? 321 PHE A O   1 
ATOM   2265 C  CB  . PHE A 1 305 ? 56.345 46.722 48.186 1.00 32.29  ? 321 PHE A CB  1 
ATOM   2266 C  CG  . PHE A 1 305 ? 56.560 45.300 48.632 1.00 34.92  ? 321 PHE A CG  1 
ATOM   2267 C  CD1 . PHE A 1 305 ? 57.391 44.449 47.906 1.00 32.65  ? 321 PHE A CD1 1 
ATOM   2268 C  CD2 . PHE A 1 305 ? 55.921 44.801 49.764 1.00 35.65  ? 321 PHE A CD2 1 
ATOM   2269 C  CE1 . PHE A 1 305 ? 57.595 43.127 48.303 1.00 36.65  ? 321 PHE A CE1 1 
ATOM   2270 C  CE2 . PHE A 1 305 ? 56.128 43.476 50.172 1.00 35.34  ? 321 PHE A CE2 1 
ATOM   2271 C  CZ  . PHE A 1 305 ? 56.960 42.638 49.439 1.00 34.79  ? 321 PHE A CZ  1 
ATOM   2272 N  N   . ARG A 1 306 ? 54.876 49.291 47.075 1.00 34.70  ? 322 ARG A N   1 
ATOM   2273 C  CA  . ARG A 1 306 ? 54.098 50.490 47.366 1.00 39.24  ? 322 ARG A CA  1 
ATOM   2274 C  C   . ARG A 1 306 ? 52.721 50.423 46.697 1.00 40.78  ? 322 ARG A C   1 
ATOM   2275 O  O   . ARG A 1 306 ? 51.699 50.768 47.310 1.00 38.58  ? 322 ARG A O   1 
ATOM   2276 C  CB  . ARG A 1 306 ? 54.891 51.733 46.929 1.00 37.03  ? 322 ARG A CB  1 
ATOM   2277 C  CG  . ARG A 1 306 ? 54.101 53.055 47.010 1.00 37.24  ? 322 ARG A CG  1 
ATOM   2278 C  CD  . ARG A 1 306 ? 53.675 53.360 48.441 1.00 37.67  ? 322 ARG A CD  1 
ATOM   2279 N  NE  . ARG A 1 306 ? 52.993 54.648 48.537 1.00 41.53  ? 322 ARG A NE  1 
ATOM   2280 C  CZ  . ARG A 1 306 ? 51.757 54.846 48.093 1.00 43.46  ? 322 ARG A CZ  1 
ATOM   2281 N  NH1 . ARG A 1 306 ? 51.076 53.876 47.507 1.00 38.20  ? 322 ARG A NH1 1 
ATOM   2282 N  NH2 . ARG A 1 306 ? 51.201 56.049 48.218 1.00 41.72  ? 322 ARG A NH2 1 
ATOM   2283 N  N   . ALA A 1 307 ? 52.667 49.945 45.449 1.00 34.71  ? 323 ALA A N   1 
ATOM   2284 C  CA  . ALA A 1 307 ? 51.383 49.844 44.757 1.00 38.52  ? 323 ALA A CA  1 
ATOM   2285 C  C   . ALA A 1 307 ? 50.507 48.751 45.362 1.00 39.04  ? 323 ALA A C   1 
ATOM   2286 O  O   . ALA A 1 307 ? 49.300 48.959 45.574 1.00 38.03  ? 323 ALA A O   1 
ATOM   2287 C  CB  . ALA A 1 307 ? 51.611 49.601 43.260 1.00 36.19  ? 323 ALA A CB  1 
ATOM   2288 N  N   . VAL A 1 308 ? 51.097 47.588 45.668 1.00 36.89  ? 324 VAL A N   1 
ATOM   2289 C  CA  . VAL A 1 308 ? 50.332 46.470 46.224 1.00 36.37  ? 324 VAL A CA  1 
ATOM   2290 C  C   . VAL A 1 308 ? 49.756 46.837 47.583 1.00 36.81  ? 324 VAL A C   1 
ATOM   2291 O  O   . VAL A 1 308 ? 48.623 46.466 47.924 1.00 39.55  ? 324 VAL A O   1 
ATOM   2292 C  CB  . VAL A 1 308 ? 51.222 45.212 46.317 1.00 34.01  ? 324 VAL A CB  1 
ATOM   2293 C  CG1 . VAL A 1 308 ? 50.520 44.109 47.120 1.00 38.35  ? 324 VAL A CG1 1 
ATOM   2294 C  CG2 . VAL A 1 308 ? 51.590 44.694 44.923 1.00 37.68  ? 324 VAL A CG2 1 
ATOM   2295 N  N   . LEU A 1 309 ? 50.537 47.553 48.391 1.00 35.92  ? 325 LEU A N   1 
ATOM   2296 C  CA  . LEU A 1 309 ? 50.097 47.914 49.730 1.00 37.47  ? 325 LEU A CA  1 
ATOM   2297 C  C   . LEU A 1 309 ? 48.920 48.882 49.673 1.00 40.32  ? 325 LEU A C   1 
ATOM   2298 O  O   . LEU A 1 309 ? 48.009 48.810 50.505 1.00 41.17  ? 325 LEU A O   1 
ATOM   2299 C  CB  . LEU A 1 309 ? 51.259 48.537 50.503 1.00 38.52  ? 325 LEU A CB  1 
ATOM   2300 C  CG  . LEU A 1 309 ? 52.382 47.561 50.867 1.00 41.38  ? 325 LEU A CG  1 
ATOM   2301 C  CD1 . LEU A 1 309 ? 53.629 48.358 51.243 1.00 35.92  ? 325 LEU A CD1 1 
ATOM   2302 C  CD2 . LEU A 1 309 ? 51.935 46.652 52.014 1.00 40.57  ? 325 LEU A CD2 1 
ATOM   2303 N  N   . GLU A 1 310 ? 48.945 49.808 48.713 1.00 36.77  ? 326 GLU A N   1 
ATOM   2304 C  CA  . GLU A 1 310 ? 47.828 50.729 48.515 1.00 39.36  ? 326 GLU A CA  1 
ATOM   2305 C  C   . GLU A 1 310 ? 46.576 49.991 48.050 1.00 42.81  ? 326 GLU A C   1 
ATOM   2306 O  O   . GLU A 1 310 ? 45.468 50.289 48.508 1.00 42.42  ? 326 GLU A O   1 
ATOM   2307 C  CB  . GLU A 1 310 ? 48.230 51.811 47.510 1.00 37.45  ? 326 GLU A CB  1 
ATOM   2308 C  CG  . GLU A 1 310 ? 47.122 52.784 47.108 1.00 43.17  ? 326 GLU A CG  1 
ATOM   2309 C  CD  . GLU A 1 310 ? 47.615 53.860 46.141 1.00 43.92  ? 326 GLU A CD  1 
ATOM   2310 O  OE1 . GLU A 1 310 ? 46.778 54.482 45.451 1.00 41.87  ? 326 GLU A OE1 1 
ATOM   2311 O  OE2 . GLU A 1 310 ? 48.849 54.094 46.081 1.00 40.41  ? 326 GLU A OE2 1 
ATOM   2312 N  N   . LEU A 1 311 ? 46.727 49.027 47.149 1.00 38.38  ? 327 LEU A N   1 
ATOM   2313 C  CA  . LEU A 1 311 ? 45.572 48.291 46.644 1.00 41.85  ? 327 LEU A CA  1 
ATOM   2314 C  C   . LEU A 1 311 ? 45.110 47.185 47.582 1.00 43.45  ? 327 LEU A C   1 
ATOM   2315 O  O   . LEU A 1 311 ? 44.004 46.668 47.399 1.00 42.26  ? 327 LEU A O   1 
ATOM   2316 C  CB  . LEU A 1 311 ? 45.888 47.700 45.266 1.00 38.30  ? 327 LEU A CB  1 
ATOM   2317 C  CG  . LEU A 1 311 ? 46.205 48.740 44.183 1.00 42.79  ? 327 LEU A CG  1 
ATOM   2318 C  CD1 . LEU A 1 311 ? 46.668 48.040 42.926 1.00 40.83  ? 327 LEU A CD1 1 
ATOM   2319 C  CD2 . LEU A 1 311 ? 45.004 49.638 43.884 1.00 38.47  ? 327 LEU A CD2 1 
ATOM   2320 N  N   . GLN A 1 312 ? 45.913 46.822 48.581 1.00 38.21  ? 328 GLN A N   1 
ATOM   2321 C  CA  . GLN A 1 312 ? 45.560 45.778 49.541 1.00 41.36  ? 328 GLN A CA  1 
ATOM   2322 C  C   . GLN A 1 312 ? 45.193 44.471 48.837 1.00 40.50  ? 328 GLN A C   1 
ATOM   2323 O  O   . GLN A 1 312 ? 44.216 43.805 49.179 1.00 41.74  ? 328 GLN A O   1 
ATOM   2324 C  CB  . GLN A 1 312 ? 44.424 46.252 50.462 1.00 44.85  ? 328 GLN A CB  1 
ATOM   2325 C  CG  . GLN A 1 312 ? 44.782 47.492 51.270 1.00 40.49  ? 328 GLN A CG  1 
ATOM   2326 C  CD  . GLN A 1 312 ? 43.604 48.105 52.021 1.00 52.30  ? 328 GLN A CD  1 
ATOM   2327 O  OE1 . GLN A 1 312 ? 42.537 47.508 52.138 1.00 58.00  ? 328 GLN A OE1 1 
ATOM   2328 N  NE2 . GLN A 1 312 ? 43.805 49.310 52.538 1.00 63.38  ? 328 GLN A NE2 1 
ATOM   2329 N  N   . LEU A 1 313 ? 46.017 44.078 47.866 1.00 39.51  ? 329 LEU A N   1 
ATOM   2330 C  CA  . LEU A 1 313 ? 45.721 42.884 47.080 1.00 40.73  ? 329 LEU A CA  1 
ATOM   2331 C  C   . LEU A 1 313 ? 45.743 41.634 47.955 1.00 41.63  ? 329 LEU A C   1 
ATOM   2332 O  O   . LEU A 1 313 ? 46.581 41.518 48.863 1.00 42.46  ? 329 LEU A O   1 
ATOM   2333 C  CB  . LEU A 1 313 ? 46.728 42.705 45.943 1.00 40.30  ? 329 LEU A CB  1 
ATOM   2334 C  CG  . LEU A 1 313 ? 46.769 43.780 44.864 1.00 43.59  ? 329 LEU A CG  1 
ATOM   2335 C  CD1 . LEU A 1 313 ? 47.723 43.315 43.776 1.00 46.49  ? 329 LEU A CD1 1 
ATOM   2336 C  CD2 . LEU A 1 313 ? 45.362 44.035 44.292 1.00 42.16  ? 329 LEU A CD2 1 
ATOM   2337 N  N   . PRO A 1 314 ? 44.849 40.675 47.706 1.00 42.97  ? 330 PRO A N   1 
ATOM   2338 C  CA  . PRO A 1 314 ? 44.845 39.430 48.496 1.00 42.89  ? 330 PRO A CA  1 
ATOM   2339 C  C   . PRO A 1 314 ? 45.900 38.463 47.973 1.00 45.68  ? 330 PRO A C   1 
ATOM   2340 O  O   . PRO A 1 314 ? 45.617 37.489 47.288 1.00 44.90  ? 330 PRO A O   1 
ATOM   2341 C  CB  . PRO A 1 314 ? 43.410 38.922 48.301 1.00 41.82  ? 330 PRO A CB  1 
ATOM   2342 C  CG  . PRO A 1 314 ? 43.060 39.379 46.914 1.00 42.22  ? 330 PRO A CG  1 
ATOM   2343 C  CD  . PRO A 1 314 ? 43.695 40.755 46.788 1.00 45.66  ? 330 PRO A CD  1 
ATOM   2344 N  N   . ILE A 1 315 ? 47.168 38.775 48.259 1.00 40.39  ? 331 ILE A N   1 
ATOM   2345 C  CA  . ILE A 1 315 ? 48.300 37.926 47.905 1.00 41.47  ? 331 ILE A CA  1 
ATOM   2346 C  C   . ILE A 1 315 ? 49.351 37.982 49.004 1.00 42.11  ? 331 ILE A C   1 
ATOM   2347 O  O   . ILE A 1 315 ? 49.409 38.921 49.803 1.00 40.69  ? 331 ILE A O   1 
ATOM   2348 C  CB  . ILE A 1 315 ? 48.943 38.335 46.560 1.00 41.73  ? 331 ILE A CB  1 
ATOM   2349 C  CG1 . ILE A 1 315 ? 49.609 39.709 46.709 1.00 44.23  ? 331 ILE A CG1 1 
ATOM   2350 C  CG2 . ILE A 1 315 ? 47.927 38.282 45.433 1.00 53.54  ? 331 ILE A CG2 1 
ATOM   2351 C  CD1 . ILE A 1 315 ? 50.478 40.119 45.520 1.00 55.56  ? 331 ILE A CD1 1 
ATOM   2352 N  N   . ASN A 1 316 ? 50.210 36.970 49.019 1.00 39.43  ? 332 ASN A N   1 
ATOM   2353 C  CA  . ASN A 1 316 ? 51.353 36.947 49.919 1.00 39.02  ? 332 ASN A CA  1 
ATOM   2354 C  C   . ASN A 1 316 ? 52.590 37.280 49.091 1.00 40.63  ? 332 ASN A C   1 
ATOM   2355 O  O   . ASN A 1 316 ? 52.847 36.639 48.068 1.00 39.46  ? 332 ASN A O   1 
ATOM   2356 C  CB  . ASN A 1 316 ? 51.467 35.595 50.625 1.00 39.52  ? 332 ASN A CB  1 
ATOM   2357 C  CG  . ASN A 1 316 ? 50.313 35.367 51.606 1.00 45.10  ? 332 ASN A CG  1 
ATOM   2358 O  OD1 . ASN A 1 316 ? 49.753 36.329 52.142 1.00 46.18  ? 332 ASN A OD1 1 
ATOM   2359 N  ND2 . ASN A 1 316 ? 49.960 34.106 51.845 1.00 43.44  ? 332 ASN A ND2 1 
ATOM   2360 N  N   . LEU A 1 317 ? 53.311 38.317 49.509 1.00 38.79  ? 333 LEU A N   1 
ATOM   2361 C  CA  . LEU A 1 317 ? 54.404 38.891 48.737 1.00 41.36  ? 333 LEU A CA  1 
ATOM   2362 C  C   . LEU A 1 317 ? 55.627 39.081 49.625 1.00 38.78  ? 333 LEU A C   1 
ATOM   2363 O  O   . LEU A 1 317 ? 55.517 39.559 50.762 1.00 37.43  ? 333 LEU A O   1 
ATOM   2364 C  CB  . LEU A 1 317 ? 53.968 40.242 48.125 1.00 35.46  ? 333 LEU A CB  1 
ATOM   2365 C  CG  . LEU A 1 317 ? 54.896 40.887 47.097 1.00 36.62  ? 333 LEU A CG  1 
ATOM   2366 C  CD1 . LEU A 1 317 ? 54.927 40.040 45.832 1.00 37.43  ? 333 LEU A CD1 1 
ATOM   2367 C  CD2 . LEU A 1 317 ? 54.378 42.310 46.787 1.00 35.60  ? 333 LEU A CD2 1 
ATOM   2368 N  N   . VAL A 1 318 ? 56.795 38.718 49.095 1.00 35.84  ? 334 VAL A N   1 
ATOM   2369 C  CA  . VAL A 1 318 ? 58.073 38.889 49.775 1.00 35.01  ? 334 VAL A CA  1 
ATOM   2370 C  C   . VAL A 1 318 ? 58.987 39.695 48.859 1.00 35.50  ? 334 VAL A C   1 
ATOM   2371 O  O   . VAL A 1 318 ? 59.018 39.463 47.648 1.00 36.71  ? 334 VAL A O   1 
ATOM   2372 C  CB  . VAL A 1 318 ? 58.706 37.523 50.120 1.00 37.19  ? 334 VAL A CB  1 
ATOM   2373 C  CG1 . VAL A 1 318 ? 60.090 37.722 50.715 1.00 37.92  ? 334 VAL A CG1 1 
ATOM   2374 C  CG2 . VAL A 1 318 ? 57.800 36.744 51.081 1.00 39.09  ? 334 VAL A CG2 1 
ATOM   2375 N  N   . GLY A 1 319 ? 59.706 40.661 49.430 1.00 36.29  ? 335 GLY A N   1 
ATOM   2376 C  CA  . GLY A 1 319 ? 60.701 41.393 48.675 1.00 38.21  ? 335 GLY A CA  1 
ATOM   2377 C  C   . GLY A 1 319 ? 62.066 41.164 49.274 1.00 37.91  ? 335 GLY A C   1 
ATOM   2378 O  O   . GLY A 1 319 ? 62.212 41.210 50.501 1.00 38.87  ? 335 GLY A O   1 
ATOM   2379 N  N   . LEU A 1 320 ? 63.068 40.880 48.438 1.00 33.56  ? 336 LEU A N   1 
ATOM   2380 C  CA  . LEU A 1 320 ? 64.442 40.714 48.904 1.00 37.18  ? 336 LEU A CA  1 
ATOM   2381 C  C   . LEU A 1 320 ? 65.289 41.709 48.128 1.00 39.63  ? 336 LEU A C   1 
ATOM   2382 O  O   . LEU A 1 320 ? 65.451 41.569 46.918 1.00 37.40  ? 336 LEU A O   1 
ATOM   2383 C  CB  . LEU A 1 320 ? 64.948 39.274 48.699 1.00 35.92  ? 336 LEU A CB  1 
ATOM   2384 C  CG  . LEU A 1 320 ? 64.105 38.147 49.319 1.00 36.81  ? 336 LEU A CG  1 
ATOM   2385 C  CD1 . LEU A 1 320 ? 64.638 36.767 48.872 1.00 38.70  ? 336 LEU A CD1 1 
ATOM   2386 C  CD2 . LEU A 1 320 ? 64.087 38.236 50.837 1.00 39.69  ? 336 LEU A CD2 1 
ATOM   2387 N  N   . LEU A 1 321 ? 65.821 42.713 48.810 1.00 37.08  ? 337 LEU A N   1 
ATOM   2388 C  CA  . LEU A 1 321 ? 66.620 43.750 48.161 1.00 37.95  ? 337 LEU A CA  1 
ATOM   2389 C  C   . LEU A 1 321 ? 68.071 43.548 48.567 1.00 40.80  ? 337 LEU A C   1 
ATOM   2390 O  O   . LEU A 1 321 ? 68.424 43.732 49.736 1.00 39.49  ? 337 LEU A O   1 
ATOM   2391 C  CB  . LEU A 1 321 ? 66.131 45.151 48.535 1.00 35.91  ? 337 LEU A CB  1 
ATOM   2392 C  CG  . LEU A 1 321 ? 64.626 45.406 48.577 1.00 46.80  ? 337 LEU A CG  1 
ATOM   2393 C  CD1 . LEU A 1 321 ? 64.355 46.882 48.812 1.00 47.91  ? 337 LEU A CD1 1 
ATOM   2394 C  CD2 . LEU A 1 321 ? 64.030 44.977 47.272 1.00 45.01  ? 337 LEU A CD2 1 
ATOM   2395 N  N   . ALA A 1 322 ? 68.907 43.151 47.611 1.00 37.39  ? 338 ALA A N   1 
ATOM   2396 C  CA  . ALA A 1 322 ? 70.316 42.861 47.874 1.00 38.56  ? 338 ALA A CA  1 
ATOM   2397 C  C   . ALA A 1 322 ? 71.094 44.124 47.517 1.00 39.06  ? 338 ALA A C   1 
ATOM   2398 O  O   . ALA A 1 322 ? 71.308 44.413 46.336 1.00 38.77  ? 338 ALA A O   1 
ATOM   2399 C  CB  . ALA A 1 322 ? 70.783 41.659 47.057 1.00 38.56  ? 338 ALA A CB  1 
ATOM   2400 N  N   . CYS A 1 323 ? 71.494 44.896 48.526 1.00 40.89  ? 339 CYS A N   1 
ATOM   2401 C  CA  . CYS A 1 323 ? 72.110 46.204 48.290 1.00 36.57  ? 339 CYS A CA  1 
ATOM   2402 C  C   . CYS A 1 323 ? 73.547 46.271 48.767 1.00 40.94  ? 339 CYS A C   1 
ATOM   2403 O  O   . CYS A 1 323 ? 73.869 45.860 49.887 1.00 37.86  ? 339 CYS A O   1 
ATOM   2404 C  CB  . CYS A 1 323 ? 71.298 47.367 48.874 1.00 41.53  ? 339 CYS A CB  1 
ATOM   2405 S  SG  . CYS A 1 323 ? 69.487 47.132 48.876 1.00 40.58  ? 339 CYS A SG  1 
ATOM   2406 N  N   . ALA A 1 324 ? 74.392 46.804 47.891 1.00 37.66  ? 340 ALA A N   1 
ATOM   2407 C  CA  . ALA A 1 324 ? 75.815 46.987 48.134 1.00 36.52  ? 340 ALA A CA  1 
ATOM   2408 C  C   . ALA A 1 324 ? 76.277 48.111 47.216 1.00 38.50  ? 340 ALA A C   1 
ATOM   2409 O  O   . ALA A 1 324 ? 75.581 48.478 46.263 1.00 39.68  ? 340 ALA A O   1 
ATOM   2410 C  CB  . ALA A 1 324 ? 76.604 45.693 47.869 1.00 34.45  ? 340 ALA A CB  1 
ATOM   2411 N  N   . GLU A 1 325 ? 77.438 48.673 47.546 1.00 37.77  ? 341 GLU A N   1 
ATOM   2412 C  CA  . GLU A 1 325 ? 78.160 49.640 46.723 1.00 41.44  ? 341 GLU A CA  1 
ATOM   2413 C  C   . GLU A 1 325 ? 79.437 48.993 46.210 1.00 37.86  ? 341 GLU A C   1 
ATOM   2414 O  O   . GLU A 1 325 ? 80.170 48.376 46.986 1.00 41.31  ? 341 GLU A O   1 
ATOM   2415 C  CB  . GLU A 1 325 ? 78.461 50.909 47.529 1.00 42.92  ? 341 GLU A CB  1 
ATOM   2416 C  CG  . GLU A 1 325 ? 78.673 52.158 46.699 1.00 41.92  ? 341 GLU A CG  1 
ATOM   2417 C  CD  . GLU A 1 325 ? 79.262 53.310 47.496 1.00 40.59  ? 341 GLU A CD  1 
ATOM   2418 O  OE1 . GLU A 1 325 ? 78.669 54.412 47.432 1.00 42.22  ? 341 GLU A OE1 1 
ATOM   2419 O  OE2 . GLU A 1 325 ? 80.259 53.102 48.230 1.00 41.63  ? 341 GLU A OE2 1 
ATOM   2420 N  N   . ASN A 1 326 ? 79.693 49.110 44.897 1.00 38.33  ? 342 ASN A N   1 
ATOM   2421 C  CA  . ASN A 1 326 ? 80.842 48.439 44.258 1.00 38.36  ? 342 ASN A CA  1 
ATOM   2422 C  C   . ASN A 1 326 ? 81.935 49.479 43.980 1.00 37.64  ? 342 ASN A C   1 
ATOM   2423 O  O   . ASN A 1 326 ? 81.843 50.241 43.019 1.00 40.80  ? 342 ASN A O   1 
ATOM   2424 C  CB  . ASN A 1 326 ? 80.406 47.730 42.971 1.00 38.53  ? 342 ASN A CB  1 
ATOM   2425 C  CG  . ASN A 1 326 ? 81.475 46.778 42.426 1.00 46.14  ? 342 ASN A CG  1 
ATOM   2426 O  OD1 . ASN A 1 326 ? 82.375 46.358 43.150 1.00 43.79  ? 342 ASN A OD1 1 
ATOM   2427 N  ND2 . ASN A 1 326 ? 81.361 46.423 41.140 1.00 41.05  ? 342 ASN A ND2 1 
ATOM   2428 N  N   . MET A 1 327 ? 82.974 49.502 44.815 1.00 38.53  ? 343 MET A N   1 
ATOM   2429 C  CA  . MET A 1 327 ? 84.101 50.449 44.862 1.00 38.88  ? 343 MET A CA  1 
ATOM   2430 C  C   . MET A 1 327 ? 85.463 49.772 44.720 1.00 39.99  ? 343 MET A C   1 
ATOM   2431 O  O   . MET A 1 327 ? 85.683 48.676 45.253 1.00 42.55  ? 343 MET A O   1 
ATOM   2432 C  CB  . MET A 1 327 ? 84.112 51.264 46.161 1.00 41.46  ? 343 MET A CB  1 
ATOM   2433 C  CG  . MET A 1 327 ? 82.903 52.159 46.547 1.00 43.35  ? 343 MET A CG  1 
ATOM   2434 S  SD  . MET A 1 327 ? 82.477 53.443 45.308 1.00 41.45  ? 343 MET A SD  1 
ATOM   2435 C  CE  . MET A 1 327 ? 83.463 54.768 46.036 1.00 42.51  ? 343 MET A CE  1 
ATOM   2436 N  N   . PRO A 1 328 ? 86.430 50.457 44.079 1.00 39.48  ? 344 PRO A N   1 
ATOM   2437 C  CA  . PRO A 1 328 ? 87.841 50.052 44.162 1.00 43.21  ? 344 PRO A CA  1 
ATOM   2438 C  C   . PRO A 1 328 ? 88.442 50.501 45.487 1.00 43.62  ? 344 PRO A C   1 
ATOM   2439 O  O   . PRO A 1 328 ? 88.103 51.566 46.014 1.00 46.42  ? 344 PRO A O   1 
ATOM   2440 C  CB  . PRO A 1 328 ? 88.485 50.806 42.988 1.00 43.26  ? 344 PRO A CB  1 
ATOM   2441 C  CG  . PRO A 1 328 ? 87.705 52.116 42.953 1.00 39.51  ? 344 PRO A CG  1 
ATOM   2442 C  CD  . PRO A 1 328 ? 86.266 51.733 43.347 1.00 39.74  ? 344 PRO A CD  1 
ATOM   2443 N  N   . SER A 1 329 ? 89.338 49.682 46.022 1.00 43.02  ? 345 SER A N   1 
ATOM   2444 C  CA  . SER A 1 329 ? 90.015 50.012 47.270 1.00 42.55  ? 345 SER A CA  1 
ATOM   2445 C  C   . SER A 1 329 ? 91.114 48.990 47.520 1.00 44.23  ? 345 SER A C   1 
ATOM   2446 O  O   . SER A 1 329 ? 91.256 48.002 46.794 1.00 43.05  ? 345 SER A O   1 
ATOM   2447 C  CB  . SER A 1 329 ? 89.019 50.050 48.440 1.00 46.75  ? 345 SER A CB  1 
ATOM   2448 O  OG  . SER A 1 329 ? 88.788 48.738 48.925 1.00 49.14  ? 345 SER A OG  1 
ATOM   2449 N  N   . GLY A 1 330 ? 91.904 49.249 48.563 1.00 42.60  ? 346 GLY A N   1 
ATOM   2450 C  CA  . GLY A 1 330 ? 92.970 48.330 48.929 1.00 40.38  ? 346 GLY A CA  1 
ATOM   2451 C  C   . GLY A 1 330 ? 92.497 47.004 49.492 1.00 45.71  ? 346 GLY A C   1 
ATOM   2452 O  O   . GLY A 1 330 ? 93.330 46.120 49.726 1.00 45.36  ? 346 GLY A O   1 
ATOM   2453 N  N   . GLY A 1 331 ? 91.191 46.853 49.721 1.00 44.16  ? 347 GLY A N   1 
ATOM   2454 C  CA  . GLY A 1 331 ? 90.637 45.602 50.194 1.00 45.36  ? 347 GLY A CA  1 
ATOM   2455 C  C   . GLY A 1 331 ? 89.550 45.062 49.282 1.00 43.35  ? 347 GLY A C   1 
ATOM   2456 O  O   . GLY A 1 331 ? 88.840 44.130 49.661 1.00 45.81  ? 347 GLY A O   1 
ATOM   2457 N  N   . ALA A 1 332 ? 89.415 45.621 48.079 1.00 39.55  ? 348 ALA A N   1 
ATOM   2458 C  CA  . ALA A 1 332 ? 88.337 45.204 47.188 1.00 37.94  ? 348 ALA A CA  1 
ATOM   2459 C  C   . ALA A 1 332 ? 88.588 43.806 46.619 1.00 36.65  ? 348 ALA A C   1 
ATOM   2460 O  O   . ALA A 1 332 ? 89.721 43.316 46.553 1.00 39.51  ? 348 ALA A O   1 
ATOM   2461 C  CB  . ALA A 1 332 ? 88.175 46.194 46.038 1.00 40.78  ? 348 ALA A CB  1 
ATOM   2462 N  N   . THR A 1 333 ? 87.500 43.196 46.153 1.00 39.92  ? 349 THR A N   1 
ATOM   2463 C  CA  . THR A 1 333 ? 87.594 41.873 45.496 1.00 39.19  ? 349 THR A CA  1 
ATOM   2464 C  C   . THR A 1 333 ? 88.439 42.026 44.231 1.00 41.35  ? 349 THR A C   1 
ATOM   2465 O  O   . THR A 1 333 ? 88.317 43.049 43.549 1.00 39.39  ? 349 THR A O   1 
ATOM   2466 C  CB  . THR A 1 333 ? 86.189 41.320 45.222 1.00 40.27  ? 349 THR A CB  1 
ATOM   2467 O  OG1 . THR A 1 333 ? 85.677 40.821 46.456 1.00 43.40  ? 349 THR A OG1 1 
ATOM   2468 C  CG2 . THR A 1 333 ? 86.159 40.235 44.170 1.00 37.07  ? 349 THR A CG2 1 
ATOM   2469 N  N   . ARG A 1 334 ? 89.262 41.027 43.948 1.00 38.10  ? 350 ARG A N   1 
ATOM   2470 C  CA  . ARG A 1 334 ? 90.154 41.094 42.774 1.00 38.61  ? 350 ARG A CA  1 
ATOM   2471 C  C   . ARG A 1 334 ? 89.699 40.112 41.706 1.00 41.66  ? 350 ARG A C   1 
ATOM   2472 O  O   . ARG A 1 334 ? 89.135 39.073 42.056 1.00 38.81  ? 350 ARG A O   1 
ATOM   2473 C  CB  . ARG A 1 334 ? 91.573 40.705 43.186 1.00 37.12  ? 350 ARG A CB  1 
ATOM   2474 C  CG  . ARG A 1 334 ? 92.179 41.558 44.287 1.00 39.20  ? 350 ARG A CG  1 
ATOM   2475 C  CD  . ARG A 1 334 ? 93.067 40.671 45.133 1.00 44.17  ? 350 ARG A CD  1 
ATOM   2476 N  NE  . ARG A 1 334 ? 92.266 39.875 46.045 1.00 43.56  ? 350 ARG A NE  1 
ATOM   2477 C  CZ  . ARG A 1 334 ? 91.714 40.356 47.149 1.00 51.11  ? 350 ARG A CZ  1 
ATOM   2478 N  NH1 . ARG A 1 334 ? 92.316 41.325 47.812 1.00 47.73  ? 350 ARG A NH1 1 
ATOM   2479 N  NH2 . ARG A 1 334 ? 90.565 39.873 47.583 1.00 39.67  ? 350 ARG A NH2 1 
ATOM   2480 N  N   . PRO A 1 335 ? 89.912 40.413 40.416 1.00 41.83  ? 351 PRO A N   1 
ATOM   2481 C  CA  . PRO A 1 335 ? 89.642 39.434 39.380 1.00 37.66  ? 351 PRO A CA  1 
ATOM   2482 C  C   . PRO A 1 335 ? 90.451 38.176 39.724 1.00 40.78  ? 351 PRO A C   1 
ATOM   2483 O  O   . PRO A 1 335 ? 91.582 38.294 40.118 1.00 37.00  ? 351 PRO A O   1 
ATOM   2484 C  CB  . PRO A 1 335 ? 90.125 40.148 38.120 1.00 39.89  ? 351 PRO A CB  1 
ATOM   2485 C  CG  . PRO A 1 335 ? 89.929 41.607 38.440 1.00 42.97  ? 351 PRO A CG  1 
ATOM   2486 C  CD  . PRO A 1 335 ? 90.328 41.711 39.896 1.00 39.68  ? 351 PRO A CD  1 
ATOM   2487 N  N   . GLY A 1 336 ? 89.839 37.008 39.572 1.00 38.44  ? 352 GLY A N   1 
ATOM   2488 C  CA  . GLY A 1 336 ? 90.476 35.761 39.943 1.00 36.59  ? 352 GLY A CA  1 
ATOM   2489 C  C   . GLY A 1 336 ? 90.156 35.262 41.341 1.00 38.38  ? 352 GLY A C   1 
ATOM   2490 O  O   . GLY A 1 336 ? 90.422 34.087 41.632 1.00 38.79  ? 352 GLY A O   1 
ATOM   2491 N  N   . ASP A 1 337 ? 89.599 36.103 42.214 1.00 36.39  ? 353 ASP A N   1 
ATOM   2492 C  CA  . ASP A 1 337 ? 89.150 35.621 43.518 1.00 36.40  ? 353 ASP A CA  1 
ATOM   2493 C  C   . ASP A 1 337 ? 88.141 34.495 43.327 1.00 37.68  ? 353 ASP A C   1 
ATOM   2494 O  O   . ASP A 1 337 ? 87.331 34.516 42.397 1.00 37.22  ? 353 ASP A O   1 
ATOM   2495 C  CB  . ASP A 1 337 ? 88.471 36.741 44.326 1.00 36.16  ? 353 ASP A CB  1 
ATOM   2496 C  CG  . ASP A 1 337 ? 89.465 37.712 44.983 1.00 37.91  ? 353 ASP A CG  1 
ATOM   2497 O  OD1 . ASP A 1 337 ? 90.677 37.528 44.843 1.00 37.64  ? 353 ASP A OD1 1 
ATOM   2498 O  OD2 . ASP A 1 337 ? 88.994 38.683 45.629 1.00 37.53  ? 353 ASP A OD2 1 
ATOM   2499 N  N   . ILE A 1 338 ? 88.146 33.541 44.251 1.00 36.36  ? 354 ILE A N   1 
ATOM   2500 C  CA  . ILE A 1 338 ? 87.137 32.486 44.288 1.00 36.16  ? 354 ILE A CA  1 
ATOM   2501 C  C   . ILE A 1 338 ? 86.424 32.579 45.625 1.00 37.38  ? 354 ILE A C   1 
ATOM   2502 O  O   . ILE A 1 338 ? 87.079 32.637 46.673 1.00 39.12  ? 354 ILE A O   1 
ATOM   2503 C  CB  . ILE A 1 338 ? 87.761 31.095 44.099 1.00 36.58  ? 354 ILE A CB  1 
ATOM   2504 C  CG1 . ILE A 1 338 ? 88.348 30.972 42.689 1.00 36.66  ? 354 ILE A CG1 1 
ATOM   2505 C  CG2 . ILE A 1 338 ? 86.698 29.999 44.385 1.00 38.29  ? 354 ILE A CG2 1 
ATOM   2506 C  CD1 . ILE A 1 338 ? 89.362 29.790 42.542 1.00 37.24  ? 354 ILE A CD1 1 
ATOM   2507 N  N   . VAL A 1 339 ? 85.092 32.595 45.590 1.00 36.05  ? 355 VAL A N   1 
ATOM   2508 C  CA  . VAL A 1 339 ? 84.289 32.746 46.796 1.00 37.95  ? 355 VAL A CA  1 
ATOM   2509 C  C   . VAL A 1 339 ? 83.255 31.628 46.846 1.00 42.39  ? 355 VAL A C   1 
ATOM   2510 O  O   . VAL A 1 339 ? 82.915 31.008 45.833 1.00 38.00  ? 355 VAL A O   1 
ATOM   2511 C  CB  . VAL A 1 339 ? 83.603 34.131 46.879 1.00 38.70  ? 355 VAL A CB  1 
ATOM   2512 C  CG1 . VAL A 1 339 ? 84.656 35.235 46.925 1.00 41.17  ? 355 VAL A CG1 1 
ATOM   2513 C  CG2 . VAL A 1 339 ? 82.631 34.343 45.706 1.00 39.16  ? 355 VAL A CG2 1 
ATOM   2514 N  N   . THR A 1 340 ? 82.776 31.353 48.051 1.00 36.75  ? 356 THR A N   1 
ATOM   2515 C  CA  . THR A 1 340 ? 81.769 30.324 48.255 1.00 38.65  ? 356 THR A CA  1 
ATOM   2516 C  C   . THR A 1 340 ? 80.431 31.009 48.473 1.00 40.02  ? 356 THR A C   1 
ATOM   2517 O  O   . THR A 1 340 ? 80.273 31.780 49.424 1.00 39.30  ? 356 THR A O   1 
ATOM   2518 C  CB  . THR A 1 340 ? 82.130 29.423 49.434 1.00 42.59  ? 356 THR A CB  1 
ATOM   2519 O  OG1 . THR A 1 340 ? 83.382 28.799 49.161 1.00 45.07  ? 356 THR A OG1 1 
ATOM   2520 C  CG2 . THR A 1 340 ? 81.046 28.345 49.644 1.00 41.40  ? 356 THR A CG2 1 
ATOM   2521 N  N   . THR A 1 341 ? 79.487 30.754 47.574 1.00 37.76  ? 357 THR A N   1 
ATOM   2522 C  CA  . THR A 1 341 ? 78.162 31.335 47.711 1.00 35.08  ? 357 THR A CA  1 
ATOM   2523 C  C   . THR A 1 341 ? 77.394 30.627 48.828 1.00 40.69  ? 357 THR A C   1 
ATOM   2524 O  O   . THR A 1 341 ? 77.779 29.557 49.310 1.00 40.50  ? 357 THR A O   1 
ATOM   2525 C  CB  . THR A 1 341 ? 77.385 31.204 46.406 1.00 38.21  ? 357 THR A CB  1 
ATOM   2526 O  OG1 . THR A 1 341 ? 77.205 29.810 46.120 1.00 35.75  ? 357 THR A OG1 1 
ATOM   2527 C  CG2 . THR A 1 341 ? 78.166 31.857 45.246 1.00 37.13  ? 357 THR A CG2 1 
ATOM   2528 N  N   . MET A 1 342 ? 76.276 31.230 49.227 1.00 38.52  ? 358 MET A N   1 
ATOM   2529 C  CA  . MET A 1 342 ? 75.502 30.631 50.310 1.00 37.34  ? 358 MET A CA  1 
ATOM   2530 C  C   . MET A 1 342 ? 74.998 29.237 49.926 1.00 42.34  ? 358 MET A C   1 
ATOM   2531 O  O   . MET A 1 342 ? 74.852 28.368 50.793 1.00 40.72  ? 358 MET A O   1 
ATOM   2532 C  CB  . MET A 1 342 ? 74.376 31.599 50.710 1.00 42.73  ? 358 MET A CB  1 
ATOM   2533 C  CG  . MET A 1 342 ? 73.271 31.082 51.638 1.00 42.20  ? 358 MET A CG  1 
ATOM   2534 S  SD  . MET A 1 342 ? 71.792 32.173 51.650 1.00 45.04  ? 358 MET A SD  1 
ATOM   2535 C  CE  . MET A 1 342 ? 71.004 31.559 53.151 1.00 49.28  ? 358 MET A CE  1 
ATOM   2536 N  N   . SER A 1 343 ? 74.766 28.990 48.631 1.00 38.10  ? 359 SER A N   1 
ATOM   2537 C  CA  . SER A 1 343 ? 74.352 27.668 48.164 1.00 39.44  ? 359 SER A CA  1 
ATOM   2538 C  C   . SER A 1 343 ? 75.449 26.628 48.311 1.00 44.98  ? 359 SER A C   1 
ATOM   2539 O  O   . SER A 1 343 ? 75.156 25.436 48.224 1.00 40.28  ? 359 SER A O   1 
ATOM   2540 C  CB  . SER A 1 343 ? 73.926 27.724 46.697 1.00 38.17  ? 359 SER A CB  1 
ATOM   2541 O  OG  . SER A 1 343 ? 75.071 27.907 45.867 1.00 39.06  ? 359 SER A OG  1 
ATOM   2542 N  N   . GLY A 1 344 ? 76.689 27.044 48.527 1.00 39.22  ? 360 GLY A N   1 
ATOM   2543 C  CA  . GLY A 1 344 ? 77.818 26.151 48.547 1.00 44.53  ? 360 GLY A CA  1 
ATOM   2544 C  C   . GLY A 1 344 ? 78.583 26.079 47.238 1.00 38.54  ? 360 GLY A C   1 
ATOM   2545 O  O   . GLY A 1 344 ? 79.704 25.554 47.221 1.00 39.33  ? 360 GLY A O   1 
ATOM   2546 N  N   . GLN A 1 345 ? 78.000 26.559 46.144 1.00 39.10  ? 361 GLN A N   1 
ATOM   2547 C  CA  . GLN A 1 345 ? 78.716 26.577 44.874 1.00 39.60  ? 361 GLN A CA  1 
ATOM   2548 C  C   . GLN A 1 345 ? 79.826 27.619 44.925 1.00 37.46  ? 361 GLN A C   1 
ATOM   2549 O  O   . GLN A 1 345 ? 79.635 28.727 45.430 1.00 37.64  ? 361 GLN A O   1 
ATOM   2550 C  CB  . GLN A 1 345 ? 77.753 26.884 43.725 1.00 35.93  ? 361 GLN A CB  1 
ATOM   2551 C  CG  . GLN A 1 345 ? 76.691 25.796 43.511 1.00 40.26  ? 361 GLN A CG  1 
ATOM   2552 C  CD  . GLN A 1 345 ? 75.671 26.186 42.456 1.00 44.76  ? 361 GLN A CD  1 
ATOM   2553 O  OE1 . GLN A 1 345 ? 75.747 25.734 41.323 1.00 49.71  ? 361 GLN A OE1 1 
ATOM   2554 N  NE2 . GLN A 1 345 ? 74.700 27.021 42.832 1.00 43.24  ? 361 GLN A NE2 1 
ATOM   2555 N  N   . THR A 1 346 ? 81.003 27.262 44.415 1.00 38.01  ? 362 THR A N   1 
ATOM   2556 C  CA  . THR A 1 346 ? 82.109 28.212 44.378 1.00 36.36  ? 362 THR A CA  1 
ATOM   2557 C  C   . THR A 1 346 ? 82.068 28.969 43.063 1.00 37.23  ? 362 THR A C   1 
ATOM   2558 O  O   . THR A 1 346 ? 81.717 28.403 42.023 1.00 36.30  ? 362 THR A O   1 
ATOM   2559 C  CB  . THR A 1 346 ? 83.450 27.502 44.510 1.00 37.62  ? 362 THR A CB  1 
ATOM   2560 O  OG1 . THR A 1 346 ? 83.569 26.525 43.463 1.00 37.26  ? 362 THR A OG1 1 
ATOM   2561 C  CG2 . THR A 1 346 ? 83.553 26.812 45.879 1.00 38.58  ? 362 THR A CG2 1 
ATOM   2562 N  N   . VAL A 1 347 ? 82.443 30.247 43.107 1.00 36.86  ? 363 VAL A N   1 
ATOM   2563 C  CA  . VAL A 1 347 ? 82.396 31.099 41.928 1.00 37.29  ? 363 VAL A CA  1 
ATOM   2564 C  C   . VAL A 1 347 ? 83.741 31.769 41.747 1.00 39.35  ? 363 VAL A C   1 
ATOM   2565 O  O   . VAL A 1 347 ? 84.261 32.384 42.684 1.00 35.97  ? 363 VAL A O   1 
ATOM   2566 C  CB  . VAL A 1 347 ? 81.286 32.161 42.028 1.00 34.40  ? 363 VAL A CB  1 
ATOM   2567 C  CG1 . VAL A 1 347 ? 81.346 33.109 40.814 1.00 35.04  ? 363 VAL A CG1 1 
ATOM   2568 C  CG2 . VAL A 1 347 ? 79.915 31.477 42.097 1.00 35.10  ? 363 VAL A CG2 1 
ATOM   2569 N  N   . GLU A 1 348 ? 84.280 31.675 40.542 1.00 34.96  ? 364 GLU A N   1 
ATOM   2570 C  CA  . GLU A 1 348 ? 85.483 32.407 40.179 1.00 35.19  ? 364 GLU A CA  1 
ATOM   2571 C  C   . GLU A 1 348 ? 85.050 33.754 39.629 1.00 42.98  ? 364 GLU A C   1 
ATOM   2572 O  O   . GLU A 1 348 ? 84.280 33.814 38.659 1.00 36.15  ? 364 GLU A O   1 
ATOM   2573 C  CB  . GLU A 1 348 ? 86.312 31.653 39.145 1.00 35.55  ? 364 GLU A CB  1 
ATOM   2574 C  CG  . GLU A 1 348 ? 87.606 32.418 38.819 1.00 35.87  ? 364 GLU A CG  1 
ATOM   2575 C  CD  . GLU A 1 348 ? 88.466 31.727 37.788 1.00 43.74  ? 364 GLU A CD  1 
ATOM   2576 O  OE1 . GLU A 1 348 ? 87.933 30.919 36.994 1.00 45.38  ? 364 GLU A OE1 1 
ATOM   2577 O  OE2 . GLU A 1 348 ? 89.695 31.967 37.793 1.00 46.70  ? 364 GLU A OE2 1 
ATOM   2578 N  N   . ILE A 1 349 ? 85.495 34.829 40.277 1.00 37.74  ? 365 ILE A N   1 
ATOM   2579 C  CA  . ILE A 1 349 ? 85.061 36.175 39.914 1.00 38.70  ? 365 ILE A CA  1 
ATOM   2580 C  C   . ILE A 1 349 ? 86.079 36.676 38.897 1.00 40.23  ? 365 ILE A C   1 
ATOM   2581 O  O   . ILE A 1 349 ? 87.112 37.238 39.247 1.00 44.32  ? 365 ILE A O   1 
ATOM   2582 C  CB  . ILE A 1 349 ? 84.941 37.096 41.128 1.00 36.65  ? 365 ILE A CB  1 
ATOM   2583 C  CG1 . ILE A 1 349 ? 83.907 36.543 42.109 1.00 37.86  ? 365 ILE A CG1 1 
ATOM   2584 C  CG2 . ILE A 1 349 ? 84.520 38.501 40.677 1.00 38.92  ? 365 ILE A CG2 1 
ATOM   2585 C  CD1 . ILE A 1 349 ? 83.905 37.251 43.477 1.00 42.82  ? 365 ILE A CD1 1 
ATOM   2586 N  N   . LEU A 1 350 ? 85.787 36.446 37.612 1.00 37.65  ? 366 LEU A N   1 
ATOM   2587 C  CA  . LEU A 1 350 ? 86.716 36.847 36.562 1.00 38.46  ? 366 LEU A CA  1 
ATOM   2588 C  C   . LEU A 1 350 ? 86.689 38.349 36.332 1.00 38.02  ? 366 LEU A C   1 
ATOM   2589 O  O   . LEU A 1 350 ? 87.693 38.927 35.907 1.00 42.95  ? 366 LEU A O   1 
ATOM   2590 C  CB  . LEU A 1 350 ? 86.389 36.141 35.251 1.00 38.02  ? 366 LEU A CB  1 
ATOM   2591 C  CG  . LEU A 1 350 ? 86.610 34.634 35.301 1.00 39.63  ? 366 LEU A CG  1 
ATOM   2592 C  CD1 . LEU A 1 350 ? 86.207 34.035 33.956 1.00 45.94  ? 366 LEU A CD1 1 
ATOM   2593 C  CD2 . LEU A 1 350 ? 88.084 34.355 35.618 1.00 40.71  ? 366 LEU A CD2 1 
ATOM   2594 N  N   . ASN A 1 351 ? 85.550 38.988 36.561 1.00 41.60  ? 367 ASN A N   1 
ATOM   2595 C  CA  . ASN A 1 351 ? 85.425 40.412 36.287 1.00 45.92  ? 367 ASN A CA  1 
ATOM   2596 C  C   . ASN A 1 351 ? 84.569 41.008 37.392 1.00 42.75  ? 367 ASN A C   1 
ATOM   2597 O  O   . ASN A 1 351 ? 83.431 40.574 37.594 1.00 40.10  ? 367 ASN A O   1 
ATOM   2598 C  CB  . ASN A 1 351 ? 84.806 40.637 34.901 1.00 42.80  ? 367 ASN A CB  1 
ATOM   2599 C  CG  . ASN A 1 351 ? 84.544 42.103 34.606 1.00 50.66  ? 367 ASN A CG  1 
ATOM   2600 O  OD1 . ASN A 1 351 ? 83.990 42.835 35.420 1.00 48.02  ? 367 ASN A OD1 1 
ATOM   2601 N  ND2 . ASN A 1 351 ? 85.001 42.546 33.438 1.00 54.47  ? 367 ASN A ND2 1 
ATOM   2602 N  N   . THR A 1 352 ? 85.124 41.983 38.124 1.00 38.89  ? 368 THR A N   1 
ATOM   2603 C  CA  . THR A 1 352 ? 84.426 42.492 39.293 1.00 39.78  ? 368 THR A CA  1 
ATOM   2604 C  C   . THR A 1 352 ? 83.280 43.422 38.922 1.00 45.02  ? 368 THR A C   1 
ATOM   2605 O  O   . THR A 1 352 ? 82.519 43.827 39.812 1.00 41.07  ? 368 THR A O   1 
ATOM   2606 C  CB  . THR A 1 352 ? 85.400 43.229 40.225 1.00 39.56  ? 368 THR A CB  1 
ATOM   2607 O  OG1 . THR A 1 352 ? 85.923 44.372 39.537 1.00 41.46  ? 368 THR A OG1 1 
ATOM   2608 C  CG2 . THR A 1 352 ? 86.566 42.315 40.623 1.00 36.77  ? 368 THR A CG2 1 
ATOM   2609 N  N   . ASP A 1 353 ? 83.137 43.765 37.638 1.00 38.08  ? 369 ASP A N   1 
ATOM   2610 C  CA  . ASP A 1 353 ? 82.018 44.567 37.153 1.00 40.93  ? 369 ASP A CA  1 
ATOM   2611 C  C   . ASP A 1 353 ? 80.784 43.715 36.826 1.00 42.15  ? 369 ASP A C   1 
ATOM   2612 O  O   . ASP A 1 353 ? 79.723 44.265 36.523 1.00 41.37  ? 369 ASP A O   1 
ATOM   2613 C  CB  . ASP A 1 353 ? 82.445 45.359 35.908 1.00 41.55  ? 369 ASP A CB  1 
ATOM   2614 C  CG  . ASP A 1 353 ? 81.487 46.511 35.569 1.00 47.32  ? 369 ASP A CG  1 
ATOM   2615 O  OD1 . ASP A 1 353 ? 80.619 46.867 36.396 1.00 45.22  ? 369 ASP A OD1 1 
ATOM   2616 O  OD2 . ASP A 1 353 ? 81.576 47.039 34.442 1.00 49.02  ? 369 ASP A OD2 1 
ATOM   2617 N  N   . ALA A 1 354 ? 80.900 42.393 36.851 1.00 38.16  ? 370 ALA A N   1 
ATOM   2618 C  CA  . ALA A 1 354 ? 79.728 41.525 36.772 1.00 40.28  ? 370 ALA A CA  1 
ATOM   2619 C  C   . ALA A 1 354 ? 79.304 41.143 38.189 1.00 43.10  ? 370 ALA A C   1 
ATOM   2620 O  O   . ALA A 1 354 ? 79.328 39.988 38.601 1.00 42.76  ? 370 ALA A O   1 
ATOM   2621 C  CB  . ALA A 1 354 ? 80.024 40.303 35.906 1.00 40.01  ? 370 ALA A CB  1 
ATOM   2622 N  N   . GLU A 1 355 ? 78.937 42.177 38.954 1.00 40.63  ? 371 GLU A N   1 
ATOM   2623 C  CA  . GLU A 1 355 ? 78.704 42.026 40.383 1.00 44.51  ? 371 GLU A CA  1 
ATOM   2624 C  C   . GLU A 1 355 ? 77.233 41.918 40.748 1.00 47.09  ? 371 GLU A C   1 
ATOM   2625 O  O   . GLU A 1 355 ? 76.919 41.436 41.841 1.00 42.08  ? 371 GLU A O   1 
ATOM   2626 C  CB  . GLU A 1 355 ? 79.314 43.207 41.152 1.00 44.00  ? 371 GLU A CB  1 
ATOM   2627 C  CG  . GLU A 1 355 ? 78.340 44.380 41.324 1.00 43.23  ? 371 GLU A CG  1 
ATOM   2628 C  CD  . GLU A 1 355 ? 78.049 45.089 40.016 1.00 42.32  ? 371 GLU A CD  1 
ATOM   2629 O  OE1 . GLU A 1 355 ? 78.917 45.043 39.114 1.00 49.04  ? 371 GLU A OE1 1 
ATOM   2630 O  OE2 . GLU A 1 355 ? 76.970 45.704 39.897 1.00 47.04  ? 371 GLU A OE2 1 
ATOM   2631 N  N   . GLY A 1 356 ? 76.328 42.373 39.880 1.00 41.01  ? 372 GLY A N   1 
ATOM   2632 C  CA  . GLY A 1 356 ? 74.919 42.248 40.197 1.00 44.08  ? 372 GLY A CA  1 
ATOM   2633 C  C   . GLY A 1 356 ? 74.524 40.805 40.432 1.00 46.97  ? 372 GLY A C   1 
ATOM   2634 O  O   . GLY A 1 356 ? 73.795 40.492 41.378 1.00 40.70  ? 372 GLY A O   1 
ATOM   2635 N  N   . ARG A 1 357 ? 75.017 39.901 39.584 1.00 45.05  ? 373 ARG A N   1 
ATOM   2636 C  CA  . ARG A 1 357 ? 74.657 38.500 39.738 1.00 39.73  ? 373 ARG A CA  1 
ATOM   2637 C  C   . ARG A 1 357 ? 75.223 37.916 41.022 1.00 39.90  ? 373 ARG A C   1 
ATOM   2638 O  O   . ARG A 1 357 ? 74.677 36.934 41.531 1.00 39.33  ? 373 ARG A O   1 
ATOM   2639 C  CB  . ARG A 1 357 ? 75.136 37.696 38.525 1.00 43.28  ? 373 ARG A CB  1 
ATOM   2640 C  CG  . ARG A 1 357 ? 76.629 37.718 38.335 1.00 40.27  ? 373 ARG A CG  1 
ATOM   2641 C  CD  . ARG A 1 357 ? 77.013 37.260 36.925 1.00 37.37  ? 373 ARG A CD  1 
ATOM   2642 N  NE  . ARG A 1 357 ? 76.844 38.346 35.968 1.00 40.68  ? 373 ARG A NE  1 
ATOM   2643 C  CZ  . ARG A 1 357 ? 77.048 38.228 34.662 1.00 40.94  ? 373 ARG A CZ  1 
ATOM   2644 N  NH1 . ARG A 1 357 ? 77.378 37.069 34.119 1.00 40.48  ? 373 ARG A NH1 1 
ATOM   2645 N  NH2 . ARG A 1 357 ? 76.910 39.300 33.884 1.00 41.36  ? 373 ARG A NH2 1 
ATOM   2646 N  N   . LEU A 1 358 ? 76.297 38.504 41.558 1.00 37.51  ? 374 LEU A N   1 
ATOM   2647 C  CA  . LEU A 1 358 ? 76.932 37.970 42.760 1.00 37.10  ? 374 LEU A CA  1 
ATOM   2648 C  C   . LEU A 1 358 ? 76.147 38.310 44.024 1.00 39.52  ? 374 LEU A C   1 
ATOM   2649 O  O   . LEU A 1 358 ? 76.175 37.538 44.988 1.00 43.07  ? 374 LEU A O   1 
ATOM   2650 C  CB  . LEU A 1 358 ? 78.367 38.490 42.872 1.00 37.18  ? 374 LEU A CB  1 
ATOM   2651 C  CG  . LEU A 1 358 ? 79.306 38.031 41.750 1.00 40.80  ? 374 LEU A CG  1 
ATOM   2652 C  CD1 . LEU A 1 358 ? 80.709 38.591 41.929 1.00 40.29  ? 374 LEU A CD1 1 
ATOM   2653 C  CD2 . LEU A 1 358 ? 79.333 36.509 41.665 1.00 37.65  ? 374 LEU A CD2 1 
ATOM   2654 N  N   . VAL A 1 359 ? 75.448 39.447 44.051 1.00 40.36  ? 375 VAL A N   1 
ATOM   2655 C  CA  . VAL A 1 359 ? 74.551 39.691 45.179 1.00 38.07  ? 375 VAL A CA  1 
ATOM   2656 C  C   . VAL A 1 359 ? 73.224 38.988 44.954 1.00 39.25  ? 375 VAL A C   1 
ATOM   2657 O  O   . VAL A 1 359 ? 72.590 38.536 45.914 1.00 39.70  ? 375 VAL A O   1 
ATOM   2658 C  CB  . VAL A 1 359 ? 74.348 41.198 45.440 1.00 39.02  ? 375 VAL A CB  1 
ATOM   2659 C  CG1 . VAL A 1 359 ? 75.693 41.904 45.544 1.00 39.02  ? 375 VAL A CG1 1 
ATOM   2660 C  CG2 . VAL A 1 359 ? 73.478 41.833 44.351 1.00 38.96  ? 375 VAL A CG2 1 
ATOM   2661 N  N   . LEU A 1 360 ? 72.794 38.858 43.694 1.00 36.20  ? 376 LEU A N   1 
ATOM   2662 C  CA  . LEU A 1 360 ? 71.518 38.209 43.407 1.00 34.70  ? 376 LEU A CA  1 
ATOM   2663 C  C   . LEU A 1 360 ? 71.552 36.717 43.717 1.00 35.82  ? 376 LEU A C   1 
ATOM   2664 O  O   . LEU A 1 360 ? 70.555 36.156 44.182 1.00 36.34  ? 376 LEU A O   1 
ATOM   2665 C  CB  . LEU A 1 360 ? 71.132 38.416 41.939 1.00 36.15  ? 376 LEU A CB  1 
ATOM   2666 C  CG  . LEU A 1 360 ? 70.666 39.827 41.563 1.00 40.56  ? 376 LEU A CG  1 
ATOM   2667 C  CD1 . LEU A 1 360 ? 70.530 39.953 40.049 1.00 38.66  ? 376 LEU A CD1 1 
ATOM   2668 C  CD2 . LEU A 1 360 ? 69.344 40.124 42.256 1.00 36.01  ? 376 LEU A CD2 1 
ATOM   2669 N  N   . CYS A 1 361 ? 72.654 36.037 43.406 1.00 36.94  ? 377 CYS A N   1 
ATOM   2670 C  CA  . CYS A 1 361 ? 72.621 34.585 43.560 1.00 36.29  ? 377 CYS A CA  1 
ATOM   2671 C  C   . CYS A 1 361 ? 72.449 34.195 45.024 1.00 38.38  ? 377 CYS A C   1 
ATOM   2672 O  O   . CYS A 1 361 ? 71.713 33.247 45.329 1.00 38.72  ? 377 CYS A O   1 
ATOM   2673 C  CB  . CYS A 1 361 ? 73.870 33.939 42.941 1.00 35.56  ? 377 CYS A CB  1 
ATOM   2674 S  SG  . CYS A 1 361 ? 75.467 34.443 43.644 1.00 41.53  ? 377 CYS A SG  1 
ATOM   2675 N  N   . ASP A 1 362 ? 73.077 34.938 45.951 1.00 37.60  ? 378 ASP A N   1 
ATOM   2676 C  CA  . ASP A 1 362 ? 72.869 34.651 47.373 1.00 40.61  ? 378 ASP A CA  1 
ATOM   2677 C  C   . ASP A 1 362 ? 71.436 34.965 47.798 1.00 39.55  ? 378 ASP A C   1 
ATOM   2678 O  O   . ASP A 1 362 ? 70.849 34.242 48.612 1.00 36.23  ? 378 ASP A O   1 
ATOM   2679 C  CB  . ASP A 1 362 ? 73.869 35.435 48.230 1.00 38.49  ? 378 ASP A CB  1 
ATOM   2680 C  CG  . ASP A 1 362 ? 75.256 34.776 48.268 1.00 44.65  ? 378 ASP A CG  1 
ATOM   2681 O  OD1 . ASP A 1 362 ? 75.370 33.589 47.872 1.00 40.01  ? 378 ASP A OD1 1 
ATOM   2682 O  OD2 . ASP A 1 362 ? 76.234 35.443 48.678 1.00 40.39  ? 378 ASP A OD2 1 
ATOM   2683 N  N   . ALA A 1 363 ? 70.851 36.035 47.249 1.00 35.50  ? 379 ALA A N   1 
ATOM   2684 C  CA  . ALA A 1 363 ? 69.452 36.338 47.547 1.00 35.91  ? 379 ALA A CA  1 
ATOM   2685 C  C   . ALA A 1 363 ? 68.514 35.258 47.002 1.00 37.28  ? 379 ALA A C   1 
ATOM   2686 O  O   . ALA A 1 363 ? 67.505 34.917 47.637 1.00 35.94  ? 379 ALA A O   1 
ATOM   2687 C  CB  . ALA A 1 363 ? 69.096 37.722 46.982 1.00 35.63  ? 379 ALA A CB  1 
ATOM   2688 N  N   . LEU A 1 364 ? 68.827 34.702 45.828 1.00 34.69  ? 380 LEU A N   1 
ATOM   2689 C  CA  . LEU A 1 364 ? 68.005 33.623 45.281 1.00 36.50  ? 380 LEU A CA  1 
ATOM   2690 C  C   . LEU A 1 364 ? 68.074 32.379 46.160 1.00 38.19  ? 380 LEU A C   1 
ATOM   2691 O  O   . LEU A 1 364 ? 67.075 31.662 46.330 1.00 38.20  ? 380 LEU A O   1 
ATOM   2692 C  CB  . LEU A 1 364 ? 68.455 33.292 43.849 1.00 35.84  ? 380 LEU A CB  1 
ATOM   2693 C  CG  . LEU A 1 364 ? 68.136 34.379 42.812 1.00 34.44  ? 380 LEU A CG  1 
ATOM   2694 C  CD1 . LEU A 1 364 ? 68.824 34.069 41.481 1.00 38.32  ? 380 LEU A CD1 1 
ATOM   2695 C  CD2 . LEU A 1 364 ? 66.626 34.534 42.613 1.00 33.92  ? 380 LEU A CD2 1 
ATOM   2696 N  N   . THR A 1 365 ? 69.251 32.082 46.708 1.00 35.85  ? 381 THR A N   1 
ATOM   2697 C  CA  . THR A 1 365 ? 69.339 30.965 47.649 1.00 36.61  ? 381 THR A CA  1 
ATOM   2698 C  C   . THR A 1 365 ? 68.521 31.255 48.901 1.00 40.15  ? 381 THR A C   1 
ATOM   2699 O  O   . THR A 1 365 ? 67.792 30.387 49.400 1.00 39.71  ? 381 THR A O   1 
ATOM   2700 C  CB  . THR A 1 365 ? 70.802 30.703 48.001 1.00 38.67  ? 381 THR A CB  1 
ATOM   2701 O  OG1 . THR A 1 365 ? 71.516 30.411 46.795 1.00 36.45  ? 381 THR A OG1 1 
ATOM   2702 C  CG2 . THR A 1 365 ? 70.935 29.511 48.977 1.00 40.63  ? 381 THR A CG2 1 
ATOM   2703 N  N   . TYR A 1 366 ? 68.619 32.488 49.406 1.00 35.67  ? 382 TYR A N   1 
ATOM   2704 C  CA  . TYR A 1 366 ? 67.851 32.884 50.584 1.00 36.67  ? 382 TYR A CA  1 
ATOM   2705 C  C   . TYR A 1 366 ? 66.355 32.712 50.353 1.00 38.21  ? 382 TYR A C   1 
ATOM   2706 O  O   . TYR A 1 366 ? 65.616 32.337 51.272 1.00 40.00  ? 382 TYR A O   1 
ATOM   2707 C  CB  . TYR A 1 366 ? 68.174 34.342 50.947 1.00 39.35  ? 382 TYR A CB  1 
ATOM   2708 C  CG  . TYR A 1 366 ? 67.616 34.752 52.300 1.00 38.89  ? 382 TYR A CG  1 
ATOM   2709 C  CD1 . TYR A 1 366 ? 68.339 34.533 53.467 1.00 43.05  ? 382 TYR A CD1 1 
ATOM   2710 C  CD2 . TYR A 1 366 ? 66.359 35.331 52.407 1.00 38.50  ? 382 TYR A CD2 1 
ATOM   2711 C  CE1 . TYR A 1 366 ? 67.826 34.892 54.710 1.00 44.32  ? 382 TYR A CE1 1 
ATOM   2712 C  CE2 . TYR A 1 366 ? 65.831 35.687 53.652 1.00 40.40  ? 382 TYR A CE2 1 
ATOM   2713 C  CZ  . TYR A 1 366 ? 66.580 35.466 54.795 1.00 44.74  ? 382 TYR A CZ  1 
ATOM   2714 O  OH  . TYR A 1 366 ? 66.079 35.823 56.030 1.00 47.65  ? 382 TYR A OH  1 
ATOM   2715 N  N   . ALA A 1 367 ? 65.889 32.986 49.131 1.00 37.53  ? 383 ALA A N   1 
ATOM   2716 C  CA  . ALA A 1 367 ? 64.463 32.917 48.826 1.00 39.91  ? 383 ALA A CA  1 
ATOM   2717 C  C   . ALA A 1 367 ? 63.890 31.513 48.985 1.00 40.31  ? 383 ALA A C   1 
ATOM   2718 O  O   . ALA A 1 367 ? 62.670 31.377 49.114 1.00 39.19  ? 383 ALA A O   1 
ATOM   2719 C  CB  . ALA A 1 367 ? 64.200 33.413 47.401 1.00 37.11  ? 383 ALA A CB  1 
ATOM   2720 N  N   . GLU A 1 368 ? 64.730 30.470 48.981 1.00 36.58  ? 384 GLU A N   1 
ATOM   2721 C  CA  . GLU A 1 368 ? 64.204 29.109 49.066 1.00 37.12  ? 384 GLU A CA  1 
ATOM   2722 C  C   . GLU A 1 368 ? 63.365 28.899 50.316 1.00 40.59  ? 384 GLU A C   1 
ATOM   2723 O  O   . GLU A 1 368 ? 62.397 28.128 50.285 1.00 41.46  ? 384 GLU A O   1 
ATOM   2724 C  CB  . GLU A 1 368 ? 65.341 28.081 49.045 1.00 39.29  ? 384 GLU A CB  1 
ATOM   2725 C  CG  . GLU A 1 368 ? 66.035 27.978 47.689 1.00 39.11  ? 384 GLU A CG  1 
ATOM   2726 C  CD  . GLU A 1 368 ? 67.258 27.074 47.720 1.00 46.52  ? 384 GLU A CD  1 
ATOM   2727 O  OE1 . GLU A 1 368 ? 67.628 26.596 48.814 1.00 43.48  ? 384 GLU A OE1 1 
ATOM   2728 O  OE2 . GLU A 1 368 ? 67.855 26.862 46.650 1.00 44.97  ? 384 GLU A OE2 1 
ATOM   2729 N  N   . ARG A 1 369 ? 63.708 29.578 51.416 1.00 40.65  ? 385 ARG A N   1 
ATOM   2730 C  CA  . ARG A 1 369 ? 63.043 29.323 52.696 1.00 42.31  ? 385 ARG A CA  1 
ATOM   2731 C  C   . ARG A 1 369 ? 61.564 29.693 52.675 1.00 43.99  ? 385 ARG A C   1 
ATOM   2732 O  O   . ARG A 1 369 ? 60.791 29.211 53.519 1.00 41.16  ? 385 ARG A O   1 
ATOM   2733 C  CB  . ARG A 1 369 ? 63.758 30.099 53.812 1.00 43.53  ? 385 ARG A CB  1 
ATOM   2734 C  CG  . ARG A 1 369 ? 63.573 31.626 53.741 1.00 44.04  ? 385 ARG A CG  1 
ATOM   2735 C  CD  . ARG A 1 369 ? 64.639 32.359 54.550 1.00 43.89  ? 385 ARG A CD  1 
ATOM   2736 N  NE  . ARG A 1 369 ? 65.973 31.913 54.163 1.00 42.23  ? 385 ARG A NE  1 
ATOM   2737 C  CZ  . ARG A 1 369 ? 66.965 31.681 55.013 1.00 47.81  ? 385 ARG A CZ  1 
ATOM   2738 N  NH1 . ARG A 1 369 ? 66.838 31.926 56.311 1.00 49.53  ? 385 ARG A NH1 1 
ATOM   2739 N  NH2 . ARG A 1 369 ? 68.106 31.171 54.553 1.00 43.01  ? 385 ARG A NH2 1 
ATOM   2740 N  N   . PHE A 1 370 ? 61.147 30.547 51.749 1.00 43.15  ? 386 PHE A N   1 
ATOM   2741 C  CA  . PHE A 1 370 ? 59.754 30.965 51.700 1.00 44.17  ? 386 PHE A CA  1 
ATOM   2742 C  C   . PHE A 1 370 ? 58.857 29.980 50.956 1.00 42.57  ? 386 PHE A C   1 
ATOM   2743 O  O   . PHE A 1 370 ? 57.648 30.213 50.893 1.00 42.44  ? 386 PHE A O   1 
ATOM   2744 C  CB  . PHE A 1 370 ? 59.652 32.355 51.063 1.00 38.68  ? 386 PHE A CB  1 
ATOM   2745 C  CG  . PHE A 1 370 ? 60.370 33.426 51.849 1.00 41.77  ? 386 PHE A CG  1 
ATOM   2746 C  CD1 . PHE A 1 370 ? 59.774 33.987 52.972 1.00 40.46  ? 386 PHE A CD1 1 
ATOM   2747 C  CD2 . PHE A 1 370 ? 61.639 33.851 51.482 1.00 40.10  ? 386 PHE A CD2 1 
ATOM   2748 C  CE1 . PHE A 1 370 ? 60.431 34.948 53.721 1.00 42.54  ? 386 PHE A CE1 1 
ATOM   2749 C  CE2 . PHE A 1 370 ? 62.302 34.817 52.216 1.00 37.75  ? 386 PHE A CE2 1 
ATOM   2750 C  CZ  . PHE A 1 370 ? 61.698 35.368 53.341 1.00 44.23  ? 386 PHE A CZ  1 
ATOM   2751 N  N   . LYS A 1 371 ? 59.403 28.905 50.397 1.00 42.43  ? 387 LYS A N   1 
ATOM   2752 C  CA  . LYS A 1 371 ? 58.627 27.947 49.614 1.00 42.86  ? 387 LYS A CA  1 
ATOM   2753 C  C   . LYS A 1 371 ? 57.745 28.694 48.616 1.00 45.79  ? 387 LYS A C   1 
ATOM   2754 O  O   . LYS A 1 371 ? 56.515 28.513 48.612 1.00 40.87  ? 387 LYS A O   1 
ATOM   2755 C  CB  . LYS A 1 371 ? 57.786 27.050 50.511 1.00 41.42  ? 387 LYS A CB  1 
ATOM   2756 C  CG  . LYS A 1 371 ? 58.523 26.219 51.561 1.00 51.30  ? 387 LYS A CG  1 
ATOM   2757 C  CD  . LYS A 1 371 ? 59.801 25.575 51.044 1.00 58.58  ? 387 LYS A CD  1 
ATOM   2758 C  CE  . LYS A 1 371 ? 60.472 24.717 52.131 1.00 73.54  ? 387 LYS A CE  1 
ATOM   2759 N  NZ  . LYS A 1 371 ? 61.921 25.071 52.346 1.00 70.08  ? 387 LYS A NZ  1 
ATOM   2760 N  N   . PRO A 1 372 ? 58.328 29.525 47.756 1.00 41.72  ? 388 PRO A N   1 
ATOM   2761 C  CA  . PRO A 1 372 ? 57.532 30.412 46.902 1.00 40.54  ? 388 PRO A CA  1 
ATOM   2762 C  C   . PRO A 1 372 ? 56.897 29.683 45.734 1.00 40.24  ? 388 PRO A C   1 
ATOM   2763 O  O   . PRO A 1 372 ? 57.422 28.690 45.226 1.00 40.37  ? 388 PRO A O   1 
ATOM   2764 C  CB  . PRO A 1 372 ? 58.567 31.428 46.389 1.00 39.65  ? 388 PRO A CB  1 
ATOM   2765 C  CG  . PRO A 1 372 ? 59.854 30.663 46.377 1.00 36.78  ? 388 PRO A CG  1 
ATOM   2766 C  CD  . PRO A 1 372 ? 59.778 29.719 47.575 1.00 38.10  ? 388 PRO A CD  1 
ATOM   2767 N  N   . GLN A 1 373 ? 55.766 30.222 45.281 1.00 38.28  ? 389 GLN A N   1 
ATOM   2768 C  CA  . GLN A 1 373 ? 55.194 29.735 44.035 1.00 40.30  ? 389 GLN A CA  1 
ATOM   2769 C  C   . GLN A 1 373 ? 55.737 30.468 42.815 1.00 42.54  ? 389 GLN A C   1 
ATOM   2770 O  O   . GLN A 1 373 ? 55.570 29.980 41.690 1.00 39.41  ? 389 GLN A O   1 
ATOM   2771 C  CB  . GLN A 1 373 ? 53.661 29.813 44.064 1.00 43.47  ? 389 GLN A CB  1 
ATOM   2772 C  CG  . GLN A 1 373 ? 53.045 31.196 44.235 1.00 41.61  ? 389 GLN A CG  1 
ATOM   2773 C  CD  . GLN A 1 373 ? 51.530 31.162 44.028 1.00 51.22  ? 389 GLN A CD  1 
ATOM   2774 O  OE1 . GLN A 1 373 ? 51.050 31.002 42.899 1.00 44.51  ? 389 GLN A OE1 1 
ATOM   2775 N  NE2 . GLN A 1 373 ? 50.772 31.290 45.121 1.00 41.20  ? 389 GLN A NE2 1 
ATOM   2776 N  N   . SER A 1 374 ? 56.394 31.611 43.008 1.00 37.05  ? 390 SER A N   1 
ATOM   2777 C  CA  . SER A 1 374 ? 57.137 32.254 41.935 1.00 38.48  ? 390 SER A CA  1 
ATOM   2778 C  C   . SER A 1 374 ? 58.196 33.170 42.544 1.00 38.06  ? 390 SER A C   1 
ATOM   2779 O  O   . SER A 1 374 ? 58.012 33.728 43.630 1.00 37.59  ? 390 SER A O   1 
ATOM   2780 C  CB  . SER A 1 374 ? 56.186 32.984 40.965 1.00 38.65  ? 390 SER A CB  1 
ATOM   2781 O  OG  . SER A 1 374 ? 55.879 34.304 41.382 1.00 41.77  ? 390 SER A OG  1 
ATOM   2782 N  N   . VAL A 1 375 ? 59.339 33.252 41.862 1.00 35.23  ? 391 VAL A N   1 
ATOM   2783 C  CA  . VAL A 1 375 ? 60.447 34.117 42.250 1.00 34.23  ? 391 VAL A CA  1 
ATOM   2784 C  C   . VAL A 1 375 ? 60.846 34.883 40.999 1.00 36.67  ? 391 VAL A C   1 
ATOM   2785 O  O   . VAL A 1 375 ? 61.135 34.272 39.961 1.00 36.45  ? 391 VAL A O   1 
ATOM   2786 C  CB  . VAL A 1 375 ? 61.647 33.317 42.790 1.00 36.25  ? 391 VAL A CB  1 
ATOM   2787 C  CG1 . VAL A 1 375 ? 62.812 34.247 43.095 1.00 33.43  ? 391 VAL A CG1 1 
ATOM   2788 C  CG2 . VAL A 1 375 ? 61.239 32.482 44.014 1.00 36.94  ? 391 VAL A CG2 1 
ATOM   2789 N  N   . ILE A 1 376 ? 60.836 36.207 41.083 1.00 33.64  ? 392 ILE A N   1 
ATOM   2790 C  CA  . ILE A 1 376 ? 61.227 37.067 39.971 1.00 32.94  ? 392 ILE A CA  1 
ATOM   2791 C  C   . ILE A 1 376 ? 62.322 37.987 40.469 1.00 37.83  ? 392 ILE A C   1 
ATOM   2792 O  O   . ILE A 1 376 ? 62.112 38.737 41.431 1.00 35.25  ? 392 ILE A O   1 
ATOM   2793 C  CB  . ILE A 1 376 ? 60.044 37.890 39.438 1.00 33.54  ? 392 ILE A CB  1 
ATOM   2794 C  CG1 . ILE A 1 376 ? 58.879 36.951 39.111 1.00 39.50  ? 392 ILE A CG1 1 
ATOM   2795 C  CG2 . ILE A 1 376 ? 60.493 38.742 38.235 1.00 38.10  ? 392 ILE A CG2 1 
ATOM   2796 C  CD1 . ILE A 1 376 ? 57.532 37.641 38.992 1.00 42.99  ? 392 ILE A CD1 1 
ATOM   2797 N  N   . ASP A 1 377 ? 63.486 37.925 39.836 1.00 36.69  ? 393 ASP A N   1 
ATOM   2798 C  CA  . ASP A 1 377 ? 64.532 38.899 40.107 1.00 33.95  ? 393 ASP A CA  1 
ATOM   2799 C  C   . ASP A 1 377 ? 64.515 39.981 39.035 1.00 35.78  ? 393 ASP A C   1 
ATOM   2800 O  O   . ASP A 1 377 ? 64.166 39.726 37.879 1.00 34.98  ? 393 ASP A O   1 
ATOM   2801 C  CB  . ASP A 1 377 ? 65.901 38.220 40.215 1.00 36.42  ? 393 ASP A CB  1 
ATOM   2802 C  CG  . ASP A 1 377 ? 66.542 37.946 38.873 1.00 41.06  ? 393 ASP A CG  1 
ATOM   2803 O  OD1 . ASP A 1 377 ? 66.580 36.759 38.469 1.00 38.39  ? 393 ASP A OD1 1 
ATOM   2804 O  OD2 . ASP A 1 377 ? 67.022 38.899 38.229 1.00 40.78  ? 393 ASP A OD2 1 
ATOM   2805 N  N   . ILE A 1 378 ? 64.820 41.203 39.450 1.00 31.97  ? 394 ILE A N   1 
ATOM   2806 C  CA  . ILE A 1 378 ? 64.805 42.378 38.580 1.00 31.60  ? 394 ILE A CA  1 
ATOM   2807 C  C   . ILE A 1 378 ? 66.146 43.068 38.758 1.00 33.83  ? 394 ILE A C   1 
ATOM   2808 O  O   . ILE A 1 378 ? 66.556 43.340 39.894 1.00 35.42  ? 394 ILE A O   1 
ATOM   2809 C  CB  . ILE A 1 378 ? 63.645 43.353 38.897 1.00 35.19  ? 394 ILE A CB  1 
ATOM   2810 C  CG1 . ILE A 1 378 ? 62.272 42.648 38.987 1.00 35.26  ? 394 ILE A CG1 1 
ATOM   2811 C  CG2 . ILE A 1 378 ? 63.617 44.527 37.917 1.00 32.17  ? 394 ILE A CG2 1 
ATOM   2812 C  CD1 . ILE A 1 378 ? 61.884 42.185 40.396 1.00 35.72  ? 394 ILE A CD1 1 
ATOM   2813 N  N   . ALA A 1 379 ? 66.831 43.344 37.648 1.00 30.49  ? 395 ALA A N   1 
ATOM   2814 C  CA  . ALA A 1 379 ? 68.191 43.849 37.758 1.00 32.52  ? 395 ALA A CA  1 
ATOM   2815 C  C   . ALA A 1 379 ? 68.592 44.614 36.507 1.00 36.35  ? 395 ALA A C   1 
ATOM   2816 O  O   . ALA A 1 379 ? 68.288 44.190 35.390 1.00 35.44  ? 395 ALA A O   1 
ATOM   2817 C  CB  . ALA A 1 379 ? 69.183 42.702 37.971 1.00 34.01  ? 395 ALA A CB  1 
ATOM   2818 N  N   . THR A 1 380 ? 69.322 45.711 36.708 1.00 33.59  ? 396 THR A N   1 
ATOM   2819 C  CA  . THR A 1 380 ? 70.029 46.383 35.621 1.00 33.71  ? 396 THR A CA  1 
ATOM   2820 C  C   . THR A 1 380 ? 71.322 45.612 35.396 1.00 37.42  ? 396 THR A C   1 
ATOM   2821 O  O   . THR A 1 380 ? 72.386 45.970 35.898 1.00 38.89  ? 396 THR A O   1 
ATOM   2822 C  CB  . THR A 1 380 ? 70.319 47.826 35.999 1.00 38.71  ? 396 THR A CB  1 
ATOM   2823 O  OG1 . THR A 1 380 ? 70.906 47.836 37.311 1.00 37.35  ? 396 THR A OG1 1 
ATOM   2824 C  CG2 . THR A 1 380 ? 69.035 48.640 36.034 1.00 35.76  ? 396 THR A CG2 1 
ATOM   2825 N  N   . LEU A 1 381 ? 71.238 44.525 34.633 1.00 37.06  ? 397 LEU A N   1 
ATOM   2826 C  CA  . LEU A 1 381 ? 72.314 43.543 34.720 1.00 37.77  ? 397 LEU A CA  1 
ATOM   2827 C  C   . LEU A 1 381 ? 73.348 43.652 33.608 1.00 44.84  ? 397 LEU A C   1 
ATOM   2828 O  O   . LEU A 1 381 ? 74.547 43.577 33.887 1.00 44.49  ? 397 LEU A O   1 
ATOM   2829 C  CB  . LEU A 1 381 ? 71.738 42.113 34.755 1.00 38.65  ? 397 LEU A CB  1 
ATOM   2830 C  CG  . LEU A 1 381 ? 72.583 41.043 35.462 1.00 42.64  ? 397 LEU A CG  1 
ATOM   2831 C  CD1 . LEU A 1 381 ? 72.838 41.423 36.929 1.00 43.12  ? 397 LEU A CD1 1 
ATOM   2832 C  CD2 . LEU A 1 381 ? 71.926 39.668 35.363 1.00 39.42  ? 397 LEU A CD2 1 
ATOM   2833 N  N   . THR A 1 382 ? 72.937 43.790 32.349 1.00 41.97  ? 398 THR A N   1 
ATOM   2834 C  CA  . THR A 1 382 ? 73.918 43.680 31.268 1.00 38.24  ? 398 THR A CA  1 
ATOM   2835 C  C   . THR A 1 382 ? 73.708 44.767 30.231 1.00 39.42  ? 398 THR A C   1 
ATOM   2836 O  O   . THR A 1 382 ? 72.584 44.976 29.769 1.00 39.83  ? 398 THR A O   1 
ATOM   2837 C  CB  . THR A 1 382 ? 73.861 42.303 30.576 1.00 41.90  ? 398 THR A CB  1 
ATOM   2838 O  OG1 . THR A 1 382 ? 72.584 42.118 29.937 1.00 38.59  ? 398 THR A OG1 1 
ATOM   2839 C  CG2 . THR A 1 382 ? 74.120 41.167 31.583 1.00 39.11  ? 398 THR A CG2 1 
ATOM   2840 N  N   . GLY A 1 383 ? 74.793 45.450 29.859 1.00 40.27  ? 399 GLY A N   1 
ATOM   2841 C  CA  . GLY A 1 383 ? 74.729 46.309 28.691 1.00 42.50  ? 399 GLY A CA  1 
ATOM   2842 C  C   . GLY A 1 383 ? 74.404 45.520 27.438 1.00 41.33  ? 399 GLY A C   1 
ATOM   2843 O  O   . GLY A 1 383 ? 73.842 46.064 26.485 1.00 40.09  ? 399 GLY A O   1 
ATOM   2844 N  N   . ALA A 1 384 ? 74.739 44.223 27.426 1.00 37.07  ? 400 ALA A N   1 
ATOM   2845 C  CA  . ALA A 1 384 ? 74.366 43.385 26.295 1.00 38.67  ? 400 ALA A CA  1 
ATOM   2846 C  C   . ALA A 1 384 ? 72.853 43.375 26.069 1.00 36.07  ? 400 ALA A C   1 
ATOM   2847 O  O   . ALA A 1 384 ? 72.403 43.197 24.935 1.00 36.21  ? 400 ALA A O   1 
ATOM   2848 C  CB  . ALA A 1 384 ? 74.890 41.956 26.497 1.00 41.12  ? 400 ALA A CB  1 
ATOM   2849 N  N   . CYS A 1 385 ? 72.045 43.571 27.120 1.00 33.65  ? 401 CYS A N   1 
ATOM   2850 C  CA  . CYS A 1 385 ? 70.596 43.558 26.898 1.00 36.27  ? 401 CYS A CA  1 
ATOM   2851 C  C   . CYS A 1 385 ? 70.155 44.760 26.065 1.00 38.10  ? 401 CYS A C   1 
ATOM   2852 O  O   . CYS A 1 385 ? 69.174 44.678 25.314 1.00 36.55  ? 401 CYS A O   1 
ATOM   2853 C  CB  . CYS A 1 385 ? 69.846 43.539 28.232 1.00 37.88  ? 401 CYS A CB  1 
ATOM   2854 S  SG  . CYS A 1 385 ? 68.079 43.092 28.086 1.00 38.35  ? 401 CYS A SG  1 
ATOM   2855 N  N   . ILE A 1 386 ? 70.858 45.885 26.198 1.00 33.55  ? 402 ILE A N   1 
ATOM   2856 C  CA  . ILE A 1 386 ? 70.537 47.066 25.400 1.00 38.10  ? 402 ILE A CA  1 
ATOM   2857 C  C   . ILE A 1 386 ? 70.876 46.831 23.935 1.00 38.08  ? 402 ILE A C   1 
ATOM   2858 O  O   . ILE A 1 386 ? 70.146 47.262 23.031 1.00 34.90  ? 402 ILE A O   1 
ATOM   2859 C  CB  . ILE A 1 386 ? 71.278 48.294 25.957 1.00 41.51  ? 402 ILE A CB  1 
ATOM   2860 C  CG1 . ILE A 1 386 ? 70.998 48.433 27.461 1.00 41.08  ? 402 ILE A CG1 1 
ATOM   2861 C  CG2 . ILE A 1 386 ? 70.874 49.556 25.180 1.00 43.78  ? 402 ILE A CG2 1 
ATOM   2862 C  CD1 . ILE A 1 386 ? 71.788 49.575 28.136 1.00 43.15  ? 402 ILE A CD1 1 
ATOM   2863 N  N   . VAL A 1 387 ? 71.993 46.156 23.678 1.00 36.73  ? 403 VAL A N   1 
ATOM   2864 C  CA  . VAL A 1 387 ? 72.326 45.752 22.315 1.00 37.14  ? 403 VAL A CA  1 
ATOM   2865 C  C   . VAL A 1 387 ? 71.238 44.844 21.751 1.00 37.45  ? 403 VAL A C   1 
ATOM   2866 O  O   . VAL A 1 387 ? 70.840 44.978 20.588 1.00 37.62  ? 403 VAL A O   1 
ATOM   2867 C  CB  . VAL A 1 387 ? 73.705 45.066 22.294 1.00 36.29  ? 403 VAL A CB  1 
ATOM   2868 C  CG1 . VAL A 1 387 ? 74.008 44.525 20.902 1.00 37.48  ? 403 VAL A CG1 1 
ATOM   2869 C  CG2 . VAL A 1 387 ? 74.789 46.052 22.735 1.00 36.16  ? 403 VAL A CG2 1 
ATOM   2870 N  N   . ALA A 1 388 ? 70.743 43.910 22.571 1.00 34.55  ? 404 ALA A N   1 
ATOM   2871 C  CA  . ALA A 1 388 ? 69.778 42.919 22.100 1.00 38.50  ? 404 ALA A CA  1 
ATOM   2872 C  C   . ALA A 1 388 ? 68.389 43.520 21.897 1.00 38.43  ? 404 ALA A C   1 
ATOM   2873 O  O   . ALA A 1 388 ? 67.716 43.205 20.912 1.00 38.99  ? 404 ALA A O   1 
ATOM   2874 C  CB  . ALA A 1 388 ? 69.696 41.762 23.096 1.00 37.42  ? 404 ALA A CB  1 
ATOM   2875 N  N   . LEU A 1 389 ? 67.917 44.336 22.843 1.00 32.24  ? 405 LEU A N   1 
ATOM   2876 C  CA  . LEU A 1 389 ? 66.514 44.731 22.889 1.00 30.79  ? 405 LEU A CA  1 
ATOM   2877 C  C   . LEU A 1 389 ? 66.308 46.236 23.024 1.00 34.57  ? 405 LEU A C   1 
ATOM   2878 O  O   . LEU A 1 389 ? 65.153 46.691 23.032 1.00 37.33  ? 405 LEU A O   1 
ATOM   2879 C  CB  . LEU A 1 389 ? 65.806 44.032 24.059 1.00 33.36  ? 405 LEU A CB  1 
ATOM   2880 C  CG  . LEU A 1 389 ? 65.653 42.521 23.886 1.00 34.40  ? 405 LEU A CG  1 
ATOM   2881 C  CD1 . LEU A 1 389 ? 65.229 41.845 25.194 1.00 34.47  ? 405 LEU A CD1 1 
ATOM   2882 C  CD2 . LEU A 1 389 ? 64.628 42.244 22.778 1.00 38.86  ? 405 LEU A CD2 1 
ATOM   2883 N  N   . GLY A 1 390 ? 67.370 47.008 23.155 1.00 36.64  ? 406 GLY A N   1 
ATOM   2884 C  CA  . GLY A 1 390 ? 67.235 48.461 23.150 1.00 34.69  ? 406 GLY A CA  1 
ATOM   2885 C  C   . GLY A 1 390 ? 66.770 48.992 24.492 1.00 40.38  ? 406 GLY A C   1 
ATOM   2886 O  O   . GLY A 1 390 ? 66.900 48.344 25.540 1.00 37.25  ? 406 GLY A O   1 
ATOM   2887 N  N   . SER A 1 391 ? 66.202 50.196 24.450 1.00 38.26  ? 407 SER A N   1 
ATOM   2888 C  CA  . SER A 1 391 ? 65.767 50.877 25.658 1.00 42.77  ? 407 SER A CA  1 
ATOM   2889 C  C   . SER A 1 391 ? 64.270 50.747 25.927 1.00 47.46  ? 407 SER A C   1 
ATOM   2890 O  O   . SER A 1 391 ? 63.801 51.214 26.970 1.00 46.21  ? 407 SER A O   1 
ATOM   2891 C  CB  . SER A 1 391 ? 66.151 52.367 25.573 1.00 46.32  ? 407 SER A CB  1 
ATOM   2892 O  OG  . SER A 1 391 ? 65.468 52.968 24.489 1.00 52.46  ? 407 SER A OG  1 
ATOM   2893 N  N   . ASN A 1 392 ? 63.501 50.121 25.043 1.00 41.44  ? 408 ASN A N   1 
ATOM   2894 C  CA  . ASN A 1 392 ? 62.055 50.111 25.228 1.00 47.40  ? 408 ASN A CA  1 
ATOM   2895 C  C   . ASN A 1 392 ? 61.471 48.767 25.652 1.00 44.11  ? 408 ASN A C   1 
ATOM   2896 O  O   . ASN A 1 392 ? 60.293 48.725 26.039 1.00 40.07  ? 408 ASN A O   1 
ATOM   2897 C  CB  . ASN A 1 392 ? 61.362 50.563 23.946 1.00 56.51  ? 408 ASN A CB  1 
ATOM   2898 C  CG  . ASN A 1 392 ? 61.906 49.860 22.741 1.00 58.04  ? 408 ASN A CG  1 
ATOM   2899 O  OD1 . ASN A 1 392 ? 63.054 49.390 22.755 1.00 66.87  ? 408 ASN A OD1 1 
ATOM   2900 N  ND2 . ASN A 1 392 ? 61.104 49.776 21.684 1.00 59.85  ? 408 ASN A ND2 1 
ATOM   2901 N  N   . THR A 1 393 ? 62.254 47.687 25.627 1.00 37.72  ? 409 THR A N   1 
ATOM   2902 C  CA  . THR A 1 393 ? 61.766 46.340 25.929 1.00 36.70  ? 409 THR A CA  1 
ATOM   2903 C  C   . THR A 1 393 ? 62.727 45.660 26.897 1.00 35.06  ? 409 THR A C   1 
ATOM   2904 O  O   . THR A 1 393 ? 63.912 45.530 26.590 1.00 34.53  ? 409 THR A O   1 
ATOM   2905 C  CB  . THR A 1 393 ? 61.661 45.505 24.645 1.00 37.82  ? 409 THR A CB  1 
ATOM   2906 O  OG1 . THR A 1 393 ? 60.917 46.229 23.651 1.00 40.66  ? 409 THR A OG1 1 
ATOM   2907 C  CG2 . THR A 1 393 ? 60.978 44.171 24.940 1.00 34.83  ? 409 THR A CG2 1 
ATOM   2908 N  N   . SER A 1 394 ? 62.223 45.191 28.039 1.00 32.21  ? 410 SER A N   1 
ATOM   2909 C  CA  . SER A 1 394 ? 63.096 44.515 28.994 1.00 32.61  ? 410 SER A CA  1 
ATOM   2910 C  C   . SER A 1 394 ? 63.364 43.085 28.539 1.00 34.13  ? 410 SER A C   1 
ATOM   2911 O  O   . SER A 1 394 ? 62.524 42.463 27.898 1.00 33.83  ? 410 SER A O   1 
ATOM   2912 C  CB  . SER A 1 394 ? 62.468 44.484 30.385 1.00 36.10  ? 410 SER A CB  1 
ATOM   2913 O  OG  . SER A 1 394 ? 62.086 45.775 30.832 1.00 36.86  ? 410 SER A OG  1 
ATOM   2914 N  N   . GLY A 1 395 ? 64.552 42.575 28.862 1.00 32.54  ? 411 GLY A N   1 
ATOM   2915 C  CA  . GLY A 1 395 ? 64.846 41.179 28.580 1.00 32.45  ? 411 GLY A CA  1 
ATOM   2916 C  C   . GLY A 1 395 ? 64.263 40.307 29.679 1.00 34.66  ? 411 GLY A C   1 
ATOM   2917 O  O   . GLY A 1 395 ? 64.248 40.679 30.851 1.00 35.53  ? 411 GLY A O   1 
ATOM   2918 N  N   . LEU A 1 396 ? 63.754 39.139 29.282 1.00 34.99  ? 412 LEU A N   1 
ATOM   2919 C  CA  . LEU A 1 396 ? 63.135 38.209 30.219 1.00 33.54  ? 412 LEU A CA  1 
ATOM   2920 C  C   . LEU A 1 396 ? 63.634 36.799 29.948 1.00 31.70  ? 412 LEU A C   1 
ATOM   2921 O  O   . LEU A 1 396 ? 63.634 36.338 28.796 1.00 34.63  ? 412 LEU A O   1 
ATOM   2922 C  CB  . LEU A 1 396 ? 61.597 38.263 30.117 1.00 33.64  ? 412 LEU A CB  1 
ATOM   2923 C  CG  . LEU A 1 396 ? 60.738 37.269 30.924 1.00 36.26  ? 412 LEU A CG  1 
ATOM   2924 C  CD1 . LEU A 1 396 ? 60.873 37.488 32.434 1.00 32.78  ? 412 LEU A CD1 1 
ATOM   2925 C  CD2 . LEU A 1 396 ? 59.249 37.371 30.504 1.00 35.43  ? 412 LEU A CD2 1 
ATOM   2926 N  N   . MET A 1 397 ? 64.040 36.122 31.022 1.00 34.21  ? 413 MET A N   1 
ATOM   2927 C  CA  . MET A 1 397 ? 64.477 34.726 31.010 1.00 34.92  ? 413 MET A CA  1 
ATOM   2928 C  C   . MET A 1 397 ? 63.842 34.020 32.198 1.00 31.31  ? 413 MET A C   1 
ATOM   2929 O  O   . MET A 1 397 ? 63.444 34.658 33.174 1.00 36.31  ? 413 MET A O   1 
ATOM   2930 C  CB  . MET A 1 397 ? 66.012 34.661 31.045 1.00 34.48  ? 413 MET A CB  1 
ATOM   2931 C  CG  . MET A 1 397 ? 66.584 35.397 29.854 1.00 35.40  ? 413 MET A CG  1 
ATOM   2932 S  SD  . MET A 1 397 ? 68.145 36.218 30.129 1.00 38.27  ? 413 MET A SD  1 
ATOM   2933 C  CE  . MET A 1 397 ? 67.444 37.818 30.541 1.00 38.03  ? 413 MET A CE  1 
ATOM   2934 N  N   . GLY A 1 398 ? 63.764 32.690 32.128 1.00 34.03  ? 414 GLY A N   1 
ATOM   2935 C  CA  . GLY A 1 398 ? 63.263 31.987 33.299 1.00 34.29  ? 414 GLY A CA  1 
ATOM   2936 C  C   . GLY A 1 398 ? 63.373 30.493 33.122 1.00 38.26  ? 414 GLY A C   1 
ATOM   2937 O  O   . GLY A 1 398 ? 63.735 29.997 32.053 1.00 37.47  ? 414 GLY A O   1 
ATOM   2938 N  N   . ASN A 1 399 ? 63.047 29.775 34.196 1.00 35.77  ? 415 ASN A N   1 
ATOM   2939 C  CA  . ASN A 1 399 ? 63.116 28.315 34.176 1.00 37.36  ? 415 ASN A CA  1 
ATOM   2940 C  C   . ASN A 1 399 ? 61.736 27.670 34.134 1.00 38.45  ? 415 ASN A C   1 
ATOM   2941 O  O   . ASN A 1 399 ? 61.621 26.444 34.291 1.00 37.38  ? 415 ASN A O   1 
ATOM   2942 C  CB  . ASN A 1 399 ? 63.918 27.788 35.376 1.00 37.06  ? 415 ASN A CB  1 
ATOM   2943 C  CG  . ASN A 1 399 ? 63.209 27.997 36.720 1.00 37.20  ? 415 ASN A CG  1 
ATOM   2944 O  OD1 . ASN A 1 399 ? 62.021 28.326 36.781 1.00 36.58  ? 415 ASN A OD1 1 
ATOM   2945 N  ND2 . ASN A 1 399 ? 63.949 27.785 37.808 1.00 35.96  ? 415 ASN A ND2 1 
ATOM   2946 N  N   . ASN A 1 400 ? 60.693 28.460 33.886 1.00 37.34  ? 416 ASN A N   1 
ATOM   2947 C  CA  . ASN A 1 400 ? 59.322 27.960 33.891 1.00 38.13  ? 416 ASN A CA  1 
ATOM   2948 C  C   . ASN A 1 400 ? 58.523 28.716 32.842 1.00 38.90  ? 416 ASN A C   1 
ATOM   2949 O  O   . ASN A 1 400 ? 58.355 29.939 32.949 1.00 35.44  ? 416 ASN A O   1 
ATOM   2950 C  CB  . ASN A 1 400 ? 58.684 28.128 35.264 1.00 38.56  ? 416 ASN A CB  1 
ATOM   2951 C  CG  . ASN A 1 400 ? 57.275 27.570 35.313 1.00 42.56  ? 416 ASN A CG  1 
ATOM   2952 O  OD1 . ASN A 1 400 ? 56.302 28.290 35.071 1.00 40.12  ? 416 ASN A OD1 1 
ATOM   2953 N  ND2 . ASN A 1 400 ? 57.159 26.275 35.598 1.00 41.52  ? 416 ASN A ND2 1 
ATOM   2954 N  N   . GLU A 1 401 ? 58.022 27.982 31.843 1.00 40.95  ? 417 GLU A N   1 
ATOM   2955 C  CA  . GLU A 1 401 ? 57.375 28.620 30.697 1.00 44.42  ? 417 GLU A CA  1 
ATOM   2956 C  C   . GLU A 1 401 ? 56.084 29.331 31.087 1.00 40.89  ? 417 GLU A C   1 
ATOM   2957 O  O   . GLU A 1 401 ? 55.803 30.423 30.582 1.00 39.50  ? 417 GLU A O   1 
ATOM   2958 C  CB  . GLU A 1 401 ? 57.111 27.579 29.603 1.00 48.24  ? 417 GLU A CB  1 
ATOM   2959 C  CG  . GLU A 1 401 ? 58.406 27.165 28.865 1.00 61.20  ? 417 GLU A CG  1 
ATOM   2960 C  CD  . GLU A 1 401 ? 59.034 28.334 28.087 1.00 68.20  ? 417 GLU A CD  1 
ATOM   2961 O  OE1 . GLU A 1 401 ? 58.395 28.769 27.105 1.00 66.48  ? 417 GLU A OE1 1 
ATOM   2962 O  OE2 . GLU A 1 401 ? 60.158 28.806 28.436 1.00 62.55  ? 417 GLU A OE2 1 
ATOM   2963 N  N   . ALA A 1 402 ? 55.294 28.738 31.985 1.00 38.91  ? 418 ALA A N   1 
ATOM   2964 C  CA  . ALA A 1 402 ? 54.041 29.375 32.392 1.00 42.49  ? 418 ALA A CA  1 
ATOM   2965 C  C   . ALA A 1 402 ? 54.287 30.726 33.058 1.00 39.27  ? 418 ALA A C   1 
ATOM   2966 O  O   . ALA A 1 402 ? 53.577 31.699 32.784 1.00 37.47  ? 418 ALA A O   1 
ATOM   2967 C  CB  . ALA A 1 402 ? 53.257 28.447 33.321 1.00 43.31  ? 418 ALA A CB  1 
ATOM   2968 N  N   . LEU A 1 403 ? 55.281 30.804 33.947 1.00 37.77  ? 419 LEU A N   1 
ATOM   2969 C  CA  . LEU A 1 403 ? 55.618 32.077 34.581 1.00 39.06  ? 419 LEU A CA  1 
ATOM   2970 C  C   . LEU A 1 403 ? 56.121 33.100 33.567 1.00 38.68  ? 419 LEU A C   1 
ATOM   2971 O  O   . LEU A 1 403 ? 55.742 34.280 33.616 1.00 34.00  ? 419 LEU A O   1 
ATOM   2972 C  CB  . LEU A 1 403 ? 56.664 31.840 35.670 1.00 38.52  ? 419 LEU A CB  1 
ATOM   2973 C  CG  . LEU A 1 403 ? 57.276 33.077 36.343 1.00 39.17  ? 419 LEU A CG  1 
ATOM   2974 C  CD1 . LEU A 1 403 ? 56.219 33.942 37.046 1.00 37.05  ? 419 LEU A CD1 1 
ATOM   2975 C  CD2 . LEU A 1 403 ? 58.342 32.630 37.327 1.00 36.45  ? 419 LEU A CD2 1 
ATOM   2976 N  N   . VAL A 1 404 ? 56.997 32.678 32.661 1.00 36.84  ? 420 VAL A N   1 
ATOM   2977 C  CA  . VAL A 1 404 ? 57.476 33.588 31.626 1.00 35.80  ? 420 VAL A CA  1 
ATOM   2978 C  C   . VAL A 1 404 ? 56.302 34.126 30.817 1.00 36.73  ? 420 VAL A C   1 
ATOM   2979 O  O   . VAL A 1 404 ? 56.211 35.329 30.557 1.00 33.83  ? 420 VAL A O   1 
ATOM   2980 C  CB  . VAL A 1 404 ? 58.519 32.880 30.740 1.00 38.57  ? 420 VAL A CB  1 
ATOM   2981 C  CG1 . VAL A 1 404 ? 58.756 33.663 29.452 1.00 36.91  ? 420 VAL A CG1 1 
ATOM   2982 C  CG2 . VAL A 1 404 ? 59.835 32.685 31.524 1.00 36.74  ? 420 VAL A CG2 1 
ATOM   2983 N  N   . ARG A 1 405 ? 55.364 33.255 30.438 1.00 36.37  ? 421 ARG A N   1 
ATOM   2984 C  CA  . ARG A 1 405 ? 54.202 33.721 29.685 1.00 38.42  ? 421 ARG A CA  1 
ATOM   2985 C  C   . ARG A 1 405 ? 53.351 34.687 30.497 1.00 37.50  ? 421 ARG A C   1 
ATOM   2986 O  O   . ARG A 1 405 ? 52.807 35.648 29.947 1.00 36.02  ? 421 ARG A O   1 
ATOM   2987 C  CB  . ARG A 1 405 ? 53.344 32.539 29.229 1.00 38.19  ? 421 ARG A CB  1 
ATOM   2988 C  CG  . ARG A 1 405 ? 54.085 31.611 28.299 1.00 54.41  ? 421 ARG A CG  1 
ATOM   2989 C  CD  . ARG A 1 405 ? 53.775 32.002 26.873 1.00 66.35  ? 421 ARG A CD  1 
ATOM   2990 N  NE  . ARG A 1 405 ? 54.966 31.996 26.031 1.00 77.20  ? 421 ARG A NE  1 
ATOM   2991 C  CZ  . ARG A 1 405 ? 55.234 32.913 25.111 1.00 72.82  ? 421 ARG A CZ  1 
ATOM   2992 N  NH1 . ARG A 1 405 ? 54.453 33.972 24.938 1.00 71.97  ? 421 ARG A NH1 1 
ATOM   2993 N  NH2 . ARG A 1 405 ? 56.316 32.771 24.353 1.00 68.56  ? 421 ARG A NH2 1 
ATOM   2994 N  N   . GLN A 1 406 ? 53.191 34.428 31.796 1.00 35.92  ? 422 GLN A N   1 
ATOM   2995 C  CA  . GLN A 1 406 ? 52.402 35.330 32.633 1.00 38.40  ? 422 GLN A CA  1 
ATOM   2996 C  C   . GLN A 1 406 ? 53.008 36.724 32.661 1.00 38.86  ? 422 GLN A C   1 
ATOM   2997 O  O   . GLN A 1 406 ? 52.286 37.731 32.643 1.00 35.76  ? 422 GLN A O   1 
ATOM   2998 C  CB  . GLN A 1 406 ? 52.297 34.766 34.050 1.00 36.79  ? 422 GLN A CB  1 
ATOM   2999 C  CG  . GLN A 1 406 ? 51.376 33.561 34.144 1.00 41.85  ? 422 GLN A CG  1 
ATOM   3000 C  CD  . GLN A 1 406 ? 51.391 32.934 35.521 1.00 40.46  ? 422 GLN A CD  1 
ATOM   3001 O  OE1 . GLN A 1 406 ? 52.318 33.151 36.305 1.00 40.15  ? 422 GLN A OE1 1 
ATOM   3002 N  NE2 . GLN A 1 406 ? 50.363 32.163 35.828 1.00 42.00  ? 422 GLN A NE2 1 
ATOM   3003 N  N   . LEU A 1 407 ? 54.340 36.800 32.701 1.00 36.42  ? 423 LEU A N   1 
ATOM   3004 C  CA  . LEU A 1 407 ? 55.022 38.084 32.763 1.00 33.25  ? 423 LEU A CA  1 
ATOM   3005 C  C   . LEU A 1 407 ? 54.958 38.805 31.424 1.00 33.70  ? 423 LEU A C   1 
ATOM   3006 O  O   . LEU A 1 407 ? 54.786 40.033 31.376 1.00 34.18  ? 423 LEU A O   1 
ATOM   3007 C  CB  . LEU A 1 407 ? 56.466 37.865 33.206 1.00 31.44  ? 423 LEU A CB  1 
ATOM   3008 C  CG  . LEU A 1 407 ? 56.527 37.418 34.672 1.00 35.49  ? 423 LEU A CG  1 
ATOM   3009 C  CD1 . LEU A 1 407 ? 57.913 36.848 35.016 1.00 35.98  ? 423 LEU A CD1 1 
ATOM   3010 C  CD2 . LEU A 1 407 ? 56.190 38.584 35.614 1.00 35.32  ? 423 LEU A CD2 1 
ATOM   3011 N  N   . LEU A 1 408 ? 55.087 38.063 30.325 1.00 34.23  ? 424 LEU A N   1 
ATOM   3012 C  CA  . LEU A 1 408 ? 54.937 38.679 29.011 1.00 35.07  ? 424 LEU A CA  1 
ATOM   3013 C  C   . LEU A 1 408 ? 53.547 39.266 28.840 1.00 37.06  ? 424 LEU A C   1 
ATOM   3014 O  O   . LEU A 1 408 ? 53.389 40.371 28.303 1.00 36.11  ? 424 LEU A O   1 
ATOM   3015 C  CB  . LEU A 1 408 ? 55.207 37.657 27.908 1.00 34.75  ? 424 LEU A CB  1 
ATOM   3016 C  CG  . LEU A 1 408 ? 56.688 37.280 27.795 1.00 37.04  ? 424 LEU A CG  1 
ATOM   3017 C  CD1 . LEU A 1 408 ? 56.849 36.047 26.909 1.00 35.84  ? 424 LEU A CD1 1 
ATOM   3018 C  CD2 . LEU A 1 408 ? 57.535 38.463 27.258 1.00 36.21  ? 424 LEU A CD2 1 
ATOM   3019 N  N   . LYS A 1 409 ? 52.524 38.517 29.253 1.00 35.21  ? 425 LYS A N   1 
ATOM   3020 C  CA  . LYS A 1 409 ? 51.153 38.992 29.118 1.00 36.94  ? 425 LYS A CA  1 
ATOM   3021 C  C   . LYS A 1 409 ? 50.924 40.238 29.969 1.00 38.74  ? 425 LYS A C   1 
ATOM   3022 O  O   . LYS A 1 409 ? 50.298 41.207 29.521 1.00 36.73  ? 425 LYS A O   1 
ATOM   3023 C  CB  . LYS A 1 409 ? 50.203 37.858 29.505 1.00 37.84  ? 425 LYS A CB  1 
ATOM   3024 C  CG  . LYS A 1 409 ? 48.731 38.113 29.247 1.00 45.72  ? 425 LYS A CG  1 
ATOM   3025 C  CD  . LYS A 1 409 ? 47.888 36.919 29.714 1.00 45.82  ? 425 LYS A CD  1 
ATOM   3026 C  CE  . LYS A 1 409 ? 46.444 37.349 29.973 1.00 63.77  ? 425 LYS A CE  1 
ATOM   3027 N  NZ  . LYS A 1 409 ? 45.605 37.176 28.765 1.00 71.52  ? 425 LYS A NZ  1 
ATOM   3028 N  N   . ALA A 1 410 ? 51.464 40.247 31.188 1.00 36.56  ? 426 ALA A N   1 
ATOM   3029 C  CA  . ALA A 1 410 ? 51.343 41.417 32.052 1.00 36.24  ? 426 ALA A CA  1 
ATOM   3030 C  C   . ALA A 1 410 ? 52.013 42.635 31.425 1.00 36.80  ? 426 ALA A C   1 
ATOM   3031 O  O   . ALA A 1 410 ? 51.458 43.744 31.448 1.00 36.13  ? 426 ALA A O   1 
ATOM   3032 C  CB  . ALA A 1 410 ? 51.943 41.110 33.423 1.00 36.78  ? 426 ALA A CB  1 
ATOM   3033 N  N   . GLY A 1 411 ? 53.191 42.440 30.824 1.00 38.23  ? 427 GLY A N   1 
ATOM   3034 C  CA  . GLY A 1 411 ? 53.880 43.540 30.169 1.00 32.65  ? 427 GLY A CA  1 
ATOM   3035 C  C   . GLY A 1 411 ? 53.120 44.076 28.970 1.00 37.25  ? 427 GLY A C   1 
ATOM   3036 O  O   . GLY A 1 411 ? 53.135 45.282 28.714 1.00 35.93  ? 427 GLY A O   1 
ATOM   3037 N  N   . GLU A 1 412 ? 52.451 43.194 28.217 1.00 35.65  ? 428 GLU A N   1 
ATOM   3038 C  CA  . GLU A 1 412 ? 51.650 43.657 27.087 1.00 36.58  ? 428 GLU A CA  1 
ATOM   3039 C  C   . GLU A 1 412 ? 50.471 44.492 27.573 1.00 35.14  ? 428 GLU A C   1 
ATOM   3040 O  O   . GLU A 1 412 ? 50.204 45.577 27.045 1.00 36.20  ? 428 GLU A O   1 
ATOM   3041 C  CB  . GLU A 1 412 ? 51.165 42.464 26.259 1.00 38.60  ? 428 GLU A CB  1 
ATOM   3042 C  CG  . GLU A 1 412 ? 52.325 41.698 25.600 1.00 38.37  ? 428 GLU A CG  1 
ATOM   3043 C  CD  . GLU A 1 412 ? 51.874 40.438 24.859 1.00 55.20  ? 428 GLU A CD  1 
ATOM   3044 O  OE1 . GLU A 1 412 ? 50.905 39.778 25.308 1.00 52.21  ? 428 GLU A OE1 1 
ATOM   3045 O  OE2 . GLU A 1 412 ? 52.525 40.071 23.857 1.00 53.78  ? 428 GLU A OE2 1 
ATOM   3046 N  N   . PHE A 1 413 ? 49.741 43.986 28.567 1.00 36.21  ? 429 PHE A N   1 
ATOM   3047 C  CA  . PHE A 1 413 ? 48.621 44.749 29.107 1.00 38.24  ? 429 PHE A CA  1 
ATOM   3048 C  C   . PHE A 1 413 ? 49.079 46.105 29.646 1.00 41.41  ? 429 PHE A C   1 
ATOM   3049 O  O   . PHE A 1 413 ? 48.421 47.131 29.417 1.00 38.01  ? 429 PHE A O   1 
ATOM   3050 C  CB  . PHE A 1 413 ? 47.927 43.949 30.212 1.00 36.89  ? 429 PHE A CB  1 
ATOM   3051 C  CG  . PHE A 1 413 ? 46.702 44.628 30.743 1.00 39.83  ? 429 PHE A CG  1 
ATOM   3052 C  CD1 . PHE A 1 413 ? 46.801 45.595 31.736 1.00 40.47  ? 429 PHE A CD1 1 
ATOM   3053 C  CD2 . PHE A 1 413 ? 45.461 44.322 30.226 1.00 41.59  ? 429 PHE A CD2 1 
ATOM   3054 C  CE1 . PHE A 1 413 ? 45.657 46.245 32.211 1.00 40.89  ? 429 PHE A CE1 1 
ATOM   3055 C  CE2 . PHE A 1 413 ? 44.314 44.961 30.701 1.00 45.86  ? 429 PHE A CE2 1 
ATOM   3056 C  CZ  . PHE A 1 413 ? 44.416 45.915 31.694 1.00 41.07  ? 429 PHE A CZ  1 
ATOM   3057 N  N   . ALA A 1 414 ? 50.202 46.127 30.374 1.00 36.15  ? 430 ALA A N   1 
ATOM   3058 C  CA  . ALA A 1 414 ? 50.713 47.339 30.994 1.00 38.68  ? 430 ALA A CA  1 
ATOM   3059 C  C   . ALA A 1 414 ? 51.334 48.302 29.991 1.00 39.51  ? 430 ALA A C   1 
ATOM   3060 O  O   . ALA A 1 414 ? 51.630 49.445 30.357 1.00 39.81  ? 430 ALA A O   1 
ATOM   3061 C  CB  . ALA A 1 414 ? 51.749 46.982 32.063 1.00 38.76  ? 430 ALA A CB  1 
ATOM   3062 N  N   . ASP A 1 415 ? 51.523 47.881 28.744 1.00 36.38  ? 431 ASP A N   1 
ATOM   3063 C  CA  . ASP A 1 415 ? 52.409 48.577 27.814 1.00 41.97  ? 431 ASP A CA  1 
ATOM   3064 C  C   . ASP A 1 415 ? 53.744 48.899 28.494 1.00 38.70  ? 431 ASP A C   1 
ATOM   3065 O  O   . ASP A 1 415 ? 54.262 50.017 28.423 1.00 38.06  ? 431 ASP A O   1 
ATOM   3066 C  CB  . ASP A 1 415 ? 51.760 49.846 27.256 1.00 40.61  ? 431 ASP A CB  1 
ATOM   3067 C  CG  . ASP A 1 415 ? 52.621 50.508 26.176 1.00 46.63  ? 431 ASP A CG  1 
ATOM   3068 O  OD1 . ASP A 1 415 ? 53.338 49.781 25.452 1.00 43.12  ? 431 ASP A OD1 1 
ATOM   3069 O  OD2 . ASP A 1 415 ? 52.609 51.757 26.063 1.00 44.65  ? 431 ASP A OD2 1 
ATOM   3070 N  N   . ASP A 1 416 ? 54.317 47.886 29.175 1.00 36.73  ? 432 ASP A N   1 
ATOM   3071 C  CA  . ASP A 1 416 ? 55.645 48.012 29.769 1.00 38.36  ? 432 ASP A CA  1 
ATOM   3072 C  C   . ASP A 1 416 ? 56.302 46.659 29.428 1.00 39.27  ? 432 ASP A C   1 
ATOM   3073 O  O   . ASP A 1 416 ? 56.443 45.759 30.247 1.00 35.10  ? 432 ASP A O   1 
ATOM   3074 C  CB  . ASP A 1 416 ? 55.548 48.314 31.275 1.00 38.39  ? 432 ASP A CB  1 
ATOM   3075 C  CG  . ASP A 1 416 ? 56.805 47.972 32.067 1.00 43.23  ? 432 ASP A CG  1 
ATOM   3076 O  OD1 . ASP A 1 416 ? 57.902 47.873 31.474 1.00 45.71  ? 432 ASP A OD1 1 
ATOM   3077 O  OD2 . ASP A 1 416 ? 56.705 47.871 33.318 1.00 43.41  ? 432 ASP A OD2 1 
ATOM   3078 N  N   . ARG A 1 417 ? 56.648 46.503 28.150 1.00 34.58  ? 433 ARG A N   1 
ATOM   3079 C  CA  . ARG A 1 417 ? 56.816 45.175 27.568 1.00 38.03  ? 433 ARG A CA  1 
ATOM   3080 C  C   . ARG A 1 417 ? 58.190 44.578 27.869 1.00 34.98  ? 433 ARG A C   1 
ATOM   3081 O  O   . ARG A 1 417 ? 59.186 45.285 28.058 1.00 35.07  ? 433 ARG A O   1 
ATOM   3082 C  CB  . ARG A 1 417 ? 56.600 45.222 26.048 1.00 36.70  ? 433 ARG A CB  1 
ATOM   3083 C  CG  . ARG A 1 417 ? 55.103 45.155 25.645 1.00 39.92  ? 433 ARG A CG  1 
ATOM   3084 C  CD  . ARG A 1 417 ? 54.907 45.320 24.136 1.00 43.02  ? 433 ARG A CD  1 
ATOM   3085 N  NE  . ARG A 1 417 ? 55.390 46.627 23.704 1.00 43.57  ? 433 ARG A NE  1 
ATOM   3086 C  CZ  . ARG A 1 417 ? 55.304 47.100 22.466 1.00 47.84  ? 433 ARG A CZ  1 
ATOM   3087 N  NH1 . ARG A 1 417 ? 54.733 46.403 21.496 1.00 39.87  ? 433 ARG A NH1 1 
ATOM   3088 N  NH2 . ARG A 1 417 ? 55.804 48.307 22.198 1.00 42.90  ? 433 ARG A NH2 1 
ATOM   3089 N  N   . ALA A 1 418 ? 58.226 43.256 27.905 1.00 36.84  ? 434 ALA A N   1 
ATOM   3090 C  CA  . ALA A 1 418 ? 59.455 42.480 27.972 1.00 34.86  ? 434 ALA A CA  1 
ATOM   3091 C  C   . ALA A 1 418 ? 59.492 41.544 26.774 1.00 34.58  ? 434 ALA A C   1 
ATOM   3092 O  O   . ALA A 1 418 ? 58.546 41.484 25.981 1.00 34.28  ? 434 ALA A O   1 
ATOM   3093 C  CB  . ALA A 1 418 ? 59.545 41.695 29.283 1.00 34.60  ? 434 ALA A CB  1 
ATOM   3094 N  N   . TRP A 1 419 ? 60.593 40.803 26.650 1.00 35.17  ? 435 TRP A N   1 
ATOM   3095 C  CA  . TRP A 1 419 ? 60.748 39.865 25.544 1.00 35.85  ? 435 TRP A CA  1 
ATOM   3096 C  C   . TRP A 1 419 ? 61.633 38.728 26.021 1.00 34.63  ? 435 TRP A C   1 
ATOM   3097 O  O   . TRP A 1 419 ? 62.695 38.979 26.600 1.00 32.79  ? 435 TRP A O   1 
ATOM   3098 C  CB  . TRP A 1 419 ? 61.379 40.535 24.317 1.00 34.07  ? 435 TRP A CB  1 
ATOM   3099 C  CG  . TRP A 1 419 ? 61.282 39.659 23.112 1.00 37.40  ? 435 TRP A CG  1 
ATOM   3100 C  CD1 . TRP A 1 419 ? 62.237 38.805 22.638 1.00 34.06  ? 435 TRP A CD1 1 
ATOM   3101 C  CD2 . TRP A 1 419 ? 60.144 39.501 22.264 1.00 35.72  ? 435 TRP A CD2 1 
ATOM   3102 N  NE1 . TRP A 1 419 ? 61.771 38.145 21.534 1.00 34.66  ? 435 TRP A NE1 1 
ATOM   3103 C  CE2 . TRP A 1 419 ? 60.486 38.552 21.282 1.00 34.11  ? 435 TRP A CE2 1 
ATOM   3104 C  CE3 . TRP A 1 419 ? 58.867 40.073 22.239 1.00 33.03  ? 435 TRP A CE3 1 
ATOM   3105 C  CZ2 . TRP A 1 419 ? 59.604 38.163 20.275 1.00 38.40  ? 435 TRP A CZ2 1 
ATOM   3106 C  CZ3 . TRP A 1 419 ? 57.985 39.690 21.228 1.00 39.46  ? 435 TRP A CZ3 1 
ATOM   3107 C  CH2 . TRP A 1 419 ? 58.359 38.744 20.262 1.00 40.88  ? 435 TRP A CH2 1 
ATOM   3108 N  N   . GLN A 1 420 ? 61.210 37.494 25.767 1.00 34.00  ? 436 GLN A N   1 
ATOM   3109 C  CA  . GLN A 1 420 ? 61.965 36.358 26.272 1.00 35.38  ? 436 GLN A CA  1 
ATOM   3110 C  C   . GLN A 1 420 ? 63.233 36.132 25.453 1.00 35.44  ? 436 GLN A C   1 
ATOM   3111 O  O   . GLN A 1 420 ? 63.231 36.238 24.226 1.00 33.90  ? 436 GLN A O   1 
ATOM   3112 C  CB  . GLN A 1 420 ? 61.113 35.088 26.255 1.00 37.65  ? 436 GLN A CB  1 
ATOM   3113 C  CG  . GLN A 1 420 ? 61.801 33.912 26.957 1.00 36.20  ? 436 GLN A CG  1 
ATOM   3114 C  CD  . GLN A 1 420 ? 61.046 32.594 26.822 1.00 39.77  ? 436 GLN A CD  1 
ATOM   3115 O  OE1 . GLN A 1 420 ? 60.125 32.458 26.010 1.00 37.06  ? 436 GLN A OE1 1 
ATOM   3116 N  NE2 . GLN A 1 420 ? 61.427 31.618 27.644 1.00 36.04  ? 436 GLN A NE2 1 
ATOM   3117 N  N   . LEU A 1 421 ? 64.319 35.808 26.146 1.00 32.27  ? 437 LEU A N   1 
ATOM   3118 C  CA  . LEU A 1 421 ? 65.517 35.254 25.538 1.00 34.05  ? 437 LEU A CA  1 
ATOM   3119 C  C   . LEU A 1 421 ? 65.743 33.844 26.085 1.00 33.46  ? 437 LEU A C   1 
ATOM   3120 O  O   . LEU A 1 421 ? 65.382 33.553 27.229 1.00 36.84  ? 437 LEU A O   1 
ATOM   3121 C  CB  . LEU A 1 421 ? 66.746 36.134 25.815 1.00 35.87  ? 437 LEU A CB  1 
ATOM   3122 C  CG  . LEU A 1 421 ? 66.649 37.578 25.297 1.00 37.70  ? 437 LEU A CG  1 
ATOM   3123 C  CD1 . LEU A 1 421 ? 67.775 38.458 25.872 1.00 39.80  ? 437 LEU A CD1 1 
ATOM   3124 C  CD2 . LEU A 1 421 ? 66.696 37.570 23.773 1.00 37.11  ? 437 LEU A CD2 1 
ATOM   3125 N  N   . PRO A 1 422 ? 66.315 32.943 25.287 1.00 32.42  ? 438 PRO A N   1 
ATOM   3126 C  CA  . PRO A 1 422 ? 66.359 31.529 25.677 1.00 35.96  ? 438 PRO A CA  1 
ATOM   3127 C  C   . PRO A 1 422 ? 67.518 31.222 26.616 1.00 38.47  ? 438 PRO A C   1 
ATOM   3128 O  O   . PRO A 1 422 ? 68.617 31.767 26.483 1.00 42.30  ? 438 PRO A O   1 
ATOM   3129 C  CB  . PRO A 1 422 ? 66.549 30.805 24.336 1.00 37.25  ? 438 PRO A CB  1 
ATOM   3130 C  CG  . PRO A 1 422 ? 67.395 31.788 23.530 1.00 36.55  ? 438 PRO A CG  1 
ATOM   3131 C  CD  . PRO A 1 422 ? 66.904 33.180 23.959 1.00 34.26  ? 438 PRO A CD  1 
ATOM   3132 N  N   . LEU A 1 423 ? 67.273 30.320 27.561 1.00 35.06  ? 439 LEU A N   1 
ATOM   3133 C  CA  . LEU A 1 423 ? 68.353 29.816 28.407 1.00 36.26  ? 439 LEU A CA  1 
ATOM   3134 C  C   . LEU A 1 423 ? 68.712 28.395 27.997 1.00 36.73  ? 439 LEU A C   1 
ATOM   3135 O  O   . LEU A 1 423 ? 68.764 27.497 28.844 1.00 38.37  ? 439 LEU A O   1 
ATOM   3136 C  CB  . LEU A 1 423 ? 67.961 29.857 29.884 1.00 37.64  ? 439 LEU A CB  1 
ATOM   3137 C  CG  . LEU A 1 423 ? 67.660 31.228 30.492 1.00 38.18  ? 439 LEU A CG  1 
ATOM   3138 C  CD1 . LEU A 1 423 ? 67.384 31.078 31.996 1.00 39.18  ? 439 LEU A CD1 1 
ATOM   3139 C  CD2 . LEU A 1 423 ? 68.797 32.252 30.234 1.00 35.98  ? 439 LEU A CD2 1 
ATOM   3140 N  N   . PHE A 1 424 ? 68.975 28.182 26.707 1.00 36.98  ? 440 PHE A N   1 
ATOM   3141 C  CA  . PHE A 1 424 ? 69.310 26.843 26.225 1.00 40.26  ? 440 PHE A CA  1 
ATOM   3142 C  C   . PHE A 1 424 ? 70.522 26.284 26.962 1.00 43.04  ? 440 PHE A C   1 
ATOM   3143 O  O   . PHE A 1 424 ? 71.482 27.003 27.262 1.00 37.00  ? 440 PHE A O   1 
ATOM   3144 C  CB  . PHE A 1 424 ? 69.601 26.862 24.723 1.00 38.47  ? 440 PHE A CB  1 
ATOM   3145 C  CG  . PHE A 1 424 ? 68.406 27.216 23.865 1.00 40.52  ? 440 PHE A CG  1 
ATOM   3146 C  CD1 . PHE A 1 424 ? 67.118 26.927 24.281 1.00 39.95  ? 440 PHE A CD1 1 
ATOM   3147 C  CD2 . PHE A 1 424 ? 68.591 27.823 22.623 1.00 39.09  ? 440 PHE A CD2 1 
ATOM   3148 C  CE1 . PHE A 1 424 ? 66.027 27.244 23.488 1.00 39.34  ? 440 PHE A CE1 1 
ATOM   3149 C  CE2 . PHE A 1 424 ? 67.507 28.146 21.822 1.00 41.91  ? 440 PHE A CE2 1 
ATOM   3150 C  CZ  . PHE A 1 424 ? 66.218 27.855 22.262 1.00 37.42  ? 440 PHE A CZ  1 
ATOM   3151 N  N   . ASP A 1 425 ? 70.492 24.974 27.220 1.00 39.14  ? 441 ASP A N   1 
ATOM   3152 C  CA  . ASP A 1 425 ? 71.573 24.360 27.983 1.00 44.68  ? 441 ASP A CA  1 
ATOM   3153 C  C   . ASP A 1 425 ? 72.932 24.570 27.325 1.00 47.00  ? 441 ASP A C   1 
ATOM   3154 O  O   . ASP A 1 425 ? 73.950 24.638 28.026 1.00 38.54  ? 441 ASP A O   1 
ATOM   3155 C  CB  . ASP A 1 425 ? 71.293 22.866 28.174 1.00 49.62  ? 441 ASP A CB  1 
ATOM   3156 C  CG  . ASP A 1 425 ? 72.168 22.244 29.243 1.00 58.43  ? 441 ASP A CG  1 
ATOM   3157 O  OD1 . ASP A 1 425 ? 71.938 22.531 30.443 1.00 65.58  ? 441 ASP A OD1 1 
ATOM   3158 O  OD2 . ASP A 1 425 ? 73.100 21.489 28.880 1.00 64.36  ? 441 ASP A OD2 1 
ATOM   3159 N  N   . GLU A 1 426 ? 72.975 24.670 25.990 1.00 39.71  ? 442 GLU A N   1 
ATOM   3160 C  CA  . GLU A 1 426 ? 74.249 24.908 25.311 1.00 43.21  ? 442 GLU A CA  1 
ATOM   3161 C  C   . GLU A 1 426 ? 74.952 26.184 25.765 1.00 46.39  ? 442 GLU A C   1 
ATOM   3162 O  O   . GLU A 1 426 ? 76.181 26.258 25.689 1.00 44.26  ? 442 GLU A O   1 
ATOM   3163 C  CB  . GLU A 1 426 ? 74.098 24.921 23.780 1.00 44.77  ? 442 GLU A CB  1 
ATOM   3164 C  CG  . GLU A 1 426 ? 73.485 23.692 23.064 1.00 51.08  ? 442 GLU A CG  1 
ATOM   3165 C  CD  . GLU A 1 426 ? 72.146 23.161 23.579 1.00 56.58  ? 442 GLU A CD  1 
ATOM   3166 O  OE1 . GLU A 1 426 ? 71.270 23.940 24.008 1.00 47.42  ? 442 GLU A OE1 1 
ATOM   3167 O  OE2 . GLU A 1 426 ? 71.957 21.924 23.487 1.00 55.31  ? 442 GLU A OE2 1 
ATOM   3168 N  N   . TYR A 1 427 ? 74.217 27.205 26.209 1.00 40.36  ? 443 TYR A N   1 
ATOM   3169 C  CA  . TYR A 1 427 ? 74.876 28.429 26.668 1.00 38.94  ? 443 TYR A CA  1 
ATOM   3170 C  C   . TYR A 1 427 ? 75.619 28.245 27.989 1.00 44.90  ? 443 TYR A C   1 
ATOM   3171 O  O   . TYR A 1 427 ? 76.525 29.033 28.297 1.00 42.09  ? 443 TYR A O   1 
ATOM   3172 C  CB  . TYR A 1 427 ? 73.859 29.545 26.847 1.00 36.41  ? 443 TYR A CB  1 
ATOM   3173 C  CG  . TYR A 1 427 ? 73.227 30.034 25.570 1.00 37.02  ? 443 TYR A CG  1 
ATOM   3174 C  CD1 . TYR A 1 427 ? 73.938 30.830 24.673 1.00 40.97  ? 443 TYR A CD1 1 
ATOM   3175 C  CD2 . TYR A 1 427 ? 71.909 29.698 25.259 1.00 38.41  ? 443 TYR A CD2 1 
ATOM   3176 C  CE1 . TYR A 1 427 ? 73.347 31.294 23.501 1.00 42.37  ? 443 TYR A CE1 1 
ATOM   3177 C  CE2 . TYR A 1 427 ? 71.307 30.148 24.087 1.00 37.30  ? 443 TYR A CE2 1 
ATOM   3178 C  CZ  . TYR A 1 427 ? 72.028 30.946 23.211 1.00 41.43  ? 443 TYR A CZ  1 
ATOM   3179 O  OH  . TYR A 1 427 ? 71.429 31.412 22.051 1.00 40.78  ? 443 TYR A OH  1 
ATOM   3180 N  N   . GLN A 1 428 ? 75.252 27.232 28.777 1.00 41.67  ? 444 GLN A N   1 
ATOM   3181 C  CA  . GLN A 1 428 ? 75.775 27.107 30.136 1.00 44.61  ? 444 GLN A CA  1 
ATOM   3182 C  C   . GLN A 1 428 ? 77.282 26.883 30.167 1.00 44.73  ? 444 GLN A C   1 
ATOM   3183 O  O   . GLN A 1 428 ? 77.949 27.316 31.112 1.00 41.91  ? 444 GLN A O   1 
ATOM   3184 C  CB  . GLN A 1 428 ? 75.077 25.954 30.859 1.00 42.01  ? 444 GLN A CB  1 
ATOM   3185 C  CG  . GLN A 1 428 ? 73.613 26.210 31.134 1.00 40.74  ? 444 GLN A CG  1 
ATOM   3186 C  CD  . GLN A 1 428 ? 73.398 27.081 32.358 1.00 41.23  ? 444 GLN A CD  1 
ATOM   3187 O  OE1 . GLN A 1 428 ? 74.350 27.521 32.995 1.00 41.48  ? 444 GLN A OE1 1 
ATOM   3188 N  NE2 . GLN A 1 428 ? 72.139 27.308 32.707 1.00 40.17  ? 444 GLN A NE2 1 
ATOM   3189 N  N   . GLU A 1 429 ? 77.831 26.173 29.177 1.00 41.08  ? 445 GLU A N   1 
ATOM   3190 C  CA  . GLU A 1 429 ? 79.260 25.880 29.188 1.00 41.78  ? 445 GLU A CA  1 
ATOM   3191 C  C   . GLU A 1 429 ? 80.118 27.135 29.082 1.00 41.09  ? 445 GLU A C   1 
ATOM   3192 O  O   . GLU A 1 429 ? 81.305 27.091 29.422 1.00 40.63  ? 445 GLU A O   1 
ATOM   3193 C  CB  . GLU A 1 429 ? 79.560 24.875 28.080 1.00 46.55  ? 445 GLU A CB  1 
ATOM   3194 C  CG  . GLU A 1 429 ? 79.774 25.442 26.714 1.00 56.20  ? 445 GLU A CG  1 
ATOM   3195 C  CD  . GLU A 1 429 ? 79.943 24.335 25.692 1.00 64.53  ? 445 GLU A CD  1 
ATOM   3196 O  OE1 . GLU A 1 429 ? 81.097 24.009 25.366 1.00 72.39  ? 445 GLU A OE1 1 
ATOM   3197 O  OE2 . GLU A 1 429 ? 78.917 23.764 25.252 1.00 79.07  ? 445 GLU A OE2 1 
ATOM   3198 N  N   . GLN A 1 430 ? 79.540 28.267 28.673 1.00 41.94  ? 446 GLN A N   1 
ATOM   3199 C  CA  . GLN A 1 430 ? 80.297 29.516 28.706 1.00 42.29  ? 446 GLN A CA  1 
ATOM   3200 C  C   . GLN A 1 430 ? 80.724 29.903 30.120 1.00 40.75  ? 446 GLN A C   1 
ATOM   3201 O  O   . GLN A 1 430 ? 81.651 30.702 30.272 1.00 41.47  ? 446 GLN A O   1 
ATOM   3202 C  CB  . GLN A 1 430 ? 79.472 30.640 28.077 1.00 40.89  ? 446 GLN A CB  1 
ATOM   3203 C  CG  . GLN A 1 430 ? 79.325 30.477 26.582 1.00 45.47  ? 446 GLN A CG  1 
ATOM   3204 C  CD  . GLN A 1 430 ? 78.920 31.749 25.892 1.00 51.36  ? 446 GLN A CD  1 
ATOM   3205 O  OE1 . GLN A 1 430 ? 79.505 32.799 26.127 1.00 50.02  ? 446 GLN A OE1 1 
ATOM   3206 N  NE2 . GLN A 1 430 ? 77.923 31.661 25.018 1.00 51.96  ? 446 GLN A NE2 1 
ATOM   3207 N  N   . LEU A 1 431 ? 80.054 29.386 31.151 1.00 38.09  ? 447 LEU A N   1 
ATOM   3208 C  CA  . LEU A 1 431 ? 80.382 29.693 32.539 1.00 40.27  ? 447 LEU A CA  1 
ATOM   3209 C  C   . LEU A 1 431 ? 81.302 28.657 33.181 1.00 42.59  ? 447 LEU A C   1 
ATOM   3210 O  O   . LEU A 1 431 ? 81.498 28.691 34.402 1.00 42.34  ? 447 LEU A O   1 
ATOM   3211 C  CB  . LEU A 1 431 ? 79.109 29.820 33.372 1.00 38.25  ? 447 LEU A CB  1 
ATOM   3212 C  CG  . LEU A 1 431 ? 78.077 30.816 32.831 1.00 36.06  ? 447 LEU A CG  1 
ATOM   3213 C  CD1 . LEU A 1 431 ? 76.779 30.670 33.607 1.00 37.77  ? 447 LEU A CD1 1 
ATOM   3214 C  CD2 . LEU A 1 431 ? 78.611 32.234 32.938 1.00 38.12  ? 447 LEU A CD2 1 
ATOM   3215 N  N   . ASP A 1 432 ? 81.859 27.740 32.400 1.00 39.14  ? 448 ASP A N   1 
ATOM   3216 C  CA  . ASP A 1 432 ? 82.792 26.764 32.955 1.00 41.35  ? 448 ASP A CA  1 
ATOM   3217 C  C   . ASP A 1 432 ? 84.074 27.436 33.428 1.00 42.72  ? 448 ASP A C   1 
ATOM   3218 O  O   . ASP A 1 432 ? 84.618 28.319 32.764 1.00 42.59  ? 448 ASP A O   1 
ATOM   3219 C  CB  . ASP A 1 432 ? 83.129 25.694 31.921 1.00 43.68  ? 448 ASP A CB  1 
ATOM   3220 C  CG  . ASP A 1 432 ? 81.994 24.713 31.717 1.00 49.77  ? 448 ASP A CG  1 
ATOM   3221 O  OD1 . ASP A 1 432 ? 80.991 24.779 32.469 1.00 54.05  ? 448 ASP A OD1 1 
ATOM   3222 O  OD2 . ASP A 1 432 ? 82.109 23.874 30.810 1.00 54.37  ? 448 ASP A OD2 1 
ATOM   3223 N  N   . SER A 1 433 ? 84.565 27.000 34.583 1.00 45.04  ? 449 SER A N   1 
ATOM   3224 C  CA  . SER A 1 433 ? 85.826 27.505 35.102 1.00 43.58  ? 449 SER A CA  1 
ATOM   3225 C  C   . SER A 1 433 ? 86.748 26.336 35.403 1.00 40.91  ? 449 SER A C   1 
ATOM   3226 O  O   . SER A 1 433 ? 86.312 25.329 35.971 1.00 43.73  ? 449 SER A O   1 
ATOM   3227 C  CB  . SER A 1 433 ? 85.626 28.339 36.387 1.00 43.70  ? 449 SER A CB  1 
ATOM   3228 O  OG  . SER A 1 433 ? 86.857 28.445 37.101 1.00 43.56  ? 449 SER A OG  1 
ATOM   3229 N  N   . PRO A 1 434 ? 88.024 26.429 35.035 1.00 42.91  ? 450 PRO A N   1 
ATOM   3230 C  CA  . PRO A 1 434 ? 88.958 25.358 35.410 1.00 47.61  ? 450 PRO A CA  1 
ATOM   3231 C  C   . PRO A 1 434 ? 89.180 25.253 36.904 1.00 46.29  ? 450 PRO A C   1 
ATOM   3232 O  O   . PRO A 1 434 ? 89.650 24.208 37.365 1.00 48.14  ? 450 PRO A O   1 
ATOM   3233 C  CB  . PRO A 1 434 ? 90.264 25.734 34.691 1.00 49.04  ? 450 PRO A CB  1 
ATOM   3234 C  CG  . PRO A 1 434 ? 89.972 26.937 33.877 1.00 48.20  ? 450 PRO A CG  1 
ATOM   3235 C  CD  . PRO A 1 434 ? 88.671 27.530 34.311 1.00 45.79  ? 450 PRO A CD  1 
ATOM   3236 N  N   . PHE A 1 435 ? 88.880 26.299 37.667 1.00 42.18  ? 451 PHE A N   1 
ATOM   3237 C  CA  . PHE A 1 435 ? 89.208 26.366 39.088 1.00 45.67  ? 451 PHE A CA  1 
ATOM   3238 C  C   . PHE A 1 435 ? 88.002 26.200 40.007 1.00 47.50  ? 451 PHE A C   1 
ATOM   3239 O  O   . PHE A 1 435 ? 88.105 25.523 41.032 1.00 54.19  ? 451 PHE A O   1 
ATOM   3240 C  CB  . PHE A 1 435 ? 89.908 27.699 39.395 1.00 44.48  ? 451 PHE A CB  1 
ATOM   3241 C  CG  . PHE A 1 435 ? 91.131 27.948 38.541 1.00 44.62  ? 451 PHE A CG  1 
ATOM   3242 C  CD1 . PHE A 1 435 ? 92.294 27.237 38.769 1.00 48.84  ? 451 PHE A CD1 1 
ATOM   3243 C  CD2 . PHE A 1 435 ? 91.101 28.879 37.505 1.00 48.88  ? 451 PHE A CD2 1 
ATOM   3244 C  CE1 . PHE A 1 435 ? 93.432 27.435 37.985 1.00 45.86  ? 451 PHE A CE1 1 
ATOM   3245 C  CE2 . PHE A 1 435 ? 92.229 29.092 36.710 1.00 49.25  ? 451 PHE A CE2 1 
ATOM   3246 C  CZ  . PHE A 1 435 ? 93.395 28.364 36.957 1.00 41.85  ? 451 PHE A CZ  1 
ATOM   3247 N  N   . ALA A 1 436 ? 86.850 26.745 39.649 1.00 40.35  ? 452 ALA A N   1 
ATOM   3248 C  CA  . ALA A 1 436 ? 85.693 26.818 40.540 1.00 37.72  ? 452 ALA A CA  1 
ATOM   3249 C  C   . ALA A 1 436 ? 84.477 26.148 39.894 1.00 42.71  ? 452 ALA A C   1 
ATOM   3250 O  O   . ALA A 1 436 ? 84.518 25.708 38.740 1.00 40.86  ? 452 ALA A O   1 
ATOM   3251 C  CB  . ALA A 1 436 ? 85.383 28.285 40.888 1.00 38.38  ? 452 ALA A CB  1 
ATOM   3252 N  N   . ASP A 1 437 ? 83.377 26.080 40.658 1.00 37.56  ? 453 ASP A N   1 
ATOM   3253 C  CA  . ASP A 1 437 ? 82.142 25.490 40.141 1.00 41.08  ? 453 ASP A CA  1 
ATOM   3254 C  C   . ASP A 1 437 ? 81.568 26.300 38.980 1.00 41.58  ? 453 ASP A C   1 
ATOM   3255 O  O   . ASP A 1 437 ? 81.015 25.731 38.029 1.00 39.96  ? 453 ASP A O   1 
ATOM   3256 C  CB  . ASP A 1 437 ? 81.090 25.381 41.253 1.00 38.19  ? 453 ASP A CB  1 
ATOM   3257 C  CG  . ASP A 1 437 ? 81.448 24.355 42.303 1.00 38.32  ? 453 ASP A CG  1 
ATOM   3258 O  OD1 . ASP A 1 437 ? 82.248 23.435 42.019 1.00 41.65  ? 453 ASP A OD1 1 
ATOM   3259 O  OD2 . ASP A 1 437 ? 80.909 24.472 43.423 1.00 39.22  ? 453 ASP A OD2 1 
ATOM   3260 N  N   . ILE A 1 438 ? 81.638 27.627 39.064 1.00 36.80  ? 454 ILE A N   1 
ATOM   3261 C  CA  . ILE A 1 438 ? 81.080 28.522 38.055 1.00 38.01  ? 454 ILE A CA  1 
ATOM   3262 C  C   . ILE A 1 438 ? 82.028 29.704 37.887 1.00 41.50  ? 454 ILE A C   1 
ATOM   3263 O  O   . ILE A 1 438 ? 82.589 30.196 38.871 1.00 41.16  ? 454 ILE A O   1 
ATOM   3264 C  CB  . ILE A 1 438 ? 79.678 29.043 38.452 1.00 40.53  ? 454 ILE A CB  1 
ATOM   3265 C  CG1 . ILE A 1 438 ? 78.890 28.021 39.281 1.00 39.26  ? 454 ILE A CG1 1 
ATOM   3266 C  CG2 . ILE A 1 438 ? 78.881 29.489 37.232 1.00 41.05  ? 454 ILE A CG2 1 
ATOM   3267 C  CD1 . ILE A 1 438 ? 77.634 28.633 39.915 1.00 38.27  ? 454 ILE A CD1 1 
ATOM   3268 N  N   . ALA A 1 439 ? 82.197 30.177 36.647 1.00 39.95  ? 455 ALA A N   1 
ATOM   3269 C  CA  . ALA A 1 439 ? 82.771 31.505 36.420 1.00 41.12  ? 455 ALA A CA  1 
ATOM   3270 C  C   . ALA A 1 439 ? 81.653 32.542 36.429 1.00 39.08  ? 455 ALA A C   1 
ATOM   3271 O  O   . ALA A 1 439 ? 80.522 32.257 36.031 1.00 37.03  ? 455 ALA A O   1 
ATOM   3272 C  CB  . ALA A 1 439 ? 83.530 31.573 35.090 1.00 38.30  ? 455 ALA A CB  1 
ATOM   3273 N  N   . ASN A 1 440 ? 81.962 33.759 36.888 1.00 34.41  ? 456 ASN A N   1 
ATOM   3274 C  CA  . ASN A 1 440 ? 80.878 34.727 36.954 1.00 35.87  ? 456 ASN A CA  1 
ATOM   3275 C  C   . ASN A 1 440 ? 80.573 35.403 35.621 1.00 39.15  ? 456 ASN A C   1 
ATOM   3276 O  O   . ASN A 1 440 ? 79.567 36.113 35.539 1.00 46.10  ? 456 ASN A O   1 
ATOM   3277 C  CB  . ASN A 1 440 ? 81.136 35.792 38.041 1.00 38.93  ? 456 ASN A CB  1 
ATOM   3278 C  CG  . ASN A 1 440 ? 82.091 36.904 37.591 1.00 38.23  ? 456 ASN A CG  1 
ATOM   3279 O  OD1 . ASN A 1 440 ? 83.061 36.676 36.865 1.00 38.37  ? 456 ASN A OD1 1 
ATOM   3280 N  ND2 . ASN A 1 440 ? 81.798 38.123 38.026 1.00 40.91  ? 456 ASN A ND2 1 
ATOM   3281 N  N   . ILE A 1 441 ? 81.351 35.177 34.566 1.00 37.93  ? 457 ILE A N   1 
ATOM   3282 C  CA  . ILE A 1 441 ? 81.026 35.755 33.263 1.00 41.03  ? 457 ILE A CA  1 
ATOM   3283 C  C   . ILE A 1 441 ? 81.311 34.739 32.168 1.00 41.75  ? 457 ILE A C   1 
ATOM   3284 O  O   . ILE A 1 441 ? 82.178 33.873 32.308 1.00 42.53  ? 457 ILE A O   1 
ATOM   3285 C  CB  . ILE A 1 441 ? 81.802 37.069 32.957 1.00 46.29  ? 457 ILE A CB  1 
ATOM   3286 C  CG1 . ILE A 1 441 ? 83.307 36.857 33.127 1.00 48.06  ? 457 ILE A CG1 1 
ATOM   3287 C  CG2 . ILE A 1 441 ? 81.288 38.207 33.819 1.00 48.81  ? 457 ILE A CG2 1 
ATOM   3288 C  CD1 . ILE A 1 441 ? 84.184 37.700 32.189 1.00 54.25  ? 457 ILE A CD1 1 
ATOM   3289 N  N   . GLY A 1 442 ? 80.566 34.850 31.073 1.00 42.01  ? 458 GLY A N   1 
ATOM   3290 C  CA  . GLY A 1 442 ? 80.863 34.124 29.858 1.00 40.41  ? 458 GLY A CA  1 
ATOM   3291 C  C   . GLY A 1 442 ? 81.769 34.977 29.002 1.00 55.40  ? 458 GLY A C   1 
ATOM   3292 O  O   . GLY A 1 442 ? 82.469 35.866 29.491 1.00 54.84  ? 458 GLY A O   1 
ATOM   3293 N  N   . GLY A 1 443 ? 81.755 34.713 27.707 1.00 59.37  ? 459 GLY A N   1 
ATOM   3294 C  CA  . GLY A 1 443 ? 82.518 35.541 26.800 1.00 55.06  ? 459 GLY A CA  1 
ATOM   3295 C  C   . GLY A 1 443 ? 81.762 36.777 26.347 1.00 45.40  ? 459 GLY A C   1 
ATOM   3296 O  O   . GLY A 1 443 ? 80.774 37.208 26.961 1.00 46.04  ? 459 GLY A O   1 
ATOM   3297 N  N   . PRO A 1 444 ? 82.215 37.374 25.240 1.00 43.76  ? 460 PRO A N   1 
ATOM   3298 C  CA  . PRO A 1 444 ? 81.463 38.485 24.644 1.00 46.65  ? 460 PRO A CA  1 
ATOM   3299 C  C   . PRO A 1 444 ? 80.200 38.064 23.902 1.00 45.25  ? 460 PRO A C   1 
ATOM   3300 O  O   . PRO A 1 444 ? 79.433 38.941 23.489 1.00 48.58  ? 460 PRO A O   1 
ATOM   3301 C  CB  . PRO A 1 444 ? 82.481 39.109 23.683 1.00 49.97  ? 460 PRO A CB  1 
ATOM   3302 C  CG  . PRO A 1 444 ? 83.330 37.974 23.283 1.00 52.79  ? 460 PRO A CG  1 
ATOM   3303 C  CD  . PRO A 1 444 ? 83.452 37.085 24.497 1.00 50.71  ? 460 PRO A CD  1 
ATOM   3304 N  N   . LYS A 1 445 ? 79.958 36.765 23.713 1.00 44.16  ? 461 LYS A N   1 
ATOM   3305 C  CA  . LYS A 1 445 ? 78.769 36.293 23.006 1.00 44.15  ? 461 LYS A CA  1 
ATOM   3306 C  C   . LYS A 1 445 ? 77.627 36.012 23.978 1.00 40.14  ? 461 LYS A C   1 
ATOM   3307 O  O   . LYS A 1 445 ? 77.825 35.376 25.014 1.00 39.65  ? 461 LYS A O   1 
ATOM   3308 C  CB  . LYS A 1 445 ? 79.075 35.012 22.218 1.00 42.11  ? 461 LYS A CB  1 
ATOM   3309 C  CG  . LYS A 1 445 ? 80.294 35.062 21.298 1.00 47.09  ? 461 LYS A CG  1 
ATOM   3310 C  CD  . LYS A 1 445 ? 80.408 33.738 20.513 1.00 46.28  ? 461 LYS A CD  1 
ATOM   3311 C  CE  . LYS A 1 445 ? 81.362 33.819 19.331 1.00 61.03  ? 461 LYS A CE  1 
ATOM   3312 N  NZ  . LYS A 1 445 ? 82.051 32.511 19.077 1.00 67.16  ? 461 LYS A NZ  1 
ATOM   3313 N  N   . ALA A 1 446 ? 76.418 36.459 23.617 1.00 33.38  ? 462 ALA A N   1 
ATOM   3314 C  CA  . ALA A 1 446 ? 75.195 36.127 24.366 1.00 36.97  ? 462 ALA A CA  1 
ATOM   3315 C  C   . ALA A 1 446 ? 75.271 36.562 25.838 1.00 35.08  ? 462 ALA A C   1 
ATOM   3316 O  O   . ALA A 1 446 ? 74.905 35.820 26.753 1.00 37.21  ? 462 ALA A O   1 
ATOM   3317 C  CB  . ALA A 1 446 ? 74.894 34.625 24.249 1.00 37.84  ? 462 ALA A CB  1 
ATOM   3318 N  N   . GLY A 1 447 ? 75.734 37.792 26.069 1.00 37.14  ? 463 GLY A N   1 
ATOM   3319 C  CA  . GLY A 1 447 ? 76.003 38.220 27.438 1.00 37.38  ? 463 GLY A CA  1 
ATOM   3320 C  C   . GLY A 1 447 ? 74.765 38.295 28.322 1.00 39.94  ? 463 GLY A C   1 
ATOM   3321 O  O   . GLY A 1 447 ? 74.828 38.026 29.526 1.00 36.64  ? 463 GLY A O   1 
ATOM   3322 N  N   . THR A 1 448 ? 73.636 38.713 27.757 1.00 35.70  ? 464 THR A N   1 
ATOM   3323 C  CA  . THR A 1 448 ? 72.417 38.758 28.559 1.00 35.02  ? 464 THR A CA  1 
ATOM   3324 C  C   . THR A 1 448 ? 71.984 37.357 28.958 1.00 33.29  ? 464 THR A C   1 
ATOM   3325 O  O   . THR A 1 448 ? 71.589 37.121 30.110 1.00 33.38  ? 464 THR A O   1 
ATOM   3326 C  CB  . THR A 1 448 ? 71.305 39.474 27.786 1.00 38.75  ? 464 THR A CB  1 
ATOM   3327 O  OG1 . THR A 1 448 ? 71.761 40.786 27.439 1.00 38.44  ? 464 THR A OG1 1 
ATOM   3328 C  CG2 . THR A 1 448 ? 70.033 39.567 28.635 1.00 37.03  ? 464 THR A CG2 1 
ATOM   3329 N  N   . ILE A 1 449 ? 72.092 36.416 28.021 1.00 35.69  ? 465 ILE A N   1 
ATOM   3330 C  CA  . ILE A 1 449 ? 71.714 35.026 28.253 1.00 37.06  ? 465 ILE A CA  1 
ATOM   3331 C  C   . ILE A 1 449 ? 72.636 34.355 29.270 1.00 35.86  ? 465 ILE A C   1 
ATOM   3332 O  O   . ILE A 1 449 ? 72.169 33.637 30.160 1.00 35.70  ? 465 ILE A O   1 
ATOM   3333 C  CB  . ILE A 1 449 ? 71.701 34.276 26.910 1.00 33.83  ? 465 ILE A CB  1 
ATOM   3334 C  CG1 . ILE A 1 449 ? 70.467 34.705 26.095 1.00 36.20  ? 465 ILE A CG1 1 
ATOM   3335 C  CG2 . ILE A 1 449 ? 71.705 32.761 27.120 1.00 34.92  ? 465 ILE A CG2 1 
ATOM   3336 C  CD1 . ILE A 1 449 ? 70.532 34.267 24.622 1.00 37.31  ? 465 ILE A CD1 1 
ATOM   3337 N  N   . THR A 1 450 ? 73.956 34.542 29.148 1.00 35.71  ? 466 THR A N   1 
ATOM   3338 C  CA  . THR A 1 450 ? 74.840 33.840 30.080 1.00 34.39  ? 466 THR A CA  1 
ATOM   3339 C  C   . THR A 1 450 ? 74.702 34.392 31.496 1.00 32.93  ? 466 THR A C   1 
ATOM   3340 O  O   . THR A 1 450 ? 74.865 33.643 32.470 1.00 35.59  ? 466 THR A O   1 
ATOM   3341 C  CB  . THR A 1 450 ? 76.295 33.897 29.605 1.00 38.36  ? 466 THR A CB  1 
ATOM   3342 O  OG1 . THR A 1 450 ? 76.712 35.262 29.485 1.00 39.34  ? 466 THR A OG1 1 
ATOM   3343 C  CG2 . THR A 1 450 ? 76.455 33.185 28.256 1.00 37.37  ? 466 THR A CG2 1 
ATOM   3344 N  N   . ALA A 1 451 ? 74.371 35.677 31.638 1.00 34.34  ? 467 ALA A N   1 
ATOM   3345 C  CA  . ALA A 1 451 ? 74.028 36.196 32.959 1.00 37.78  ? 467 ALA A CA  1 
ATOM   3346 C  C   . ALA A 1 451 ? 72.783 35.500 33.508 1.00 39.06  ? 467 ALA A C   1 
ATOM   3347 O  O   . ALA A 1 451 ? 72.737 35.112 34.684 1.00 34.95  ? 467 ALA A O   1 
ATOM   3348 C  CB  . ALA A 1 451 ? 73.820 37.714 32.895 1.00 34.43  ? 467 ALA A CB  1 
ATOM   3349 N  N   . GLY A 1 452 ? 71.751 35.351 32.676 1.00 35.93  ? 468 GLY A N   1 
ATOM   3350 C  CA  . GLY A 1 452 ? 70.587 34.584 33.104 1.00 34.27  ? 468 GLY A CA  1 
ATOM   3351 C  C   . GLY A 1 452 ? 70.934 33.138 33.423 1.00 36.72  ? 468 GLY A C   1 
ATOM   3352 O  O   . GLY A 1 452 ? 70.398 32.555 34.370 1.00 36.82  ? 468 GLY A O   1 
ATOM   3353 N  N   . CYS A 1 453 ? 71.818 32.530 32.622 1.00 32.85  ? 469 CYS A N   1 
ATOM   3354 C  CA  . CYS A 1 453 ? 72.249 31.164 32.925 1.00 34.75  ? 469 CYS A CA  1 
ATOM   3355 C  C   . CYS A 1 453 ? 72.937 31.091 34.282 1.00 35.49  ? 469 CYS A C   1 
ATOM   3356 O  O   . CYS A 1 453 ? 72.749 30.126 35.030 1.00 37.25  ? 469 CYS A O   1 
ATOM   3357 C  CB  . CYS A 1 453 ? 73.193 30.627 31.848 1.00 36.16  ? 469 CYS A CB  1 
ATOM   3358 S  SG  . CYS A 1 453 ? 72.387 30.184 30.285 1.00 40.44  ? 469 CYS A SG  1 
ATOM   3359 N  N   . PHE A 1 454 ? 73.769 32.084 34.599 1.00 34.90  ? 470 PHE A N   1 
ATOM   3360 C  CA  . PHE A 1 454 ? 74.431 32.099 35.901 1.00 35.26  ? 470 PHE A CA  1 
ATOM   3361 C  C   . PHE A 1 454 ? 73.402 32.105 37.023 1.00 33.57  ? 470 PHE A C   1 
ATOM   3362 O  O   . PHE A 1 454 ? 73.458 31.278 37.941 1.00 34.87  ? 470 PHE A O   1 
ATOM   3363 C  CB  . PHE A 1 454 ? 75.358 33.317 36.004 1.00 36.32  ? 470 PHE A CB  1 
ATOM   3364 C  CG  . PHE A 1 454 ? 76.092 33.423 37.324 1.00 39.67  ? 470 PHE A CG  1 
ATOM   3365 C  CD1 . PHE A 1 454 ? 75.507 34.049 38.420 1.00 39.47  ? 470 PHE A CD1 1 
ATOM   3366 C  CD2 . PHE A 1 454 ? 77.374 32.902 37.457 1.00 36.53  ? 470 PHE A CD2 1 
ATOM   3367 C  CE1 . PHE A 1 454 ? 76.186 34.139 39.640 1.00 36.20  ? 470 PHE A CE1 1 
ATOM   3368 C  CE2 . PHE A 1 454 ? 78.061 32.998 38.664 1.00 37.93  ? 470 PHE A CE2 1 
ATOM   3369 C  CZ  . PHE A 1 454 ? 77.465 33.611 39.759 1.00 35.67  ? 470 PHE A CZ  1 
ATOM   3370 N  N   . LEU A 1 455 ? 72.439 33.029 36.961 1.00 34.64  ? 471 LEU A N   1 
ATOM   3371 C  CA  . LEU A 1 455 ? 71.403 33.081 37.992 1.00 33.74  ? 471 LEU A CA  1 
ATOM   3372 C  C   . LEU A 1 455 ? 70.584 31.800 38.053 1.00 37.01  ? 471 LEU A C   1 
ATOM   3373 O  O   . LEU A 1 455 ? 70.138 31.398 39.140 1.00 34.62  ? 471 LEU A O   1 
ATOM   3374 C  CB  . LEU A 1 455 ? 70.484 34.282 37.748 1.00 32.77  ? 471 LEU A CB  1 
ATOM   3375 C  CG  . LEU A 1 455 ? 71.181 35.637 37.767 1.00 38.74  ? 471 LEU A CG  1 
ATOM   3376 C  CD1 . LEU A 1 455 ? 70.196 36.729 37.322 1.00 39.55  ? 471 LEU A CD1 1 
ATOM   3377 C  CD2 . LEU A 1 455 ? 71.701 35.904 39.171 1.00 36.59  ? 471 LEU A CD2 1 
ATOM   3378 N  N   . SER A 1 456 ? 70.358 31.145 36.908 1.00 32.35  ? 472 SER A N   1 
ATOM   3379 C  CA  . SER A 1 456 ? 69.489 29.972 36.908 1.00 35.58  ? 472 SER A CA  1 
ATOM   3380 C  C   . SER A 1 456 ? 70.053 28.868 37.791 1.00 37.14  ? 472 SER A C   1 
ATOM   3381 O  O   . SER A 1 456 ? 69.292 28.058 38.333 1.00 38.13  ? 472 SER A O   1 
ATOM   3382 C  CB  . SER A 1 456 ? 69.276 29.458 35.477 1.00 35.45  ? 472 SER A CB  1 
ATOM   3383 O  OG  . SER A 1 456 ? 70.420 28.760 34.998 1.00 37.89  ? 472 SER A OG  1 
ATOM   3384 N  N   . ARG A 1 457 ? 71.377 28.829 37.962 1.00 36.31  ? 473 ARG A N   1 
ATOM   3385 C  CA  . ARG A 1 457 ? 71.994 27.798 38.790 1.00 37.13  ? 473 ARG A CA  1 
ATOM   3386 C  C   . ARG A 1 457 ? 71.640 27.934 40.258 1.00 37.70  ? 473 ARG A C   1 
ATOM   3387 O  O   . ARG A 1 457 ? 71.925 27.015 41.030 1.00 40.14  ? 473 ARG A O   1 
ATOM   3388 C  CB  . ARG A 1 457 ? 73.505 27.835 38.626 1.00 41.69  ? 473 ARG A CB  1 
ATOM   3389 C  CG  . ARG A 1 457 ? 73.895 27.829 37.170 1.00 44.55  ? 473 ARG A CG  1 
ATOM   3390 C  CD  . ARG A 1 457 ? 75.185 27.204 36.997 1.00 55.17  ? 473 ARG A CD  1 
ATOM   3391 N  NE  . ARG A 1 457 ? 75.558 27.098 35.596 1.00 47.80  ? 473 ARG A NE  1 
ATOM   3392 C  CZ  . ARG A 1 457 ? 76.687 26.538 35.215 1.00 47.23  ? 473 ARG A CZ  1 
ATOM   3393 N  NH1 . ARG A 1 457 ? 77.486 25.956 36.095 1.00 46.94  ? 473 ARG A NH1 1 
ATOM   3394 N  NH2 . ARG A 1 457 ? 77.036 26.582 33.935 1.00 42.42  ? 473 ARG A NH2 1 
ATOM   3395 N  N   . PHE A 1 458 ? 71.021 29.045 40.651 1.00 34.79  ? 474 PHE A N   1 
ATOM   3396 C  CA  . PHE A 1 458 ? 70.621 29.266 42.034 1.00 35.86  ? 474 PHE A CA  1 
ATOM   3397 C  C   . PHE A 1 458 ? 69.112 29.222 42.214 1.00 39.55  ? 474 PHE A C   1 
ATOM   3398 O  O   . PHE A 1 458 ? 68.625 29.374 43.347 1.00 37.92  ? 474 PHE A O   1 
ATOM   3399 C  CB  . PHE A 1 458 ? 71.181 30.607 42.527 1.00 37.08  ? 474 PHE A CB  1 
ATOM   3400 C  CG  . PHE A 1 458 ? 72.687 30.697 42.408 1.00 35.97  ? 474 PHE A CG  1 
ATOM   3401 C  CD1 . PHE A 1 458 ? 73.279 30.991 41.184 1.00 35.27  ? 474 PHE A CD1 1 
ATOM   3402 C  CD2 . PHE A 1 458 ? 73.498 30.425 43.493 1.00 33.99  ? 474 PHE A CD2 1 
ATOM   3403 C  CE1 . PHE A 1 458 ? 74.676 31.049 41.056 1.00 37.96  ? 474 PHE A CE1 1 
ATOM   3404 C  CE2 . PHE A 1 458 ? 74.894 30.478 43.375 1.00 36.32  ? 474 PHE A CE2 1 
ATOM   3405 C  CZ  . PHE A 1 458 ? 75.481 30.791 42.158 1.00 38.68  ? 474 PHE A CZ  1 
ATOM   3406 N  N   . ALA A 1 459 ? 68.367 28.991 41.132 1.00 35.54  ? 475 ALA A N   1 
ATOM   3407 C  CA  . ALA A 1 459 ? 66.911 29.068 41.128 1.00 35.71  ? 475 ALA A CA  1 
ATOM   3408 C  C   . ALA A 1 459 ? 66.236 27.739 40.826 1.00 37.23  ? 475 ALA A C   1 
ATOM   3409 O  O   . ALA A 1 459 ? 65.031 27.728 40.539 1.00 39.35  ? 475 ALA A O   1 
ATOM   3410 C  CB  . ALA A 1 459 ? 66.463 30.121 40.101 1.00 34.41  ? 475 ALA A CB  1 
ATOM   3411 N  N   . LYS A 1 460 ? 66.967 26.617 40.888 1.00 37.15  ? 476 LYS A N   1 
ATOM   3412 C  CA  . LYS A 1 460 ? 66.412 25.346 40.420 1.00 39.44  ? 476 LYS A CA  1 
ATOM   3413 C  C   . LYS A 1 460 ? 65.279 24.835 41.301 1.00 43.41  ? 476 LYS A C   1 
ATOM   3414 O  O   . LYS A 1 460 ? 64.498 23.985 40.857 1.00 42.34  ? 476 LYS A O   1 
ATOM   3415 C  CB  . LYS A 1 460 ? 67.509 24.284 40.345 1.00 40.39  ? 476 LYS A CB  1 
ATOM   3416 C  CG  . LYS A 1 460 ? 68.565 24.571 39.286 1.00 43.25  ? 476 LYS A CG  1 
ATOM   3417 C  CD  . LYS A 1 460 ? 69.659 23.522 39.336 1.00 46.15  ? 476 LYS A CD  1 
ATOM   3418 C  CE  . LYS A 1 460 ? 70.724 23.779 38.282 1.00 54.07  ? 476 LYS A CE  1 
ATOM   3419 N  NZ  . LYS A 1 460 ? 71.967 23.004 38.594 1.00 58.58  ? 476 LYS A NZ  1 
ATOM   3420 N  N   . LYS A 1 461 ? 65.162 25.324 42.530 1.00 40.17  ? 477 LYS A N   1 
ATOM   3421 C  CA  . LYS A 1 461 ? 64.187 24.770 43.464 1.00 42.59  ? 477 LYS A CA  1 
ATOM   3422 C  C   . LYS A 1 461 ? 62.799 25.390 43.346 1.00 43.39  ? 477 LYS A C   1 
ATOM   3423 O  O   . LYS A 1 461 ? 61.888 24.948 44.051 1.00 41.48  ? 477 LYS A O   1 
ATOM   3424 C  CB  . LYS A 1 461 ? 64.715 24.916 44.896 1.00 46.25  ? 477 LYS A CB  1 
ATOM   3425 C  CG  . LYS A 1 461 ? 66.016 24.132 45.095 1.00 45.90  ? 477 LYS A CG  1 
ATOM   3426 C  CD  . LYS A 1 461 ? 66.075 23.370 46.392 1.00 56.36  ? 477 LYS A CD  1 
ATOM   3427 C  CE  . LYS A 1 461 ? 67.526 22.985 46.713 1.00 64.43  ? 477 LYS A CE  1 
ATOM   3428 N  NZ  . LYS A 1 461 ? 68.066 23.735 47.884 1.00 74.21  ? 477 LYS A NZ  1 
ATOM   3429 N  N   . TYR A 1 462 ? 62.594 26.372 42.464 1.00 39.49  ? 478 TYR A N   1 
ATOM   3430 C  CA  . TYR A 1 462 ? 61.288 27.007 42.368 1.00 37.70  ? 478 TYR A CA  1 
ATOM   3431 C  C   . TYR A 1 462 ? 61.082 27.576 40.965 1.00 39.79  ? 478 TYR A C   1 
ATOM   3432 O  O   . TYR A 1 462 ? 61.997 27.612 40.142 1.00 40.63  ? 478 TYR A O   1 
ATOM   3433 C  CB  . TYR A 1 462 ? 61.131 28.095 43.447 1.00 37.41  ? 478 TYR A CB  1 
ATOM   3434 C  CG  . TYR A 1 462 ? 62.340 29.001 43.603 1.00 35.47  ? 478 TYR A CG  1 
ATOM   3435 C  CD1 . TYR A 1 462 ? 62.789 29.781 42.539 1.00 33.32  ? 478 TYR A CD1 1 
ATOM   3436 C  CD2 . TYR A 1 462 ? 63.016 29.088 44.822 1.00 40.12  ? 478 TYR A CD2 1 
ATOM   3437 C  CE1 . TYR A 1 462 ? 63.898 30.627 42.686 1.00 36.02  ? 478 TYR A CE1 1 
ATOM   3438 C  CE2 . TYR A 1 462 ? 64.117 29.931 44.984 1.00 37.14  ? 478 TYR A CE2 1 
ATOM   3439 C  CZ  . TYR A 1 462 ? 64.551 30.690 43.908 1.00 39.64  ? 478 TYR A CZ  1 
ATOM   3440 O  OH  . TYR A 1 462 ? 65.634 31.520 44.063 1.00 37.92  ? 478 TYR A OH  1 
ATOM   3441 N  N   . HIS A 1 463 ? 59.846 27.987 40.683 1.00 38.67  ? 479 HIS A N   1 
ATOM   3442 C  CA  . HIS A 1 463 ? 59.528 28.640 39.414 1.00 34.83  ? 479 HIS A CA  1 
ATOM   3443 C  C   . HIS A 1 463 ? 60.122 30.043 39.438 1.00 36.25  ? 479 HIS A C   1 
ATOM   3444 O  O   . HIS A 1 463 ? 59.790 30.838 40.324 1.00 36.46  ? 479 HIS A O   1 
ATOM   3445 C  CB  . HIS A 1 463 ? 58.015 28.724 39.217 1.00 36.67  ? 479 HIS A CB  1 
ATOM   3446 C  CG  . HIS A 1 463 ? 57.345 27.389 39.073 1.00 42.44  ? 479 HIS A CG  1 
ATOM   3447 N  ND1 . HIS A 1 463 ? 55.996 27.257 38.818 1.00 46.29  ? 479 HIS A ND1 1 
ATOM   3448 C  CD2 . HIS A 1 463 ? 57.846 26.134 39.119 1.00 42.19  ? 479 HIS A CD2 1 
ATOM   3449 C  CE1 . HIS A 1 463 ? 55.688 25.973 38.743 1.00 41.60  ? 479 HIS A CE1 1 
ATOM   3450 N  NE2 . HIS A 1 463 ? 56.793 25.271 38.921 1.00 45.94  ? 479 HIS A NE2 1 
ATOM   3451 N  N   . TRP A 1 464 ? 60.978 30.358 38.468 1.00 35.00  ? 480 TRP A N   1 
ATOM   3452 C  CA  . TRP A 1 464 ? 61.765 31.579 38.550 1.00 34.81  ? 480 TRP A CA  1 
ATOM   3453 C  C   . TRP A 1 464 ? 61.839 32.284 37.202 1.00 35.79  ? 480 TRP A C   1 
ATOM   3454 O  O   . TRP A 1 464 ? 61.871 31.653 36.142 1.00 35.16  ? 480 TRP A O   1 
ATOM   3455 C  CB  . TRP A 1 464 ? 63.173 31.244 39.074 1.00 33.37  ? 480 TRP A CB  1 
ATOM   3456 C  CG  . TRP A 1 464 ? 64.234 32.248 38.727 1.00 35.89  ? 480 TRP A CG  1 
ATOM   3457 C  CD1 . TRP A 1 464 ? 64.534 33.399 39.408 1.00 31.49  ? 480 TRP A CD1 1 
ATOM   3458 C  CD2 . TRP A 1 464 ? 65.153 32.169 37.638 1.00 35.34  ? 480 TRP A CD2 1 
ATOM   3459 N  NE1 . TRP A 1 464 ? 65.597 34.045 38.796 1.00 35.46  ? 480 TRP A NE1 1 
ATOM   3460 C  CE2 . TRP A 1 464 ? 65.991 33.307 37.711 1.00 34.50  ? 480 TRP A CE2 1 
ATOM   3461 C  CE3 . TRP A 1 464 ? 65.356 31.240 36.604 1.00 36.27  ? 480 TRP A CE3 1 
ATOM   3462 C  CZ2 . TRP A 1 464 ? 67.006 33.550 36.779 1.00 36.52  ? 480 TRP A CZ2 1 
ATOM   3463 C  CZ3 . TRP A 1 464 ? 66.374 31.479 35.685 1.00 37.98  ? 480 TRP A CZ3 1 
ATOM   3464 C  CH2 . TRP A 1 464 ? 67.185 32.624 35.780 1.00 37.92  ? 480 TRP A CH2 1 
ATOM   3465 N  N   . ALA A 1 465 ? 61.897 33.609 37.255 1.00 33.26  ? 481 ALA A N   1 
ATOM   3466 C  CA  . ALA A 1 465 ? 62.092 34.411 36.059 1.00 34.05  ? 481 ALA A CA  1 
ATOM   3467 C  C   . ALA A 1 465 ? 62.995 35.578 36.414 1.00 36.35  ? 481 ALA A C   1 
ATOM   3468 O  O   . ALA A 1 465 ? 63.160 35.927 37.586 1.00 35.04  ? 481 ALA A O   1 
ATOM   3469 C  CB  . ALA A 1 465 ? 60.756 34.913 35.485 1.00 36.84  ? 481 ALA A CB  1 
ATOM   3470 N  N   . HIS A 1 466 ? 63.564 36.191 35.379 1.00 33.36  ? 482 HIS A N   1 
ATOM   3471 C  CA  . HIS A 1 466 ? 64.622 37.178 35.540 1.00 33.47  ? 482 HIS A CA  1 
ATOM   3472 C  C   . HIS A 1 466 ? 64.377 38.287 34.525 1.00 32.71  ? 482 HIS A C   1 
ATOM   3473 O  O   . HIS A 1 466 ? 64.308 38.013 33.324 1.00 35.20  ? 482 HIS A O   1 
ATOM   3474 C  CB  . HIS A 1 466 ? 65.998 36.510 35.335 1.00 32.93  ? 482 HIS A CB  1 
ATOM   3475 C  CG  . HIS A 1 466 ? 67.094 37.455 34.950 1.00 35.15  ? 482 HIS A CG  1 
ATOM   3476 N  ND1 . HIS A 1 466 ? 67.478 38.511 35.749 1.00 35.24  ? 482 HIS A ND1 1 
ATOM   3477 C  CD2 . HIS A 1 466 ? 67.903 37.492 33.861 1.00 34.90  ? 482 HIS A CD2 1 
ATOM   3478 C  CE1 . HIS A 1 466 ? 68.465 39.169 35.161 1.00 39.28  ? 482 HIS A CE1 1 
ATOM   3479 N  NE2 . HIS A 1 466 ? 68.748 38.563 34.019 1.00 37.80  ? 482 HIS A NE2 1 
ATOM   3480 N  N   . LEU A 1 467 ? 64.221 39.526 35.013 1.00 34.84  ? 483 LEU A N   1 
ATOM   3481 C  CA  . LEU A 1 467 ? 63.994 40.709 34.186 1.00 33.12  ? 483 LEU A CA  1 
ATOM   3482 C  C   . LEU A 1 467 ? 65.281 41.540 34.165 1.00 33.17  ? 483 LEU A C   1 
ATOM   3483 O  O   . LEU A 1 467 ? 65.710 42.033 35.215 1.00 34.92  ? 483 LEU A O   1 
ATOM   3484 C  CB  . LEU A 1 467 ? 62.828 41.535 34.742 1.00 35.45  ? 483 LEU A CB  1 
ATOM   3485 C  CG  . LEU A 1 467 ? 61.440 41.013 34.389 1.00 38.47  ? 483 LEU A CG  1 
ATOM   3486 C  CD1 . LEU A 1 467 ? 60.372 41.655 35.298 1.00 36.40  ? 483 LEU A CD1 1 
ATOM   3487 C  CD2 . LEU A 1 467 ? 61.144 41.301 32.923 1.00 37.26  ? 483 LEU A CD2 1 
ATOM   3488 N  N   . ASP A 1 468 ? 65.919 41.621 32.988 1.00 33.19  ? 484 ASP A N   1 
ATOM   3489 C  CA  . ASP A 1 468 ? 67.055 42.509 32.731 1.00 33.14  ? 484 ASP A CA  1 
ATOM   3490 C  C   . ASP A 1 468 ? 66.546 43.869 32.288 1.00 37.29  ? 484 ASP A C   1 
ATOM   3491 O  O   . ASP A 1 468 ? 66.071 44.020 31.158 1.00 34.75  ? 484 ASP A O   1 
ATOM   3492 C  CB  . ASP A 1 468 ? 67.988 41.952 31.657 1.00 32.34  ? 484 ASP A CB  1 
ATOM   3493 C  CG  . ASP A 1 468 ? 69.418 42.488 31.777 1.00 39.63  ? 484 ASP A CG  1 
ATOM   3494 O  OD1 . ASP A 1 468 ? 70.368 41.762 31.410 1.00 39.18  ? 484 ASP A OD1 1 
ATOM   3495 O  OD2 . ASP A 1 468 ? 69.565 43.669 32.184 1.00 36.83  ? 484 ASP A OD2 1 
ATOM   3496 N  N   . ILE A 1 469 ? 66.640 44.857 33.173 1.00 33.21  ? 485 ILE A N   1 
ATOM   3497 C  CA  . ILE A 1 469 ? 66.097 46.180 32.893 1.00 30.81  ? 485 ILE A CA  1 
ATOM   3498 C  C   . ILE A 1 469 ? 67.212 47.195 32.644 1.00 34.45  ? 485 ILE A C   1 
ATOM   3499 O  O   . ILE A 1 469 ? 67.007 48.395 32.825 1.00 36.05  ? 485 ILE A O   1 
ATOM   3500 C  CB  . ILE A 1 469 ? 65.171 46.646 34.023 1.00 34.01  ? 485 ILE A CB  1 
ATOM   3501 C  CG1 . ILE A 1 469 ? 65.947 46.660 35.343 1.00 32.16  ? 485 ILE A CG1 1 
ATOM   3502 C  CG2 . ILE A 1 469 ? 63.944 45.695 34.112 1.00 33.47  ? 485 ILE A CG2 1 
ATOM   3503 C  CD1 . ILE A 1 469 ? 65.225 47.441 36.480 1.00 33.75  ? 485 ILE A CD1 1 
ATOM   3504 N  N   . ALA A 1 470 ? 68.392 46.730 32.238 1.00 32.52  ? 486 ALA A N   1 
ATOM   3505 C  CA  . ALA A 1 470 ? 69.501 47.652 31.989 1.00 35.31  ? 486 ALA A CA  1 
ATOM   3506 C  C   . ALA A 1 470 ? 69.131 48.731 30.982 1.00 37.07  ? 486 ALA A C   1 
ATOM   3507 O  O   . ALA A 1 470 ? 69.641 49.856 31.063 1.00 37.62  ? 486 ALA A O   1 
ATOM   3508 C  CB  . ALA A 1 470 ? 70.729 46.880 31.496 1.00 35.75  ? 486 ALA A CB  1 
ATOM   3509 N  N   . GLY A 1 471 ? 68.254 48.413 30.034 1.00 35.40  ? 487 GLY A N   1 
ATOM   3510 C  CA  . GLY A 1 471 ? 67.857 49.373 29.014 1.00 34.86  ? 487 GLY A CA  1 
ATOM   3511 C  C   . GLY A 1 471 ? 66.601 50.156 29.350 1.00 37.02  ? 487 GLY A C   1 
ATOM   3512 O  O   . GLY A 1 471 ? 66.445 51.292 28.901 1.00 42.35  ? 487 GLY A O   1 
ATOM   3513 N  N   . THR A 1 472 ? 65.704 49.580 30.141 1.00 33.88  ? 488 THR A N   1 
ATOM   3514 C  CA  . THR A 1 472 ? 64.397 50.183 30.397 1.00 33.03  ? 488 THR A CA  1 
ATOM   3515 C  C   . THR A 1 472 ? 64.297 50.922 31.721 1.00 33.98  ? 488 THR A C   1 
ATOM   3516 O  O   . THR A 1 472 ? 63.315 51.648 31.924 1.00 35.08  ? 488 THR A O   1 
ATOM   3517 C  CB  . THR A 1 472 ? 63.305 49.107 30.369 1.00 35.85  ? 488 THR A CB  1 
ATOM   3518 O  OG1 . THR A 1 472 ? 63.644 48.083 31.308 1.00 35.61  ? 488 THR A OG1 1 
ATOM   3519 C  CG2 . THR A 1 472 ? 63.223 48.503 28.982 1.00 32.41  ? 488 THR A CG2 1 
ATOM   3520 N  N   . ALA A 1 473 ? 65.262 50.750 32.633 1.00 34.08  ? 489 ALA A N   1 
ATOM   3521 C  CA  . ALA A 1 473 ? 65.139 51.359 33.953 1.00 33.39  ? 489 ALA A CA  1 
ATOM   3522 C  C   . ALA A 1 473 ? 65.419 52.857 33.957 1.00 33.34  ? 489 ALA A C   1 
ATOM   3523 O  O   . ALA A 1 473 ? 65.064 53.532 34.936 1.00 33.74  ? 489 ALA A O   1 
ATOM   3524 C  CB  . ALA A 1 473 ? 66.083 50.686 34.954 1.00 34.04  ? 489 ALA A CB  1 
ATOM   3525 N  N   . TRP A 1 474 ? 66.075 53.398 32.934 1.00 34.60  ? 490 TRP A N   1 
ATOM   3526 C  CA  . TRP A 1 474 ? 66.322 54.835 32.966 1.00 37.71  ? 490 TRP A CA  1 
ATOM   3527 C  C   . TRP A 1 474 ? 66.499 55.367 31.553 1.00 39.19  ? 490 TRP A C   1 
ATOM   3528 O  O   . TRP A 1 474 ? 66.664 54.612 30.592 1.00 38.58  ? 490 TRP A O   1 
ATOM   3529 C  CB  . TRP A 1 474 ? 67.552 55.204 33.816 1.00 39.08  ? 490 TRP A CB  1 
ATOM   3530 C  CG  . TRP A 1 474 ? 68.935 54.888 33.258 1.00 38.07  ? 490 TRP A CG  1 
ATOM   3531 C  CD1 . TRP A 1 474 ? 69.740 55.749 32.535 1.00 42.59  ? 490 TRP A CD1 1 
ATOM   3532 C  CD2 . TRP A 1 474 ? 69.710 53.690 33.448 1.00 43.44  ? 490 TRP A CD2 1 
ATOM   3533 N  NE1 . TRP A 1 474 ? 70.943 55.141 32.236 1.00 44.90  ? 490 TRP A NE1 1 
ATOM   3534 C  CE2 . TRP A 1 474 ? 70.952 53.880 32.779 1.00 43.56  ? 490 TRP A CE2 1 
ATOM   3535 C  CE3 . TRP A 1 474 ? 69.474 52.473 34.096 1.00 44.89  ? 490 TRP A CE3 1 
ATOM   3536 C  CZ2 . TRP A 1 474 ? 71.945 52.898 32.752 1.00 48.95  ? 490 TRP A CZ2 1 
ATOM   3537 C  CZ3 . TRP A 1 474 ? 70.475 51.491 34.061 1.00 45.54  ? 490 TRP A CZ3 1 
ATOM   3538 C  CH2 . TRP A 1 474 ? 71.687 51.714 33.397 1.00 51.72  ? 490 TRP A CH2 1 
ATOM   3539 N  N   . ILE A 1 475 ? 66.439 56.692 31.444 1.00 37.88  ? 491 ILE A N   1 
ATOM   3540 C  CA  . ILE A 1 475 ? 66.700 57.425 30.207 1.00 39.43  ? 491 ILE A CA  1 
ATOM   3541 C  C   . ILE A 1 475 ? 68.048 58.110 30.366 1.00 42.36  ? 491 ILE A C   1 
ATOM   3542 O  O   . ILE A 1 475 ? 68.278 58.798 31.369 1.00 40.09  ? 491 ILE A O   1 
ATOM   3543 C  CB  . ILE A 1 475 ? 65.585 58.449 29.932 1.00 43.57  ? 491 ILE A CB  1 
ATOM   3544 C  CG1 . ILE A 1 475 ? 64.253 57.700 29.752 1.00 41.70  ? 491 ILE A CG1 1 
ATOM   3545 C  CG2 . ILE A 1 475 ? 65.934 59.296 28.710 1.00 46.15  ? 491 ILE A CG2 1 
ATOM   3546 C  CD1 . ILE A 1 475 ? 63.091 58.578 29.332 1.00 53.81  ? 491 ILE A CD1 1 
ATOM   3547 N  N   . SER A 1 476 ? 68.934 57.931 29.375 1.00 48.63  ? 492 SER A N   1 
ATOM   3548 C  CA  . SER A 1 476 ? 70.358 58.241 29.551 1.00 53.34  ? 492 SER A CA  1 
ATOM   3549 C  C   . SER A 1 476 ? 70.674 59.727 29.440 1.00 61.09  ? 492 SER A C   1 
ATOM   3550 O  O   . SER A 1 476 ? 71.577 60.223 30.129 1.00 59.21  ? 492 SER A O   1 
ATOM   3551 C  CB  . SER A 1 476 ? 71.202 57.481 28.522 1.00 56.25  ? 492 SER A CB  1 
ATOM   3552 O  OG  . SER A 1 476 ? 71.610 56.222 29.008 1.00 62.00  ? 492 SER A OG  1 
ATOM   3553 N  N   . GLY A 1 477 ? 69.995 60.448 28.554 1.00 58.88  ? 493 GLY A N   1 
ATOM   3554 C  CA  . GLY A 1 477 ? 70.427 61.796 28.257 1.00 59.89  ? 493 GLY A CA  1 
ATOM   3555 C  C   . GLY A 1 477 ? 69.253 62.699 27.960 1.00 69.05  ? 493 GLY A C   1 
ATOM   3556 O  O   . GLY A 1 477 ? 68.092 62.289 28.021 1.00 60.55  ? 493 GLY A O   1 
ATOM   3557 N  N   . GLY A 1 478 ? 69.574 63.948 27.640 1.00 68.51  ? 494 GLY A N   1 
ATOM   3558 C  CA  . GLY A 1 478 ? 68.560 64.907 27.279 1.00 69.20  ? 494 GLY A CA  1 
ATOM   3559 C  C   . GLY A 1 478 ? 67.816 65.455 28.481 1.00 75.70  ? 494 GLY A C   1 
ATOM   3560 O  O   . GLY A 1 478 ? 68.156 65.215 29.646 1.00 72.70  ? 494 GLY A O   1 
ATOM   3561 N  N   . LYS A 1 479 ? 66.766 66.220 28.170 1.00 75.83  ? 495 LYS A N   1 
ATOM   3562 C  CA  . LYS A 1 479 ? 65.972 66.855 29.216 1.00 80.97  ? 495 LYS A CA  1 
ATOM   3563 C  C   . LYS A 1 479 ? 65.307 65.831 30.123 1.00 73.28  ? 495 LYS A C   1 
ATOM   3564 O  O   . LYS A 1 479 ? 65.044 66.117 31.297 1.00 67.11  ? 495 LYS A O   1 
ATOM   3565 C  CB  . LYS A 1 479 ? 64.906 67.764 28.595 1.00 93.23  ? 495 LYS A CB  1 
ATOM   3566 C  CG  . LYS A 1 479 ? 65.431 68.783 27.589 1.00 97.35  ? 495 LYS A CG  1 
ATOM   3567 C  CD  . LYS A 1 479 ? 64.447 69.940 27.427 1.00 99.38  ? 495 LYS A CD  1 
ATOM   3568 C  CE  . LYS A 1 479 ? 64.853 70.859 26.287 1.00 103.89 ? 495 LYS A CE  1 
ATOM   3569 N  NZ  . LYS A 1 479 ? 66.044 71.686 26.632 1.00 101.42 ? 495 LYS A NZ  1 
ATOM   3570 N  N   . ASP A 1 480 ? 65.020 64.639 29.604 1.00 73.09  ? 496 ASP A N   1 
ATOM   3571 C  CA  . ASP A 1 480 ? 64.266 63.643 30.347 1.00 64.78  ? 496 ASP A CA  1 
ATOM   3572 C  C   . ASP A 1 480 ? 65.161 62.584 30.991 1.00 51.68  ? 496 ASP A C   1 
ATOM   3573 O  O   . ASP A 1 480 ? 64.664 61.536 31.406 1.00 52.13  ? 496 ASP A O   1 
ATOM   3574 C  CB  . ASP A 1 480 ? 63.226 62.999 29.430 1.00 66.25  ? 496 ASP A CB  1 
ATOM   3575 C  CG  . ASP A 1 480 ? 61.994 63.880 29.244 1.00 83.06  ? 496 ASP A CG  1 
ATOM   3576 O  OD1 . ASP A 1 480 ? 61.318 64.195 30.249 1.00 85.49  ? 496 ASP A OD1 1 
ATOM   3577 O  OD2 . ASP A 1 480 ? 61.716 64.285 28.094 1.00 85.76  ? 496 ASP A OD2 1 
ATOM   3578 N  N   . LYS A 1 481 ? 66.462 62.846 31.096 1.00 48.66  ? 497 LYS A N   1 
ATOM   3579 C  CA  . LYS A 1 481 ? 67.365 61.921 31.767 1.00 50.17  ? 497 LYS A CA  1 
ATOM   3580 C  C   . LYS A 1 481 ? 66.869 61.605 33.175 1.00 48.03  ? 497 LYS A C   1 
ATOM   3581 O  O   . LYS A 1 481 ? 66.434 62.496 33.910 1.00 46.11  ? 497 LYS A O   1 
ATOM   3582 C  CB  . LYS A 1 481 ? 68.765 62.531 31.819 1.00 49.86  ? 497 LYS A CB  1 
ATOM   3583 C  CG  . LYS A 1 481 ? 69.755 61.765 32.657 1.00 46.67  ? 497 LYS A CG  1 
ATOM   3584 C  CD  . LYS A 1 481 ? 71.103 62.498 32.706 1.00 51.43  ? 497 LYS A CD  1 
ATOM   3585 C  CE  . LYS A 1 481 ? 72.162 61.683 33.453 1.00 49.47  ? 497 LYS A CE  1 
ATOM   3586 N  NZ  . LYS A 1 481 ? 73.467 62.436 33.574 1.00 51.20  ? 497 LYS A NZ  1 
ATOM   3587 N  N   . GLY A 1 482 ? 66.924 60.325 33.548 1.00 36.69  ? 498 GLY A N   1 
ATOM   3588 C  CA  . GLY A 1 482 ? 66.458 59.910 34.864 1.00 37.12  ? 498 GLY A CA  1 
ATOM   3589 C  C   . GLY A 1 482 ? 65.788 58.542 34.901 1.00 38.38  ? 498 GLY A C   1 
ATOM   3590 O  O   . GLY A 1 482 ? 65.564 57.936 33.848 1.00 34.05  ? 498 GLY A O   1 
ATOM   3591 N  N   . ALA A 1 483 ? 65.465 58.054 36.100 1.00 32.59  ? 499 ALA A N   1 
ATOM   3592 C  CA  . ALA A 1 483 ? 64.828 56.753 36.237 1.00 36.84  ? 499 ALA A CA  1 
ATOM   3593 C  C   . ALA A 1 483 ? 63.428 56.779 35.638 1.00 34.12  ? 499 ALA A C   1 
ATOM   3594 O  O   . ALA A 1 483 ? 62.749 57.810 35.632 1.00 34.53  ? 499 ALA A O   1 
ATOM   3595 C  CB  . ALA A 1 483 ? 64.764 56.353 37.719 1.00 32.89  ? 499 ALA A CB  1 
ATOM   3596 N  N   . THR A 1 484 ? 62.998 55.626 35.124 1.00 33.44  ? 500 THR A N   1 
ATOM   3597 C  CA  . THR A 1 484 ? 61.680 55.522 34.503 1.00 32.54  ? 500 THR A CA  1 
ATOM   3598 C  C   . THR A 1 484 ? 60.613 54.936 35.408 1.00 34.36  ? 500 THR A C   1 
ATOM   3599 O  O   . THR A 1 484 ? 59.421 55.146 35.148 1.00 33.85  ? 500 THR A O   1 
ATOM   3600 C  CB  . THR A 1 484 ? 61.740 54.638 33.253 1.00 36.17  ? 500 THR A CB  1 
ATOM   3601 O  OG1 . THR A 1 484 ? 62.131 53.313 33.641 1.00 33.95  ? 500 THR A OG1 1 
ATOM   3602 C  CG2 . THR A 1 484 ? 62.722 55.211 32.220 1.00 37.28  ? 500 THR A CG2 1 
ATOM   3603 N  N   . GLY A 1 485 ? 60.996 54.173 36.425 1.00 33.59  ? 501 GLY A N   1 
ATOM   3604 C  CA  . GLY A 1 485 ? 60.021 53.450 37.204 1.00 33.88  ? 501 GLY A CA  1 
ATOM   3605 C  C   . GLY A 1 485 ? 59.626 52.096 36.648 1.00 40.31  ? 501 GLY A C   1 
ATOM   3606 O  O   . GLY A 1 485 ? 58.835 51.388 37.294 1.00 38.42  ? 501 GLY A O   1 
ATOM   3607 N  N   . ARG A 1 486 ? 60.128 51.715 35.456 1.00 34.40  ? 502 ARG A N   1 
ATOM   3608 C  CA  . ARG A 1 486 ? 59.877 50.375 34.961 1.00 35.88  ? 502 ARG A CA  1 
ATOM   3609 C  C   . ARG A 1 486 ? 60.785 49.397 35.703 1.00 35.53  ? 502 ARG A C   1 
ATOM   3610 O  O   . ARG A 1 486 ? 61.914 49.738 36.056 1.00 37.38  ? 502 ARG A O   1 
ATOM   3611 C  CB  . ARG A 1 486 ? 60.134 50.293 33.449 1.00 35.11  ? 502 ARG A CB  1 
ATOM   3612 C  CG  . ARG A 1 486 ? 59.334 51.308 32.630 1.00 38.11  ? 502 ARG A CG  1 
ATOM   3613 C  CD  . ARG A 1 486 ? 59.716 51.304 31.148 1.00 38.54  ? 502 ARG A CD  1 
ATOM   3614 N  NE  . ARG A 1 486 ? 59.472 50.007 30.523 1.00 37.30  ? 502 ARG A NE  1 
ATOM   3615 C  CZ  . ARG A 1 486 ? 59.695 49.742 29.241 1.00 41.05  ? 502 ARG A CZ  1 
ATOM   3616 N  NH1 . ARG A 1 486 ? 60.220 50.646 28.430 1.00 39.55  ? 502 ARG A NH1 1 
ATOM   3617 N  NH2 . ARG A 1 486 ? 59.381 48.542 28.762 1.00 39.88  ? 502 ARG A NH2 1 
ATOM   3618 N  N   . PRO A 1 487 ? 60.337 48.161 35.920 1.00 33.99  ? 503 PRO A N   1 
ATOM   3619 C  CA  . PRO A 1 487 ? 59.110 47.553 35.395 1.00 33.47  ? 503 PRO A CA  1 
ATOM   3620 C  C   . PRO A 1 487 ? 57.988 47.513 36.438 1.00 35.91  ? 503 PRO A C   1 
ATOM   3621 O  O   . PRO A 1 487 ? 57.275 46.519 36.533 1.00 33.84  ? 503 PRO A O   1 
ATOM   3622 C  CB  . PRO A 1 487 ? 59.596 46.138 35.011 1.00 33.44  ? 503 PRO A CB  1 
ATOM   3623 C  CG  . PRO A 1 487 ? 60.599 45.811 36.114 1.00 35.48  ? 503 PRO A CG  1 
ATOM   3624 C  CD  . PRO A 1 487 ? 61.223 47.149 36.534 1.00 32.86  ? 503 PRO A CD  1 
ATOM   3625 N  N   . VAL A 1 488 ? 57.772 48.559 37.241 1.00 32.57  ? 504 VAL A N   1 
ATOM   3626 C  CA  . VAL A 1 488 ? 56.673 48.520 38.222 1.00 33.58  ? 504 VAL A CA  1 
ATOM   3627 C  C   . VAL A 1 488 ? 55.337 48.229 37.556 1.00 33.40  ? 504 VAL A C   1 
ATOM   3628 O  O   . VAL A 1 488 ? 54.556 47.428 38.100 1.00 32.82  ? 504 VAL A O   1 
ATOM   3629 C  CB  . VAL A 1 488 ? 56.661 49.812 39.056 1.00 31.18  ? 504 VAL A CB  1 
ATOM   3630 C  CG1 . VAL A 1 488 ? 55.374 49.884 39.938 1.00 34.01  ? 504 VAL A CG1 1 
ATOM   3631 C  CG2 . VAL A 1 488 ? 57.909 49.886 39.938 1.00 32.55  ? 504 VAL A CG2 1 
ATOM   3632 N  N   . PRO A 1 489 ? 54.991 48.819 36.405 1.00 32.90  ? 505 PRO A N   1 
ATOM   3633 C  CA  . PRO A 1 489 ? 53.678 48.504 35.812 1.00 34.47  ? 505 PRO A CA  1 
ATOM   3634 C  C   . PRO A 1 489 ? 53.539 47.039 35.431 1.00 34.72  ? 505 PRO A C   1 
ATOM   3635 O  O   . PRO A 1 489 ? 52.481 46.448 35.677 1.00 33.44  ? 505 PRO A O   1 
ATOM   3636 C  CB  . PRO A 1 489 ? 53.613 49.426 34.584 1.00 33.68  ? 505 PRO A CB  1 
ATOM   3637 C  CG  . PRO A 1 489 ? 54.568 50.565 34.921 1.00 37.83  ? 505 PRO A CG  1 
ATOM   3638 C  CD  . PRO A 1 489 ? 55.677 49.921 35.698 1.00 35.50  ? 505 PRO A CD  1 
ATOM   3639 N  N   . LEU A 1 490 ? 54.580 46.435 34.841 1.00 34.44  ? 506 LEU A N   1 
ATOM   3640 C  CA  . LEU A 1 490 ? 54.519 45.014 34.501 1.00 32.57  ? 506 LEU A CA  1 
ATOM   3641 C  C   . LEU A 1 490 ? 54.334 44.168 35.764 1.00 36.56  ? 506 LEU A C   1 
ATOM   3642 O  O   . LEU A 1 490 ? 53.434 43.316 35.841 1.00 34.50  ? 506 LEU A O   1 
ATOM   3643 C  CB  . LEU A 1 490 ? 55.794 44.609 33.746 1.00 30.32  ? 506 LEU A CB  1 
ATOM   3644 C  CG  . LEU A 1 490 ? 55.924 43.141 33.289 1.00 35.28  ? 506 LEU A CG  1 
ATOM   3645 C  CD1 . LEU A 1 490 ? 56.958 43.044 32.171 1.00 35.77  ? 506 LEU A CD1 1 
ATOM   3646 C  CD2 . LEU A 1 490 ? 56.263 42.189 34.434 1.00 36.78  ? 506 LEU A CD2 1 
ATOM   3647 N  N   . LEU A 1 491 ? 55.189 44.398 36.772 1.00 33.57  ? 507 LEU A N   1 
ATOM   3648 C  CA  . LEU A 1 491 ? 55.155 43.581 37.982 1.00 33.51  ? 507 LEU A CA  1 
ATOM   3649 C  C   . LEU A 1 491 ? 53.825 43.717 38.709 1.00 33.97  ? 507 LEU A C   1 
ATOM   3650 O  O   . LEU A 1 491 ? 53.279 42.725 39.196 1.00 36.67  ? 507 LEU A O   1 
ATOM   3651 C  CB  . LEU A 1 491 ? 56.298 43.972 38.927 1.00 34.25  ? 507 LEU A CB  1 
ATOM   3652 C  CG  . LEU A 1 491 ? 57.720 43.685 38.443 1.00 36.71  ? 507 LEU A CG  1 
ATOM   3653 C  CD1 . LEU A 1 491 ? 58.739 44.301 39.406 1.00 36.21  ? 507 LEU A CD1 1 
ATOM   3654 C  CD2 . LEU A 1 491 ? 57.940 42.161 38.333 1.00 34.06  ? 507 LEU A CD2 1 
ATOM   3655 N  N   . THR A 1 492 ? 53.311 44.944 38.835 1.00 34.24  ? 508 THR A N   1 
ATOM   3656 C  CA  . THR A 1 492 ? 52.044 45.136 39.538 1.00 32.93  ? 508 THR A CA  1 
ATOM   3657 C  C   . THR A 1 492 ? 50.902 44.460 38.789 1.00 37.60  ? 508 THR A C   1 
ATOM   3658 O  O   . THR A 1 492 ? 50.001 43.878 39.407 1.00 35.18  ? 508 THR A O   1 
ATOM   3659 C  CB  . THR A 1 492 ? 51.770 46.634 39.733 1.00 32.90  ? 508 THR A CB  1 
ATOM   3660 O  OG1 . THR A 1 492 ? 52.862 47.233 40.454 1.00 34.54  ? 508 THR A OG1 1 
ATOM   3661 C  CG2 . THR A 1 492 ? 50.498 46.839 40.537 1.00 34.08  ? 508 THR A CG2 1 
ATOM   3662 N  N   . GLN A 1 493 ? 50.930 44.507 37.452 1.00 36.02  ? 509 GLN A N   1 
ATOM   3663 C  CA  . GLN A 1 493 ? 49.884 43.849 36.676 1.00 34.77  ? 509 GLN A CA  1 
ATOM   3664 C  C   . GLN A 1 493 ? 49.966 42.340 36.830 1.00 35.81  ? 509 GLN A C   1 
ATOM   3665 O  O   . GLN A 1 493 ? 48.942 41.659 36.929 1.00 37.61  ? 509 GLN A O   1 
ATOM   3666 C  CB  . GLN A 1 493 ? 49.994 44.233 35.200 1.00 36.22  ? 509 GLN A CB  1 
ATOM   3667 C  CG  . GLN A 1 493 ? 49.056 43.424 34.286 1.00 37.75  ? 509 GLN A CG  1 
ATOM   3668 C  CD  . GLN A 1 493 ? 47.572 43.680 34.575 1.00 41.81  ? 509 GLN A CD  1 
ATOM   3669 O  OE1 . GLN A 1 493 ? 47.223 44.611 35.286 1.00 39.44  ? 509 GLN A OE1 1 
ATOM   3670 N  NE2 . GLN A 1 493 ? 46.709 42.840 34.035 1.00 42.67  ? 509 GLN A NE2 1 
ATOM   3671 N  N   . TYR A 1 494 ? 51.183 41.798 36.818 1.00 34.40  ? 510 TYR A N   1 
ATOM   3672 C  CA  . TYR A 1 494 ? 51.371 40.379 37.093 1.00 35.37  ? 510 TYR A CA  1 
ATOM   3673 C  C   . TYR A 1 494 ? 50.726 40.002 38.425 1.00 35.04  ? 510 TYR A C   1 
ATOM   3674 O  O   . TYR A 1 494 ? 49.973 39.028 38.517 1.00 38.27  ? 510 TYR A O   1 
ATOM   3675 C  CB  . TYR A 1 494 ? 52.877 40.062 37.090 1.00 34.95  ? 510 TYR A CB  1 
ATOM   3676 C  CG  . TYR A 1 494 ? 53.224 38.730 37.714 1.00 38.76  ? 510 TYR A CG  1 
ATOM   3677 C  CD1 . TYR A 1 494 ? 53.006 37.541 37.022 1.00 36.81  ? 510 TYR A CD1 1 
ATOM   3678 C  CD2 . TYR A 1 494 ? 53.759 38.653 38.999 1.00 34.06  ? 510 TYR A CD2 1 
ATOM   3679 C  CE1 . TYR A 1 494 ? 53.305 36.308 37.603 1.00 37.28  ? 510 TYR A CE1 1 
ATOM   3680 C  CE2 . TYR A 1 494 ? 54.078 37.419 39.576 1.00 35.91  ? 510 TYR A CE2 1 
ATOM   3681 C  CZ  . TYR A 1 494 ? 53.841 36.254 38.866 1.00 37.82  ? 510 TYR A CZ  1 
ATOM   3682 O  OH  . TYR A 1 494 ? 54.124 35.005 39.403 1.00 35.70  ? 510 TYR A OH  1 
ATOM   3683 N  N   . LEU A 1 495 ? 50.979 40.796 39.467 1.00 36.17  ? 511 LEU A N   1 
ATOM   3684 C  CA  . LEU A 1 495 ? 50.432 40.451 40.775 1.00 35.66  ? 511 LEU A CA  1 
ATOM   3685 C  C   . LEU A 1 495 ? 48.927 40.685 40.832 1.00 37.47  ? 511 LEU A C   1 
ATOM   3686 O  O   . LEU A 1 495 ? 48.212 39.928 41.496 1.00 37.50  ? 511 LEU A O   1 
ATOM   3687 C  CB  . LEU A 1 495 ? 51.143 41.243 41.872 1.00 34.96  ? 511 LEU A CB  1 
ATOM   3688 C  CG  . LEU A 1 495 ? 52.637 40.921 42.023 1.00 34.47  ? 511 LEU A CG  1 
ATOM   3689 C  CD1 . LEU A 1 495 ? 53.304 41.926 42.971 1.00 37.42  ? 511 LEU A CD1 1 
ATOM   3690 C  CD2 . LEU A 1 495 ? 52.858 39.476 42.505 1.00 36.99  ? 511 LEU A CD2 1 
ATOM   3691 N  N   . LEU A 1 496 ? 48.423 41.713 40.140 1.00 37.94  ? 512 LEU A N   1 
ATOM   3692 C  CA  . LEU A 1 496 ? 46.968 41.887 40.054 1.00 38.24  ? 512 LEU A CA  1 
ATOM   3693 C  C   . LEU A 1 496 ? 46.301 40.641 39.481 1.00 43.27  ? 512 LEU A C   1 
ATOM   3694 O  O   . LEU A 1 496 ? 45.273 40.179 39.999 1.00 40.88  ? 512 LEU A O   1 
ATOM   3695 C  CB  . LEU A 1 496 ? 46.637 43.117 39.198 1.00 36.44  ? 512 LEU A CB  1 
ATOM   3696 C  CG  . LEU A 1 496 ? 46.710 44.488 39.875 1.00 45.08  ? 512 LEU A CG  1 
ATOM   3697 C  CD1 . LEU A 1 496 ? 46.780 45.605 38.839 1.00 41.85  ? 512 LEU A CD1 1 
ATOM   3698 C  CD2 . LEU A 1 496 ? 45.513 44.708 40.798 1.00 43.99  ? 512 LEU A CD2 1 
ATOM   3699 N  N   . GLU A 1 497 ? 46.883 40.068 38.420 1.00 36.83  ? 513 GLU A N   1 
ATOM   3700 C  CA  . GLU A 1 497 ? 46.322 38.851 37.837 1.00 40.14  ? 513 GLU A CA  1 
ATOM   3701 C  C   . GLU A 1 497 ? 46.488 37.653 38.767 1.00 41.88  ? 513 GLU A C   1 
ATOM   3702 O  O   . GLU A 1 497 ? 45.604 36.799 38.844 1.00 42.31  ? 513 GLU A O   1 
ATOM   3703 C  CB  . GLU A 1 497 ? 46.959 38.571 36.474 1.00 42.74  ? 513 GLU A CB  1 
ATOM   3704 C  CG  . GLU A 1 497 ? 46.430 39.458 35.358 1.00 48.44  ? 513 GLU A CG  1 
ATOM   3705 C  CD  . GLU A 1 497 ? 44.922 39.324 35.194 1.00 52.64  ? 513 GLU A CD  1 
ATOM   3706 O  OE1 . GLU A 1 497 ? 44.461 38.217 34.853 1.00 56.84  ? 513 GLU A OE1 1 
ATOM   3707 O  OE2 . GLU A 1 497 ? 44.199 40.313 35.438 1.00 61.65  ? 513 GLU A OE2 1 
ATOM   3708 N  N   . ARG A 1 498 ? 47.614 37.559 39.475 1.00 42.06  ? 514 ARG A N   1 
ATOM   3709 C  CA  . ARG A 1 498 ? 47.780 36.443 40.399 1.00 40.28  ? 514 ARG A CA  1 
ATOM   3710 C  C   . ARG A 1 498 ? 46.838 36.555 41.587 1.00 44.62  ? 514 ARG A C   1 
ATOM   3711 O  O   . ARG A 1 498 ? 46.577 35.550 42.259 1.00 44.84  ? 514 ARG A O   1 
ATOM   3712 C  CB  . ARG A 1 498 ? 49.227 36.362 40.895 1.00 41.31  ? 514 ARG A CB  1 
ATOM   3713 C  CG  . ARG A 1 498 ? 50.267 36.219 39.776 1.00 39.79  ? 514 ARG A CG  1 
ATOM   3714 C  CD  . ARG A 1 498 ? 50.244 34.821 39.165 1.00 42.82  ? 514 ARG A CD  1 
ATOM   3715 N  NE  . ARG A 1 498 ? 49.195 34.629 38.168 1.00 42.47  ? 514 ARG A NE  1 
ATOM   3716 C  CZ  . ARG A 1 498 ? 49.109 35.274 37.010 1.00 46.83  ? 514 ARG A CZ  1 
ATOM   3717 N  NH1 . ARG A 1 498 ? 49.982 36.211 36.667 1.00 41.77  ? 514 ARG A NH1 1 
ATOM   3718 N  NH2 . ARG A 1 498 ? 48.121 34.968 36.169 1.00 47.41  ? 514 ARG A NH2 1 
ATOM   3719 N  N   . ALA A 1 499 ? 46.321 37.754 41.855 1.00 41.73  ? 515 ALA A N   1 
ATOM   3720 C  CA  . ALA A 1 499 ? 45.440 37.987 42.994 1.00 43.82  ? 515 ALA A CA  1 
ATOM   3721 C  C   . ALA A 1 499 ? 43.982 37.639 42.720 1.00 45.58  ? 515 ALA A C   1 
ATOM   3722 O  O   . ALA A 1 499 ? 43.189 37.642 43.666 1.00 46.04  ? 515 ALA A O   1 
ATOM   3723 C  CB  . ALA A 1 499 ? 45.514 39.453 43.435 1.00 42.10  ? 515 ALA A CB  1 
ATOM   3724 N  N   . LYS A 1 500 ? 43.605 37.354 41.475 1.00 47.97  ? 516 LYS A N   1 
ATOM   3725 C  CA  . LYS A 1 500 ? 42.199 37.064 41.141 1.00 53.91  ? 516 LYS A CA  1 
ATOM   3726 C  C   . LYS A 1 500 ? 41.789 35.669 41.593 1.00 58.63  ? 516 LYS A C   1 
ATOM   3727 O  O   . LYS A 1 500 ? 42.615 34.758 41.608 1.00 59.55  ? 516 LYS A O   1 
ATOM   3728 C  CB  . LYS A 1 500 ? 41.960 37.211 39.636 1.00 49.80  ? 516 LYS A CB  1 
ATOM   3729 C  CG  . LYS A 1 500 ? 42.271 38.605 39.132 1.00 51.75  ? 516 LYS A CG  1 
ATOM   3730 C  CD  . LYS A 1 500 ? 42.076 38.761 37.630 1.00 51.28  ? 516 LYS A CD  1 
ATOM   3731 C  CE  . LYS A 1 500 ? 41.781 40.233 37.296 1.00 54.15  ? 516 LYS A CE  1 
ATOM   3732 N  NZ  . LYS A 1 500 ? 41.637 40.474 35.835 1.00 63.67  ? 516 LYS A NZ  1 
HETATM 3733 C  C1  . EDO B 2 .   ? 54.068 29.923 37.286 1.00 52.96  ? 601 EDO A C1  1 
HETATM 3734 O  O1  . EDO B 2 .   ? 54.789 29.863 38.522 1.00 58.23  ? 601 EDO A O1  1 
HETATM 3735 C  C2  . EDO B 2 .   ? 53.488 28.566 36.926 1.00 61.38  ? 601 EDO A C2  1 
HETATM 3736 O  O2  . EDO B 2 .   ? 52.441 28.207 37.837 1.00 66.88  ? 601 EDO A O2  1 
HETATM 3737 H  H11 . EDO B 2 .   ? 54.737 30.255 36.489 1.00 63.55  ? 601 EDO A H11 1 
HETATM 3738 H  H12 . EDO B 2 .   ? 53.260 30.652 37.371 1.00 63.55  ? 601 EDO A H12 1 
HETATM 3739 H  HO1 . EDO B 2 .   ? 55.102 30.748 38.755 1.00 69.88  ? 601 EDO A HO1 1 
HETATM 3740 H  H21 . EDO B 2 .   ? 54.276 27.811 36.959 1.00 73.65  ? 601 EDO A H21 1 
HETATM 3741 H  H22 . EDO B 2 .   ? 53.094 28.595 35.908 1.00 73.65  ? 601 EDO A H22 1 
HETATM 3742 H  HO2 . EDO B 2 .   ? 52.123 27.317 37.628 1.00 80.25  ? 601 EDO A HO2 1 
HETATM 3743 C  C1  . EDO C 2 .   ? 63.163 59.099 48.742 1.00 51.44  ? 607 EDO A C1  1 
HETATM 3744 O  O1  . EDO C 2 .   ? 63.534 60.142 49.658 1.00 50.78  ? 607 EDO A O1  1 
HETATM 3745 C  C2  . EDO C 2 .   ? 61.655 59.126 48.503 1.00 59.47  ? 607 EDO A C2  1 
HETATM 3746 O  O2  . EDO C 2 .   ? 61.260 60.427 48.039 1.00 55.14  ? 607 EDO A O2  1 
HETATM 3747 H  H11 . EDO C 2 .   ? 63.454 58.129 49.151 1.00 61.73  ? 607 EDO A H11 1 
HETATM 3748 H  H12 . EDO C 2 .   ? 63.689 59.236 47.795 1.00 61.73  ? 607 EDO A H12 1 
HETATM 3749 H  HO1 . EDO C 2 .   ? 64.469 60.051 49.888 1.00 60.94  ? 607 EDO A HO1 1 
HETATM 3750 H  H21 . EDO C 2 .   ? 61.129 58.888 49.430 1.00 71.36  ? 607 EDO A H21 1 
HETATM 3751 H  H22 . EDO C 2 .   ? 61.385 58.371 47.761 1.00 71.36  ? 607 EDO A H22 1 
HETATM 3752 H  HO2 . EDO C 2 .   ? 60.302 60.446 47.909 1.00 66.17  ? 607 EDO A HO2 1 
HETATM 3753 C  C1  . EDO D 2 .   ? 39.824 67.479 10.468 1.00 61.07  ? 608 EDO A C1  1 
HETATM 3754 O  O1  . EDO D 2 .   ? 40.384 68.409 11.416 1.00 63.43  ? 608 EDO A O1  1 
HETATM 3755 C  C2  . EDO D 2 .   ? 38.324 67.737 10.288 1.00 71.91  ? 608 EDO A C2  1 
HETATM 3756 O  O2  . EDO D 2 .   ? 37.810 66.960 9.189  1.00 62.85  ? 608 EDO A O2  1 
HETATM 3757 H  H11 . EDO D 2 .   ? 39.980 66.458 10.821 1.00 73.28  ? 608 EDO A H11 1 
HETATM 3758 H  H12 . EDO D 2 .   ? 40.332 67.584 9.507  1.00 73.28  ? 608 EDO A H12 1 
HETATM 3759 H  HO1 . EDO D 2 .   ? 41.262 68.105 11.686 1.00 76.12  ? 608 EDO A HO1 1 
HETATM 3760 H  H21 . EDO D 2 .   ? 38.155 68.798 10.098 1.00 86.30  ? 608 EDO A H21 1 
HETATM 3761 H  H22 . EDO D 2 .   ? 37.794 67.471 11.205 1.00 86.30  ? 608 EDO A H22 1 
HETATM 3762 H  HO2 . EDO D 2 .   ? 36.874 67.167 9.059  1.00 75.42  ? 608 EDO A HO2 1 
HETATM 3763 C  C1  . EDO E 2 .   ? 37.358 61.534 17.243 1.00 74.21  ? 609 EDO A C1  1 
HETATM 3764 O  O1  . EDO E 2 .   ? 36.913 60.397 17.996 1.00 80.41  ? 609 EDO A O1  1 
HETATM 3765 C  C2  . EDO E 2 .   ? 36.392 61.797 16.089 1.00 73.33  ? 609 EDO A C2  1 
HETATM 3766 O  O2  . EDO E 2 .   ? 36.694 63.041 15.441 1.00 66.66  ? 609 EDO A O2  1 
HETATM 3767 H  H11 . EDO E 2 .   ? 38.360 61.350 16.852 1.00 89.05  ? 609 EDO A H11 1 
HETATM 3768 H  H12 . EDO E 2 .   ? 37.406 62.411 17.892 1.00 89.05  ? 609 EDO A H12 1 
HETATM 3769 H  HO1 . EDO E 2 .   ? 37.443 60.316 18.801 1.00 96.49  ? 609 EDO A HO1 1 
HETATM 3770 H  H21 . EDO E 2 .   ? 35.369 61.824 16.469 1.00 88.00  ? 609 EDO A H21 1 
HETATM 3771 H  H22 . EDO E 2 .   ? 36.461 60.983 15.364 1.00 88.00  ? 609 EDO A H22 1 
HETATM 3772 H  HO2 . EDO E 2 .   ? 36.249 63.073 14.583 1.00 79.99  ? 609 EDO A HO2 1 
HETATM 3773 C  C   . BCT F 3 .   ? 76.244 42.215 36.218 1.00 54.49  ? 618 BCT A C   1 
HETATM 3774 O  O1  . BCT F 3 .   ? 76.084 43.280 36.822 1.00 53.73  ? 618 BCT A O1  1 
HETATM 3775 O  O2  . BCT F 3 .   ? 76.587 41.918 35.053 1.00 56.77  ? 618 BCT A O2  1 
HETATM 3776 O  O3  . BCT F 3 .   ? 76.274 41.056 37.065 1.00 45.96  ? 618 BCT A O3  1 
HETATM 3777 H  HO3 . BCT F 3 .   ? 75.894 40.404 36.691 1.00 55.15  ? 618 BCT A HO3 1 
HETATM 3778 NA NA  . NA  G 4 .   ? 75.969 46.654 38.253 1.00 32.65  ? 1   NA  C NA  1 
HETATM 3779 NA NA  . NA  H 4 .   ? 44.432 57.889 14.439 1.00 62.96  ? 4   NA  C NA  1 
HETATM 3780 NA NA  . NA  I 4 .   ? 50.065 53.939 18.193 1.00 63.43  ? 7   NA  C NA  1 
HETATM 3781 NA NA  . NA  J 4 .   ? 81.412 34.322 24.667 1.00 57.74  ? 8   NA  C NA  1 
HETATM 3782 NA NA  . NA  K 4 .   ? 78.857 46.058 37.135 1.00 40.81  ? 9   NA  C NA  1 
HETATM 3783 CL CL  . CL  L 5 .   ? 48.028 40.230 32.470 1.00 66.10  ? 1   CL  D CL  1 
HETATM 3784 CL CL  . CL  M 5 .   ? 69.662 50.200 57.297 1.00 69.80  ? 2   CL  D CL  1 
HETATM 3785 CL CL  . CL  N 5 .   ? 76.312 48.065 59.376 1.00 85.87  ? 3   CL  D CL  1 
HETATM 3786 CL CL  . CL  O 5 .   ? 65.710 51.068 21.490 1.00 69.19  ? 26  CL  D CL  1 
HETATM 3787 CL CL  . CL  P 5 .   ? 32.483 48.429 30.597 1.00 82.60  ? 29  CL  D CL  1 
HETATM 3788 O  O   . HOH Q 6 .   ? 69.323 46.973 39.463 1.00 35.05  ? 1   HOH S O   1 
HETATM 3789 O  O   . HOH Q 6 .   ? 62.934 60.301 36.549 1.00 35.21  ? 2   HOH S O   1 
HETATM 3790 O  O   . HOH Q 6 .   ? 64.149 31.923 29.111 1.00 36.06  ? 3   HOH S O   1 
HETATM 3791 O  O   . HOH Q 6 .   ? 66.763 27.203 37.249 1.00 36.31  ? 4   HOH S O   1 
HETATM 3792 O  O   . HOH Q 6 .   ? 66.493 46.258 29.587 1.00 35.81  ? 5   HOH S O   1 
HETATM 3793 O  O   . HOH Q 6 .   ? 74.117 31.196 46.861 1.00 36.49  ? 6   HOH S O   1 
HETATM 3794 O  O   . HOH Q 6 .   ? 42.570 73.599 33.195 1.00 37.26  ? 7   HOH S O   1 
HETATM 3795 O  O   . HOH Q 6 .   ? 55.620 41.930 27.400 1.00 36.04  ? 8   HOH S O   1 
HETATM 3796 O  O   . HOH Q 6 .   ? 69.517 26.107 42.480 1.00 37.98  ? 9   HOH S O   1 
HETATM 3797 O  O   . HOH Q 6 .   ? 49.690 75.720 28.125 1.00 36.62  ? 10  HOH S O   1 
HETATM 3798 O  O   . HOH Q 6 .   ? 54.146 60.811 39.320 1.00 36.31  ? 11  HOH S O   1 
HETATM 3799 O  O   . HOH Q 6 .   ? 89.867 24.052 42.232 1.00 38.89  ? 12  HOH S O   1 
HETATM 3800 O  O   . HOH Q 6 .   ? 63.318 50.530 38.169 1.00 36.64  ? 13  HOH S O   1 
HETATM 3801 O  O   . HOH Q 6 .   ? 70.119 56.135 42.936 1.00 38.48  ? 14  HOH S O   1 
HETATM 3802 O  O   . HOH Q 6 .   ? 72.275 55.148 44.648 1.00 36.94  ? 15  HOH S O   1 
HETATM 3803 O  O   . HOH Q 6 .   ? 53.319 51.336 31.556 1.00 41.01  ? 16  HOH S O   1 
HETATM 3804 O  O   . HOH Q 6 .   ? 50.137 78.448 28.903 1.00 40.27  ? 17  HOH S O   1 
HETATM 3805 O  O   . HOH Q 6 .   ? 49.012 72.424 15.154 1.00 40.40  ? 18  HOH S O   1 
HETATM 3806 O  O   . HOH Q 6 .   ? 47.507 72.001 12.836 1.00 39.19  ? 19  HOH S O   1 
HETATM 3807 O  O   . HOH Q 6 .   ? 86.470 45.031 42.868 1.00 39.07  ? 20  HOH S O   1 
HETATM 3808 O  O   . HOH Q 6 .   ? 47.903 51.443 34.806 1.00 36.56  ? 21  HOH S O   1 
HETATM 3809 O  O   . HOH Q 6 .   ? 90.472 47.362 35.335 1.00 39.97  ? 22  HOH S O   1 
HETATM 3810 O  O   . HOH Q 6 .   ? 75.283 51.596 53.605 1.00 43.17  ? 23  HOH S O   1 
HETATM 3811 O  O   . HOH Q 6 .   ? 82.708 47.336 46.935 1.00 39.02  ? 24  HOH S O   1 
HETATM 3812 O  O   . HOH Q 6 .   ? 40.508 77.422 37.872 1.00 41.25  ? 25  HOH S O   1 
HETATM 3813 O  O   . HOH Q 6 .   ? 53.139 32.584 38.770 1.00 40.17  ? 26  HOH S O   1 
HETATM 3814 O  O   . HOH Q 6 .   ? 84.629 46.242 44.577 1.00 40.73  ? 27  HOH S O   1 
HETATM 3815 O  O   . HOH Q 6 .   ? 44.611 53.666 44.354 1.00 42.83  ? 28  HOH S O   1 
HETATM 3816 O  O   . HOH Q 6 .   ? 38.088 67.966 36.953 1.00 39.30  ? 29  HOH S O   1 
HETATM 3817 O  O   . HOH Q 6 .   ? 78.036 36.626 31.370 1.00 43.16  ? 30  HOH S O   1 
HETATM 3818 O  O   . HOH Q 6 .   ? 57.806 61.897 33.563 1.00 43.97  ? 31  HOH S O   1 
HETATM 3819 O  O   . HOH Q 6 .   ? 34.330 77.454 26.682 1.00 43.65  ? 32  HOH S O   1 
HETATM 3820 O  O   . HOH Q 6 .   ? 84.782 44.453 46.572 1.00 36.75  ? 33  HOH S O   1 
HETATM 3821 O  O   . HOH Q 6 .   ? 41.119 73.163 12.000 1.00 40.36  ? 34  HOH S O   1 
HETATM 3822 O  O   . HOH Q 6 .   ? 66.861 27.328 44.163 1.00 40.29  ? 35  HOH S O   1 
HETATM 3823 O  O   . HOH Q 6 .   ? 58.881 36.795 24.027 1.00 39.94  ? 36  HOH S O   1 
HETATM 3824 O  O   . HOH Q 6 .   ? 45.228 73.906 34.208 1.00 38.06  ? 37  HOH S O   1 
HETATM 3825 O  O   . HOH Q 6 .   ? 41.147 77.104 12.968 1.00 42.60  ? 38  HOH S O   1 
HETATM 3826 O  O   . HOH Q 6 .   ? 70.148 28.518 45.406 1.00 39.94  ? 39  HOH S O   1 
HETATM 3827 O  O   . HOH Q 6 .   ? 39.369 57.833 39.545 1.00 44.35  ? 40  HOH S O   1 
HETATM 3828 O  O   . HOH Q 6 .   ? 40.521 70.184 43.715 0.50 44.29  ? 41  HOH S O   1 
HETATM 3829 O  O   . HOH Q 6 .   ? 76.118 54.474 46.668 1.00 40.52  ? 42  HOH S O   1 
HETATM 3830 O  O   . HOH Q 6 .   ? 49.491 71.750 17.771 1.00 40.09  ? 43  HOH S O   1 
HETATM 3831 O  O   . HOH Q 6 .   ? 79.449 60.784 34.110 1.00 41.61  ? 44  HOH S O   1 
HETATM 3832 O  O   . HOH Q 6 .   ? 34.088 63.164 20.883 1.00 42.84  ? 45  HOH S O   1 
HETATM 3833 O  O   . HOH Q 6 .   ? 78.635 35.680 27.713 1.00 41.42  ? 46  HOH S O   1 
HETATM 3834 O  O   . HOH Q 6 .   ? 71.802 59.485 53.100 1.00 44.15  ? 47  HOH S O   1 
HETATM 3835 O  O   . HOH Q 6 .   ? 42.691 60.645 43.030 1.00 40.80  ? 48  HOH S O   1 
HETATM 3836 O  O   . HOH Q 6 .   ? 52.789 64.250 23.249 1.00 42.75  ? 49  HOH S O   1 
HETATM 3837 O  O   . HOH Q 6 .   ? 70.550 39.152 31.974 1.00 39.33  ? 50  HOH S O   1 
HETATM 3838 O  O   . HOH Q 6 .   ? 82.972 59.943 35.176 1.00 41.66  ? 51  HOH S O   1 
HETATM 3839 O  O   . HOH Q 6 .   ? 59.266 63.122 43.539 1.00 51.41  ? 52  HOH S O   1 
HETATM 3840 O  O   . HOH Q 6 .   ? 81.644 54.787 49.756 1.00 41.63  ? 53  HOH S O   1 
HETATM 3841 O  O   . HOH Q 6 .   ? 31.787 49.444 33.996 1.00 45.26  ? 54  HOH S O   1 
HETATM 3842 O  O   . HOH Q 6 .   ? 34.517 67.451 37.741 1.00 48.07  ? 55  HOH S O   1 
HETATM 3843 O  O   . HOH Q 6 .   ? 40.847 71.994 41.753 1.00 45.27  ? 56  HOH S O   1 
HETATM 3844 O  O   . HOH Q 6 .   ? 80.990 54.424 32.448 1.00 47.23  ? 57  HOH S O   1 
HETATM 3845 O  O   . HOH Q 6 .   ? 51.717 48.268 23.684 1.00 40.77  ? 58  HOH S O   1 
HETATM 3846 O  O   . HOH Q 6 .   ? 56.607 51.349 29.110 1.00 44.73  ? 59  HOH S O   1 
HETATM 3847 O  O   . HOH Q 6 .   ? 48.643 61.569 13.568 1.00 47.82  ? 60  HOH S O   1 
HETATM 3848 O  O   . HOH Q 6 .   ? 36.553 47.146 30.675 1.00 41.44  ? 61  HOH S O   1 
HETATM 3849 O  O   . HOH Q 6 .   ? 39.198 46.703 29.348 1.00 42.91  ? 62  HOH S O   1 
HETATM 3850 O  O   . HOH Q 6 .   ? 82.140 21.148 40.554 1.00 46.45  ? 63  HOH S O   1 
HETATM 3851 O  O   . HOH Q 6 .   ? 59.338 45.842 31.129 1.00 42.47  ? 64  HOH S O   1 
HETATM 3852 O  O   . HOH Q 6 .   ? 69.897 26.258 31.163 1.00 47.50  ? 65  HOH S O   1 
HETATM 3853 O  O   . HOH Q 6 .   ? 47.139 79.405 26.326 1.00 44.73  ? 66  HOH S O   1 
HETATM 3854 O  O   . HOH Q 6 .   ? 50.618 70.075 24.026 1.00 42.13  ? 67  HOH S O   1 
HETATM 3855 O  O   . HOH Q 6 .   ? 40.337 56.053 29.611 1.00 41.31  ? 68  HOH S O   1 
HETATM 3856 O  O   . HOH Q 6 .   ? 50.172 34.522 47.375 1.00 39.61  ? 69  HOH S O   1 
HETATM 3857 O  O   . HOH Q 6 .   ? 38.577 58.093 29.127 1.00 48.16  ? 70  HOH S O   1 
HETATM 3858 O  O   . HOH Q 6 .   ? 53.659 60.296 31.144 1.00 42.50  ? 71  HOH S O   1 
HETATM 3859 O  O   . HOH Q 6 .   ? 45.759 74.527 16.277 1.00 40.36  ? 72  HOH S O   1 
HETATM 3860 O  O   . HOH Q 6 .   ? 49.922 79.633 33.716 1.00 41.02  ? 73  HOH S O   1 
HETATM 3861 O  O   . HOH Q 6 .   ? 55.373 25.811 32.701 1.00 44.60  ? 74  HOH S O   1 
HETATM 3862 O  O   . HOH Q 6 .   ? 53.804 72.435 30.033 1.00 47.78  ? 75  HOH S O   1 
HETATM 3863 O  O   . HOH Q 6 .   ? 64.670 29.290 28.294 1.00 42.82  ? 76  HOH S O   1 
HETATM 3864 O  O   . HOH Q 6 .   ? 49.051 69.447 41.118 1.00 43.63  ? 77  HOH S O   1 
HETATM 3865 O  O   . HOH Q 6 .   ? 45.078 77.686 20.033 1.00 42.50  ? 78  HOH S O   1 
HETATM 3866 O  O   . HOH Q 6 .   ? 48.402 77.020 25.960 1.00 45.27  ? 79  HOH S O   1 
HETATM 3867 O  O   . HOH Q 6 .   ? 49.906 37.739 33.902 1.00 39.66  ? 80  HOH S O   1 
HETATM 3868 O  O   . HOH Q 6 .   ? 80.452 61.536 31.694 1.00 45.20  ? 81  HOH S O   1 
HETATM 3869 O  O   . HOH Q 6 .   ? 56.139 60.117 32.249 1.00 46.41  ? 82  HOH S O   1 
HETATM 3870 O  O   . HOH Q 6 .   ? 29.598 51.041 35.311 1.00 46.96  ? 83  HOH S O   1 
HETATM 3871 O  O   . HOH Q 6 .   ? 57.837 27.521 42.694 1.00 41.00  ? 84  HOH S O   1 
HETATM 3872 O  O   . HOH Q 6 .   ? 56.121 41.214 24.655 1.00 43.21  ? 85  HOH S O   1 
HETATM 3873 O  O   . HOH Q 6 .   ? 40.289 78.922 35.464 1.00 47.67  ? 86  HOH S O   1 
HETATM 3874 O  O   . HOH Q 6 .   ? 49.122 49.339 20.452 1.00 44.71  ? 87  HOH S O   1 
HETATM 3875 O  O   . HOH Q 6 .   ? 43.546 78.607 16.024 1.00 47.26  ? 88  HOH S O   1 
HETATM 3876 O  O   . HOH Q 6 .   ? 44.959 75.669 41.837 1.00 46.32  ? 89  HOH S O   1 
HETATM 3877 O  O   . HOH Q 6 .   ? 41.069 80.049 13.614 1.00 45.36  ? 90  HOH S O   1 
HETATM 3878 O  O   . HOH Q 6 .   ? 58.502 46.002 60.299 1.00 47.21  ? 91  HOH S O   1 
HETATM 3879 O  O   . HOH Q 6 .   ? 35.972 64.195 22.569 1.00 45.32  ? 92  HOH S O   1 
HETATM 3880 O  O   . HOH Q 6 .   ? 86.686 38.322 46.992 1.00 43.18  ? 93  HOH S O   1 
HETATM 3881 O  O   . HOH Q 6 .   ? 83.090 24.999 36.088 1.00 45.50  ? 94  HOH S O   1 
HETATM 3882 O  O   . HOH Q 6 .   ? 81.454 24.548 48.904 1.00 46.72  ? 95  HOH S O   1 
HETATM 3883 O  O   . HOH Q 6 .   ? 59.140 30.022 25.176 1.00 51.17  ? 96  HOH S O   1 
HETATM 3884 O  O   . HOH Q 6 .   ? 78.877 47.878 50.013 1.00 43.00  ? 97  HOH S O   1 
HETATM 3885 O  O   . HOH Q 6 .   ? 40.685 44.990 31.226 1.00 46.60  ? 98  HOH S O   1 
HETATM 3886 O  O   . HOH Q 6 .   ? 77.574 56.410 49.276 1.00 41.79  ? 99  HOH S O   1 
HETATM 3887 O  O   . HOH Q 6 .   ? 53.605 66.179 24.696 1.00 46.47  ? 100 HOH S O   1 
HETATM 3888 O  O   . HOH Q 6 .   ? 38.346 54.148 29.582 1.00 43.55  ? 101 HOH S O   1 
HETATM 3889 O  O   . HOH Q 6 .   ? 59.760 24.844 36.028 1.00 47.78  ? 102 HOH S O   1 
HETATM 3890 O  O   . HOH Q 6 .   ? 73.244 65.005 34.591 1.00 51.34  ? 103 HOH S O   1 
HETATM 3891 O  O   . HOH Q 6 .   ? 76.535 23.750 28.082 1.00 47.19  ? 104 HOH S O   1 
HETATM 3892 O  O   . HOH Q 6 .   ? 50.140 70.255 21.346 1.00 50.80  ? 105 HOH S O   1 
HETATM 3893 O  O   . HOH Q 6 .   ? 92.074 32.313 36.770 1.00 49.48  ? 106 HOH S O   1 
HETATM 3894 O  O   . HOH Q 6 .   ? 28.582 60.828 37.652 1.00 44.07  ? 107 HOH S O   1 
HETATM 3895 O  O   . HOH Q 6 .   ? 53.452 43.655 21.509 1.00 47.49  ? 108 HOH S O   1 
HETATM 3896 O  O   . HOH Q 6 .   ? 68.779 22.873 24.581 1.00 49.75  ? 109 HOH S O   1 
HETATM 3897 O  O   . HOH Q 6 .   ? 63.463 36.479 56.354 1.00 47.87  ? 110 HOH S O   1 
HETATM 3898 O  O   . HOH Q 6 .   ? 70.631 26.015 35.710 1.00 45.72  ? 111 HOH S O   1 
HETATM 3899 O  O   . HOH Q 6 .   ? 54.377 48.032 59.708 1.00 48.04  ? 112 HOH S O   1 
HETATM 3900 O  O   . HOH Q 6 .   ? 38.715 51.046 22.663 1.00 46.02  ? 113 HOH S O   1 
HETATM 3901 O  O   . HOH Q 6 .   ? 51.165 31.153 31.603 1.00 46.13  ? 114 HOH S O   1 
HETATM 3902 O  O   . HOH Q 6 .   ? 60.427 40.813 56.882 1.00 49.83  ? 115 HOH S O   1 
HETATM 3903 O  O   . HOH Q 6 .   ? 59.401 50.749 60.697 1.00 46.32  ? 116 HOH S O   1 
HETATM 3904 O  O   . HOH Q 6 .   ? 75.784 60.521 31.536 1.00 50.01  ? 117 HOH S O   1 
HETATM 3905 O  O   . HOH Q 6 .   ? 47.713 63.772 45.360 1.00 47.77  ? 118 HOH S O   1 
HETATM 3906 O  O   . HOH Q 6 .   ? 59.017 26.478 46.486 1.00 48.29  ? 119 HOH S O   1 
HETATM 3907 O  O   . HOH Q 6 .   ? 37.984 70.369 43.469 1.00 49.01  ? 120 HOH S O   1 
HETATM 3908 O  O   . HOH Q 6 .   ? 76.568 24.959 38.833 1.00 46.03  ? 121 HOH S O   1 
HETATM 3909 O  O   . HOH Q 6 .   ? 53.688 54.807 32.403 1.00 50.13  ? 122 HOH S O   1 
HETATM 3910 O  O   . HOH Q 6 .   ? 44.702 61.764 44.882 1.00 47.12  ? 123 HOH S O   1 
HETATM 3911 O  O   . HOH Q 6 .   ? 54.561 41.545 22.480 1.00 49.60  ? 124 HOH S O   1 
HETATM 3912 O  O   . HOH Q 6 .   ? 83.368 36.288 50.440 1.00 45.85  ? 125 HOH S O   1 
HETATM 3913 O  O   . HOH Q 6 .   ? 54.842 68.678 36.798 1.00 52.76  ? 126 HOH S O   1 
HETATM 3914 O  O   . HOH Q 6 .   ? 77.091 38.905 31.006 1.00 43.77  ? 127 HOH S O   1 
HETATM 3915 O  O   . HOH Q 6 .   ? 47.602 33.556 46.512 1.00 51.93  ? 128 HOH S O   1 
HETATM 3916 O  O   . HOH Q 6 .   ? 29.421 75.685 12.333 1.00 52.17  ? 129 HOH S O   1 
HETATM 3917 O  O   . HOH Q 6 .   ? 40.365 58.005 42.580 1.00 48.90  ? 130 HOH S O   1 
HETATM 3918 O  O   . HOH Q 6 .   ? 80.839 34.144 53.723 1.00 49.55  ? 131 HOH S O   1 
HETATM 3919 O  O   . HOH Q 6 .   ? 68.076 23.440 26.955 1.00 52.29  ? 132 HOH S O   1 
HETATM 3920 O  O   . HOH Q 6 .   ? 51.035 43.926 22.780 1.00 49.48  ? 133 HOH S O   1 
HETATM 3921 O  O   . HOH Q 6 .   ? 47.897 31.904 33.888 1.00 55.86  ? 134 HOH S O   1 
HETATM 3922 O  O   . HOH Q 6 .   ? 67.475 29.592 52.070 1.00 48.08  ? 135 HOH S O   1 
HETATM 3923 O  O   . HOH Q 6 .   ? 73.149 24.438 40.480 1.00 51.55  ? 136 HOH S O   1 
HETATM 3924 O  O   . HOH Q 6 .   ? 56.376 47.243 61.381 1.00 52.79  ? 137 HOH S O   1 
HETATM 3925 O  O   . HOH Q 6 .   ? 75.195 48.645 25.652 1.00 50.17  ? 138 HOH S O   1 
HETATM 3926 O  O   . HOH Q 6 .   ? 62.984 28.250 26.147 1.00 58.70  ? 139 HOH S O   1 
HETATM 3927 O  O   . HOH Q 6 .   ? 69.612 64.737 50.115 1.00 50.98  ? 140 HOH S O   1 
HETATM 3928 O  O   . HOH Q 6 .   ? 48.633 74.797 19.087 1.00 53.29  ? 141 HOH S O   1 
HETATM 3929 O  O   . HOH Q 6 .   ? 48.937 73.624 23.497 1.00 52.08  ? 142 HOH S O   1 
HETATM 3930 O  O   . HOH Q 6 .   ? 89.133 38.971 50.401 1.00 51.89  ? 143 HOH S O   1 
HETATM 3931 O  O   . HOH Q 6 .   ? 48.045 47.390 52.973 1.00 49.08  ? 144 HOH S O   1 
HETATM 3932 O  O   . HOH Q 6 .   ? 77.576 39.776 24.961 1.00 47.56  ? 145 HOH S O   1 
HETATM 3933 O  O   . HOH Q 6 .   ? 34.888 50.411 40.146 1.00 51.83  ? 146 HOH S O   1 
HETATM 3934 O  O   . HOH Q 6 .   ? 49.925 33.514 30.730 1.00 48.68  ? 147 HOH S O   1 
HETATM 3935 O  O   . HOH Q 6 .   ? 34.244 79.125 9.940  1.00 53.12  ? 148 HOH S O   1 
HETATM 3936 O  O   . HOH Q 6 .   ? 48.621 34.037 43.951 1.00 50.96  ? 149 HOH S O   1 
HETATM 3937 O  O   . HOH Q 6 .   ? 36.190 45.479 32.827 1.00 55.27  ? 150 HOH S O   1 
HETATM 3938 O  O   . HOH Q 6 .   ? 56.026 51.813 31.502 1.00 48.46  ? 151 HOH S O   1 
HETATM 3939 O  O   . HOH Q 6 .   ? 51.083 45.902 24.573 1.00 49.93  ? 152 HOH S O   1 
HETATM 3940 O  O   . HOH Q 6 .   ? 47.773 75.302 47.616 1.00 52.79  ? 153 HOH S O   1 
HETATM 3941 O  O   . HOH Q 6 .   ? 33.692 79.972 16.143 1.00 52.28  ? 154 HOH S O   1 
HETATM 3942 O  O   . HOH Q 6 .   ? 56.573 54.267 31.757 1.00 52.21  ? 155 HOH S O   1 
HETATM 3943 O  O   . HOH Q 6 .   ? 68.723 30.800 58.259 1.00 53.38  ? 156 HOH S O   1 
HETATM 3944 O  O   . HOH Q 6 .   ? 39.584 60.071 43.628 1.00 52.34  ? 157 HOH S O   1 
HETATM 3945 O  O   . HOH Q 6 .   ? 69.999 29.830 56.038 1.00 54.62  ? 158 HOH S O   1 
HETATM 3946 O  O   . HOH Q 6 .   ? 84.024 32.471 31.317 1.00 51.44  ? 159 HOH S O   1 
HETATM 3947 O  O   . HOH Q 6 .   ? 78.467 63.463 50.160 1.00 51.78  ? 160 HOH S O   1 
HETATM 3948 O  O   . HOH Q 6 .   ? 77.083 43.114 28.955 1.00 47.92  ? 161 HOH S O   1 
HETATM 3949 O  O   . HOH Q 6 .   ? 44.970 67.588 44.406 1.00 50.35  ? 162 HOH S O   1 
HETATM 3950 O  O   . HOH Q 6 .   ? 54.783 62.350 23.728 1.00 49.61  ? 163 HOH S O   1 
HETATM 3951 O  O   . HOH Q 6 .   ? 53.819 57.856 23.117 1.00 47.55  ? 164 HOH S O   1 
HETATM 3952 O  O   . HOH Q 6 .   ? 46.096 45.711 53.682 1.00 55.66  ? 165 HOH S O   1 
HETATM 3953 O  O   . HOH Q 6 .   ? 31.559 78.294 9.627  1.00 59.69  ? 166 HOH S O   1 
HETATM 3954 O  O   . HOH Q 6 .   ? 34.989 70.096 37.217 1.00 48.93  ? 167 HOH S O   1 
HETATM 3955 O  O   . HOH Q 6 .   ? 83.722 26.139 49.725 1.00 55.31  ? 168 HOH S O   1 
HETATM 3956 O  O   . HOH Q 6 .   ? 80.460 33.163 56.152 1.00 52.82  ? 169 HOH S O   1 
HETATM 3957 O  O   . HOH Q 6 .   ? 85.778 37.771 49.383 1.00 53.12  ? 170 HOH S O   1 
HETATM 3958 O  O   . HOH Q 6 .   ? 31.737 58.741 18.478 1.00 55.33  ? 171 HOH S O   1 
HETATM 3959 O  O   . HOH Q 6 .   ? 51.669 72.337 14.210 1.00 48.51  ? 172 HOH S O   1 
HETATM 3960 O  O   . HOH Q 6 .   ? 43.590 44.890 26.908 1.00 54.97  ? 173 HOH S O   1 
HETATM 3961 O  O   . HOH Q 6 .   ? 42.551 44.050 37.711 1.00 54.32  ? 174 HOH S O   1 
HETATM 3962 O  O   . HOH Q 6 .   ? 31.112 81.128 15.229 1.00 57.23  ? 175 HOH S O   1 
HETATM 3963 O  O   . HOH Q 6 .   ? 88.343 47.534 33.727 1.00 52.77  ? 176 HOH S O   1 
HETATM 3964 O  O   . HOH Q 6 .   ? 81.198 31.691 52.187 1.00 52.46  ? 177 HOH S O   1 
HETATM 3965 O  O   . HOH Q 6 .   ? 80.021 25.584 35.056 1.00 51.14  ? 178 HOH S O   1 
HETATM 3966 O  O   . HOH Q 6 .   ? 35.419 80.706 14.105 1.00 53.17  ? 179 HOH S O   1 
HETATM 3967 O  O   . HOH Q 6 .   ? 81.873 42.517 52.794 1.00 51.44  ? 180 HOH S O   1 
HETATM 3968 O  O   . HOH Q 6 .   ? 64.562 53.608 28.717 1.00 47.43  ? 181 HOH S O   1 
HETATM 3969 O  O   . HOH Q 6 .   ? 50.823 74.044 19.016 1.00 54.67  ? 182 HOH S O   1 
HETATM 3970 O  O   . HOH Q 6 .   ? 83.434 56.751 53.601 1.00 56.32  ? 183 HOH S O   1 
HETATM 3971 O  O   . HOH Q 6 .   ? 53.150 68.533 23.667 1.00 50.66  ? 184 HOH S O   1 
HETATM 3972 O  O   . HOH Q 6 .   ? 39.505 57.178 26.046 1.00 49.59  ? 185 HOH S O   1 
HETATM 3973 O  O   . HOH Q 6 .   ? 60.697 72.472 40.040 1.00 57.00  ? 186 HOH S O   1 
HETATM 3974 O  O   . HOH Q 6 .   ? 49.850 69.229 10.334 1.00 53.61  ? 187 HOH S O   1 
HETATM 3975 O  O   . HOH Q 6 .   ? 28.783 79.656 15.299 1.00 61.82  ? 188 HOH S O   1 
HETATM 3976 O  O   . HOH Q 6 .   ? 46.403 50.810 52.248 1.00 55.26  ? 189 HOH S O   1 
HETATM 3977 O  O   . HOH Q 6 .   ? 27.669 68.410 36.327 1.00 54.77  ? 190 HOH S O   1 
HETATM 3978 O  O   . HOH Q 6 .   ? 72.993 29.804 55.776 1.00 51.85  ? 191 HOH S O   1 
HETATM 3979 O  O   . HOH Q 6 .   ? 77.435 22.912 30.596 1.00 55.27  ? 192 HOH S O   1 
HETATM 3980 O  O   . HOH Q 6 .   ? 26.256 63.613 19.866 1.00 56.95  ? 193 HOH S O   1 
HETATM 3981 O  O   . HOH Q 6 .   ? 45.936 43.156 53.164 1.00 52.97  ? 194 HOH S O   1 
HETATM 3982 O  O   . HOH Q 6 .   ? 78.321 24.235 32.607 1.00 56.19  ? 195 HOH S O   1 
HETATM 3983 O  O   . HOH Q 6 .   ? 49.280 35.013 55.146 1.00 59.36  ? 196 HOH S O   1 
HETATM 3984 O  O   . HOH Q 6 .   ? 54.483 25.115 35.166 1.00 53.95  ? 197 HOH S O   1 
HETATM 3985 O  O   . HOH Q 6 .   ? 24.170 69.243 22.764 1.00 56.58  ? 198 HOH S O   1 
HETATM 3986 O  O   . HOH Q 6 .   ? 85.734 57.395 29.214 1.00 52.38  ? 199 HOH S O   1 
HETATM 3987 O  O   . HOH Q 6 .   ? 36.774 50.757 41.901 1.00 58.12  ? 200 HOH S O   1 
HETATM 3988 O  O   . HOH Q 6 .   ? 57.258 49.906 62.190 1.00 57.58  ? 201 HOH S O   1 
HETATM 3989 O  O   . HOH Q 6 .   ? 84.353 47.357 33.615 1.00 48.76  ? 202 HOH S O   1 
HETATM 3990 O  O   . HOH Q 6 .   ? 26.955 72.002 15.664 1.00 57.94  ? 203 HOH S O   1 
HETATM 3991 O  O   . HOH Q 6 .   ? 67.298 35.628 58.293 1.00 54.48  ? 204 HOH S O   1 
HETATM 3992 O  O   . HOH Q 6 .   ? 60.632 47.883 60.514 1.00 58.94  ? 205 HOH S O   1 
HETATM 3993 O  O   . HOH Q 6 .   ? 51.942 35.388 27.206 1.00 49.70  ? 206 HOH S O   1 
HETATM 3994 O  O   . HOH Q 6 .   ? 47.308 42.220 55.631 1.00 61.61  ? 207 HOH S O   1 
HETATM 3995 O  O   . HOH Q 6 .   ? 49.628 28.116 47.229 1.00 58.37  ? 208 HOH S O   1 
HETATM 3996 O  O   . HOH Q 6 .   ? 46.742 59.208 12.007 1.00 55.72  ? 209 HOH S O   1 
HETATM 3997 O  O   . HOH Q 6 .   ? 36.742 46.308 35.775 1.00 64.16  ? 210 HOH S O   1 
HETATM 3998 O  O   . HOH Q 6 .   ? 51.831 72.076 11.647 1.00 57.66  ? 211 HOH S O   1 
HETATM 3999 O  O   . HOH Q 6 .   ? 34.697 46.821 37.197 1.00 61.85  ? 212 HOH S O   1 
HETATM 4000 O  O   . HOH Q 6 .   ? 43.660 77.797 41.593 1.00 59.31  ? 213 HOH S O   1 
HETATM 4001 O  O   . HOH Q 6 .   ? 51.702 30.872 40.181 1.00 56.91  ? 214 HOH S O   1 
HETATM 4002 O  O   . HOH Q 6 .   ? 53.043 57.736 49.859 1.00 56.87  ? 215 HOH S O   1 
HETATM 4003 O  O   . HOH Q 6 .   ? 47.810 61.228 11.169 1.00 61.71  ? 216 HOH S O   1 
HETATM 4004 O  O   . HOH Q 6 .   ? 54.286 56.959 32.011 1.00 55.62  ? 217 HOH S O   1 
HETATM 4005 O  O   . HOH Q 6 .   ? 63.190 55.194 58.599 1.00 56.71  ? 218 HOH S O   1 
HETATM 4006 O  O   . HOH Q 6 .   ? 84.223 39.236 52.185 1.00 56.14  ? 219 HOH S O   1 
HETATM 4007 O  O   . HOH Q 6 .   ? 49.286 71.868 10.895 1.00 56.04  ? 220 HOH S O   1 
HETATM 4008 O  O   . HOH Q 6 .   ? 74.441 49.972 23.366 1.00 57.51  ? 221 HOH S O   1 
HETATM 4009 O  O   . HOH Q 6 .   ? 41.925 81.133 35.967 1.00 57.01  ? 222 HOH S O   1 
HETATM 4010 O  O   . HOH Q 6 .   ? 50.363 41.725 55.950 1.00 48.27  ? 223 HOH S O   1 
HETATM 4011 O  O   . HOH Q 6 .   ? 47.318 75.526 23.486 1.00 52.52  ? 224 HOH S O   1 
HETATM 4012 O  O   . HOH Q 6 .   ? 31.521 81.978 12.576 1.00 64.36  ? 225 HOH S O   1 
HETATM 4013 O  O   . HOH Q 6 .   ? 40.540 45.068 27.157 1.00 52.32  ? 226 HOH S O   1 
HETATM 4014 O  O   . HOH Q 6 .   ? 86.143 45.582 32.683 1.00 62.49  ? 227 HOH S O   1 
HETATM 4015 O  O   . HOH Q 6 .   ? 69.681 61.423 53.940 1.00 62.55  ? 228 HOH S O   1 
HETATM 4016 O  O   . HOH Q 6 .   ? 51.145 67.433 40.437 1.00 45.98  ? 229 HOH S O   1 
HETATM 4017 O  O   . HOH Q 6 .   ? 68.788 43.854 18.561 1.00 42.01  ? 230 HOH S O   1 
HETATM 4018 O  O   . HOH Q 6 .   ? 52.238 71.977 25.616 1.00 50.61  ? 231 HOH S O   1 
HETATM 4019 O  O   . HOH Q 6 .   ? 27.814 80.138 18.058 1.00 57.75  ? 232 HOH S O   1 
HETATM 4020 O  O   . HOH Q 6 .   ? 43.164 79.804 20.143 1.00 42.52  ? 233 HOH S O   1 
HETATM 4021 O  O   . HOH Q 6 .   ? 34.755 47.952 27.888 1.00 49.76  ? 234 HOH S O   1 
HETATM 4022 O  O   . HOH Q 6 .   ? 54.336 61.637 41.889 1.00 46.48  ? 235 HOH S O   1 
HETATM 4023 O  O   . HOH Q 6 .   ? 47.996 35.944 33.468 1.00 47.96  ? 236 HOH S O   1 
HETATM 4024 O  O   . HOH Q 6 .   ? 62.247 34.296 57.198 1.00 59.27  ? 237 HOH S O   1 
HETATM 4025 O  O   . HOH Q 6 .   ? 64.932 27.425 30.741 1.00 60.35  ? 238 HOH S O   1 
HETATM 4026 O  O   . HOH Q 6 .   ? 61.985 66.619 37.551 1.00 49.20  ? 239 HOH S O   1 
HETATM 4027 O  O   . HOH Q 6 .   ? 57.085 53.250 27.386 1.00 61.91  ? 240 HOH S O   1 
HETATM 4028 O  O   . HOH Q 6 .   ? 32.337 55.747 28.156 1.00 53.48  ? 241 HOH S O   1 
HETATM 4029 O  O   . HOH Q 6 .   ? 43.661 79.071 39.294 1.00 56.00  ? 242 HOH S O   1 
HETATM 4030 O  O   . HOH Q 6 .   ? 48.842 32.195 41.782 1.00 62.50  ? 243 HOH S O   1 
HETATM 4031 O  O   . HOH Q 6 .   ? 29.609 64.649 14.084 1.00 59.96  ? 244 HOH S O   1 
HETATM 4032 O  O   . HOH Q 6 .   ? 55.015 58.346 38.848 1.00 38.26  ? 245 HOH S O   1 
HETATM 4033 O  O   . HOH Q 6 .   ? 27.027 68.210 33.343 1.00 53.65  ? 246 HOH S O   1 
HETATM 4034 O  O   . HOH Q 6 .   ? 42.931 42.433 23.596 1.00 69.57  ? 247 HOH S O   1 
HETATM 4035 O  O   . HOH Q 6 .   ? 58.293 25.029 31.992 1.00 47.53  ? 248 HOH S O   1 
HETATM 4036 O  O   . HOH Q 6 .   ? 53.924 59.829 25.312 1.00 57.80  ? 249 HOH S O   1 
HETATM 4037 O  O   . HOH Q 6 .   ? 82.979 35.946 53.060 1.00 59.63  ? 250 HOH S O   1 
HETATM 4038 O  O   . HOH Q 6 .   ? 90.410 41.553 50.154 1.00 59.07  ? 251 HOH S O   1 
HETATM 4039 O  O   . HOH Q 6 .   ? 61.448 53.370 28.894 1.00 48.54  ? 252 HOH S O   1 
HETATM 4040 O  O   . HOH Q 6 .   ? 83.086 62.379 31.505 1.00 52.11  ? 253 HOH S O   1 
HETATM 4041 O  O   . HOH Q 6 .   ? 37.681 60.317 29.141 1.00 53.38  ? 254 HOH S O   1 
HETATM 4042 O  O   . HOH Q 6 .   ? 51.902 48.596 21.109 1.00 48.26  ? 255 HOH S O   1 
HETATM 4043 O  O   . HOH Q 6 .   ? 35.653 63.419 18.683 1.00 48.65  ? 256 HOH S O   1 
HETATM 4044 O  O   . HOH Q 6 .   ? 61.451 25.157 38.327 1.00 50.41  ? 257 HOH S O   1 
HETATM 4045 O  O   . HOH Q 6 .   ? 43.300 41.713 41.067 1.00 46.40  ? 258 HOH S O   1 
HETATM 4046 O  O   . HOH Q 6 .   ? 33.927 70.021 12.744 1.00 50.39  ? 259 HOH S O   1 
HETATM 4047 O  O   . HOH Q 6 .   ? 84.462 46.692 53.841 1.00 62.98  ? 260 HOH S O   1 
HETATM 4048 O  O   . HOH Q 6 .   ? 47.850 49.480 31.286 1.00 49.13  ? 261 HOH S O   1 
HETATM 4049 O  O   . HOH Q 6 .   ? 57.538 64.226 34.329 1.00 52.50  ? 262 HOH S O   1 
HETATM 4050 O  O   . HOH Q 6 .   ? 36.378 82.261 8.355  1.00 58.81  ? 263 HOH S O   1 
HETATM 4051 O  O   . HOH Q 6 .   ? 40.405 46.689 18.985 1.00 57.89  ? 264 HOH S O   1 
HETATM 4052 O  O   . HOH Q 6 .   ? 81.039 54.923 28.491 1.00 63.32  ? 265 HOH S O   1 
HETATM 4053 O  O   . HOH Q 6 .   ? 25.697 57.929 31.081 1.00 60.35  ? 266 HOH S O   1 
HETATM 4054 O  O   . HOH Q 6 .   ? 65.257 64.863 33.236 1.00 55.34  ? 267 HOH S O   1 
HETATM 4055 O  O   . HOH Q 6 .   ? 30.398 60.142 23.854 1.00 58.49  ? 268 HOH S O   1 
HETATM 4056 O  O   . HOH Q 6 .   ? 55.084 75.560 36.636 1.00 63.19  ? 269 HOH S O   1 
HETATM 4057 O  O   . HOH Q 6 .   ? 66.552 45.964 26.928 1.00 35.42  ? 270 HOH S O   1 
HETATM 4058 O  O   . HOH Q 6 .   ? 63.513 53.086 37.250 1.00 36.41  ? 271 HOH S O   1 
HETATM 4059 O  O   . HOH Q 6 .   ? 67.875 25.337 35.192 1.00 63.26  ? 272 HOH S O   1 
HETATM 4060 O  O   . HOH Q 6 .   ? 51.416 78.586 41.007 1.00 56.83  ? 273 HOH S O   1 
HETATM 4061 O  O   . HOH Q 6 .   ? 48.768 74.234 36.017 1.00 41.58  ? 274 HOH S O   1 
HETATM 4062 O  O   . HOH Q 6 .   ? 38.397 72.874 41.174 1.00 48.74  ? 275 HOH S O   1 
HETATM 4063 O  O   . HOH Q 6 .   ? 84.664 48.179 31.529 1.00 64.20  ? 276 HOH S O   1 
HETATM 4064 O  O   . HOH Q 6 .   ? 53.187 43.740 18.956 1.00 59.42  ? 277 HOH S O   1 
HETATM 4065 O  O   . HOH Q 6 .   ? 56.922 56.794 56.922 1.00 51.49  ? 278 HOH S O   1 
HETATM 4066 O  O   . HOH Q 6 .   ? 28.398 77.946 13.049 1.00 66.72  ? 279 HOH S O   1 
HETATM 4067 O  O   . HOH Q 6 .   ? 35.687 58.981 40.793 1.00 47.16  ? 280 HOH S O   1 
HETATM 4068 O  O   . HOH Q 6 .   ? 34.410 72.197 10.942 1.00 48.14  ? 281 HOH S O   1 
HETATM 4069 O  O   . HOH Q 6 .   ? 35.829 54.727 28.269 1.00 60.42  ? 282 HOH S O   1 
HETATM 4070 O  O   . HOH Q 6 .   ? 53.455 67.794 39.353 1.00 49.78  ? 283 HOH S O   1 
HETATM 4071 O  O   . HOH Q 6 .   ? 71.131 57.614 55.760 1.00 67.02  ? 284 HOH S O   1 
HETATM 4072 O  O   . HOH Q 6 .   ? 42.910 67.803 8.517  1.00 54.28  ? 285 HOH S O   1 
HETATM 4073 O  O   . HOH Q 6 .   ? 46.875 77.986 21.858 0.50 46.89  ? 286 HOH S O   1 
HETATM 4074 O  O   . HOH Q 6 .   ? 86.825 50.332 52.240 1.00 55.84  ? 287 HOH S O   1 
HETATM 4075 O  O   . HOH Q 6 .   ? 35.946 83.174 23.199 1.00 62.94  ? 288 HOH S O   1 
HETATM 4076 O  O   . HOH Q 6 .   ? 61.851 22.335 45.075 1.00 58.63  ? 289 HOH S O   1 
HETATM 4077 O  O   . HOH Q 6 .   ? 57.390 73.703 42.698 1.00 61.11  ? 290 HOH S O   1 
HETATM 4078 O  O   . HOH Q 6 .   ? 56.884 62.150 43.722 1.00 58.06  ? 291 HOH S O   1 
HETATM 4079 O  O   . HOH Q 6 .   ? 30.640 72.779 29.759 1.00 55.23  ? 292 HOH S O   1 
HETATM 4080 O  O   . HOH Q 6 .   ? 67.587 58.101 55.906 1.00 59.14  ? 293 HOH S O   1 
HETATM 4081 O  O   . HOH Q 6 .   ? 87.053 49.654 31.475 1.00 61.39  ? 294 HOH S O   1 
HETATM 4082 O  O   . HOH Q 6 .   ? 56.191 37.378 23.483 1.00 55.69  ? 295 HOH S O   1 
HETATM 4083 O  O   . HOH Q 6 .   ? 76.429 54.591 56.049 1.00 55.02  ? 296 HOH S O   1 
HETATM 4084 O  O   . HOH Q 6 .   ? 56.489 31.368 53.352 1.00 56.18  ? 297 HOH S O   1 
HETATM 4085 O  O   . HOH Q 6 .   ? 42.616 37.361 52.122 1.00 63.39  ? 298 HOH S O   1 
HETATM 4086 O  O   . HOH Q 6 .   ? 48.983 48.739 55.496 1.00 52.99  ? 299 HOH S O   1 
HETATM 4087 O  O   . HOH Q 6 .   ? 81.675 47.400 53.093 1.00 50.90  ? 300 HOH S O   1 
HETATM 4088 O  O   . HOH Q 6 .   ? 81.164 45.245 53.749 1.00 55.49  ? 302 HOH S O   1 
HETATM 4089 O  O   . HOH Q 6 .   ? 61.538 26.347 47.250 1.00 54.11  ? 304 HOH S O   1 
HETATM 4090 O  O   . HOH Q 6 .   ? 49.343 29.605 33.234 1.00 60.76  ? 306 HOH S O   1 
HETATM 4091 O  O   . HOH Q 6 .   ? 54.666 36.828 52.842 1.00 54.32  ? 307 HOH S O   1 
HETATM 4092 O  O   . HOH Q 6 .   ? 59.989 55.618 29.655 1.00 54.02  ? 308 HOH S O   1 
HETATM 4093 O  O   . HOH Q 6 .   ? 52.934 65.591 20.701 1.00 57.85  ? 310 HOH S O   1 
HETATM 4094 O  O   . HOH Q 6 .   ? 49.048 75.894 43.221 1.00 54.65  ? 311 HOH S O   1 
HETATM 4095 O  O   . HOH Q 6 .   ? 43.668 41.239 52.497 1.00 57.18  ? 312 HOH S O   1 
HETATM 4096 O  O   . HOH Q 6 .   ? 64.221 62.996 35.653 1.00 59.56  ? 313 HOH S O   1 
HETATM 4097 O  O   . HOH Q 6 .   ? 51.432 59.580 16.231 1.00 53.84  ? 314 HOH S O   1 
HETATM 4098 O  O   . HOH Q 6 .   ? 46.878 76.701 43.441 1.00 56.45  ? 315 HOH S O   1 
HETATM 4099 O  O   . HOH Q 6 .   ? 43.985 62.954 46.912 1.00 58.42  ? 318 HOH S O   1 
HETATM 4100 O  O   . HOH Q 6 .   ? 52.912 74.032 15.387 1.00 61.57  ? 319 HOH S O   1 
HETATM 4101 O  O   . HOH Q 6 .   ? 55.916 71.177 37.120 1.00 60.11  ? 320 HOH S O   1 
HETATM 4102 O  O   . HOH Q 6 .   ? 29.310 61.350 15.909 1.00 71.76  ? 321 HOH S O   1 
HETATM 4103 O  O   . HOH Q 6 .   ? 55.581 72.001 39.176 1.00 63.67  ? 322 HOH S O   1 
HETATM 4104 O  O   . HOH Q 6 .   ? 63.714 73.621 38.673 1.00 63.68  ? 324 HOH S O   1 
HETATM 4105 O  O   . HOH Q 6 .   ? 53.215 57.911 18.009 1.00 60.24  ? 325 HOH S O   1 
HETATM 4106 O  O   . HOH Q 6 .   ? 64.679 64.855 36.741 1.00 66.04  ? 326 HOH S O   1 
HETATM 4107 O  O   . HOH Q 6 .   ? 36.235 67.809 12.161 1.00 60.45  ? 328 HOH S O   1 
HETATM 4108 O  O   . HOH Q 6 .   ? 45.339 62.529 48.974 1.00 59.05  ? 329 HOH S O   1 
HETATM 4109 O  O   . HOH Q 6 .   ? 77.321 46.115 58.385 1.00 55.76  ? 330 HOH S O   1 
HETATM 4110 O  O   . HOH Q 6 .   ? 36.029 51.666 16.443 1.00 71.22  ? 331 HOH S O   1 
HETATM 4111 O  O   . HOH Q 6 .   ? 53.159 59.956 44.057 1.00 50.10  ? 332 HOH S O   1 
HETATM 4112 O  O   . HOH Q 6 .   ? 49.741 30.722 38.488 1.00 52.69  ? 333 HOH S O   1 
HETATM 4113 O  O   . HOH Q 6 .   ? 57.025 55.271 29.135 1.00 63.69  ? 334 HOH S O   1 
HETATM 4114 O  O   . HOH Q 6 .   ? 65.973 25.039 27.371 1.00 54.60  ? 335 HOH S O   1 
HETATM 4115 O  O   . HOH Q 6 .   ? 78.610 58.280 50.797 1.00 56.26  ? 336 HOH S O   1 
HETATM 4116 O  O   . HOH Q 6 .   ? 77.225 45.091 31.173 1.00 55.68  ? 337 HOH S O   1 
HETATM 4117 O  O   . HOH Q 6 .   ? 35.417 71.658 39.574 1.00 57.60  ? 338 HOH S O   1 
HETATM 4118 O  O   . HOH Q 6 .   ? 57.838 58.804 46.287 1.00 60.82  ? 339 HOH S O   1 
HETATM 4119 O  O   . HOH Q 6 .   ? 44.311 34.327 43.586 1.00 55.21  ? 340 HOH S O   1 
HETATM 4120 O  O   . HOH Q 6 .   ? 78.371 29.080 52.185 1.00 59.02  ? 341 HOH S O   1 
HETATM 4121 O  O   . HOH Q 6 .   ? 34.588 47.258 39.569 1.00 70.12  ? 342 HOH S O   1 
HETATM 4122 O  O   . HOH Q 6 .   ? 75.891 28.657 53.982 1.00 65.52  ? 344 HOH S O   1 
HETATM 4123 O  O   . HOH Q 6 .   ? 37.076 59.497 44.501 1.00 58.17  ? 345 HOH S O   1 
HETATM 4124 O  O   . HOH Q 6 .   ? 59.876 57.666 31.669 1.00 49.70  ? 346 HOH S O   1 
HETATM 4125 O  O   . HOH Q 6 .   ? 58.017 56.656 33.328 1.00 44.47  ? 347 HOH S O   1 
HETATM 4126 O  O   . HOH Q 6 .   ? 76.734 45.818 36.450 1.00 53.93  ? 348 HOH S O   1 
HETATM 4127 O  O   . HOH Q 6 .   ? 53.175 71.599 41.601 1.00 48.82  ? 349 HOH S O   1 
HETATM 4128 O  O   . HOH Q 6 .   ? 47.643 32.764 39.605 1.00 57.04  ? 350 HOH S O   1 
HETATM 4129 O  O   . HOH Q 6 .   ? 57.915 65.725 43.755 1.00 50.34  ? 351 HOH S O   1 
HETATM 4130 O  O   . HOH Q 6 .   ? 51.594 51.446 19.940 1.00 60.84  ? 352 HOH S O   1 
HETATM 4131 O  O   . HOH Q 6 .   ? 61.836 69.914 46.213 1.00 61.00  ? 353 HOH S O   1 
HETATM 4132 O  O   . HOH Q 6 .   ? 49.998 78.651 36.418 1.00 59.54  ? 354 HOH S O   1 
HETATM 4133 O  O   . HOH Q 6 .   ? 79.307 23.428 38.179 1.00 65.23  ? 356 HOH S O   1 
HETATM 4134 O  O   . HOH Q 6 .   ? 53.794 74.730 34.056 1.00 56.18  ? 357 HOH S O   1 
HETATM 4135 O  O   . HOH Q 6 .   ? 56.331 64.280 42.244 1.00 48.09  ? 358 HOH S O   1 
HETATM 4136 O  O   . HOH Q 6 .   ? 80.947 56.400 51.734 1.00 51.08  ? 359 HOH S O   1 
HETATM 4137 O  O   . HOH Q 6 .   ? 56.332 48.810 26.105 1.00 48.85  ? 360 HOH S O   1 
HETATM 4138 O  O   . HOH Q 6 .   ? 64.718 33.027 58.016 1.00 51.46  ? 361 HOH S O   1 
HETATM 4139 O  O   . HOH Q 6 .   ? 49.970 50.041 32.856 1.00 58.17  ? 362 HOH S O   1 
HETATM 4140 O  O   . HOH Q 6 .   ? 89.208 47.955 30.995 1.00 51.76  ? 363 HOH S O   1 
HETATM 4141 O  O   . HOH Q 6 .   ? 65.478 45.025 61.000 1.00 52.84  ? 364 HOH S O   1 
HETATM 4142 O  O   . HOH Q 6 .   ? 46.878 48.891 21.842 1.00 60.43  ? 365 HOH S O   1 
HETATM 4143 O  O   . HOH Q 6 .   ? 66.756 63.240 50.480 1.00 62.08  ? 366 HOH S O   1 
HETATM 4144 O  O   . HOH Q 6 .   ? 43.959 43.636 35.674 1.00 61.45  ? 368 HOH S O   1 
HETATM 4145 O  O   . HOH Q 6 .   ? 47.835 33.782 32.052 1.00 57.92  ? 369 HOH S O   1 
HETATM 4146 O  O   . HOH Q 6 .   ? 54.516 73.516 32.360 1.00 60.03  ? 370 HOH S O   1 
HETATM 4147 O  O   . HOH Q 6 .   ? 52.266 68.710 10.408 1.00 67.56  ? 371 HOH S O   1 
HETATM 4148 O  O   . HOH Q 6 .   ? 55.152 26.158 42.499 1.00 63.60  ? 374 HOH S O   1 
HETATM 4149 O  O   . HOH Q 6 .   ? 75.642 52.215 58.085 1.00 62.93  ? 375 HOH S O   1 
HETATM 4150 O  O   . HOH Q 6 .   ? 80.235 21.933 30.437 1.00 61.15  ? 376 HOH S O   1 
HETATM 4151 O  O   . HOH Q 6 .   ? 29.566 81.859 18.230 1.00 63.59  ? 377 HOH S O   1 
HETATM 4152 O  O   . HOH Q 6 .   ? 22.417 71.538 22.235 1.00 65.96  ? 378 HOH S O   1 
HETATM 4153 O  O   . HOH Q 6 .   ? 58.052 24.621 42.717 1.00 62.00  ? 379 HOH S O   1 
HETATM 4154 O  O   . HOH Q 6 .   ? 38.218 74.815 38.482 1.00 59.64  ? 380 HOH S O   1 
HETATM 4155 O  O   . HOH Q 6 .   ? 53.584 25.352 30.742 1.00 61.13  ? 381 HOH S O   1 
HETATM 4156 O  O   . HOH Q 6 .   ? 32.165 81.938 19.952 1.00 66.71  ? 382 HOH S O   1 
HETATM 4157 O  O   . HOH Q 6 .   ? 56.252 29.155 26.714 1.00 70.33  ? 383 HOH S O   1 
HETATM 4158 O  O   . HOH Q 6 .   ? 51.904 69.799 17.721 1.00 61.56  ? 384 HOH S O   1 
HETATM 4159 O  O   . HOH Q 6 .   ? 49.552 80.919 37.651 1.00 68.42  ? 385 HOH S O   1 
HETATM 4160 O  O   . HOH Q 6 .   ? 78.896 50.290 32.259 1.00 59.88  ? 386 HOH S O   1 
HETATM 4161 O  O   . HOH Q 6 .   ? 55.126 22.188 35.800 1.00 71.24  ? 387 HOH S O   1 
HETATM 4162 O  O   . HOH Q 6 .   ? 26.359 61.742 17.688 1.00 64.76  ? 388 HOH S O   1 
HETATM 4163 O  O   . HOH Q 6 .   ? 69.909 23.744 43.751 1.00 62.54  ? 389 HOH S O   1 
HETATM 4164 O  O   . HOH Q 6 .   ? 62.739 59.689 33.012 1.00 63.50  ? 390 HOH S O   1 
HETATM 4165 O  O   . HOH Q 6 .   ? 91.106 32.016 40.145 1.00 37.56  ? 391 HOH S O   1 
HETATM 4166 O  O   . HOH Q 6 .   ? 36.698 84.218 27.082 1.00 52.17  ? 392 HOH S O   1 
HETATM 4167 O  O   . HOH Q 6 .   ? 90.694 49.906 29.583 1.00 63.81  ? 393 HOH S O   1 
HETATM 4168 O  O   . HOH Q 6 .   ? 55.143 57.720 46.003 1.00 49.35  ? 395 HOH S O   1 
HETATM 4169 O  O   . HOH Q 6 .   ? 68.129 56.138 27.065 1.00 54.77  ? 396 HOH S O   1 
HETATM 4170 O  O   . HOH Q 6 .   ? 29.710 61.578 29.576 1.00 62.46  ? 398 HOH S O   1 
HETATM 4171 O  O   . HOH Q 6 .   ? 86.304 30.686 32.748 1.00 51.99  ? 399 HOH S O   1 
HETATM 4172 O  O   . HOH Q 6 .   ? 31.076 75.408 10.083 1.00 61.48  ? 400 HOH S O   1 
HETATM 4173 O  O   . HOH Q 6 .   ? 73.881 20.603 26.451 1.00 57.21  ? 401 HOH S O   1 
HETATM 4174 O  O   . HOH Q 6 .   ? 82.525 43.214 42.711 1.00 48.28  ? 402 HOH S O   1 
HETATM 4175 O  O   . HOH Q 6 .   ? 53.212 28.032 40.594 1.00 60.84  ? 403 HOH S O   1 
HETATM 4176 O  O   . HOH Q 6 .   ? 50.199 71.554 42.591 1.00 59.31  ? 404 HOH S O   1 
HETATM 4177 O  O   . HOH Q 6 .   ? 79.745 46.346 57.822 1.00 67.57  ? 405 HOH S O   1 
HETATM 4178 O  O   . HOH Q 6 .   ? 84.564 59.188 52.504 1.00 52.50  ? 406 HOH S O   1 
HETATM 4179 O  O   . HOH Q 6 .   ? 53.823 29.180 26.463 1.00 69.63  ? 407 HOH S O   1 
HETATM 4180 O  O   . HOH Q 6 .   ? 31.957 47.069 35.491 1.00 63.12  ? 408 HOH S O   1 
HETATM 4181 O  O   . HOH Q 6 .   ? 85.700 49.037 54.291 1.00 63.79  ? 409 HOH S O   1 
HETATM 4182 O  O   . HOH Q 6 .   ? 79.609 39.722 27.733 1.00 59.90  ? 410 HOH S O   1 
HETATM 4183 O  O   . HOH Q 6 .   ? 68.035 74.940 37.188 1.00 61.28  ? 411 HOH S O   1 
HETATM 4184 O  O   . HOH Q 6 .   ? 68.667 52.543 27.249 1.00 59.52  ? 412 HOH S O   1 
HETATM 4185 O  O   . HOH Q 6 .   ? 29.853 79.763 10.884 1.00 64.84  ? 413 HOH S O   1 
HETATM 4186 O  O   . HOH Q 6 .   ? 78.791 63.224 30.316 1.00 63.11  ? 414 HOH S O   1 
HETATM 4187 O  O   . HOH Q 6 .   ? 73.714 41.937 62.919 1.00 68.14  ? 417 HOH S O   1 
HETATM 4188 O  O   . HOH Q 6 .   ? 47.851 46.294 23.225 1.00 61.78  ? 418 HOH S O   1 
HETATM 4189 O  O   . HOH Q 6 .   ? 60.164 23.435 40.993 1.00 72.78  ? 419 HOH S O   1 
HETATM 4190 O  O   . HOH Q 6 .   ? 41.759 53.187 10.296 1.00 72.89  ? 420 HOH S O   1 
HETATM 4191 O  O   . HOH Q 6 .   ? 69.708 52.912 29.632 1.00 63.39  ? 422 HOH S O   1 
HETATM 4192 O  O   . HOH Q 6 .   ? 70.017 27.922 52.288 1.00 64.65  ? 423 HOH S O   1 
HETATM 4193 O  O   . HOH Q 6 .   ? 80.485 52.316 29.017 1.00 64.24  ? 424 HOH S O   1 
HETATM 4194 O  O   . HOH Q 6 .   ? 29.519 57.758 37.314 1.00 64.53  ? 425 HOH S O   1 
HETATM 4195 O  O   . HOH Q 6 .   ? 49.847 55.952 52.528 1.00 63.36  ? 426 HOH S O   1 
HETATM 4196 O  O   . HOH Q 6 .   ? 71.330 20.243 38.613 1.00 71.62  ? 427 HOH S O   1 
HETATM 4197 O  O   . HOH Q 6 .   ? 38.098 43.700 32.090 1.00 63.66  ? 428 HOH S O   1 
HETATM 4198 O  O   . HOH Q 6 .   ? 61.169 57.279 55.263 1.00 65.00  ? 429 HOH S O   1 
HETATM 4199 O  O   . HOH Q 6 .   ? 63.363 57.639 56.236 1.00 72.01  ? 430 HOH S O   1 
HETATM 4200 O  O   . HOH Q 6 .   ? 51.408 62.485 13.280 1.00 61.91  ? 431 HOH S O   1 
HETATM 4201 O  O   . HOH Q 6 .   ? 87.793 30.645 49.277 1.00 30.00  ? 432 HOH S O   1 
HETATM 4202 O  O   . HOH Q 6 .   ? 39.596 82.188 21.858 0.50 30.00  ? 433 HOH S O   1 
# 
loop_
_atom_site_anisotrop.id 
_atom_site_anisotrop.type_symbol 
_atom_site_anisotrop.pdbx_label_atom_id 
_atom_site_anisotrop.pdbx_label_alt_id 
_atom_site_anisotrop.pdbx_label_comp_id 
_atom_site_anisotrop.pdbx_label_asym_id 
_atom_site_anisotrop.pdbx_label_seq_id 
_atom_site_anisotrop.pdbx_PDB_ins_code 
_atom_site_anisotrop.U[1][1] 
_atom_site_anisotrop.U[2][2] 
_atom_site_anisotrop.U[3][3] 
_atom_site_anisotrop.U[1][2] 
_atom_site_anisotrop.U[1][3] 
_atom_site_anisotrop.U[2][3] 
_atom_site_anisotrop.pdbx_auth_seq_id 
_atom_site_anisotrop.pdbx_auth_comp_id 
_atom_site_anisotrop.pdbx_auth_asym_id 
_atom_site_anisotrop.pdbx_auth_atom_id 
1    N  N   . TYR A 1   ? 0.6186 0.6738 0.5957 0.0108  0.0612  -0.0203 17  TYR A N   
2    C  CA  . TYR A 1   ? 0.6290 0.6849 0.6089 0.0106  0.0588  -0.0232 17  TYR A CA  
3    C  C   . TYR A 1   ? 0.5340 0.5844 0.5097 0.0102  0.0538  -0.0268 17  TYR A C   
4    O  O   . TYR A 1   ? 0.5794 0.6253 0.5478 0.0119  0.0524  -0.0276 17  TYR A O   
5    C  CB  . TYR A 1   ? 0.5742 0.6319 0.5514 0.0149  0.0614  -0.0236 17  TYR A CB  
6    C  CG  . TYR A 1   ? 0.5370 0.6008 0.5192 0.0157  0.0668  -0.0197 17  TYR A CG  
7    C  CD1 . TYR A 1   ? 0.5626 0.6325 0.5551 0.0136  0.0677  -0.0186 17  TYR A CD1 
8    C  CD2 . TYR A 1   ? 0.5551 0.6190 0.5321 0.0187  0.0710  -0.0168 17  TYR A CD2 
9    C  CE1 . TYR A 1   ? 0.6008 0.6769 0.5995 0.0141  0.0725  -0.0146 17  TYR A CE1 
10   C  CE2 . TYR A 1   ? 0.5979 0.6679 0.5805 0.0194  0.0765  -0.0126 17  TYR A CE2 
11   C  CZ  . TYR A 1   ? 0.5767 0.6529 0.5707 0.0170  0.0772  -0.0115 17  TYR A CZ  
12   O  OH  . TYR A 1   ? 0.5987 0.6814 0.5997 0.0175  0.0825  -0.0070 17  TYR A OH  
13   N  N   . PHE A 2   ? 0.4972 0.5483 0.4779 0.0083  0.0512  -0.0286 18  PHE A N   
14   C  CA  . PHE A 2   ? 0.5178 0.5643 0.4963 0.0076  0.0468  -0.0314 18  PHE A CA  
15   C  C   . PHE A 2   ? 0.6031 0.6451 0.5736 0.0114  0.0454  -0.0338 18  PHE A C   
16   O  O   . PHE A 2   ? 0.6204 0.6629 0.5883 0.0146  0.0470  -0.0344 18  PHE A O   
17   C  CB  . PHE A 2   ? 0.5109 0.5593 0.4954 0.0059  0.0451  -0.0326 18  PHE A CB  
18   C  CG  . PHE A 2   ? 0.5933 0.6376 0.5772 0.0050  0.0412  -0.0347 18  PHE A CG  
19   C  CD1 . PHE A 2   ? 0.5401 0.5822 0.5242 0.0028  0.0395  -0.0344 18  PHE A CD1 
20   C  CD2 . PHE A 2   ? 0.5466 0.5893 0.5303 0.0064  0.0394  -0.0367 18  PHE A CD2 
21   C  CE1 . PHE A 2   ? 0.4818 0.5206 0.4662 0.0020  0.0362  -0.0358 18  PHE A CE1 
22   C  CE2 . PHE A 2   ? 0.5175 0.5567 0.5017 0.0054  0.0361  -0.0381 18  PHE A CE2 
23   C  CZ  . PHE A 2   ? 0.5433 0.5809 0.5282 0.0032  0.0346  -0.0375 18  PHE A CZ  
24   N  N   . GLN A 3   ? 0.5495 0.5868 0.5164 0.0110  0.0419  -0.0352 19  GLN A N   
25   C  CA  . GLN A 3   ? 0.5887 0.6209 0.5475 0.0143  0.0396  -0.0376 19  GLN A CA  
26   C  C   . GLN A 3   ? 0.6433 0.6719 0.6032 0.0140  0.0353  -0.0406 19  GLN A C   
27   O  O   . GLN A 3   ? 0.6355 0.6593 0.5893 0.0166  0.0327  -0.0432 19  GLN A O   
28   C  CB  . GLN A 3   ? 0.6542 0.6833 0.6078 0.0145  0.0382  -0.0370 19  GLN A CB  
29   C  CG  . GLN A 3   ? 0.6497 0.6811 0.6002 0.0158  0.0424  -0.0338 19  GLN A CG  
30   C  CD  . GLN A 3   ? 0.7076 0.7393 0.6518 0.0203  0.0457  -0.0339 19  GLN A CD  
31   O  OE1 . GLN A 3   ? 0.7090 0.7363 0.6441 0.0240  0.0441  -0.0359 19  GLN A OE1 
32   N  NE2 . GLN A 3   ? 0.7368 0.7737 0.6858 0.0202  0.0502  -0.0316 19  GLN A NE2 
33   N  N   . GLY A 4   ? 0.5882 0.6187 0.5556 0.0110  0.0344  -0.0404 20  GLY A N   
34   C  CA  . GLY A 4   ? 0.5502 0.5775 0.5198 0.0103  0.0306  -0.0424 20  GLY A CA  
35   C  C   . GLY A 4   ? 0.6712 0.6980 0.6416 0.0121  0.0306  -0.0440 20  GLY A C   
36   O  O   . GLY A 4   ? 0.6061 0.6318 0.5809 0.0108  0.0284  -0.0447 20  GLY A O   
37   N  N   . GLY A 5   ? 0.6009 0.6286 0.5674 0.0153  0.0332  -0.0444 21  GLY A N   
38   C  CA  . GLY A 5   ? 0.5748 0.6015 0.5412 0.0178  0.0333  -0.0460 21  GLY A CA  
39   C  C   . GLY A 5   ? 0.5763 0.6086 0.5489 0.0172  0.0362  -0.0443 21  GLY A C   
40   O  O   . GLY A 5   ? 0.6344 0.6659 0.6090 0.0183  0.0354  -0.0453 21  GLY A O   
41   N  N   . MET A 6   ? 0.5616 0.5995 0.5375 0.0156  0.0392  -0.0416 22  MET A N   
42   C  CA  . MET A 6   ? 0.4865 0.5304 0.4691 0.0146  0.0413  -0.0398 22  MET A CA  
43   C  C   . MET A 6   ? 0.4822 0.5312 0.4658 0.0151  0.0454  -0.0374 22  MET A C   
44   O  O   . MET A 6   ? 0.5160 0.5657 0.4989 0.0136  0.0463  -0.0360 22  MET A O   
45   C  CB  . MET A 6   ? 0.5052 0.5507 0.4937 0.0107  0.0396  -0.0389 22  MET A CB  
46   C  CG  . MET A 6   ? 0.5076 0.5569 0.5018 0.0102  0.0397  -0.0383 22  MET A CG  
47   S  SD  . MET A 6   ? 0.5092 0.5565 0.5033 0.0135  0.0388  -0.0398 22  MET A SD  
48   C  CE  . MET A 6   ? 0.5042 0.5459 0.4984 0.0117  0.0350  -0.0408 22  MET A CE  
49   N  N   . GLU A 7   ? 0.4438 0.4968 0.4300 0.0173  0.0478  -0.0368 23  GLU A N   
50   C  CA  . GLU A 7   ? 0.4639 0.5232 0.4539 0.0175  0.0519  -0.0339 23  GLU A CA  
51   C  C   . GLU A 7   ? 0.4728 0.5375 0.4719 0.0142  0.0512  -0.0325 23  GLU A C   
52   O  O   . GLU A 7   ? 0.4869 0.5518 0.4886 0.0143  0.0492  -0.0335 23  GLU A O   
53   C  CB  . GLU A 7   ? 0.4542 0.5149 0.4420 0.0223  0.0551  -0.0338 23  GLU A CB  
54   C  CG  . GLU A 7   ? 0.5183 0.5854 0.5097 0.0230  0.0599  -0.0304 23  GLU A CG  
55   C  CD  . GLU A 7   ? 0.5652 0.6301 0.5499 0.0243  0.0623  -0.0293 23  GLU A CD  
56   O  OE1 . GLU A 7   ? 0.5944 0.6538 0.5698 0.0279  0.0621  -0.0314 23  GLU A OE1 
57   O  OE2 . GLU A 7   ? 0.6139 0.6825 0.6028 0.0217  0.0643  -0.0263 23  GLU A OE2 
58   N  N   . PHE A 8   ? 0.4134 0.4818 0.4168 0.0113  0.0525  -0.0302 24  PHE A N   
59   C  CA  . PHE A 8   ? 0.4284 0.5018 0.4403 0.0081  0.0515  -0.0290 24  PHE A CA  
60   C  C   . PHE A 8   ? 0.4572 0.5375 0.4753 0.0087  0.0551  -0.0262 24  PHE A C   
61   O  O   . PHE A 8   ? 0.4688 0.5503 0.4868 0.0087  0.0581  -0.0241 24  PHE A O   
62   C  CB  . PHE A 8   ? 0.3864 0.4582 0.3994 0.0040  0.0496  -0.0288 24  PHE A CB  
63   C  CG  . PHE A 8   ? 0.4251 0.4913 0.4340 0.0031  0.0462  -0.0311 24  PHE A CG  
64   C  CD1 . PHE A 8   ? 0.4591 0.5200 0.4614 0.0040  0.0458  -0.0320 24  PHE A CD1 
65   C  CD2 . PHE A 8   ? 0.4305 0.4970 0.4422 0.0017  0.0435  -0.0320 24  PHE A CD2 
66   C  CE1 . PHE A 8   ? 0.4616 0.5179 0.4615 0.0031  0.0428  -0.0337 24  PHE A CE1 
67   C  CE2 . PHE A 8   ? 0.4253 0.4870 0.4338 0.0010  0.0410  -0.0335 24  PHE A CE2 
68   C  CZ  . PHE A 8   ? 0.4346 0.4914 0.4378 0.0016  0.0406  -0.0342 24  PHE A CZ  
69   N  N   . LEU A 9   ? 0.4109 0.4960 0.4351 0.0092  0.0548  -0.0259 25  LEU A N   
70   C  CA  . LEU A 9   ? 0.4293 0.5219 0.4614 0.0097  0.0578  -0.0230 25  LEU A CA  
71   C  C   . LEU A 9   ? 0.4503 0.5477 0.4917 0.0058  0.0551  -0.0224 25  LEU A C   
72   O  O   . LEU A 9   ? 0.4733 0.5685 0.5140 0.0044  0.0511  -0.0244 25  LEU A O   
73   C  CB  . LEU A 9   ? 0.4336 0.5284 0.4656 0.0144  0.0600  -0.0230 25  LEU A CB  
74   C  CG  . LEU A 9   ? 0.5070 0.5963 0.5289 0.0188  0.0622  -0.0243 25  LEU A CG  
75   C  CD1 . LEU A 9   ? 0.5197 0.6112 0.5420 0.0236  0.0645  -0.0242 25  LEU A CD1 
76   C  CD2 . LEU A 9   ? 0.4977 0.5870 0.5169 0.0190  0.0660  -0.0221 25  LEU A CD2 
77   N  N   . VAL A 10  ? 0.4116 0.5153 0.4615 0.0044  0.0572  -0.0194 26  VAL A N   
78   C  CA  . VAL A 10  ? 0.4360 0.5452 0.4959 0.0012  0.0544  -0.0188 26  VAL A CA  
79   C  C   . VAL A 10  ? 0.4409 0.5581 0.5091 0.0034  0.0568  -0.0163 26  VAL A C   
80   O  O   . VAL A 10  ? 0.4501 0.5704 0.5204 0.0053  0.0618  -0.0135 26  VAL A O   
81   C  CB  . VAL A 10  ? 0.4903 0.6001 0.5551 -0.0034 0.0539  -0.0174 26  VAL A CB  
82   C  CG1 . VAL A 10  ? 0.5042 0.6190 0.5790 -0.0067 0.0501  -0.0174 26  VAL A CG1 
83   C  CG2 . VAL A 10  ? 0.4666 0.5685 0.5230 -0.0051 0.0520  -0.0196 26  VAL A CG2 
84   N  N   . LYS A 11  ? 0.4084 0.5291 0.4815 0.0036  0.0536  -0.0171 27  LYS A N   
85   C  CA  . LYS A 11  ? 0.4226 0.5515 0.5048 0.0057  0.0555  -0.0147 27  LYS A CA  
86   C  C   . LYS A 11  ? 0.4592 0.5935 0.5512 0.0026  0.0507  -0.0146 27  LYS A C   
87   O  O   . LYS A 11  ? 0.4779 0.6083 0.5666 0.0004  0.0457  -0.0173 27  LYS A O   
88   C  CB  . LYS A 11  ? 0.4629 0.5906 0.5401 0.0110  0.0569  -0.0156 27  LYS A CB  
89   C  CG  . LYS A 11  ? 0.4625 0.5853 0.5302 0.0149  0.0615  -0.0159 27  LYS A CG  
90   C  CD  . LYS A 11  ? 0.5193 0.6405 0.5826 0.0202  0.0624  -0.0171 27  LYS A CD  
91   C  CE  . LYS A 11  ? 0.5538 0.6690 0.6066 0.0241  0.0662  -0.0181 27  LYS A CE  
92   N  NZ  . LYS A 11  ? 0.5715 0.6841 0.6197 0.0293  0.0667  -0.0197 27  LYS A NZ  
93   N  N   . SER A 12  ? 0.4164 0.5596 0.5204 0.0026  0.0521  -0.0115 28  SER A N   
94   C  CA  . SER A 12  ? 0.4910 0.6401 0.6056 -0.0004 0.0472  -0.0113 28  SER A CA  
95   C  C   . SER A 12  ? 0.5764 0.7313 0.6960 0.0030  0.0461  -0.0107 28  SER A C   
96   O  O   . SER A 12  ? 0.6364 0.7986 0.7675 0.0012  0.0431  -0.0094 28  SER A O   
97   C  CB  . SER A 12  ? 0.4970 0.6524 0.6241 -0.0041 0.0484  -0.0080 28  SER A CB  
98   O  OG  . SER A 12  ? 0.5574 0.7068 0.6801 -0.0076 0.0481  -0.0089 28  SER A OG  
99   N  N   . VAL A 13  ? 0.4637 0.6153 0.5752 0.0078  0.0481  -0.0117 29  VAL A N   
100  C  CA  . VAL A 13  ? 0.5288 0.6855 0.6447 0.0116  0.0478  -0.0109 29  VAL A CA  
101  C  C   . VAL A 13  ? 0.6054 0.7600 0.7188 0.0109  0.0412  -0.0135 29  VAL A C   
102  O  O   . VAL A 13  ? 0.5555 0.7035 0.6614 0.0084  0.0378  -0.0162 29  VAL A O   
103  C  CB  . VAL A 13  ? 0.5541 0.7074 0.6623 0.0174  0.0529  -0.0109 29  VAL A CB  
104  C  CG1 . VAL A 13  ? 0.5645 0.7198 0.6740 0.0187  0.0595  -0.0083 29  VAL A CG1 
105  C  CG2 . VAL A 13  ? 0.5145 0.6570 0.6085 0.0180  0.0514  -0.0146 29  VAL A CG2 
106  N  N   . ARG A 14  ? 0.5318 0.6922 0.6514 0.0136  0.0398  -0.0123 30  ARG A N   
107  C  CA  . ARG A 14  ? 0.6079 0.7670 0.7251 0.0138  0.0340  -0.0142 30  ARG A CA  
108  C  C   . ARG A 14  ? 0.5370 0.6867 0.6409 0.0166  0.0345  -0.0165 30  ARG A C   
109  O  O   . ARG A 14  ? 0.5215 0.6692 0.6217 0.0207  0.0388  -0.0161 30  ARG A O   
110  C  CB  . ARG A 14  ? 0.5857 0.7535 0.7130 0.0167  0.0328  -0.0119 30  ARG A CB  
111  C  CG  . ARG A 14  ? 0.6929 0.8699 0.8341 0.0132  0.0291  -0.0103 30  ARG A CG  
112  C  CD  . ARG A 14  ? 0.8456 1.0327 0.9988 0.0166  0.0301  -0.0070 30  ARG A CD  
113  N  NE  . ARG A 14  ? 0.9095 1.0966 1.0603 0.0198  0.0262  -0.0077 30  ARG A NE  
114  C  CZ  . ARG A 14  ? 0.8736 1.0640 1.0268 0.0251  0.0288  -0.0059 30  ARG A CZ  
115  N  NH1 . ARG A 14  ? 0.9282 1.1226 1.0864 0.0280  0.0354  -0.0033 30  ARG A NH1 
116  N  NH2 . ARG A 14  ? 0.8318 1.0213 0.9821 0.0278  0.0249  -0.0066 30  ARG A NH2 
117  N  N   . PRO A 15  ? 0.5387 0.6826 0.6353 0.0148  0.0302  -0.0189 31  PRO A N   
118  C  CA  . PRO A 15  ? 0.5521 0.6872 0.6373 0.0172  0.0307  -0.0207 31  PRO A CA  
119  C  C   . PRO A 15  ? 0.5286 0.6648 0.6140 0.0221  0.0311  -0.0198 31  PRO A C   
120  O  O   . PRO A 15  ? 0.5289 0.6591 0.6076 0.0250  0.0337  -0.0205 31  PRO A O   
121  C  CB  . PRO A 15  ? 0.5076 0.6382 0.5873 0.0143  0.0259  -0.0227 31  PRO A CB  
122  C  CG  . PRO A 15  ? 0.6149 0.7525 0.7032 0.0116  0.0216  -0.0222 31  PRO A CG  
123  C  CD  . PRO A 15  ? 0.5490 0.6934 0.6473 0.0105  0.0248  -0.0201 31  PRO A CD  
124  N  N   . GLU A 16  ? 0.5420 0.6855 0.6355 0.0230  0.0282  -0.0183 32  GLU A N   
125  C  CA  . GLU A 16  ? 0.5330 0.6769 0.6262 0.0277  0.0279  -0.0174 32  GLU A CA  
126  C  C   . GLU A 16  ? 0.5540 0.6998 0.6500 0.0321  0.0332  -0.0160 32  GLU A C   
127  O  O   . GLU A 16  ? 0.5826 0.7269 0.6770 0.0364  0.0335  -0.0155 32  GLU A O   
128  C  CB  . GLU A 16  ? 0.5306 0.6817 0.6312 0.0277  0.0227  -0.0162 32  GLU A CB  
129  C  CG  . GLU A 16  ? 0.5861 0.7478 0.7002 0.0267  0.0231  -0.0140 32  GLU A CG  
130  C  CD  . GLU A 16  ? 0.6171 0.7813 0.7353 0.0211  0.0199  -0.0148 32  GLU A CD  
131  O  OE1 . GLU A 16  ? 0.5998 0.7571 0.7102 0.0181  0.0198  -0.0169 32  GLU A OE1 
132  O  OE2 . GLU A 16  ? 0.7145 0.8876 0.8445 0.0198  0.0174  -0.0132 32  GLU A OE2 
133  N  N   . THR A 17  ? 0.5024 0.6510 0.6019 0.0315  0.0375  -0.0152 33  THR A N   
134  C  CA  . THR A 17  ? 0.5329 0.6822 0.6331 0.0363  0.0431  -0.0141 33  THR A CA  
135  C  C   . THR A 17  ? 0.6346 0.7764 0.7257 0.0364  0.0472  -0.0158 33  THR A C   
136  O  O   . THR A 17  ? 0.5940 0.7362 0.6847 0.0403  0.0522  -0.0150 33  THR A O   
137  C  CB  . THR A 17  ? 0.5976 0.7580 0.7106 0.0370  0.0457  -0.0108 33  THR A CB  
138  O  OG1 . THR A 17  ? 0.5932 0.7574 0.7115 0.0318  0.0449  -0.0102 33  THR A OG1 
139  C  CG2 . THR A 17  ? 0.5833 0.7513 0.7055 0.0390  0.0423  -0.0089 33  THR A CG2 
140  N  N   . LEU A 18  ? 0.5838 0.7188 0.6674 0.0327  0.0453  -0.0179 34  LEU A N   
141  C  CA  . LEU A 18  ? 0.5498 0.6781 0.6252 0.0326  0.0486  -0.0195 34  LEU A CA  
142  C  C   . LEU A 18  ? 0.5673 0.6869 0.6334 0.0362  0.0492  -0.0216 34  LEU A C   
143  O  O   . LEU A 18  ? 0.5290 0.6440 0.5916 0.0360  0.0458  -0.0227 34  LEU A O   
144  C  CB  . LEU A 18  ? 0.4971 0.6219 0.5689 0.0272  0.0461  -0.0208 34  LEU A CB  
145  C  CG  . LEU A 18  ? 0.5572 0.6750 0.6204 0.0269  0.0489  -0.0224 34  LEU A CG  
146  C  CD1 . LEU A 18  ? 0.5676 0.6893 0.6334 0.0288  0.0542  -0.0205 34  LEU A CD1 
147  C  CD2 . LEU A 18  ? 0.5658 0.6802 0.6261 0.0219  0.0462  -0.0235 34  LEU A CD2 
148  N  N   . LYS A 19  ? 0.5073 0.6242 0.5694 0.0398  0.0536  -0.0220 35  LYS A N   
149  C  CA  . LYS A 19  ? 0.5467 0.6541 0.5995 0.0430  0.0540  -0.0246 35  LYS A CA  
150  C  C   . LYS A 19  ? 0.4629 0.5625 0.5076 0.0395  0.0522  -0.0269 35  LYS A C   
151  O  O   . LYS A 19  ? 0.5063 0.6059 0.5490 0.0376  0.0540  -0.0270 35  LYS A O   
152  C  CB  . LYS A 19  ? 0.6219 0.7287 0.6723 0.0483  0.0590  -0.0247 35  LYS A CB  
153  C  CG  . LYS A 19  ? 0.6456 0.7427 0.6875 0.0522  0.0587  -0.0275 35  LYS A CG  
154  C  CD  . LYS A 19  ? 0.7966 0.8943 0.8379 0.0587  0.0633  -0.0273 35  LYS A CD  
155  C  CE  . LYS A 19  ? 0.7968 0.8858 0.8270 0.0612  0.0655  -0.0302 35  LYS A CE  
156  N  NZ  . LYS A 19  ? 0.9635 1.0460 0.9889 0.0672  0.0664  -0.0324 35  LYS A NZ  
157  N  N   . THR A 20  ? 0.4577 0.5509 0.4982 0.0388  0.0489  -0.0285 36  THR A N   
158  C  CA  . THR A 20  ? 0.4672 0.5533 0.5011 0.0356  0.0470  -0.0304 36  THR A CA  
159  C  C   . THR A 20  ? 0.4601 0.5389 0.4902 0.0366  0.0445  -0.0318 36  THR A C   
160  O  O   . THR A 20  ? 0.4853 0.5655 0.5186 0.0386  0.0433  -0.0307 36  THR A O   
161  C  CB  . THR A 20  ? 0.4934 0.5831 0.5303 0.0304  0.0448  -0.0295 36  THR A CB  
162  O  OG1 . THR A 20  ? 0.4740 0.5570 0.5048 0.0276  0.0433  -0.0312 36  THR A OG1 
163  C  CG2 . THR A 20  ? 0.4795 0.5730 0.5214 0.0295  0.0416  -0.0282 36  THR A CG2 
164  N  N   . ALA A 21  ? 0.4476 0.5186 0.4713 0.0353  0.0435  -0.0338 37  ALA A N   
165  C  CA  . ALA A 21  ? 0.4524 0.5164 0.4736 0.0357  0.0410  -0.0347 37  ALA A CA  
166  C  C   . ALA A 21  ? 0.4482 0.5139 0.4721 0.0325  0.0383  -0.0331 37  ALA A C   
167  O  O   . ALA A 21  ? 0.4517 0.5149 0.4763 0.0337  0.0367  -0.0323 37  ALA A O   
168  C  CB  . ALA A 21  ? 0.4619 0.5175 0.4767 0.0349  0.0403  -0.0373 37  ALA A CB  
169  N  N   . THR A 22  ? 0.4172 0.4868 0.4422 0.0288  0.0377  -0.0325 38  THR A N   
170  C  CA  . THR A 22  ? 0.4357 0.5066 0.4621 0.0262  0.0352  -0.0312 38  THR A CA  
171  C  C   . THR A 22  ? 0.4625 0.5406 0.4926 0.0237  0.0349  -0.0304 38  THR A C   
172  O  O   . THR A 22  ? 0.4516 0.5303 0.4809 0.0214  0.0359  -0.0310 38  THR A O   
173  C  CB  . THR A 22  ? 0.4379 0.5024 0.4601 0.0237  0.0339  -0.0320 38  THR A CB  
174  O  OG1 . THR A 22  ? 0.4382 0.4958 0.4580 0.0257  0.0338  -0.0328 38  THR A OG1 
175  C  CG2 . THR A 22  ? 0.4472 0.5128 0.4700 0.0218  0.0318  -0.0305 38  THR A CG2 
176  N  N   . LEU A 23  ? 0.4140 0.4973 0.4482 0.0241  0.0332  -0.0289 39  LEU A N   
177  C  CA  . LEU A 23  ? 0.3993 0.4889 0.4375 0.0214  0.0319  -0.0283 39  LEU A CA  
178  C  C   . LEU A 23  ? 0.4046 0.4919 0.4397 0.0190  0.0290  -0.0284 39  LEU A C   
179  O  O   . LEU A 23  ? 0.4494 0.5346 0.4827 0.0206  0.0275  -0.0276 39  LEU A O   
180  C  CB  . LEU A 23  ? 0.4051 0.5022 0.4500 0.0234  0.0312  -0.0267 39  LEU A CB  
181  C  CG  . LEU A 23  ? 0.4465 0.5503 0.4966 0.0207  0.0287  -0.0261 39  LEU A CG  
182  C  CD1 . LEU A 23  ? 0.4466 0.5532 0.4997 0.0181  0.0307  -0.0264 39  LEU A CD1 
183  C  CD2 . LEU A 23  ? 0.4696 0.5805 0.5264 0.0230  0.0271  -0.0244 39  LEU A CD2 
184  N  N   . VAL A 24  ? 0.4150 0.5024 0.4493 0.0155  0.0285  -0.0292 40  VAL A N   
185  C  CA  . VAL A 24  ? 0.4150 0.4993 0.4453 0.0135  0.0264  -0.0295 40  VAL A CA  
186  C  C   . VAL A 24  ? 0.4254 0.5149 0.4587 0.0119  0.0235  -0.0295 40  VAL A C   
187  O  O   . VAL A 24  ? 0.4049 0.4984 0.4425 0.0098  0.0236  -0.0299 40  VAL A O   
188  C  CB  . VAL A 24  ? 0.4208 0.5004 0.4473 0.0110  0.0276  -0.0307 40  VAL A CB  
189  C  CG1 . VAL A 24  ? 0.4397 0.5161 0.4622 0.0096  0.0258  -0.0308 40  VAL A CG1 
190  C  CG2 . VAL A 24  ? 0.3818 0.4562 0.4056 0.0125  0.0298  -0.0311 40  VAL A CG2 
191  N  N   . LEU A 25  ? 0.4360 0.5252 0.4670 0.0129  0.0209  -0.0290 41  LEU A N   
192  C  CA  . LEU A 25  ? 0.4369 0.5302 0.4696 0.0118  0.0172  -0.0294 41  LEU A CA  
193  C  C   . LEU A 25  ? 0.4306 0.5194 0.4565 0.0111  0.0155  -0.0301 41  LEU A C   
194  O  O   . LEU A 25  ? 0.4211 0.5051 0.4419 0.0126  0.0167  -0.0293 41  LEU A O   
195  C  CB  . LEU A 25  ? 0.4071 0.5050 0.4431 0.0147  0.0151  -0.0280 41  LEU A CB  
196  C  CG  . LEU A 25  ? 0.4460 0.5489 0.4892 0.0163  0.0170  -0.0269 41  LEU A CG  
197  C  CD1 . LEU A 25  ? 0.4500 0.5562 0.4953 0.0199  0.0151  -0.0253 41  LEU A CD1 
198  C  CD2 . LEU A 25  ? 0.4681 0.5768 0.5183 0.0135  0.0166  -0.0274 41  LEU A CD2 
199  N  N   . ALA A 26  ? 0.4335 0.5239 0.4595 0.0089  0.0126  -0.0315 42  ALA A N   
200  C  CA  . ALA A 26  ? 0.4742 0.5604 0.4931 0.0086  0.0108  -0.0325 42  ALA A CA  
201  C  C   . ALA A 26  ? 0.4410 0.5290 0.4575 0.0112  0.0070  -0.0320 42  ALA A C   
202  O  O   . ALA A 26  ? 0.4689 0.5625 0.4906 0.0116  0.0043  -0.0319 42  ALA A O   
203  C  CB  . ALA A 26  ? 0.4620 0.5476 0.4813 0.0051  0.0095  -0.0347 42  ALA A CB  
204  N  N   . VAL A 27  ? 0.4848 0.5682 0.4932 0.0130  0.0070  -0.0315 43  VAL A N   
205  C  CA  . VAL A 27  ? 0.4685 0.5526 0.4725 0.0160  0.0037  -0.0308 43  VAL A CA  
206  C  C   . VAL A 27  ? 0.5259 0.6056 0.5214 0.0160  0.0021  -0.0324 43  VAL A C   
207  O  O   . VAL A 27  ? 0.5310 0.6057 0.5216 0.0161  0.0054  -0.0319 43  VAL A O   
208  C  CB  . VAL A 27  ? 0.4831 0.5657 0.4849 0.0198  0.0059  -0.0277 43  VAL A CB  
209  C  CG1 . VAL A 27  ? 0.5148 0.5973 0.5102 0.0232  0.0027  -0.0266 43  VAL A CG1 
210  C  CG2 . VAL A 27  ? 0.4334 0.5200 0.4431 0.0204  0.0071  -0.0264 43  VAL A CG2 
211  N  N   . GLY A 28  ? 0.5504 0.6321 0.5444 0.0159  -0.0028 -0.0344 44  GLY A N   
212  C  CA  . GLY A 28  ? 0.6101 0.6872 0.5952 0.0163  -0.0046 -0.0364 44  GLY A CA  
213  C  C   . GLY A 28  ? 0.6043 0.6782 0.5798 0.0208  -0.0042 -0.0344 44  GLY A C   
214  O  O   . GLY A 28  ? 0.6200 0.6961 0.5960 0.0238  -0.0043 -0.0317 44  GLY A O   
215  N  N   . GLU A 29  ? 0.5843 0.6527 0.5509 0.0217  -0.0032 -0.0353 45  GLU A N   
216  C  CA  . GLU A 29  ? 0.5582 0.6233 0.5146 0.0264  -0.0026 -0.0333 45  GLU A CA  
217  C  C   . GLU A 29  ? 0.7983 0.8643 0.7487 0.0283  -0.0090 -0.0357 45  GLU A C   
218  O  O   . GLU A 29  ? 0.7479 0.8118 0.6948 0.0269  -0.0122 -0.0395 45  GLU A O   
219  C  CB  . GLU A 29  ? 0.6334 0.6925 0.5830 0.0269  0.0015  -0.0331 45  GLU A CB  
220  C  CG  . GLU A 29  ? 0.6519 0.7074 0.5902 0.0319  0.0027  -0.0310 45  GLU A CG  
221  C  CD  . GLU A 29  ? 0.7892 0.8396 0.7228 0.0325  0.0078  -0.0299 45  GLU A CD  
222  O  OE1 . GLU A 29  ? 0.7280 0.7774 0.6663 0.0288  0.0094  -0.0317 45  GLU A OE1 
223  O  OE2 . GLU A 29  ? 0.8238 0.8712 0.7493 0.0367  0.0105  -0.0270 45  GLU A OE2 
224  N  N   . GLY A 30  ? 0.6912 0.7602 0.6407 0.0316  -0.0113 -0.0336 46  GLY A N   
225  C  CA  . GLY A 30  ? 0.8610 0.9307 0.8039 0.0341  -0.0177 -0.0356 46  GLY A CA  
226  C  C   . GLY A 30  ? 0.9037 0.9770 0.8529 0.0304  -0.0240 -0.0399 46  GLY A C   
227  O  O   . GLY A 30  ? 0.8378 0.9090 0.7801 0.0311  -0.0293 -0.0433 46  GLY A O   
228  N  N   . ARG A 31  ? 0.8732 0.9516 0.8354 0.0265  -0.0235 -0.0398 47  ARG A N   
229  C  CA  . ARG A 31  ? 0.8067 0.8898 0.7775 0.0229  -0.0292 -0.0429 47  ARG A CA  
230  C  C   . ARG A 31  ? 0.8675 0.9578 0.8513 0.0216  -0.0279 -0.0404 47  ARG A C   
231  O  O   . ARG A 31  ? 0.7207 0.8110 0.7068 0.0225  -0.0223 -0.0372 47  ARG A O   
232  C  CB  . ARG A 31  ? 0.8776 0.9575 0.8502 0.0185  -0.0289 -0.0464 47  ARG A CB  
233  C  CG  . ARG A 31  ? 0.8697 0.9481 0.8469 0.0159  -0.0218 -0.0448 47  ARG A CG  
234  C  CD  . ARG A 31  ? 0.8846 0.9568 0.8569 0.0138  -0.0208 -0.0477 47  ARG A CD  
235  N  NE  . ARG A 31  ? 0.8393 0.9099 0.8158 0.0114  -0.0147 -0.0465 47  ARG A NE  
236  C  CZ  . ARG A 31  ? 0.8629 0.9376 0.8503 0.0079  -0.0131 -0.0459 47  ARG A CZ  
237  N  NH1 . ARG A 31  ? 0.8885 0.9691 0.8850 0.0058  -0.0169 -0.0465 47  ARG A NH1 
238  N  NH2 . ARG A 31  ? 0.8002 0.8729 0.7895 0.0065  -0.0076 -0.0445 47  ARG A NH2 
239  N  N   . LYS A 32  ? 0.8947 0.9912 0.8871 0.0198  -0.0334 -0.0418 48  LYS A N   
240  C  CA  . LYS A 32  ? 0.8780 0.9819 0.8824 0.0194  -0.0325 -0.0392 48  LYS A CA  
241  C  C   . LYS A 32  ? 0.8422 0.9467 0.8545 0.0163  -0.0263 -0.0382 48  LYS A C   
242  O  O   . LYS A 32  ? 0.9134 1.0149 0.9262 0.0128  -0.0249 -0.0402 48  LYS A O   
243  C  CB  . LYS A 32  ? 0.8880 0.9988 0.9014 0.0177  -0.0397 -0.0409 48  LYS A CB  
244  C  CG  . LYS A 32  ? 0.9248 1.0358 0.9442 0.0124  -0.0423 -0.0444 48  LYS A CG  
245  C  CD  . LYS A 32  ? 0.9664 1.0854 0.9974 0.0105  -0.0492 -0.0453 48  LYS A CD  
246  C  CE  . LYS A 32  ? 1.0434 1.1642 1.0852 0.0047  -0.0499 -0.0472 48  LYS A CE  
247  N  NZ  . LYS A 32  ? 1.0277 1.1476 1.0737 0.0026  -0.0418 -0.0453 48  LYS A NZ  
248  N  N   . LEU A 33  ? 0.6912 0.7990 0.7089 0.0179  -0.0225 -0.0349 49  LEU A N   
249  C  CA  . LEU A 33  ? 0.6473 0.7568 0.6733 0.0154  -0.0173 -0.0339 49  LEU A CA  
250  C  C   . LEU A 33  ? 0.6656 0.7791 0.7009 0.0109  -0.0194 -0.0360 49  LEU A C   
251  O  O   . LEU A 33  ? 0.6165 0.7351 0.6575 0.0100  -0.0249 -0.0370 49  LEU A O   
252  C  CB  . LEU A 33  ? 0.5593 0.6736 0.5917 0.0181  -0.0151 -0.0308 49  LEU A CB  
253  C  CG  . LEU A 33  ? 0.5904 0.7009 0.6164 0.0224  -0.0119 -0.0281 49  LEU A CG  
254  C  CD1 . LEU A 33  ? 0.5825 0.6982 0.6165 0.0245  -0.0102 -0.0256 49  LEU A CD1 
255  C  CD2 . LEU A 33  ? 0.5486 0.6522 0.5692 0.0215  -0.0064 -0.0280 49  LEU A CD2 
256  N  N   . GLY A 34  ? 0.5593 0.6705 0.5967 0.0079  -0.0150 -0.0363 50  GLY A N   
257  C  CA  . GLY A 34  ? 0.5722 0.6871 0.6192 0.0036  -0.0157 -0.0374 50  GLY A CA  
258  C  C   . GLY A 34  ? 0.4957 0.6191 0.5553 0.0037  -0.0150 -0.0351 50  GLY A C   
259  O  O   . GLY A 34  ? 0.5130 0.6393 0.5737 0.0071  -0.0136 -0.0328 50  GLY A O   
260  N  N   . ALA A 35  ? 0.5160 0.6437 0.5856 -0.0002 -0.0155 -0.0354 51  ALA A N   
261  C  CA  . ALA A 35  ? 0.5382 0.6750 0.6211 -0.0003 -0.0151 -0.0330 51  ALA A CA  
262  C  C   . ALA A 35  ? 0.4798 0.6176 0.5637 0.0025  -0.0084 -0.0302 51  ALA A C   
263  O  O   . ALA A 35  ? 0.5002 0.6436 0.5894 0.0054  -0.0082 -0.0281 51  ALA A O   
264  C  CB  . ALA A 35  ? 0.5509 0.6911 0.6443 -0.0051 -0.0157 -0.0334 51  ALA A CB  
265  N  N   . SER A 36  ? 0.5066 0.6388 0.5853 0.0019  -0.0030 -0.0303 52  SER A N   
266  C  CA  . SER A 36  ? 0.5038 0.6360 0.5826 0.0046  0.0029  -0.0282 52  SER A CA  
267  C  C   . SER A 36  ? 0.4795 0.6093 0.5517 0.0091  0.0030  -0.0275 52  SER A C   
268  O  O   . SER A 36  ? 0.4840 0.6175 0.5603 0.0122  0.0050  -0.0255 52  SER A O   
269  C  CB  . SER A 36  ? 0.5141 0.6402 0.5877 0.0030  0.0077  -0.0288 52  SER A CB  
270  O  OG  . SER A 36  ? 0.5814 0.7105 0.6624 -0.0005 0.0089  -0.0286 52  SER A OG  
271  N  N   . ALA A 37  ? 0.4567 0.5798 0.5186 0.0096  0.0013  -0.0289 53  ALA A N   
272  C  CA  . ALA A 37  ? 0.4848 0.6052 0.5406 0.0138  0.0016  -0.0277 53  ALA A CA  
273  C  C   . ALA A 37  ? 0.5277 0.6543 0.5883 0.0163  -0.0023 -0.0264 53  ALA A C   
274  O  O   . ALA A 37  ? 0.4844 0.6117 0.5450 0.0201  -0.0009 -0.0244 53  ALA A O   
275  C  CB  . ALA A 37  ? 0.5033 0.6161 0.5479 0.0139  0.0006  -0.0290 53  ALA A CB  
276  N  N   . LYS A 38  ? 0.4893 0.6205 0.5542 0.0144  -0.0077 -0.0275 54  LYS A N   
277  C  CA  . LYS A 38  ? 0.4868 0.6245 0.5569 0.0168  -0.0121 -0.0263 54  LYS A CA
[truncated: 299,714 more chars]
