# Supplementary material for: Unveiling the Catalytic Mechanism of a Processive Metalloaminopeptidase
Source: Biochemistry. 2023 Nov 4;62(22):3188–205. doi: 10.1021/acs.biochem.3c00420 (PMC10666288; doi:10.1021/acs.biochem.3c00420)
Supplement: Supplementary file 5 — bi3c00420_si_005.cif [file bi3c00420_si_005.cif]

# Converted by gemmi-mtz2cif 0.5.2
# from merged MTZ: 
#   title: From XDS file SCALED_SAD_SWEEP1.HKL, XDS run on 12-Dec-2021 from image
#   history #0: From XIA2 3.8.dev0, run on 12/12/2021 at 22:37:34
#   history #1: From FREERFLAG 12/12/2021 22:37:34 with fraction 0.050
#   history #2: From FREERFLAG 12/12/2021 22:37:33 with fraction 0.050
#   history #3: cctbx.french_wilson analysis
#   history #4: From AIMLESS, version 0.7.7, run on 12/12/2021 at 22:34:30
#   history #5: From SORTMTZ 12/12/2021 22:33:00  using keys: H K L M/ISYM BATCH
#   history #6: From XDS VERSION Feb 5, 2021  BUILT=20210323, run on 12/12/2021 at 22:31:54
#   history #7: From POINTLESS, version 1.12.12, run on 12/12/2021 at 22:31:47
data_mtz

_entry.id xxxx

_diffrn_radiation_wavelength.id 1
_diffrn_radiation_wavelength.wavelength 0.97951

_cell.entry_id xxxx
_cell.length_a    181.9500
_cell.length_b    181.9500
_cell.length_c     87.4300
_cell.angle_alpha  90.0000
_cell.angle_beta   90.0000
_cell.angle_gamma 120.0000

_symmetry.entry_id xxxx
_symmetry.space_group_name_H-M 'P 63 2 2'
_symmetry.Int_Tables_number 182

_reflns.entry_id xxxx
_reflns.pdbx_ordinal 1
_reflns.pdbx_diffrn_id 1
_reflns.pdbx_aniso_B_tensor_eigenvalue_1 1
_reflns.pdbx_aniso_B_tensor_eigenvector_1_ortho[1] 1
_reflns.pdbx_aniso_B_tensor_eigenvector_1_ortho[2] 0
_reflns.pdbx_aniso_B_tensor_eigenvector_1_ortho[3] 0
_reflns.pdbx_aniso_B_tensor_eigenvalue_2 1
_reflns.pdbx_aniso_B_tensor_eigenvector_2_ortho[1] 0
_reflns.pdbx_aniso_B_tensor_eigenvector_2_ortho[2] 1
_reflns.pdbx_aniso_B_tensor_eigenvector_2_ortho[3] 0
_reflns.pdbx_aniso_B_tensor_eigenvalue_3 1
_reflns.pdbx_aniso_B_tensor_eigenvector_3_ortho[1] 0
_reflns.pdbx_aniso_B_tensor_eigenvector_3_ortho[2] 0
_reflns.pdbx_aniso_B_tensor_eigenvector_3_ortho[3] 1

loop_
_refln.index_h                    # H              from dataset HKL_base
_refln.index_k                    # K              from dataset HKL_base
_refln.index_l                    # L              from dataset HKL_base
_refln.intensity_meas             # IMEAN          from dataset SAD
_refln.intensity_sigma            # SIGIMEAN       from dataset SAD
_refln.pdbx_I_plus                # I(+)           from dataset SAD
_refln.pdbx_I_plus_sigma          # SIGI(+)        from dataset SAD
_refln.pdbx_I_minus               # I(-)           from dataset SAD
_refln.pdbx_I_minus_sigma         # SIGI(-)        from dataset SAD
_refln.F_meas_au                  # F              from dataset SAD
_refln.F_meas_sigma_au            # SIGF           from dataset SAD
_refln.pdbx_F_plus                # F(+)           from dataset SAD
_refln.pdbx_F_plus_sigma          # SIGF(+)        from dataset SAD
_refln.pdbx_F_minus               # F(-)           from dataset SAD
_refln.pdbx_F_minus_sigma         # SIGF(-)        from dataset SAD
_refln.status                     # FreeR_flag     from dataset HKL_base
0 0 2 16063.6 731.952 16063.6 731.952 16063.6 731.952 123.713 2.9621 125.185 2.06848 ? ? o
0 0 3 0.0520528 0.327901 0.0520528 0.327901 0.0520528 0.327901 0.348868 0.221653 0.300023 0.188724 ? ? o
0 0 4 6323.27 407.543 6323.27 407.543 6323.27 407.543 77.7181 2.62875 78.5983 1.83549 ? ? o
0 0 5 -0.126889 0.456126 -0.126889 0.456126 -0.126889 0.456126 0.358186 0.239539 0.291282 0.196737 ? ? o
0 0 6 2031.99 92.822 2031.99 92.822 2031.99 92.822 44.8378 1.03634 44.9556 0.730433 ? ? o
0 0 7 0.89362 0.623217 0.89362 0.623217 0.89362 0.623217 0.780728 0.362609 0.822166 0.294165 ? ? o
0 0 8 61.625 3.11937 61.625 3.11937 61.625 3.11937 7.84098 0.199205 7.84557 0.140674 ? ? o
0 0 9 -0.689425 0.821496 -0.689425 0.821496 -0.689425 0.821496 0.412413 0.287779 0.319372 0.227562 ? ? o
0 0 10 4480.82 204.362 4480.82 204.362 4480.82 204.362 65.9577 1.55113 66.4463 1.08805 ? ? o
0 0 11 -1.36827 0.986702 -1.36827 0.986702 -1.36827 0.986702 0.398245 0.286586 0.299509 0.219236 ? ? o
0 0 12 1.62916 1.59106 1.62916 1.59106 1.62916 1.59106 1.0575 0.562494 1.05406 0.487325 ? ? o
0 0 13 0.0418697 1.22975 0.0418697 1.22975 0.0418697 1.22975 0.647261 0.418503 0.546994 0.353061 ? ? o
0 0 14 183.25 12.5928 183.25 12.5928 183.25 12.5928 13.4924 0.467939 13.5148 0.329878 ? ? o
0 0 15 0.823444 1.54917 0.823444 1.54917 0.823444 1.54917 0.863681 0.516359 0.789127 0.449935 ? ? o
0 0 16 34.162 2.67045 34.162 2.67045 34.162 2.67045 5.82944 0.22986 5.83716 0.16203 ? ? o
0 0 17 0.814284 1.77329 0.814284 1.77329 0.814284 1.77329 0.899703 0.545126 0.812322 0.473916 ? ? o
0 0 18 2878.11 131.727 2878.11 131.727 2878.11 131.727 53.2666 1.238 53.4548 0.871775 ? ? o
0 0 19 -0.852546 2.12075 -0.852546 2.12075 -0.852546 2.12075 0.744414 0.503358 0.597614 0.410243 ? ? o
0 0 20 13481.5 615.066 13481.5 615.066 13481.5 615.066 112.933 2.72672 114.496 1.90044 ? ? o
0 0 21 -3.71746 2.5779 -3.71746 2.5779 -3.71746 2.5779 0.636138 0.458599 0.477142 0.350048 ? ? o
0 0 22 12.1751 3.02662 12.1751 3.02662 12.1751 3.02662 3.39339 0.465367 3.44456 0.316818 ? ? o
0 0 23 -0.761121 3.0677 -0.761121 3.0677 -0.761121 3.0677 0.935229 0.624372 0.763618 0.514045 ? ? o
0 0 25 2.42481 3.94634 2.42481 3.94634 2.42481 3.94634 1.41613 0.834273 1.3148 0.730136 ? ? o
0 0 26 662.862 44.5215 662.862 44.5215 662.862 44.5215 25.5087 0.875008 25.627 0.615025 ? ? f
0 0 27 -7.18243 3.99951 -7.18243 3.99951 -7.18243 3.99951 0.736914 0.536229 0.546723 0.404753 ? ? o
0 0 28 126.483 8.10766 126.483 8.10766 126.483 8.10766 11.2054 0.362636 11.2258 0.255647 ? ? o
0 0 29 -3.20035 3.75754 -3.20035 3.75754 -3.20035 3.75754 0.870438 0.609678 0.676554 0.483083 ? ? o
0 0 30 56.8283 5.32106 56.8283 5.32106 56.8283 5.32106 7.48712 0.357201 7.51297 0.251039 ? ? o
0 0 31 -6.48283 3.33871 -6.48283 3.33871 -6.48283 3.33871 0.650604 0.476969 0.483283 0.358621 ? ? o
0 0 32 66.4157 5.52456 66.4157 5.52456 66.4157 5.52456 8.08884 0.342894 8.11922 0.241049 ? ? o
0 0 33 1.99574 3.32899 1.99574 3.32899 1.99574 3.32899 1.26082 0.755519 1.17481 0.663291 ? ? o
0 0 34 63.693 5.4668 63.693 5.4668 63.693 5.4668 7.90118 0.347478 7.94126 0.243909 ? ? o
0 0 35 0.523228 3.33863 0.523228 3.33863 0.523228 3.33863 1.06761 0.690038 0.928493 0.59221 ? ? f
0 0 36 -0.217959 3.95258 -0.217959 3.95258 -0.217959 3.95258 1.06922 0.712548 0.906712 0.602982 ? ? o
0 0 37 -3.0577 3.60564 -3.0577 3.60564 -3.0577 3.60564 0.826275 0.583788 0.64946 0.465841 ? ? o
0 0 38 29.3505 4.54919 29.3505 4.54919 29.3505 4.54919 5.24213 0.441091 5.33223 0.303892 ? ? o
0 0 39 -5.04838 3.4791 -5.04838 3.4791 -5.04838 3.4791 0.702748 0.508955 0.537123 0.395364 ? ? o
0 0 40 15.075 3.91418 15.075 3.91418 15.075 3.91418 3.57254 0.598328 3.74234 0.378677 ? ? o
0 0 41 4.6969 3.5825 4.6969 3.5825 4.6969 3.5825 1.55554 0.839269 1.68977 0.731776 ? ? o
0 0 42 18.7405 4.12461 18.7405 4.12461 18.7405 4.12461 3.99131 0.538505 4.16951 0.355702 ? ? o
0 0 43 -1.69239 3.38746 -1.69239 3.38746 -1.69239 3.38746 0.802774 0.566879 0.665875 0.471683 ? ? o
0 0 44 -0.596905 3.2881 -0.596905 3.2881 -0.596905 3.2881 0.834117 0.580257 0.719713 0.499318 ? ? o
0 0 45 0.0705683 3.10416 0.0705683 3.10416 0.0705683 3.10416 0.826941 0.574286 0.740575 0.50491 ? ? o
0 0 46 0.237995 4.55879 0.237995 4.55879 0.237995 4.55879 0.850713 0.612831 0.793303 0.55824 ? ? o
0 0 47 1.99445 5.7353 1.99445 5.7353 1.99445 5.7353 0.83364 0.612438 0.835205 0.596467 ? ? o
1 0 2 2116.35 43.312 2116.35 43.312 2116.35 43.312 45.9687 0.471214 45.9858 0.333036 ? ? o
1 0 3 135.299 2.66576 135.299 2.66576 135.299 2.66576 11.6297 0.114635 11.6307 0.081043 ? ? o
1 0 4 184.355 3.71385 184.355 3.71385 184.355 3.71385 13.5749 0.136823 13.5763 0.0967272 ? ? o
1 0 5 80.0791 1.7054 80.0791 1.7054 80.0791 1.7054 8.94686 0.0953318 8.94777 0.0673943 ? ? o
1 0 6 343.551 6.59119 343.551 6.59119 343.551 6.59119 18.5301 0.177888 18.5326 0.125756 ? ? o
1 0 7 106.647 2.08004 106.647 2.08004 106.647 2.08004 10.325 0.10075 10.326 0.0712265 ? ? o
1 0 8 9.42013 0.388926 9.42013 0.388926 9.42013 0.388926 3.06719 0.0634623 3.06821 0.044838 ? ? o
1 0 9 220.26 4.20504 220.26 4.20504 220.26 4.20504 14.8375 0.141733 14.8393 0.100197 ? ? o
1 0 10 121.242 2.39686 121.242 2.39686 121.242 2.39686 11.0086 0.108887 11.0098 0.0769781 ? ? o
1 0 11 75.438 1.70285 75.438 1.70285 75.438 1.70285 8.68332 0.0980808 8.68441 0.0693349 ? ? o
1 0 12 21.2086 0.984398 21.2086 0.984398 21.2086 0.984398 4.6012 0.107103 4.60325 0.075653 ? ? o
1 0 13 22.0331 0.759236 22.0331 0.759236 22.0331 0.759236 4.69164 0.0809681 4.69279 0.0572198 ? ? o
1 0 14 55.0583 1.8997 55.0583 1.8997 55.0583 1.8997 7.41596 0.128168 7.41805 0.0905724 ? ? o
1 0 15 329.246 6.33812 329.246 6.33812 329.246 6.33812 18.1391 0.174745 18.1421 0.12353 ? ? o
1 0 16 0.69794 0.672047 0.69794 0.672047 0.69794 0.672047 0.692239 0.366301 0.691355 0.316877 ? ? o
1 0 17 362.353 6.9928 362.353 6.9928 362.353 6.9928 19.0295 0.183774 19.0325 0.129914 ? ? o
1 0 18 227.121 4.55173 227.121 4.55173 227.121 4.55173 15.0668 0.151085 15.0687 0.106808 ? ? o
1 0 19 113.793 2.64548 113.793 2.64548 113.793 2.64548 10.6646 0.124069 10.666 0.0877053 ? ? o
1 0 20 794.965 15.1034 794.965 15.1034 794.965 15.1034 28.1838 0.267999 28.1894 0.189447 ? ? o
1 0 21 649.562 12.4122 649.562 12.4122 649.562 12.4122 25.4767 0.24365 25.4815 0.172236 ? ? o
1 0 22 1.27147 1.1439 1.27147 1.1439 1.27147 1.1439 0.92944 0.481659 0.939519 0.413709 ? ? o
1 0 23 11.0378 1.32866 11.0378 1.32866 11.0378 1.32866 3.30302 0.202882 3.3128 0.142398 ? ? o
1 0 24 2.30549 2.1367 2.30549 2.1367 2.30549 2.1367 1.25205 0.655753 1.25947 0.565421 ? ? o
1 0 25 825.544 15.8199 825.544 15.8199 825.544 15.8199 28.7118 0.275552 28.722 0.194755 ? ? o
1 0 26 145.155 4.95812 145.155 4.95812 145.155 4.95812 12.0376 0.206079 12.0428 0.145609 ? ? o
1 0 27 186.686 4.30752 186.686 4.30752 186.686 4.30752 13.6562 0.157761 13.6597 0.111508 ? ? o
1 0 28 61.8119 2.25241 61.8119 2.25241 61.8119 2.25241 7.85553 0.143472 7.85878 0.10137 ? ? o
1 0 29 145.637 3.62097 145.637 3.62097 145.637 3.62097 12.0595 0.150182 12.0637 0.106138 ? ? o
1 0 30 22.2387 1.72044 22.2387 1.72044 22.2387 1.72044 4.70074 0.183633 4.70831 0.129411 ? ? o
1 0 31 22.8149 1.67614 22.8149 1.67614 22.8149 1.67614 4.76164 0.176556 4.7691 0.124451 ? ? o
1 0 32 4.28119 1.40291 4.28119 1.40291 4.28119 1.40291 1.94233 0.41071 2.0171 0.25507 ? ? o
1 0 33 16.319 1.55274 16.319 1.55274 16.319 1.55274 4.01811 0.194253 4.029 0.136613 ? ? o
1 0 34 3.85438 1.36451 3.85438 1.36451 3.85438 1.36451 1.8124 0.434328 1.90106 0.269202 ? ? o
1 0 35 10.0818 1.51066 10.0818 1.51066 10.0818 1.51066 3.13354 0.24447 3.15482 0.170433 ? ? o
1 0 36 2.20469 1.62214 2.20469 1.62214 2.20469 1.62214 1.18821 0.581527 1.25332 0.48429 ? ? o
1 0 37 18.7227 1.80636 18.7227 1.80636 18.7227 1.80636 4.29275 0.211568 4.30999 0.148578 ? ? o
1 0 38 -2.68705 1.40723 -2.68705 1.40723 -2.68705 1.40723 0.422538 0.309746 0.314736 0.233558 ? ? o
1 0 39 22.2699 1.67678 22.2699 1.67678 22.2699 1.67678 4.68715 0.179467 4.70317 0.126255 ? ? o
1 0 40 0.0981261 1.41309 0.0981261 1.41309 0.0981261 1.41309 0.676517 0.441664 0.580445 0.375977 ? ? o
1 0 41 0.40281 1.47173 0.40281 1.47173 0.40281 1.47173 0.732617 0.467425 0.649152 0.404979 ? ? o
1 0 42 2.19646 1.46463 2.19646 1.46463 2.19646 1.46463 1.14943 0.553819 1.24934 0.452754 ? ? o
1 0 43 1.34148 1.41639 1.34148 1.41639 1.34148 1.41639 0.891337 0.510384 0.897195 0.453835 ? ? o
1 0 44 -1.47145 1.34016 -1.47145 1.34016 -1.47145 1.34016 0.468243 0.336283 0.364921 0.26457 ? ? o
1 0 45 2.56031 1.31709 2.56031 1.31709 2.56031 1.31709 1.22755 0.527209 1.40013 0.385163 ? ? o
1 0 46 1.81126 1.8773 1.81126 1.8773 1.81126 1.8773 0.893861 0.550899 0.935629 0.509119 ? ? o
1 0 47 0.274889 2.28096 0.274889 2.28096 0.274889 2.28096 0.682422 0.477136 0.629193 0.430166 ? ? o
1 1 3 0.579634 0.120532 0.579634 0.120532 0.579634 0.120532 0.747836 0.0829115 0.754894 0.0572065 ? ? o
1 1 4 17.3454 0.529751 17.3454 0.529751 17.3454 0.529751 4.16326 0.0636556 4.16402 0.0449912 ? ? o
1 1 5 227.571 4.58588 227.571 4.58588 227.571 4.58588 15.0818 0.152068 15.0836 0.107503 ? ? o
1 1 6 0.254286 0.234452 0.254286 0.234452 0.254286 0.234452 0.416701 0.217506 0.419269 0.187295 ? ? o
1 1 7 34.3863 0.800782 34.3863 0.800782 34.3863 0.800782 5.86266 0.068316 5.86332 0.0482939 ? ? o
1 1 8 509.14 9.5602 509.14 9.5602 509.14 9.5602 22.5559 0.211965 22.56 0.14984 ? ? o
1 1 9 304.014 5.75917 304.014 5.75917 304.014 5.75917 17.431 0.165233 17.4335 0.116809 ? ? o
1 1 10 380.579 7.19848 380.579 7.19848 380.579 7.19848 19.5019 0.184596 19.5051 0.130494 ? ? o
1 1 11 114.708 2.29662 114.708 2.29662 114.708 2.29662 10.7078 0.107264 10.709 0.0758304 ? ? o
1 1 12 266.381 7.22322 266.381 7.22322 266.381 7.22322 16.3115 0.221508 16.3163 0.15655 ? ? o
1 1 13 18.7505 0.731745 18.7505 0.731745 18.7505 0.731745 4.32749 0.0846192 4.32884 0.0597903 ? ? o
1 1 14 79.4142 2.40074 79.4142 2.40074 79.4142 2.40074 8.90729 0.134832 8.90938 0.0952938 ? ? o
1 1 15 103.431 2.22018 103.431 2.22018 103.431 2.22018 10.1676 0.109208 10.1689 0.0772018 ? ? o
1 1 16 9.04507 0.742707 9.04507 0.742707 9.04507 0.742707 2.99953 0.124289 3.00354 0.0875943 ? ? f
1 1 17 101.231 2.24814 101.231 2.24814 101.231 2.24814 10.0589 0.11178 10.0601 0.0790198 ? ? o
1 1 18 320.52 6.25634 320.52 6.25634 320.52 6.25634 17.8983 0.174813 17.9006 0.123581 ? ? o
1 1 19 516.214 9.89898 516.214 9.89898 516.214 9.89898 22.7133 0.217957 22.7168 0.154079 ? ? o
1 1 20 6.38041 1.04393 6.38041 1.04393 6.38041 1.04393 2.49881 0.212417 2.51273 0.148062 ? ? o
1 1 21 14.968 1.15282 14.968 1.15282 14.968 1.15282 3.85979 0.14985 3.86434 0.105652 ? ? o
1 1 22 12.7614 1.23786 12.7614 1.23786 12.7614 1.23786 3.55892 0.174872 3.56567 0.123072 ? ? o
1 1 23 26.3877 1.50135 26.3877 1.50135 26.3877 1.50135 5.13002 0.146601 5.13346 0.103496 ? ? o
1 1 24 37.7496 2.44197 37.7496 2.44197 37.7496 2.44197 6.1328 0.19957 6.13845 0.140816 ? ? o
1 1 25 105.284 2.86952 105.284 2.86952 105.284 2.86952 10.2564 0.139948 10.2586 0.0989159 ? ? o
1 1 26 395.264 10.8202 395.264 10.8202 395.264 10.8202 19.8609 0.272514 19.871 0.192557 ? ? o
1 1 27 47.2008 2.06557 47.2008 2.06557 47.2008 2.06557 6.86331 0.150643 6.8668 0.106408 ? ? o
1 1 28 155.7 3.78007 155.7 3.78007 155.7 3.78007 12.4706 0.15161 12.4743 0.107155 ? ? o
1 1 29 0.901952 1.49531 0.901952 1.49531 0.901952 1.49531 0.867851 0.512504 0.804053 0.448248 ? ? o
1 1 30 131.938 3.39474 131.938 3.39474 131.938 3.39474 11.4766 0.147953 11.4815 0.104554 ? ? o
1 1 31 -2.04929 1.36979 -2.04929 1.36979 -2.04929 1.36979 0.456949 0.330068 0.342543 0.251654 ? ? o
1 1 32 1.31342 1.36531 1.31342 1.36531 1.31342 1.36531 0.947307 0.516083 0.936637 0.449818 ? ? o
1 1 33 39.7833 1.85877 39.7833 1.85877 39.7833 1.85877 6.29527 0.147816 6.30136 0.104355 ? ? o
1 1 34 -0.436312 1.32033 -0.436312 1.32033 -0.436312 1.32033 0.593404 0.399947 0.481779 0.328775 ? ? o
1 1 35 3.22679 1.50325 3.22679 1.50325 3.22679 1.50325 1.55225 0.53781 1.68124 0.360218 ? ? o
1 1 36 10.9258 1.75552 10.9258 1.75552 10.9258 1.75552 3.25002 0.274588 3.27831 0.190806 ? ? o
1 1 37 4.40654 1.63301 4.40654 1.63301 4.40654 1.63301 1.90014 0.498436 2.01669 0.307817 ? ? o
1 1 38 5.99419 1.49938 5.99419 1.49938 5.99419 1.49938 2.34878 0.340103 2.40286 0.22516 ? ? o
1 1 39 3.06654 1.46571 3.06654 1.46571 3.06654 1.46571 1.4779 0.539781 1.61751 0.36819 ? ? o
1 1 40 8.12033 1.50947 8.12033 1.50947 8.12033 1.50947 2.77456 0.278451 2.81327 0.191745 ? ? o
1 1 41 2.03508 1.46636 2.03508 1.46636 2.03508 1.46636 1.11231 0.551488 1.18855 0.460735 ? ? o
1 1 42 -0.105844 1.45157 -0.105844 1.45157 -0.105844 1.45157 0.646393 0.431027 0.546607 0.363978 ? ? o
1 1 43 1.46289 1.41177 1.46289 1.41177 1.46289 1.41177 0.921261 0.516186 0.942325 0.456875 ? ? o
1 1 44 2.383 1.35803 2.383 1.35803 2.383 1.35803 1.18336 0.536044 1.32927 0.41342 ? ? o
1 1 45 -1.3374 1.3155 -1.3374 1.3155 -1.3374 1.3155 0.466044 0.334357 0.366443 0.265327 ? ? o
1 1 46 2.86988 1.85544 2.86988 1.85544 2.86988 1.85544 1.10979 0.60248 1.2889 0.522373 ? ? o
1 1 47 3.15167 2.61727 3.15167 2.61727 3.15167 2.61727 0.954948 0.615036 1.09228 0.599194 ? ? o
2 0 2 1048.12 21.3785 1048.12 21.3785 1048.12 21.3785 32.3599 0.330402 32.3671 0.23355 ? ? o
2 0 3 254.179 4.97311 254.179 4.97311 254.179 4.97311 15.9397 0.156032 15.9413 0.110308 ? ? o
2 0 4 184.346 3.63427 184.346 3.63427 184.346 3.63427 13.5746 0.133892 13.576 0.0946558 ? ? o
2 0 5 0.65745 0.19853 0.65745 0.19853 0.65745 0.19853 0.774657 0.142578 0.795582 0.0909279 ? ? o
2 0 6 479.352 9.17393 479.352 9.17393 479.352 9.17393 21.887 0.209619 21.8905 0.148183 ? ? o
2 0 7 173.952 3.63211 173.952 3.63211 173.952 3.63211 13.1857 0.137763 13.1874 0.0973885 ? ? o
2 0 8 1393.09 25.9941 1393.09 25.9941 1393.09 25.9941 37.2957 0.348556 37.3097 0.246349 ? ? o
2 0 9 65.8361 1.37183 65.8361 1.37183 65.8361 1.37183 8.1123 0.0845732 8.11312 0.0597889 ? ? o
2 0 10 79.7479 1.84754 79.7479 1.84754 79.7479 1.84754 8.9278 0.103503 8.92898 0.0731666 ? ? o
2 0 11 7.97531 0.481643 7.97531 0.481643 7.97531 0.481643 2.82004 0.0855747 2.82206 0.0604037 ? ? o
2 0 12 112.959 3.22989 112.959 3.22989 112.959 3.22989 10.6233 0.152089 10.6258 0.107493 ? ? o
2 0 13 46.7559 1.15771 46.7559 1.15771 46.7559 1.15771 6.83592 0.0847076 6.83687 0.0598786 ? ? o
2 0 14 3.20343 0.776942 3.20343 0.776942 3.20343 0.776942 1.74446 0.23182 1.76859 0.158229 ? ? o
2 0 15 0.900759 0.625014 0.900759 0.625014 0.900759 0.625014 0.783997 0.363185 0.826199 0.294125 ? ? o
2 0 16 109.475 2.35546 109.475 2.35546 109.475 2.35546 10.4604 0.112619 10.4617 0.0796132 ? ? o
2 0 17 1.41607 0.734598 1.41607 0.734598 1.41607 0.734598 1.02365 0.385222 1.10174 0.272631 ? ? o
2 0 18 420.348 8.09528 420.348 8.09528 420.348 8.09528 20.4962 0.197523 20.4993 0.139635 ? ? o
2 0 19 65.5128 1.98366 65.5128 1.98366 65.5128 1.98366 8.09077 0.122651 8.09238 0.0866878 ? ? o
2 0 20 19.7278 1.14872 19.7278 1.14872 19.7278 1.14872 4.43564 0.129739 4.43863 0.0915881 ? ? o
2 0 21 661.685 12.6407 661.685 12.6407 661.685 12.6407 25.7132 0.245853 25.7182 0.173793 ? ? o
2 0 22 118.153 2.79521 118.153 2.79521 118.153 2.79521 10.8666 0.128655 10.8682 0.0909451 ? ? o
2 0 23 15.1059 1.37771 15.1059 1.37771 15.1059 1.37771 3.87364 0.178698 3.88018 0.125834 ? ? o
2 0 24 19.7947 2.07414 19.7947 2.07414 19.7947 2.07414 4.42886 0.235686 4.43909 0.16572 ? ? o
2 0 25 75.9818 2.43226 75.9818 2.43226 75.9818 2.43226 8.7121 0.139672 8.71443 0.0987077 ? ? o
2 0 26 18.9279 2.24878 18.9279 2.24878 18.9279 2.24878 4.324 0.262244 4.33747 0.184055 ? ? o
2 0 27 20.2288 1.72404 20.2288 1.72404 20.2288 1.72404 4.48306 0.193099 4.4904 0.136025 ? ? o
2 0 28 7.15219 1.61401 7.15219 1.61401 7.15219 1.61401 2.61334 0.319598 2.64546 0.219166 ? ? o
2 0 29 3.21164 1.48791 3.21164 1.48791 3.21164 1.48791 1.57154 0.530627 1.68882 0.353739 ? ? o
2 0 30 46.0248 2.01254 46.0248 2.01254 46.0248 2.01254 6.77515 0.148685 6.77966 0.105009 ? ? o
2 0 31 1.99815 1.37029 1.99815 1.37029 1.99815 1.37029 1.15869 0.537707 1.22704 0.4349 ? ? o
2 0 32 0.700966 1.36513 0.700966 1.36513 0.700966 1.36513 0.798296 0.48114 0.728713 0.41987 ? ? o
2 0 33 8.1478 1.4197 8.1478 1.4197 8.1478 1.4197 2.81062 0.25753 2.83318 0.178797 ? ? o
2 0 34 0.246017 1.32361 0.246017 1.32361 0.246017 1.32361 0.69788 0.444315 0.604882 0.379969 ? ? o
2 0 35 -1.74044 1.46985 -1.74044 1.46985 -1.74044 1.46985 0.502555 0.358945 0.383423 0.277792 ? ? o
2 0 36 2.98142 1.6381 2.98142 1.6381 2.98142 1.6381 1.43018 0.584409 1.55822 0.430336 ? ? o
2 0 37 0.922747 1.48625 0.922747 1.48625 0.922747 1.48625 0.852576 0.507545 0.796638 0.445764 ? ? o
2 0 38 9.78664 1.54266 9.78664 1.54266 9.78664 1.54266 3.07316 0.255029 3.10143 0.177181 ? ? o
2 0 39 -0.0908443 1.4592 -0.0908443 1.4592 -0.0908443 1.4592 0.662448 0.438763 0.557928 0.369315 ? ? o
2 0 40 4.3574 1.46924 4.3574 1.46924 4.3574 1.46924 1.90724 0.443415 2.01341 0.268659 ? ? o
2 0 41 1.54247 1.50097 1.54247 1.50097 1.54247 1.50097 0.974003 0.537682 0.986522 0.47187 ? ? o
2 0 42 0.691411 1.45626 0.691411 1.45626 0.691411 1.45626 0.772886 0.480827 0.710946 0.422812 ? ? o
2 0 43 -0.0423695 1.40119 -0.0423695 1.40119 -0.0423695 1.40119 0.634349 0.423118 0.541579 0.359781 ? ? o
2 0 44 4.27666 1.36338 4.27666 1.36338 4.27666 1.36338 1.85352 0.422744 1.97819 0.252955 ? ? o
2 0 45 0.591964 1.34907 0.591964 1.34907 0.591964 1.34907 0.697725 0.44629 0.64536 0.395193 ? ? o
2 0 46 0.870499 1.88844 0.870499 1.88844 0.870499 1.88844 0.757645 0.500803 0.719351 0.452656 ? ? o
2 0 47 0.389696 2.37812 0.389696 2.37812 0.389696 2.37812 0.69567 0.486625 0.64738 0.441581 ? ? o
2 1 2 128.541 1.97436 130.261 2.75023 126.713 2.83609 11.3371 0.0870751 11.4123 0.120495 11.2557 0.125985 o
2 1 3 219.271 2.91238 217.956 4.0939 220.618 4.14403 14.807 0.0983447 14.7617 0.138666 14.8516 0.139515 o
2 1 4 551.569 7.29662 555.246 10.3765 547.972 10.2624 23.4817 0.155368 23.5558 0.220254 23.4011 0.219271 o
2 1 5 234.665 3.23091 234.139 4.51092 235.219 4.6298 15.3175 0.105465 15.299 0.147426 15.3341 0.150964 o
2 1 6 613.974 8.38868 614.277 12.2817 613.71 11.4851 24.7723 0.169316 24.7711 0.247904 24.7613 0.231916 o
2 1 7 250.101 3.45522 252.291 4.87271 247.886 4.90024 15.8128 0.109254 15.88 0.153423 15.7407 0.155655 o
2 1 8 240.011 3.32806 238.299 4.6238 241.85 4.79397 15.4904 0.107423 15.4333 0.1498 15.5476 0.154171 o
2 1 9 3.63769 0.26208 3.17446 0.365911 4.12566 0.375551 1.90717 0.068709 1.78149 0.102698 2.03097 0.0924558 o
2 1 10 141.652 1.96245 141.901 2.77894 141.404 2.77171 11.9008 0.0824502 11.9103 0.116661 11.8894 0.116562 o
2 1 11 74.9652 1.13075 74.994 1.61588 74.9375 1.58286 8.65778 0.0653023 8.65896 0.093307 8.65574 0.0914342 f
2 1 12 67.0679 1.36688 66.5384 1.92158 67.6103 1.94475 8.18875 0.0834608 8.15562 0.117807 8.22103 0.118279 o
2 1 13 107.4 1.66225 107.094 2.36961 107.696 2.33238 10.3625 0.0802052 10.3468 0.114509 10.3759 0.112395 o
2 1 14 113.643 2.09 113.035 2.98944 114.224 2.92309 10.6589 0.0980399 10.6289 0.140628 10.6848 0.136787 o
2 1 15 40.6192 0.806553 40.6458 1.14234 40.5928 1.13894 6.373 0.0632789 6.37475 0.089599 6.37059 0.0893904 o
2 1 16 49.8697 0.937193 50.0097 1.32674 49.7302 1.32405 7.06147 0.0663596 7.071 0.0938153 7.05121 0.0938882 o
2 1 17 37.2934 0.832195 37.417 1.18204 37.1719 1.17183 6.10654 0.0681397 6.11634 0.0966296 6.09628 0.0961101 o
2 1 18 280.632 3.90734 278.198 5.48201 283.146 5.57069 16.7502 0.116636 16.6755 0.164373 16.8231 0.165567 o
2 1 19 153.858 2.31692 151.504 3.23978 156.321 3.31474 12.4031 0.0934005 12.3071 0.131622 12.5012 0.132577 o
2 1 20 430.098 5.89341 428.085 8.29894 432.146 8.37059 20.7357 0.142108 20.6838 0.200614 20.7817 0.201394 o
2 1 21 74.9684 1.41684 76.4145 2.02836 73.5905 1.97996 8.65794 0.0818233 8.74052 0.116032 8.57751 0.115416 o
2 1 22 42.9759 1.12221 42.1052 1.57555 43.8724 1.59879 6.55511 0.0855979 6.48787 0.121423 6.62264 0.120706 o
2 1 23 170.709 2.68641 169.763 3.78182 171.672 3.81675 13.064 0.102817 13.0263 0.145161 13.0993 0.145685 o
2 1 24 90.1679 2.26778 91.062 3.22936 89.2979 3.18533 9.49394 0.119433 9.53911 0.16927 9.44629 0.168602 o
2 1 25 129.089 2.38103 128.94 3.43245 129.227 3.30569 11.3598 0.104801 11.3512 0.151194 11.3641 0.145444 o
2 1 26 82.7733 2.34636 83.6609 3.38412 81.9516 3.25609 9.09493 0.128993 9.14024 0.185122 9.04673 0.179959 o
2 1 27 36.0976 1.36385 36.0572 1.92691 36.1381 1.93065 6.0061 0.113539 6.00073 0.160556 6.00746 0.160687 o
2 1 28 119.891 2.24201 118.187 3.1493 121.643 3.1925 10.9458 0.102414 10.8639 0.144944 11.0216 0.144829 o
2 1 29 34.4032 1.27497 35.1965 1.80931 33.6207 1.79691 5.86246 0.10874 5.92674 0.15264 5.79236 0.15511 o
2 1 30 29.164 1.23446 31.1389 1.76015 27.2522 1.73177 5.39646 0.114376 5.57253 0.15793 5.21241 0.16612 o
2 1 31 4.5527 1.00392 4.2592 1.42123 4.84498 1.41827 2.12553 0.236157 2.01509 0.36616 2.18526 0.32451 o
2 1 32 7.37745 0.993029 7.97682 1.41536 6.79637 1.3936 2.70853 0.183315 2.80931 0.251906 2.59121 0.268909 o
2 1 33 23.0665 1.13246 23.3576 1.60398 22.7772 1.5991 4.79599 0.118063 4.81952 0.166404 4.75901 0.168008 o
2 1 34 11.3578 1.0134 12.16 1.44389 10.5791 1.42267 3.36085 0.150766 3.46889 0.20812 3.23357 0.219984 o
2 1 35 2.88288 1.08084 2.90948 1.52259 2.85586 1.53455 1.64137 0.340644 1.63054 0.451685 1.61619 0.455341 o
2 1 36 1.82992 1.16062 0.125959 1.63222 3.57265 1.65068 1.30892 0.403526 1.03204 0.442249 1.78944 0.459021 o
2 1 37 3.89907 1.11787 4.51334 1.57596 3.27701 1.58592 1.94308 0.287655 2.03054 0.402371 1.71033 0.455401 o
2 1 38 -0.928869 1.02746 -0.0610894 1.46617 -1.76626 1.44027 0.660666 0.309541 0.942879 0.411742 0.728955 0.348973 o
2 1 39 0.123859 1.01922 0.89487 1.44238 -0.645043 1.44041 0.824465 0.351259 1.09703 0.437527 0.846516 0.385387 f
2 1 40 1.87833 1.02377 1.85503 1.44555 1.90177 1.45011 1.29177 0.374528 1.30037 0.452532 1.31233 0.453576 o
2 1 41 0.0358226 1.03623 0.55661 1.46342 -0.487867 1.46749 0.804021 0.348588 1.01968 0.427009 0.86239 0.391644 o
2 1 42 1.07118 1.03334 1.18118 1.46175 0.961303 1.46097 1.02984 0.380114 1.12133 0.442575 1.07755 0.436039 o
2 1 43 0.838414 1.00274 -0.0554286 1.41216 1.74742 1.42409 0.943604 0.368088 0.873598 0.391214 1.20777 0.446144 o
2 1 44 -1.22121 0.932073 -1.19393 1.32656 -1.24782 1.3099 0.559669 0.270788 0.700203 0.335138 0.689963 0.330907 o
2 1 45 -2.0813 0.979932 -1.69223 1.3805 -2.47643 1.39123 0.497562 0.247746 0.656701 0.320488 0.605312 0.300533 o
2 1 46 -0.330884 1.31576 -1.37497 1.85843 0.718454 1.8631 0.736653 0.34611 0.754842 0.36912 0.930062 0.428941 o
2 1 47 0.274313 1.84337 0.906165 2.6987 -0.278343 2.52391 0.814757 0.391191 0.901816 0.441884 0.833081 0.411698 o
2 2 0 55.298 3.64824 55.298 3.64824 55.298 3.64824 7.4228 0.246361 7.42953 0.173826 ? ? o
2 2 1 26.0221 0.777046 26.0221 0.777046 26.0221 0.777046 5.0994 0.0762284 5.10029 0.0538785 ? ? o
2 2 2 1039.5 20.2658 1039.5 20.2658 1039.5 20.2658 32.228 0.31448 32.2345 0.222303 ? ? o
2 2 3 368.765 7.20292 368.765 7.20292 368.765 7.20292 19.1986 0.18763 19.2009 0.132644 ? ? o
2 2 4 805.942 15.3651 805.942 15.3651 805.942 15.3651 28.3781 0.270776 28.3835 0.191411 ? ? o
2 2 5 73.5399 1.44034 73.5399 1.44034 73.5399 1.44034 8.57407 0.0840121 8.5748 0.059394 ? ? o
2 2 6 1844.66 35.8998 1844.66 35.8998 1844.66 35.8998 42.9104 0.418401 42.9296 0.29569 ? ? o
2 2 7 2335.51 45.445 2335.51 45.445 2335.51 45.445 48.2685 0.470853 48.2973 0.332708 ? ? o
2 2 8 31.0157 0.803977 31.0157 0.803977 31.0157 0.803977 5.56761 0.0722286 5.56839 0.0510565 ? ? o
2 2 9 1522.3 28.4141 1522.3 28.4141 1522.3 28.4141 38.9824 0.36452 38.9994 0.257617 ? ? o
2 2 10 342.229 6.77108 342.229 6.77108 342.229 6.77108 18.493 0.183111 18.4962 0.129443 ? ? o
2 2 11 21.6709 0.720809 21.6709 0.720809 21.6709 0.720809 4.65309 0.0775034 4.65414 0.0547736 ? ? o
2 2 12 850.44 18.4265 850.44 18.4265 850.44 18.4265 29.138 0.316277 29.1501 0.223519 ? ? o
2 2 13 42.3889 1.22406 42.3889 1.22406 42.3889 1.22406 6.50824 0.0940835 6.50946 0.066499 ? ? o
2 2 14 86.1775 2.18043 86.1775 2.18043 86.1775 2.18043 9.28007 0.117521 9.28163 0.0830713 ? ? o
2 2 15 369.929 7.09188 369.929 7.09188 369.929 7.09188 19.2267 0.184466 19.2301 0.130401 ? ? o
2 2 16 2.39895 0.676219 2.39895 0.676219 2.39895 0.676219 1.49061 0.247363 1.52361 0.161032 ? ? o
2 2 17 0.268947 0.717192 0.268947 0.717192 0.268947 0.717192 0.555402 0.341392 0.494606 0.295556 ? ? o
2 2 18 32.8653 1.22215 32.8653 1.22215 32.8653 1.22215 5.72958 0.106736 5.7312 0.0754229 ? ? o
2 2 19 266.686 5.30819 266.686 5.30819 266.686 5.30819 16.3265 0.1626 16.3285 0.114948 ? ? o
2 2 20 149.438 3.22821 149.438 3.22821 149.438 3.22821 12.2215 0.132105 12.223 0.0933891 ? ? o
2 2 21 429.927 8.36453 429.927 8.36453 429.927 8.36453 20.7281 0.201811 20.7314 0.142664 ? ? o
2 2 22 96.0982 2.41395 96.0982 2.41395 96.0982 2.41395 9.79988 0.123206 9.80143 0.0870906 ? ? o
2 2 23 127.301 3.04854 127.301 3.04854 127.301 3.04854 11.2792 0.135184 11.281 0.0955587 ? ? o
2 2 24 13.3492 1.89658 13.3492 1.89658 13.3492 1.89658 3.62327 0.264979 3.63875 0.185376 ? ? o
2 2 25 39.8377 1.93282 39.8377 1.93282 39.8377 1.93282 6.30498 0.153483 6.30835 0.108398 ? ? o
2 2 26 46.7498 2.40882 46.7498 2.40882 46.7498 2.40882 6.82837 0.176651 6.83287 0.124733 ? ? o
2 2 27 -1.31886 1.53841 -1.31886 1.53841 -1.31886 1.53841 0.560516 0.391887 0.434136 0.309792 ? ? o
2 2 28 1.51666 1.5032 1.51666 1.5032 1.51666 1.5032 1.01877 0.545388 1.01369 0.473406 ? ? o
2 2 29 60.4749 2.17095 60.4749 2.17095 60.4749 2.17095 7.76952 0.139811 7.77304 0.0987806 ? ? o
2 2 30 58.1907 2.15906 58.1907 2.15906 58.1907 2.15906 7.62008 0.14178 7.62419 0.10016 ? ? o
2 2 31 54.2565 2.06743 54.2565 2.06743 54.2565 2.06743 7.35684 0.140626 7.36137 0.0993355 ? ? o
2 2 32 8.63237 1.40831 8.63237 1.40831 8.63237 1.40831 2.89983 0.246947 2.91941 0.171917 ? ? o
2 2 33 7.84043 1.39463 7.84043 1.39463 7.84043 1.39463 2.75549 0.258279 2.77848 0.179172 ? ? o
2 2 34 11.5575 1.41401 11.5575 1.41401 11.5575 1.41401 3.37083 0.211655 3.38543 0.148318 ? ? o
2 2 35 0.340644 1.57199 0.340644 1.57199 0.340644 1.57199 0.763789 0.485294 0.665989 0.416676 ? ? o
2 2 36 -0.431991 1.61365 -0.431991 1.61365 -0.431991 1.61365 0.661706 0.444802 0.542365 0.367644 ? ? o
2 2 37 -1.24036 1.50506 -1.24036 1.50506 -1.24036 1.50506 0.549819 0.385322 0.429527 0.306484 ? ? o
2 2 38 0.154649 1.47058 0.154649 1.47058 0.154649 1.47058 0.703951 0.456027 0.605674 0.38925 ? ? o
2 2 39 4.58539 1.48921 4.58539 1.48921 4.58539 1.48921 1.97829 0.429849 2.07358 0.263474 ? ? o
2 2 40 0.512046 1.43077 0.512046 1.43077 0.512046 1.43077 0.748328 0.469968 0.670913 0.40898 ? ? o
2 2 41 0.177697 1.46645 0.177697 1.46645 0.177697 1.46645 0.695699 0.452464 0.602467 0.387711 ? ? o
2 2 42 1.93784 1.46403 1.93784 1.46403 1.93784 1.46403 1.07005 0.547025 1.13894 0.464441 ? ? o
2 2 43 3.94479 1.43812 3.94479 1.43812 3.94479 1.43812 1.73677 0.479379 1.88186 0.290998 ? ? o
2 2 44 1.95415 1.34081 1.95415 1.34081 1.95415 1.34081 1.04443 0.525793 1.14409 0.439866 ? ? o
2 2 45 2.04801 1.46969 2.04801 1.46969 2.04801 1.46969 1.02617 0.542055 1.1294 0.466177 ? ? o
2 2 46 0.937749 1.83442 0.937749 1.83442 0.937749 1.83442 0.761463 0.499587 0.728249 0.453435 ? ? o
2 2 47 0.303806 2.72246 0.303806 2.72246 0.303806 2.72246 0.704632 0.499994 0.656234 0.454965 ? ? o
3 0 1 0.200485 0.333373 0.200485 0.333373 0.200485 0.333373 0.41182 0.242539 0.380914 0.211935 ? ? o
3 0 2 85.3085 1.85959 85.3085 1.85959 85.3085 1.85959 9.23436 0.100716 9.2353 0.0711998 ? ? o
3 0 3 558.957 10.8959 558.957 10.8959 558.957 10.8959 23.6354 0.230548 23.6388 0.162981 ? ? o
3 0 4 471.86 9.21717 471.86 9.21717 471.86 9.21717 21.7159 0.212267 21.7191 0.150057 ? ? o
3 0 5 302.86 5.68704 302.86 5.68704 302.86 5.68704 17.3988 0.163465 17.4008 0.115562 ? ? o
3 0 6 2147.91 40.0118 2147.91 40.0118 2147.91 40.0118 46.3017 0.432162 46.3232 0.305413 ? ? o
3 0 7 48.8182 1.02054 48.8182 1.02054 48.8182 1.02054 6.98568 0.0730631 6.98634 0.0516522 ? ? o
3 0 8 121.516 2.47259 121.516 2.47259 121.516 2.47259 11.021 0.112203 11.0222 0.0793212 ? ? o
3 0 9 66.1336 1.46792 66.1336 1.46792 66.1336 1.46792 8.13038 0.090299 8.13132 0.0638348 ? ? o
3 0 10 625.802 11.7502 625.802 11.7502 625.802 11.7502 25.0045 0.235009 25.0102 0.166122 ? ? f
3 0 11 8.90745 0.526814 8.90745 0.526814 8.90745 0.526814 2.98045 0.0885552 2.9825 0.0625119 ? ? o
3 0 12 23.2404 0.906765 23.2404 0.906765 23.2404 0.906765 4.81779 0.0941872 4.81931 0.0665506 ? ? o
3 0 13 17.5195 0.762797 17.5195 0.762797 17.5195 0.762797 4.18241 0.0912893 4.18402 0.0644915 ? ? o
3 0 14 162.973 4.00531 162.973 4.00531 162.973 4.00531 12.761 0.156989 12.7635 0.110967 ? ? o
3 0 15 39.1891 1.11914 39.1891 1.11914 39.1891 1.11914 6.25788 0.0894598 6.259 0.0632318 ? ? o
3 0 16 1.40964 0.667265 1.40964 0.667265 1.40964 0.667265 1.04113 0.357181 1.11751 0.24077 ? ? o
3 0 17 197.799 3.97058 197.799 3.97058 197.799 3.97058 14.0605 0.141228 14.0623 0.0998392 ? ? o
3 0 18 434.159 8.35229 434.159 8.35229 434.159 8.35229 20.8301 0.200527 20.8333 0.141758 ? ? o
3 0 19 14.3869 1.00527 14.3869 1.00527 14.3869 1.00527 3.78575 0.133143 3.78939 0.0939225 ? ? o
3 0 20 157.274 3.36591 157.274 3.36591 157.274 3.36591 12.5379 0.134264 12.5394 0.0949155 ? ? o
3 0 21 58.0129 1.72184 58.0129 1.72184 58.0129 1.72184 7.61368 0.113132 7.61515 0.079961 ? ? o
3 0 22 41.1742 1.55601 41.1742 1.55601 41.1742 1.55601 6.41278 0.121419 6.41475 0.0857949 ? ? o
3 0 23 87.5673 2.43361 87.5673 2.43361 87.5673 2.43361 9.35416 0.130138 9.35595 0.091984 ? ? o
3 0 24 13.1388 1.80839 13.1388 1.80839 13.1388 1.80839 3.59656 0.254327 3.61091 0.178052 ? ? o
3 0 25 22.8405 1.78769 22.8405 1.78769 22.8405 1.78769 4.76678 0.188181 4.77301 0.132652 ? ? o
3 0 26 73.8459 3.05807 73.8459 3.05807 73.8459 3.05807 8.58506 0.178278 8.5892 0.125939 ? ? o
3 0 27 -0.129463 1.59402 -0.129463 1.59402 -0.129463 1.59402 0.708919 0.465353 0.590526 0.389044 ? ? o
3 0 28 58.0658 2.19946 58.0658 2.19946 58.0658 2.19946 7.6134 0.144564 7.61673 0.102136 ? ? o
3 0 29 4.45607 1.4582 4.45607 1.4582 4.45607 1.4582 1.98775 0.41658 2.0606 0.259449 ? ? o
3 0 30 4.44903 1.45807 4.44903 1.45807 4.44903 1.45807 1.9838 0.417664 2.05796 0.259806 ? ? o
3 0 31 15.9148 1.51495 15.9148 1.51495 15.9148 1.51495 3.97051 0.191796 3.97999 0.134929 ? ? o
3 0 32 12.4513 1.45459 12.4513 1.45459 12.4513 1.45459 3.50371 0.209289 3.5163 0.146837 ? ? o
3 0 33 1.71222 1.35105 1.71222 1.35105 1.71222 1.35105 1.06149 0.528858 1.10118 0.445656 ? ? o
3 0 34 16.8742 1.47431 16.8742 1.47431 16.8742 1.47431 4.08774 0.181143 4.09785 0.12748 ? ? o
3 0 35 1.817 1.47445 1.817 1.47445 1.817 1.47445 1.08445 0.550181 1.12291 0.467526 ? ? f
3 0 36 -1.17835 1.56779 -1.17835 1.56779 -1.17835 1.56779 0.572597 0.398989 0.448331 0.31833 ? ? o
3 0 37 -1.77247 1.48303 -1.77247 1.48303 -1.77247 1.48303 0.501532 0.358733 0.383044 0.277838 ? ? f
3 0 38 -0.215895 1.44314 -0.215895 1.44314 -0.215895 1.44314 0.644652 0.429843 0.536396 0.358609 ? ? o
3 0 39 11.5215 1.58464 11.5215 1.58464 11.5215 1.58464 3.34169 0.239945 3.36841 0.167268 ? ? f
3 0 40 3.89391 1.47422 3.89391 1.47422 3.89391 1.47422 1.75536 0.486109 1.8818 0.299876 ? ? o
3 0 41 3.50174 1.50459 3.50174 1.50459 3.50174 1.50459 1.60166 0.530119 1.75075 0.341377 ? ? o
3 0 42 -1.13541 1.42338 -1.13541 1.42338 -1.13541 1.42338 0.526921 0.370835 0.415266 0.296694 ? ? o
3 0 43 1.05172 1.43607 1.05172 1.43607 1.05172 1.43607 0.827157 0.495968 0.800154 0.442031 ? ? o
3 0 44 1.25794 1.35218 1.25794 1.35218 1.25794 1.35218 0.852331 0.494413 0.858737 0.441385 ? ? o
3 0 45 1.07061 1.4219 1.07061 1.4219 1.07061 1.4219 0.793507 0.484253 0.779186 0.436004 ? ? o
3 0 46 -2.3382 1.86045 -2.3382 1.86045 -2.3382 1.86045 0.498707 0.363502 0.394368 0.290069 ? ? f
3 0 47 -5.17513 2.34639 -5.17513 2.34639 -5.17513 2.34639 0.45237 0.338129 0.353421 0.265588 ? ? o
3 1 0 -0.250262 0.483236 -0.250262 0.483236 -0.250262 0.483236 0.34438 0.235449 0.273209 0.189802 ? ? o
3 1 1 181.395 3.39767 179.839 4.76172 183.009 4.84953 13.4671 0.126147 13.408 0.17757 13.5256 0.179272 o
3 1 2 321.233 4.71137 320.91 6.74269 321.542 6.58585 17.9213 0.131446 17.9104 0.188234 17.9282 0.183673 o
3 1 3 1674.74 23.329 1660.84 32.3686 1689.77 33.6533 40.9042 0.285166 40.7146 0.397507 41.0653 0.409754 o
3 1 4 1344.47 18.1132 1356.11 25.2816 1332.2 25.964 36.6517 0.2471 36.7946 0.34355 36.4666 0.355997 o
3 1 5 57.3747 0.825951 55.9675 1.11957 59.0553 1.22348 7.57443 0.0545223 7.4808 0.0748294 7.68435 0.0796083 o
3 1 6 781.741 10.5508 781.146 15.2437 782.289 14.6182 27.9508 0.188739 27.9302 0.272889 27.9522 0.261486 o
3 1 7 445.099 5.90809 442.003 8.30155 448.276 8.41012 21.0933 0.140046 21.0158 0.197508 21.1643 0.198687 o
3 1 8 241.611 3.31661 240.088 4.76568 243.041 4.61857 15.542 0.106698 15.4909 0.153822 15.5861 0.148163 o
3 1 9 101.315 1.46094 98.7777 1.97887 104.354 2.16594 10.0649 0.0725758 9.93757 0.0995653 10.2141 0.106027 o
3 1 10 1021.77 13.9553 1019.75 19.4839 1023.89 19.9977 31.9469 0.218414 31.8977 0.305412 31.9607 0.312847 f
3 1 11 233.819 3.47543 231.467 4.86955 236.261 4.96174 15.2887 0.11366 15.2091 0.160087 15.3657 0.161455 f
3 1 12 140.436 2.3854 140.204 3.42036 140.656 3.32844 11.849 0.100658 11.8375 0.144471 11.8568 0.14036 f
3 1 13 58.8236 1.07056 58.7976 1.49526 58.8509 1.53346 7.66914 0.0697966 7.66696 0.0975134 7.67038 0.0999599 o
3 1 14 10.5463 0.566253 11.6322 0.816886 9.54196 0.785633 3.24717 0.0871917 3.40993 0.11978 3.08832 0.127194 f
3 1 15 178.66 2.52781 180.665 3.60976 176.731 3.54096 13.3649 0.0945693 13.4381 0.134311 13.291 0.133209 o
3 1 16 32.9336 0.746763 32.2483 1.04337 33.6533 1.06927 5.73849 0.0650661 5.67818 0.0918752 5.80055 0.0921699 o
3 1 17 209.681 2.96218 210.719 4.2073 208.66 4.17125 14.4788 0.102294 14.513 0.144949 14.4419 0.144414 o
3 1 18 18.2327 0.681689 18.1857 0.962094 18.28 0.966026 4.26975 0.0798277 4.26402 0.112815 4.27506 0.112984 o
3 1 19 203.368 2.93664 201.991 4.12973 204.776 4.17676 14.2596 0.102971 14.2101 0.14531 14.3077 0.145962 o
3 1 20 270.893 3.83 269.848 5.40119 271.949 5.43183 16.4571 0.116363 16.4237 0.164433 16.4874 0.164726 o
3 1 21 361.921 5.02732 358.918 7.06345 365.004 7.15687 19.0214 0.132149 18.9394 0.186475 19.0993 0.18736 o
3 1 22 116.378 1.9451 116.021 2.74531 116.738 2.75628 10.787 0.0901595 10.7695 0.127457 10.8027 0.127573 o
3 1 23 145.913 2.36856 145.278 3.34069 146.555 3.35866 12.0782 0.0980511 12.0506 0.138611 12.1034 0.138749 o
3 1 24 57.4894 1.76349 59.2435 2.48447 55.7083 2.50356 7.58085 0.116312 7.69437 0.161447 7.46107 0.167775 o
3 1 25 62.6576 1.65311 62.2557 2.30798 63.0811 2.36891 7.91433 0.104438 7.88762 0.146304 7.93963 0.149183 o
3 1 26 1.00192 1.28291 -0.685205 1.80285 2.7326 1.82598 1.13868 0.422885 1.00331 0.445864 1.6443 0.505986 o
3 1 27 67.783 1.68073 65.8731 2.31918 69.8958 2.43919 8.23078 0.102101 8.11188 0.14295 8.3557 0.14596 o
3 1 28 41.0048 1.35383 41.6054 1.92963 40.4225 1.89992 6.40116 0.105749 6.44544 0.149689 6.35316 0.149526 o
3 1 29 12.8032 1.07436 13.0909 1.51972 12.5158 1.51902 3.57467 0.150274 3.61121 0.210418 3.53069 0.215117 o
3 1 30 34.5173 1.25809 35.5981 1.79621 33.4764 1.76268 5.87139 0.107137 5.95888 0.150717 5.7784 0.152523 o
3 1 31 46.5542 1.3848 45.0874 1.94289 48.0689 1.97431 6.81818 0.101552 6.70492 0.144885 6.92339 0.142582 o
3 1 32 1.57791 0.956856 0.305963 1.33384 2.92645 1.37342 1.23231 0.363632 0.992068 0.411045 1.65464 0.415309 o
3 1 33 1.30046 0.937424 -0.13095 1.32329 2.74241 1.32816 1.13597 0.364631 0.908167 0.393835 1.5987 0.41269 o
3 1 34 1.87801 0.920247 0.869578 1.30275 2.88235 1.30011 1.32655 0.344028 1.09224 0.42089 1.63435 0.400363 o
3 1 35 13.2027 1.19747 14.3295 1.68009 12.0393 1.70719 3.61879 0.165452 3.75761 0.223559 3.4384 0.248253 o
3 1 36 7.83007 1.18979 6.90928 1.72691 8.66209 1.64157 2.77528 0.214355 2.57653 0.335123 2.90128 0.282904 o
3 1 37 3.6725 1.10906 3.85323 1.55726 3.48648 1.57987 1.88435 0.294281 1.86363 0.42678 1.76546 0.446821 o
3 1 38 0.144667 1.04518 0.175123 1.50814 0.11652 1.44981 0.841989 0.357107 0.991837 0.425068 0.965613 0.415396 o
3 1 39 16.9392 1.16897 18.201 1.66342 15.7081 1.6431 4.09145 0.142855 4.21863 0.197152 3.91327 0.209939 o
3 1 40 2.44628 1.01982 2.1866 1.43977 2.70776 1.44473 1.47674 0.35016 1.38327 0.452364 1.52175 0.446114 o
3 1 41 2.09665 1.0451 3.25908 1.47143 0.913254 1.48464 1.3534 0.373929 1.65656 0.43755 1.08953 0.440104 o
3 1 42 5.37778 1.05836 5.71822 1.4838 5.0252 1.51002 2.26174 0.233969 2.28102 0.32525 2.08701 0.37544 o
3 1 43 1.13744 1.01423 -0.213554 1.4302 2.50417 1.4385 1.02413 0.376756 0.85646 0.38812 1.39288 0.452152 o
3 1 44 -0.433629 0.945094 0.735322 1.33857 -1.5956 1.33457 0.662461 0.305517 0.961036 0.405688 0.665186 0.322234 o
3 1 45 -0.497967 1.00478 -0.467106 1.41283 -0.52955 1.42926 0.660979 0.308708 0.779266 0.364726 0.776368 0.363989 o
3 1 46 0.928796 1.33338 0.873565 1.88734 0.983834 1.88403 0.909651 0.394919 0.94717 0.434745 0.959 0.43774 o
3 1 47 0.303476 1.78387 2.49411 2.72402 -1.34138 2.36042 0.809384 0.387693 0.990559 0.475585 0.767334 0.382411 o
3 2 0 489.369 12.9333 489.369 12.9333 489.369 12.9333 22.1107 0.292581 22.1161 0.206795 ? ? o
3 2 1 966.585 16.7299 947.372 21.0516 999.519 27.562 31.0776 0.269163 30.759 0.342202 31.5811 0.436368 o
3 2 2 1001.42 14.667 1004.92 21.0756 998.128 20.4241 31.6359 0.231809 31.6806 0.332626 31.5745 0.323428 o
3 2 3 330.625 4.38302 329.573 6.17835 331.691 6.2189 18.1815 0.120535 18.1508 0.170195 18.209 0.170764 o
3 2 4 120.168 1.62302 118.3 2.26308 122.146 2.32892 10.9617 0.0740314 10.8757 0.104043 11.0511 0.105371 o
3 2 5 122.783 1.73653 121.171 2.42527 124.48 2.48756 11.0802 0.0783615 11.0066 0.110173 11.1559 0.11149 o
3 2 6 386.165 5.23671 385.672 7.2405 386.705 7.58302 19.6479 0.133264 19.6324 0.184402 19.6581 0.192872 o
3 2 7 377.253 5.12584 375.995 7.22612 378.527 7.27218 19.4197 0.131976 19.3839 0.186395 19.449 0.186955 o
3 2 8 642.843 8.79571 635.752 12.7402 649.301 12.1582 25.3463 0.173511 25.1968 0.252815 25.4658 0.238716 o
3 2 9 2120.27 28.5605 2122.68 39.5813 2117.66 41.2518 45.9963 0.310466 45.9752 0.430464 45.912 0.449248 o
3 2 10 26.8806 0.521347 26.4415 0.72257 27.3573 0.752962 5.18449 0.0502795 5.14182 0.070264 5.23009 0.0719836 o
3 2 11 370.419 5.8135 369.571 8.08873 371.325 8.36109 19.2407 0.151073 19.2134 0.210497 19.2583 0.217078 o
3 2 12 120.038 1.98097 119.984 2.80067 120.091 2.80236 10.955 0.0904139 10.9514 0.127868 10.9563 0.127889 o
3 2 13 188.93 3.12597 188.195 4.4165 189.668 4.42509 13.7427 0.113732 13.7135 0.161027 13.7671 0.160712 o
3 2 14 61.4477 1.15755 61.811 1.64418 61.0906 1.62996 7.83827 0.0738397 7.86082 0.104581 7.81488 0.104286 o
3 2 15 62.5166 1.08848 62.0078 1.5326 63.0345 1.54618 7.90627 0.0688364 7.87355 0.0973255 7.93847 0.0973853 f
3 2 16 8.88567 0.523625 8.94942 0.739653 8.82162 0.741387 2.98061 0.0878386 2.99101 0.123646 2.96956 0.124831 f
3 2 17 5.66734 0.54027 5.37138 0.76434 5.96287 0.763775 2.38031 0.113487 2.31698 0.164943 2.44129 0.156429 o
3 2 18 2.26797 0.561567 1.78262 0.785997 2.77407 0.802616 1.50556 0.186498 1.30801 0.305655 1.66476 0.241061 o
3 2 19 97.3773 1.73915 94.9925 2.44825 99.8065 2.47097 9.86743 0.0881258 9.74526 0.125612 9.98917 0.123682 o
3 2 20 191.95 2.81128 190.925 3.96025 192.991 3.99145 13.8535 0.101465 13.8154 0.143327 13.8899 0.143682 o
3 2 21 6.09263 0.733823 5.88119 1.03421 6.30701 1.04139 2.46785 0.148676 2.42415 0.213313 2.51043 0.207414 o
3 2 22 67.7913 1.37587 66.369 1.92603 69.2733 1.96615 8.23295 0.0835589 8.14555 0.118226 8.32186 0.118131 o
3 2 23 58.2851 1.35109 57.4793 1.9037 59.1029 1.91783 7.63381 0.0884937 7.58018 0.125571 7.68652 0.124753 o
3 2 24 7.52092 1.23532 7.21892 1.74238 7.82616 1.75168 2.74062 0.225373 2.6831 0.324695 2.79393 0.31348 o
3 2 25 75.915 1.80661 77.7756 2.59935 74.1763 2.51271 8.71147 0.103691 8.81607 0.147421 8.60972 0.145923 o
3 2 26 40.4655 1.54546 38.5485 2.17083 42.4356 2.2007 6.35931 0.121512 6.20477 0.174932 6.51037 0.169015 o
3 2 27 106.76 2.16282 105.361 2.99503 108.285 3.12659 10.3295 0.104692 10.2588 0.145974 10.3998 0.15032 o
3 2 28 75.988 1.69814 76.6097 2.41129 75.3762 2.3919 8.71438 0.0974333 8.74714 0.137833 8.67644 0.137839 o
3 2 29 61.4067 1.53399 60.615 2.15581 62.2186 2.18323 7.83296 0.097919 7.77902 0.138566 7.88126 0.138508 o
3 2 30 8.13268 1.02699 7.7886 1.46001 8.46967 1.44488 2.84662 0.180388 2.7801 0.262582 2.90021 0.249098 o
3 2 31 -0.412553 0.984258 -1.5711 1.39332 0.741444 1.39058 0.732075 0.327254 0.748179 0.352874 1.09821 0.432231 o
3 2 32 24.9255 1.14777 24.1758 1.60754 25.7052 1.63931 4.98694 0.115077 4.90563 0.163846 5.05867 0.16203 o
3 2 33 2.80025 0.941798 1.85212 1.3217 3.77823 1.34235 1.63384 0.299374 1.34694 0.433025 1.88783 0.368678 o
3 2 34 6.95815 0.950237 7.55457 1.35733 6.38485 1.33075 2.62725 0.180843 2.72784 0.248791 2.50515 0.265602 o
3 2 35 7.18406 1.15457 7.24078 1.62583 7.12635 1.63988 2.66159 0.216895 2.6539 0.306309 2.6316 0.311575 o
3 2 36 6.04563 1.20155 3.81192 1.69971 8.27695 1.6988 2.43213 0.247017 1.84762 0.460972 2.83108 0.300026 o
3 2 37 0.0269882 1.06269 -0.40538 1.50855 0.452899 1.49724 0.830898 0.356478 0.913624 0.406863 1.046 0.434572 o
3 2 38 1.98489 1.08747 2.35508 1.55503 1.63057 1.52135 1.34048 0.385147 1.45564 0.469869 1.27896 0.462312 o
3 2 39 10.2379 1.11441 10.4777 1.58527 10.0037 1.56692 3.17119 0.175709 3.17959 0.249289 3.10553 0.252279 o
3 2 40 11.4253 1.11197 10.2724 1.56434 12.6027 1.58093 3.34868 0.166032 3.13902 0.249177 3.48926 0.226542 o
3 2 41 0.758038 1.04155 0.797523 1.47215 0.718465 1.47379 0.961312 0.375113 1.06517 0.43529 1.0512 0.433546 f
3 2 42 4.39435 1.03889 4.90926 1.46171 3.86874 1.47681 2.03458 0.255307 2.09893 0.348205 1.79562 0.418563 o
3 2 43 0.233452 1.00886 2.11869 1.43576 -1.60512 1.41788 0.80983 0.347382 1.2949 0.450962 0.702147 0.33857 o
3 2 44 0.423239 0.946087 1.88558 1.34413 -1.01261 1.3319 0.817019 0.342792 1.20464 0.43464 0.718671 0.341527 f
3 2 45 3.11445 1.07401 2.67923 1.50645 3.56434 1.53163 1.56937 0.351041 1.33511 0.46222 1.55397 0.460486 f
3 2 46 -0.944469 1.32721 -1.11119 1.89209 -0.782978 1.86219 0.677129 0.326767 0.776691 0.378353 0.794595 0.384159 o
3 2 47 0.620066 1.85893 0.352667 2.68182 0.867363 2.57905 0.839632 0.400636 0.867233 0.427564 0.890001 0.435125 o
3 3 0 705.123 24.449 705.123 24.449 705.123 24.449 26.5267 0.46115 26.5402 0.325806 ? ? o
3 3 1 40.51 0.990746 40.51 0.990746 40.51 0.990746 6.36321 0.0778757 6.36398 0.0550505 ? ? o
3 3 2 252.627 5.4734 252.627 5.4734 252.627 5.4734 15.8901 0.172272 15.8921 0.121783 ? ? o
3 3 3 349.587 6.68526 349.587 6.68526 349.587 6.68526 18.6927 0.178857 18.695 0.126443 ? ? o
3 3 4 6.34518 0.252153 6.34518 0.252153 6.34518 0.252153 2.51744 0.050126 2.51821 0.0354178 ? ? o
3 3 5 2.23969 0.232863 2.23969 0.232863 2.23969 0.232863 1.49033 0.0786243 1.49348 0.0552981 ? ? o
3 3 6 19.7863 0.551663 19.7863 0.551663 19.7863 0.551663 4.44681 0.0620563 4.4475 0.043864 ? ? o
3 3 7 163.238 3.26227 163.238 3.26227 163.238 3.26227 12.7735 0.127726 12.775 0.0902951 ? ? o
3 3 8 120.484 2.45701 120.484 2.45701 120.484 2.45701 10.9741 0.111972 10.9753 0.0791584 ? ? o
3 3 9 1737.88 33.129 1737.88 33.129 1737.88 33.129 41.6446 0.397841 41.6661 0.281142 ? ? o
3 3 10 471.395 9.07423 471.395 9.07423 471.395 9.07423 21.7029 0.209099 21.7072 0.147811 ? ? o
3 3 11 274.471 6.06398 274.471 6.06398 274.471 6.06398 16.5606 0.183135 16.5639 0.129452 ? ? o
3 3 12 9.86074 0.620355 9.86074 0.620355 9.86074 0.620355 3.13528 0.0991559 3.13774 0.0699788 ? ? o
3 3 13 88.4881 2.30689 88.4881 2.30689 88.4881 2.30689 9.40343 0.122709 9.40512 0.0867361 ? ? o
3 3 14 331.253 7.14612 331.253 7.14612 331.253 7.14612 18.1924 0.196455 18.1964 0.138866 ? ? o
3 3 15 104.833 2.34303 104.833 2.34303 104.833 2.34303 10.236 0.114482 10.2374 0.0809289 ? ? o
3 3 16 476.07 9.07212 476.07 9.07212 476.07 9.07212 21.8105 0.208019 21.8147 0.147048 ? ? o
3 3 17 16.2862 0.873016 16.2862 0.873016 16.2862 0.873016 4.03102 0.108465 4.03332 0.0765892 ? ? o
3 3 18 10.4811 0.870453 10.4811 0.870453 10.4811 0.870453 3.22873 0.135339 3.23312 0.0953751 ? ? o
3 3 19 51.1138 1.50597 51.1138 1.50597 51.1138 1.50597 7.14677 0.105412 7.14808 0.0745056 ? ? o
3 3 20 26.2436 1.17654 26.2436 1.17654 26.2436 1.17654 5.11873 0.115056 5.12079 0.0812775 ? ? o
3 3 21 13.5037 1.08222 13.5037 1.08222 13.5037 1.08222 3.66543 0.148175 3.67011 0.104445 ? ? o
3 3 22 111.694 2.67919 111.694 2.67919 111.694 2.67919 10.5654 0.126832 10.5669 0.089656 ? ? f
3 3 23 15.1546 1.3815 15.1546 1.3815 15.1546 1.3815 3.87988 0.1789 3.88643 0.125976 ? ? o
3 3 24 -0.194114 1.57094 -0.194114 1.57094 -0.194114 1.57094 0.69577 0.458722 0.576165 0.38207 ? ? o
3 3 25 131.024 3.64369 131.024 3.64369 131.024 3.64369 11.441 0.159308 11.4438 0.112596 ? ? o
3 3 26 16.008 1.78242 16.008 1.78242 16.008 1.78242 3.97983 0.225589 3.99052 0.158487 ? ? o
3 3 27 21.2245 1.73369 21.2245 1.73369 21.2245 1.73369 4.59313 0.18946 4.60011 0.133502 ? ? o
3 3 28 10.4237 1.50853 10.4237 1.50853 10.4237 1.50853 3.19916 0.23883 3.21414 0.166966 ? ? o
3 3 29 88.0896 2.57749 88.0896 2.57749 88.0896 2.57749 9.37866 0.137479 9.38213 0.0971529 ? ? o
3 3 30 23.5668 1.63373 23.5668 1.63373 23.5668 1.63373 4.84185 0.169178 4.84822 0.119302 ? ? o
3 3 31 4.47924 1.43215 4.47924 1.43215 4.47924 1.43215 1.99595 0.405422 2.06671 0.253622 ? ? o
3 3 32 51.7471 2.03119 51.7471 2.03119 51.7471 2.03119 7.18322 0.141508 7.18836 0.0999457 ? ? o
3 3 33 2.57374 1.33253 2.57374 1.33253 2.57374 1.33253 1.36426 0.520736 1.47731 0.369033 ? ? o
3 3 34 21.7675 1.56569 21.7675 1.56569 21.7675 1.56569 4.64819 0.168926 4.65693 0.119043 ? ? o
3 3 35 3.7249 1.55068 3.7249 1.55068 3.7249 1.55068 1.71139 0.520067 1.83549 0.330869 ? ? o
3 3 36 2.04428 1.61185 2.04428 1.61185 2.04428 1.61185 1.14193 0.576169 1.19101 0.487615 ? ? o
3 3 37 1.81767 1.51769 1.81767 1.51769 1.81767 1.51769 1.0765 0.555477 1.11211 0.475697 ? ? o
3 3 38 4.72887 1.57351 4.72887 1.57351 4.72887 1.57351 2.00376 0.450692 2.10449 0.274836 ? ? o
3 3 39 8.69357 1.5494 8.69357 1.5494 8.69357 1.5494 2.87981 0.274755 2.91512 0.189759 ? ? o
3 3 40 -0.893996 1.43441 -0.893996 1.43441 -0.893996 1.43441 0.557913 0.387699 0.444251 0.312766 ? ? o
3 3 41 0.74287 1.44571 0.74287 1.44571 0.74287 1.44571 0.78901 0.484844 0.728608 0.426651 ? ? o
3 3 42 -1.17247 1.42798 -1.17247 1.42798 -1.17247 1.42798 0.524413 0.369755 0.412666 0.295356 ? ? f
3 3 43 0.333148 1.42042 0.333148 1.42042 0.333148 1.42042 0.692409 0.448421 0.614558 0.389256 ? ? o
3 3 44 -0.878444 1.32681 -0.878444 1.32681 -0.878444 1.32681 0.514022 0.36068 0.412117 0.292666 ? ? o
3 3 45 1.6298 1.54598 1.6298 1.54598 1.6298 1.54598 0.914314 0.529421 0.95319 0.475583 ? ? o
3 3 46 -0.511576 1.79069 -0.511576 1.79069 -0.511576 1.79069 0.602924 0.421897 0.514828 0.358687 ? ? f
3 3 47 -3.42507 2.44814 -3.42507 2.44814 -3.42507 2.44814 0.513192 0.380199 0.415968 0.308687 ? ? o
4 0 0 190.928 7.80961 190.928 7.80961 190.928 7.80961 13.806 0.283103 13.8118 0.200005 ? ? o
4 0 1 36.7743 0.988532 36.7743 0.988532 36.7743 0.988532 6.06243 0.0815627 6.0633 0.0576534 ? ? o
4 0 2 428.766 8.57634 428.766 8.57634 428.766 8.57634 20.7011 0.207193 20.7038 0.146472 ? ? o
4 0 3 17.524 0.434569 17.524 0.434569 17.524 0.434569 4.18517 0.0519357 4.18567 0.0367133 ? ? o
4 0 4 485.684 9.70608 485.684 9.70608 485.684 9.70608 22.0312 0.22033 22.0347 0.155755 ? ? o
4 0 5 150.367 2.92161 150.367 2.92161 150.367 2.92161 12.26 0.119178 12.2612 0.0842541 ? ? o
4 0 6 194.267 3.68476 194.267 3.68476 194.267 3.68476 13.935 0.132239 13.9365 0.0934881 ? ? f
4 0 7 404.74 7.60837 404.74 7.60837 404.74 7.60837 20.112 0.189188 20.115 0.133742 ? ? o
4 0 8 70.3434 1.53733 70.3434 1.53733 70.3434 1.53733 8.38522 0.0916934 8.38616 0.0648211 ? ? o
4 0 9 336.849 6.37262 336.849 6.37262 336.849 6.37262 18.3479 0.173696 18.3506 0.122791 ? ? o
4 0 10 12.3766 0.544509 12.3766 0.544509 12.3766 0.544509 3.51536 0.0775324 3.5167 0.0547725 ? ? o
4 0 11 13.933 0.614046 13.933 0.614046 13.933 0.614046 3.72981 0.0824068 3.73126 0.0582156 ? ? o
4 0 12 2.51208 0.578033 2.51208 0.578033 2.51208 0.578033 1.54943 0.193309 1.5682 0.132494 ? ? o
4 0 13 23.6394 0.869726 23.6394 0.869726 23.6394 0.869726 4.8593 0.0895595 4.86067 0.0632859 ? ? o
4 0 14 571.569 12.8515 571.569 12.8515 571.569 12.8515 23.8912 0.269037 23.8993 0.190146 ? ? o
4 0 15 0.580988 0.623207 0.580988 0.623207 0.580988 0.623207 0.639198 0.348547 0.626964 0.303597 ? ? o
4 0 16 38.399 1.14752 38.399 1.14752 38.399 1.14752 6.1943 0.0926737 6.19549 0.065501 ? ? o
4 0 17 1.98356 0.737918 1.98356 0.737918 1.98356 0.737918 1.30023 0.328592 1.36454 0.205141 ? ? o
4 0 18 700.672 13.2901 700.672 13.2901 700.672 13.2901 26.4599 0.251187 26.465 0.177564 ? ? o
4 0 19 24.1647 1.10721 24.1647 1.10721 24.1647 1.10721 4.91164 0.112847 4.9137 0.0797137 ? ? o
4 0 20 657.308 12.528 657.308 12.528 657.308 12.528 25.6288 0.244462 25.6333 0.172812 ? ? o
4 0 21 159.061 3.44517 159.061 3.44517 159.061 3.44517 12.6087 0.136655 12.6103 0.0966042 ? ? o
4 0 22 63.0049 1.86941 63.0049 1.86941 63.0049 1.86941 7.93437 0.117863 7.93597 0.0833043 ? ? o
4 0 23 2.26709 1.26233 2.26709 1.26233 2.26709 1.26233 1.27728 0.511462 1.37402 0.376268 ? ? o
4 0 24 9.70568 1.74598 9.70568 1.74598 9.70568 1.74598 3.07342 0.289976 3.09508 0.2014 ? ? o
4 0 25 13.3474 1.69714 13.3474 1.69714 13.3474 1.69714 3.62901 0.236123 3.64139 0.16556 ? ? o
4 0 26 8.64003 1.7665 8.64003 1.7665 8.64003 1.7665 2.88633 0.314541 2.91399 0.217099 ? ? o
4 0 27 71.4118 2.47423 71.4118 2.47423 71.4118 2.47423 8.44434 0.146602 8.44745 0.10359 ? ? o
4 0 28 63.6978 2.22287 63.6978 2.22287 63.6978 2.22287 7.97489 0.139463 7.97798 0.0985431 ? ? f
4 0 29 0.947641 1.38668 0.947641 1.38668 0.947641 1.38668 0.861339 0.500215 0.809847 0.438457 ? ? o
4 0 30 2.9784 1.423 2.9784 1.423 2.9784 1.423 1.50124 0.524724 1.61701 0.356043 ? ? o
4 0 31 24.4246 1.64635 24.4246 1.64635 24.4246 1.64635 4.92884 0.16745 4.9355 0.118088 ? ? o
4 0 32 4.34397 1.35881 4.34397 1.35881 4.34397 1.35881 1.97019 0.388017 2.03684 0.243767 ? ? o
4 0 33 16.8855 1.49216 16.8855 1.49216 16.8855 1.49216 4.09001 0.183252 4.09968 0.128972 ? ? o
4 0 34 7.81884 1.35715 7.81884 1.35715 7.81884 1.35715 2.75214 0.251385 2.77481 0.174503 ? ? o
4 0 35 0.143821 1.53569 0.143821 1.53569 0.143821 1.53569 0.724793 0.468298 0.620522 0.398441 ? ? o
4 0 36 10.152 1.69384 10.152 1.69384 10.152 1.69384 3.12995 0.275496 3.15874 0.191194 ? ? o
4 0 37 0.466351 1.51369 0.466351 1.51369 0.466351 1.51369 0.768902 0.483088 0.680752 0.417744 ? ? o
4 0 38 2.12669 1.46958 2.12669 1.46958 2.12669 1.46958 1.16247 0.555339 1.24261 0.454742 ? ? o
4 0 39 10.4794 1.57372 10.4794 1.57372 10.4794 1.57372 3.17975 0.251059 3.20901 0.174565 ? ? o
4 0 40 0.0703237 1.4276 0.0703237 1.4276 0.0703237 1.4276 0.675003 0.44199 0.577746 0.375611 ? ? o
4 0 41 5.547 1.52871 5.547 1.52871 5.547 1.52871 2.21712 0.377666 2.29377 0.241776 ? ? o
4 0 42 -0.904594 1.42801 -0.904594 1.42801 -0.904594 1.42801 0.549503 0.382301 0.438535 0.309633 ? ? o
4 0 43 0.152756 1.40714 0.152756 1.40714 0.152756 1.40714 0.662787 0.435914 0.576787 0.37416 ? ? o
4 0 44 5.25338 1.41298 5.25338 1.41298 5.25338 1.41298 2.11886 0.366259 2.21463 0.231354 ? ? o
4 0 45 0.0193832 1.42112 0.0193832 1.42112 0.0193832 1.42112 0.623541 0.418621 0.54108 0.360258 ? ? o
4 0 46 -0.651457 1.86794 -0.651457 1.86794 -0.651457 1.86794 0.603968 0.424989 0.512168 0.359519 ? ? o
4 0 47 2.08855 2.43729 2.08855 2.43729 2.08855 2.43729 0.8401 0.559776 0.887084 0.537446 ? ? o
4 1 0 19.8897 0.608126 19.8897 0.608126 19.8897 0.608126 4.45817 0.0682396 4.45898 0.0482312 ? ? o
4 1 1 402.103 6.72255 394.532 9.66137 409.21 9.36002 20.0494 0.167649 19.8562 0.243284 20.2228 0.231423 o
4 1 2 70.1905 1.18432 73.1029 1.7677 67.8185 1.5953 8.37775 0.0706826 8.54951 0.10338 8.23476 0.0968638 o
4 1 3 137.998 1.9265 140.283 2.64925 135.434 2.8065 11.7468 0.0820011 11.8432 0.111847 11.6365 0.12059 o
4 1 4 372.645 5.21397 368.037 7.37254 377.256 7.3748 19.3015 0.135067 19.179 0.192203 19.4179 0.189897 o
4 1 5 465.663 6.43934 466.319 8.92122 464.951 9.30402 21.5753 0.149229 21.5867 0.206637 21.5544 0.215827 o
4 1 6 51.0694 0.757407 51.2797 1.09664 50.8776 1.04733 7.14611 0.0529944 7.1606 0.0765747 7.1325 0.0734196 o
4 1 7 669.762 8.86957 658.028 12.3388 682.308 12.7586 25.8723 0.171411 25.6372 0.240643 26.1054 0.244368 o
4 1 8 15.0978 0.342156 15.4359 0.488677 14.7726 0.479227 3.88551 0.0440298 3.9287 0.0621932 3.84335 0.0623449 o
4 1 9 1120.11 14.9704 1114.66 21.3125 1125.41 21.033 33.449 0.22378 33.3474 0.319553 33.5094 0.313838 o
4 1 10 312.589 4.29282 313.47 6.0863 311.716 6.05575 17.677 0.121424 17.6988 0.171941 17.6492 0.171559 o
4 1 11 233.869 3.66558 236.211 5.09623 231.358 5.27628 15.29 0.119869 15.3638 0.165852 15.2046 0.173509 o
4 1 12 120.482 2.0433 120.155 2.87826 120.816 2.90121 10.9752 0.0930872 10.959 0.131319 10.9891 0.132004 o
4 1 13 64.9577 1.25875 66.4492 1.89369 63.7771 1.68483 8.05896 0.078096 8.15012 0.116175 7.98483 0.105502 o
4 1 14 179.876 2.88073 180.451 4.03425 179.278 4.11488 13.4097 0.107412 13.4291 0.150206 13.3852 0.153711 o
4 1 15 61.1739 1.06 61.737 1.52371 60.6458 1.47558 7.82092 0.067767 7.85635 0.0969733 7.78665 0.0947508 o
4 1 16 54.8151 0.995035 53.9488 1.39523 55.7118 1.41947 7.40333 0.0672019 7.34419 0.0949884 7.46322 0.0950978 o
4 1 17 315.85 4.34037 317.958 6.17327 313.79 6.10373 17.7695 0.12213 17.8259 0.173154 17.7088 0.172336 o
4 1 18 122.874 1.90879 122.005 2.65644 123.802 2.74458 11.0842 0.0861038 11.0443 0.120263 11.1253 0.123349 o
4 1 19 34.1916 0.887025 33.0998 1.24602 35.3133 1.26304 5.84711 0.0758516 5.75274 0.108298 5.942 0.106281 o
4 1 20 21.4899 0.813423 21.1897 1.15434 21.786 1.14641 4.63545 0.0877394 4.60268 0.125399 4.667 0.12282 o
4 1 21 115.16 1.88424 115.33 2.67009 114.991 2.65939 10.7305 0.0877982 10.7377 0.124332 10.7219 0.124017 o
4 1 22 44.7717 1.1277 44.7581 1.59587 44.7853 1.59375 6.69068 0.0842742 6.68917 0.119288 6.6912 0.119093 o
4 1 23 22.5247 1.01269 22.3781 1.43028 22.672 1.43406 4.74542 0.106702 4.72935 0.151213 4.76031 0.150627 o
4 1 24 38.4526 1.45541 38.474 2.05654 38.431 2.05999 6.1999 0.117374 6.2005 0.165837 6.19703 0.166208 o
4 1 25 7.44358 1.18318 7.47278 1.69471 7.4158 1.65262 2.7263 0.216994 2.72954 0.310439 2.71929 0.30387 o
4 1 26 87.0573 2.01586 83.8298 2.78451 90.6118 2.92217 9.32818 0.108052 9.1514 0.152136 9.5143 0.153567 o
4 1 27 59.3225 1.63161 61.16 2.32914 57.5519 2.28633 7.6998 0.105951 7.81589 0.149 7.58173 0.150779 o
4 1 28 6.96471 1.05055 7.78847 1.48925 6.14875 1.48217 2.63561 0.199298 2.78412 0.267454 2.47224 0.299764 f
4 1 29 25.5757 1.16001 25.8849 1.63758 25.2643 1.64342 5.05433 0.114754 5.08192 0.161119 5.02046 0.163673 f
4 1 30 8.27032 1.03411 7.75148 1.45898 8.79414 1.46596 2.87061 0.180121 2.77341 0.26303 2.95532 0.24802 o
4 1 31 48.7689 1.41941 49.893 2.01951 47.6716 1.9954 6.97843 0.1017 7.05337 0.14316 6.89435 0.144713 o
4 1 32 6.00673 0.983823 5.05735 1.38437 6.97546 1.39841 2.44244 0.201402 2.23051 0.310326 2.62519 0.266345 o
4 1 33 11.4817 1.00346 10.4773 1.42423 12.4717 1.41403 3.38086 0.148403 3.22091 0.221091 3.51711 0.201022 o
4 1 34 3.76661 0.9271 4.91471 1.31601 2.63541 1.30628 1.92703 0.240551 2.19268 0.300091 1.56258 0.412054 o
4 1 35 16.1355 1.22007 16.1803 1.70447 16.0884 1.74719 4.00295 0.152396 3.99534 0.213308 3.98244 0.219362 o
4 1 36 0.115386 1.1174 1.5488 1.64002 -1.12655 1.52655 0.869443 0.369019 1.29702 0.478842 0.831876 0.385414 o
4 1 37 5.92885 1.11828 4.98769 1.57182 6.89354 1.59133 2.40933 0.232072 2.17766 0.360895 2.5772 0.308733 o
4 1 38 3.03824 1.08907 2.07639 1.54158 3.99658 1.53877 1.66974 0.337925 1.386 0.468085 1.88626 0.418907 o
4 1 39 16.7166 1.1606 16.0772 1.63126 17.3721 1.65161 4.06444 0.142775 3.96074 0.205929 4.11978 0.20045 o
4 1 40 0.67103 1.01929 -0.997845 1.43917 2.35071 1.44382 0.939984 0.370023 0.797023 0.371165 1.42503 0.452032 o
4 1 41 5.56147 1.08881 5.18346 1.52998 5.94936 1.54983 2.30948 0.235726 2.17558 0.351625 2.34249 0.330808 o
4 1 42 0.25185 1.00935 0.398378 1.4203 0.102336 1.43469 0.828056 0.351051 0.96646 0.413291 0.923248 0.405197 o
4 1 43 3.28416 1.01797 2.62088 1.43796 3.95053 1.44131 1.69496 0.311981 1.42251 0.451102 1.78472 0.411861 f
4 1 44 1.35759 0.961396 1.07939 1.35484 1.63974 1.36445 1.06204 0.369101 1.02686 0.418269 1.14647 0.433816 o
4 1 45 0.350953 1.02692 2.94042 1.49033 -1.98996 1.417 0.802998 0.347565 1.40246 0.460238 0.644776 0.317298 o
4 1 46 0.0162798 1.3185 -0.228335 1.86658 0.259881 1.86271 0.776417 0.359133 0.839067 0.400627 0.881171 0.413556 o
4 1 47 4.14416 1.85313 7.74091 2.79831 1.33473 2.47314 1.29889 0.501682 1.48288 0.602089 0.914922 0.442398 o
4 2 0 47.4905 1.11519 47.4905 1.11519 47.4905 1.11519 6.88978 0.0809561 6.89056 0.0572293 ? ? o
4 2 1 413.782 6.61334 425.951 9.19968 400.768 9.51355 20.3387 0.16258 20.6328 0.222939 20.0128 0.237687 o
4 2 2 98.2254 1.44677 98.6676 2.00447 97.7446 2.0903 9.91057 0.0729911 9.93256 0.100904 9.88593 0.105721 o
4 2 3 8.98486 0.230912 7.71071 0.318292 10.4006 0.335507 2.99745 0.0385182 2.77676 0.0573137 3.22493 0.0520176 o
4 2 4 521.344 7.04371 517.815 10.1177 524.662 9.81194 22.8289 0.154272 22.747 0.222397 22.8975 0.214258 o
4 2 5 398.455 5.2871 401.799 7.53638 395.214 7.41918 19.9584 0.132453 20.0389 0.188044 19.8741 0.186654 o
4 2 6 524.738 7.34671 519.376 10.1698 530.59 10.6247 22.9018 0.160396 22.7792 0.223226 23.0231 0.230741 o
4 2 7 27.0101 0.474515 26.2223 0.651393 27.9008 0.692634 5.19702 0.0456526 5.12056 0.0636057 5.28189 0.0655669 f
4 2 8 788.555 10.6586 782.626 15.3029 794.141 14.8543 28.0704 0.189856 27.9527 0.273728 28.1592 0.263756 o
4 2 9 72.5294 1.12357 70.1366 1.52632 75.3597 1.66002 8.516 0.0659683 8.37396 0.091135 8.68008 0.0956225 o
4 2 10 1369.97 18.2932 1371.33 26.1753 1368.66 25.576 36.9857 0.2473 36.9751 0.353958 36.9415 0.346169 o
4 2 11 47.0774 0.917419 45.5999 1.26926 48.6938 1.32756 6.86091 0.0668584 6.75201 0.0939912 6.97728 0.0951342 o
4 2 12 50.7088 0.928193 51.5166 1.32491 49.9302 1.30075 7.12061 0.0651765 7.1767 0.0923061 7.06533 0.0920518 o
4 2 13 43.0781 0.954445 42.6969 1.34237 43.4678 1.35734 6.56291 0.0727151 6.53334 0.102732 6.59205 0.102953 o
4 2 14 30.1444 0.754358 30.3882 1.07685 29.9095 1.05707 5.49004 0.0687024 5.51184 0.0976855 5.46826 0.0966548 f
4 2 15 141.187 2.12018 141.5 2.97211 140.862 3.02539 11.881 0.0892257 11.893 0.124952 11.8661 0.12748 o
4 2 16 308.077 4.22107 308.407 5.97873 307.749 5.96029 17.5491 0.120264 17.5554 0.170282 17.5367 0.169938 o
4 2 17 125.739 1.89395 128.762 2.72763 122.926 2.63183 11.2126 0.0844565 11.3457 0.120206 11.0856 0.118705 o
4 2 18 15.0271 0.652064 15.0925 0.924056 14.9622 0.920272 3.87626 0.0841099 3.88446 0.118943 3.86766 0.11897 o
4 2 19 406.235 5.56393 407.924 7.8931 404.566 7.84431 20.1524 0.138046 20.1913 0.195457 20.1081 0.195054 o
4 2 20 84.8255 1.48411 85.8245 2.11588 83.858 2.08223 9.20963 0.080574 9.26322 0.114208 9.15649 0.113703 o
4 2 21 14.4674 0.778812 15.5013 1.10973 13.4641 1.09327 3.80326 0.102387 3.93647 0.140955 3.66862 0.149003 o
4 2 22 504.708 6.90885 511.855 9.89611 497.912 9.64972 22.4602 0.153802 22.613 0.218815 22.3031 0.216331 o
4 2 23 30.5155 1.09654 31.1889 1.56289 29.8627 1.53888 5.52348 0.0992619 5.58348 0.139957 5.46347 0.140834 o
4 2 24 90.4859 2.01068 90.8644 2.88815 90.1298 2.80092 9.51101 0.105703 9.52939 0.151539 9.49094 0.147558 o
4 2 25 48.9013 1.58499 47.5476 2.2207 50.3069 2.26292 6.99154 0.11335 6.89267 0.161092 7.0899 0.159587 o
4 2 26 20.6814 1.2581 21.3949 1.7968 19.9951 1.76215 4.54584 0.138379 4.62174 0.194386 4.46788 0.197202 o
4 2 27 4.74968 1.12756 4.24037 1.583 5.27421 1.60648 2.17544 0.259156 2.01485 0.40708 2.28904 0.350907 o
4 2 28 18.1509 1.1237 17.7725 1.58536 18.5328 1.59296 4.25791 0.131954 4.21071 0.188253 4.29999 0.185228 o
4 2 29 24.122 1.14513 26.1572 1.6343 22.1591 1.605 4.90845 0.116648 5.1086 0.159956 4.70126 0.1707 o
4 2 30 12.4218 1.05984 12.8693 1.50371 11.9801 1.49401 3.51998 0.150546 3.57848 0.210105 3.45212 0.216389 o
4 2 31 76.9544 1.72256 76.827 2.43161 77.0827 2.44054 8.76642 0.0982474 8.7532 0.138898 8.76771 0.139178 o
4 2 32 43.8313 1.3501 42.5064 1.88828 45.2171 1.9311 6.61461 0.102054 6.50786 0.145077 6.71237 0.143846 o
4 2 33 9.1807 0.985638 9.38691 1.39762 8.97668 1.39021 3.02173 0.163092 3.0475 0.229307 2.97961 0.233288 o
4 2 34 18.369 1.06577 17.5937 1.49803 19.1637 1.51661 4.27764 0.124575 4.17782 0.179283 4.36128 0.173872 o
4 2 35 3.24733 1.08699 3.04376 1.55214 3.44327 1.52276 1.74907 0.322865 1.66514 0.453784 1.77245 0.432733 o
4 2 36 3.98554 1.15206 3.19739 1.64922 4.73665 1.60999 1.96617 0.292969 1.69313 0.470444 2.08696 0.399994 f
4 2 37 2.85267 1.08653 2.8156 1.54851 2.88861 1.52494 1.62259 0.345149 1.58971 0.460523 1.60904 0.454102 o
4 2 38 4.14075 1.08509 3.75484 1.54783 4.51368 1.52159 1.99819 0.271517 1.82209 0.430962 2.02115 0.390348 o
4 2 39 7.93718 1.07404 7.46503 1.50728 8.42419 1.53082 2.78712 0.192678 2.67048 0.282212 2.84255 0.269269 o
4 2 40 0.55103 1.01563 1.37339 1.43896 -0.265306 1.43368 0.910154 0.36551 1.18593 0.446384 0.887812 0.395967 o
4 2 41 4.0721 1.05086 4.21527 1.484 3.92809 1.48828 1.9646 0.267447 1.91072 0.401113 1.83463 0.415231 o
4 2 42 -0.698935 1.00067 -1.53652 1.41328 0.143121 1.41705 0.664941 0.309595 0.719623 0.34479 0.924156 0.404164 o
4 2 43 1.33497 1.00796 -0.0779362 1.42276 2.75871 1.42821 1.07836 0.377631 0.872233 0.391588 1.45973 0.447148 o
4 2 44 -0.284958 0.948423 -0.0950752 1.33457 -0.478702 1.34807 0.68571 0.312323 0.827488 0.374959 0.78202 0.362265 o
4 2 45 1.7652 1.07323 -0.397339 1.4809 4.15741 1.55755 1.14853 0.39056 0.801927 0.374631 1.70013 0.450683 o
4 2 46 1.44478 1.27751 1.71768 1.78369 1.15735 1.83057 0.998581 0.406356 1.04287 0.454785 0.971754 0.439798 o
4 2 47 1.33765 1.88212 0.681707 2.73666 1.92636 2.59262 0.903113 0.422073 0.882743 0.434754 0.950973 0.458373 o
4 3 0 708.167 17.3345 708.167 17.3345 708.167 17.3345 26.5976 0.325975 26.6044 0.230402 ? ? o
4 3 1 754.988 11.0755 764.707 16.0556 746.165 15.2982 27.4707 0.201588 27.6395 0.290446 27.3033 0.280152 o
4 3 2 306.658 4.63849 302.054 6.22242 312.417 6.95882 17.5097 0.132455 17.3761 0.179051 17.6709 0.1969 o
4 3 3 196.176 2.67296 195.58 3.68869 196.835 3.87875 14.0054 0.0954261 13.9833 0.131896 14.0279 0.138252 o
4 3 4 198.509 2.7043 197.133 3.88437 199.804 3.76724 14.0883 0.0959767 14.0383 0.138349 14.1332 0.133276 o
4 3 5 792.903 10.477 787.476 14.7199 798.476 14.9154 28.1502 0.186091 28.0451 0.262433 28.2401 0.264082 o
4 3 6 390.571 5.1893 386.713 7.27167 394.574 7.40778 19.7597 0.13131 19.6586 0.184949 19.8573 0.186525 o
4 3 7 487.321 6.60599 489.141 9.17651 485.362 9.51736 22.0703 0.149658 22.1067 0.20755 22.0204 0.216103 o
4 3 8 1087.72 15.1835 1083.89 21.1576 1091.78 21.8022 32.9616 0.23032 32.8851 0.32169 33.0026 0.33031 o
4 3 9 23.3171 0.481084 22.5229 0.685697 24.0871 0.675135 4.82864 0.0498156 4.74554 0.0722465 4.90759 0.0687849 o
4 3 10 122.742 1.75909 122.474 2.53917 122.99 2.43929 11.0781 0.0793952 11.065 0.114739 11.0884 0.109993 o
4 3 11 40.8505 0.814668 41.1421 1.14368 40.5501 1.16073 6.39111 0.0637345 6.41356 0.0891615 6.36722 0.0911492 o
4 3 12 321.235 4.80512 322.064 6.72616 320.371 6.86696 17.9187 0.134081 17.9377 0.187486 17.8901 0.191921 o
4 3 13 193.794 3.28696 194.132 4.65334 193.457 4.6436 13.9183 0.11808 13.9277 0.167053 13.9035 0.166994 o
4 3 14 116.309 1.88028 113.652 2.60728 119.188 2.71418 10.7836 0.0871827 10.6586 0.122309 10.9151 0.124332 o
4 3 15 30.8629 0.754151 31.4033 1.06943 30.3284 1.06366 5.55512 0.0678789 5.60322 0.0954298 5.50648 0.0965822 o
4 3 16 21.7212 0.647243 21.8379 0.91971 21.6068 0.911032 4.66034 0.0694416 4.67256 0.098416 4.64777 0.0980073 o
4 3 17 65.9376 1.16262 66.0645 1.64616 65.8114 1.64224 8.1198 0.0715919 8.12719 0.101275 8.1116 0.101228 o
4 3 18 64.1723 1.1778 63.6379 1.6563 64.719 1.67518 8.01042 0.0735167 7.97665 0.103822 8.04411 0.104125 f
4 3 19 406.957 5.56474 408.423 7.89361 405.51 7.84606 20.1704 0.137944 20.2037 0.195351 20.1315 0.19487 o
4 3 20 163.839 2.46214 166.943 3.53328 160.909 3.43287 12.7991 0.0961841 12.9188 0.136749 12.6832 0.135331 o
4 3 21 221.487 3.215 221.769 4.55345 221.206 4.53997 14.8809 0.108024 14.8888 0.152915 14.8699 0.152657 o
4 3 22 16.9306 0.880286 18.0975 1.25773 15.8101 1.23248 4.11419 0.106982 4.25315 0.147859 3.9752 0.155021 o
4 3 23 167.767 2.78386 171.583 3.95255 164.011 3.92159 12.9508 0.107478 13.0956 0.150911 12.8033 0.153148 f
4 3 24 26.925 1.22153 27.6626 1.7334 26.1973 1.72166 5.18797 0.117727 5.25762 0.164847 5.11639 0.168249 o
4 3 25 110.062 2.44233 110.033 3.30677 110.096 3.62278 10.4888 0.116426 10.4855 0.157683 10.4877 0.172716 o
4 3 26 14.0656 1.15962 14.1104 1.59137 14.0149 1.69328 3.74849 0.154679 3.75271 0.21203 3.73948 0.226406 o
4 3 27 12.149 1.14984 11.3442 1.61312 12.9802 1.63944 3.48296 0.165067 3.36289 0.239841 3.59776 0.227842 o
4 3 28 12.2639 1.06387 11.1346 1.4955 13.421 1.51374 3.49926 0.152013 3.33111 0.224474 3.65812 0.206901 o
4 3 29 13.9006 1.04546 12.9559 1.46826 14.8722 1.48898 3.72504 0.140329 3.59265 0.204342 3.84995 0.193376 o
4 3 30 15.0527 1.07107 15.5066 1.51044 14.5936 1.51904 3.87559 0.138182 3.92959 0.192188 3.81156 0.199268 o
4 3 31 26.6144 1.16151 25.9537 1.6341 27.2892 1.65129 5.15429 0.112675 5.08515 0.160674 5.21462 0.158333 o
4 3 32 29.0014 1.18764 29.9101 1.68795 28.1106 1.67132 5.37962 0.110383 5.45763 0.154641 5.29043 0.157957 o
4 3 33 4.01405 0.945316 4.03276 1.33644 3.99532 1.33731 1.99197 0.237281 1.95453 0.354975 1.94476 0.357172 o
4 3 34 6.21722 0.961576 5.77051 1.35979 6.66404 1.35996 2.48173 0.193731 2.37791 0.285921 2.5589 0.265731 o
4 3 35 0.391542 1.07421 0.802728 1.51867 -0.020185 1.51967 0.915427 0.372588 1.12659 0.449064 0.981955 0.423886 o
4 3 36 0.0144069 1.1189 -0.1482 1.56537 0.184269 1.59991 0.85089 0.365444 0.971407 0.42481 1.03217 0.43993 o
4 3 37 26.2907 1.3261 27.3323 1.8962 25.2937 1.85526 5.11036 0.129746 5.19357 0.182553 4.99499 0.185712 o
4 3 38 7.19308 1.11905 7.3924 1.56123 6.98247 1.60484 2.65242 0.210949 2.66198 0.293245 2.58048 0.310956 o
4 3 39 3.4439 1.03895 1.92419 1.45983 5.00371 1.47896 1.81248 0.286611 1.33018 0.455504 2.16369 0.341769 o
4 3 40 -0.152392 1.0111 -0.153465 1.43718 -0.15134 1.42276 0.764377 0.337516 0.904816 0.400591 0.900893 0.398751 o
4 3 41 -1.68335 1.00335 -0.784207 1.42675 -2.5631 1.41129 0.560833 0.273616 0.812848 0.375066 0.642742 0.316413 o
4 3 42 -0.279891 1.004 -0.60574 1.41945 0.0463421 1.42028 0.727948 0.327777 0.820414 0.376758 0.909528 0.40102 o
4 3 43 1.84505 0.998557 1.52502 1.40132 2.17519 1.42328 1.23592 0.372954 1.15408 0.438775 1.30819 0.449628 o
4 3 44 0.807622 0.955544 2.05727 1.35355 -0.433896 1.34914 0.907898 0.357989 1.24268 0.437369 0.786923 0.363721 o
4 3 45 -0.434936 1.08129 0.0163972 1.53195 -0.883009 1.52641 0.693213 0.322397 0.860028 0.393463 0.762832 0.363765 o
4 3 46 2.73983 1.24282 3.00333 1.73787 2.46401 1.77803 1.31971 0.419466 1.25699 0.485762 1.15488 0.476234 o
4 3 47 -0.259568 1.7814 -1.05772 2.54292 0.50959 2.4963 0.761564 0.369973 0.790397 0.394327 0.863299 0.423644 o
4 3 48 2.89264 4.15951 11.5808 6.10679 -4.62654 5.68111 0.889304 0.451986 ? ? ? ? o
4 4 0 303.685 9.86949 303.685 9.86949 303.685 9.86949 17.4153 0.283525 17.4209 0.200359 ? ? f
4 4 1 679.109 13.9004 679.109 13.9004 679.109 13.9004 26.0498 0.266867 26.0547 0.188646 ? ? o
4 4 2 317.041 6.87862 317.041 6.87862 317.041 6.87862 17.8003 0.193268 17.8029 0.136623 ? ? o
4 4 3 1566.63 30.5279 1566.63 30.5279 1566.63 30.5279 39.5534 0.385991 39.5667 0.272815 ? ? o
4 4 4 2.79266 0.236371 2.79266 0.236371 2.79266 0.236371 1.66654 0.0712124 1.66885 0.050179 ? ? o
4 4 5 566.019 10.8228 566.019 10.8228 566.019 10.8228 23.7825 0.227585 23.7867 0.160881 ? ? o
4 4 6 2.81873 0.273154 2.81873 0.273154 2.81873 0.273154 1.67284 0.082095 1.6759 0.0577814 ? ? o
4 4 7 24.5524 0.61411 24.5524 0.61411 24.5524 0.61411 4.95377 0.0620059 4.9544 0.0438315 ? ? o
4 4 8 536.7 10.0794 536.7 10.0794 536.7 10.0794 23.1577 0.217669 23.1622 0.15387 ? ? o
4 4 9 59.3897 1.35923 59.3897 1.35923 59.3897 1.35923 7.70461 0.0882348 7.70554 0.0623747 ? ? o
4 4 10 673.438 13.5134 673.438 13.5134 673.438 13.5134 25.936 0.260575 25.9433 0.184181 ? ? o
4 4 11 258.788 5.88238 258.788 5.88238 258.788 5.88238 16.0803 0.182959 16.0836 0.129327 ? ? o
4 4 12 0.809173 0.555189 0.809173 0.555189 0.809173 0.555189 0.743802 0.34242 0.784917 0.276194 ? ? o
4 4 13 59.6599 1.70116 59.6599 1.70116 59.6599 1.70116 7.72097 0.110215 7.72247 0.0779009 ? ? o
4 4 14 7.02184 0.710327 7.02184 0.710327 7.02184 0.710327 2.63919 0.135386 2.64458 0.0952436 ? ? f
4 4 15 176.252 3.68744 176.252 3.68744 176.252 3.68744 13.2722 0.13895 13.2741 0.0982265 ? ? o
4 4 16 20.2921 0.891624 20.2921 0.891624 20.2921 0.891624 4.50114 0.0991528 4.50291 0.0700455 ? ? o
4 4 17 1183.11 22.7143 1183.11 22.7143 1183.11 22.7143 34.3739 0.330469 34.385 0.233578 ? ? o
4 4 18 689.027 13.3464 689.027 13.3464 689.027 13.3464 26.2391 0.254377 26.2441 0.179818 ? ? o
4 4 19 77.3558 2.00968 77.3558 2.00968 77.3558 2.00968 8.79256 0.114326 8.79389 0.0808133 ? ? o
4 4 20 880.43 16.6582 880.43 16.6582 880.43 16.6582 29.6593 0.280883 29.6655 0.198552 ? ? o
4 4 21 22.514 1.1986 22.514 1.1986 22.514 1.1986 4.73948 0.126653 4.74219 0.0894329 ? ? o
4 4 22 20.9937 1.28425 20.9937 1.28425 20.9937 1.28425 4.57495 0.140658 4.57843 0.0992774 ? ? o
4 4 23 0.463589 1.37561 0.463589 1.37561 0.463589 1.37561 0.758389 0.469517 0.671103 0.405258 ? ? o
4 4 24 62.3928 2.3213 62.3928 2.3213 62.3928 2.3213 7.89365 0.147151 7.89628 0.103976 ? ? o
4 4 25 288.304 7.55343 288.304 7.55343 288.304 7.55343 16.9684 0.22266 16.974 0.157362 ? ? o
4 4 26 74.9016 2.48477 74.9016 2.48477 74.9016 2.48477 8.64903 0.143734 8.65179 0.101571 ? ? o
4 4 27 69.4865 2.42412 69.4865 2.42412 69.4865 2.42412 8.32961 0.145613 8.33274 0.102889 ? ? o
4 4 28 27.9904 1.66041 27.9904 1.66041 27.9904 1.66041 5.28132 0.157514 5.28596 0.111168 ? ? o
4 4 29 3.63884 1.34856 3.63884 1.34856 3.63884 1.34856 1.75618 0.444644 1.846 0.277035 ? ? o
4 4 30 12.8111 1.45321 12.8111 1.45321 12.8111 1.45321 3.55728 0.205835 3.56839 0.144521 ? ? o
4 4 31 0.523579 1.33539 0.523579 1.33539 0.523579 1.33539 0.75656 0.465446 0.677065 0.403879 ? ? o
4 4 32 0.426175 1.31408 0.426175 1.31408 0.426175 1.31408 0.731421 0.455827 0.647326 0.39334 ? ? o
4 4 33 1.21935 1.31863 1.21935 1.31863 1.21935 1.31863 0.915265 0.504494 0.89992 0.440813 ? ? o
4 4 34 9.28921 1.39143 9.28921 1.39143 9.28921 1.39143 3.01061 0.234354 3.02961 0.163466 ? ? f
4 4 35 1.07918 1.46221 1.07918 1.46221 1.07918 1.46221 0.888976 0.514821 0.847431 0.452699 ? ? o
4 4 36 7.42961 1.62464 7.42961 1.62464 7.42961 1.62464 2.64839 0.317008 2.68881 0.216871 ? ? o
4 4 37 2.64119 1.52286 2.64119 1.52286 2.64119 1.52286 1.33396 0.566218 1.45018 0.42766 ? ? o
4 4 38 3.34831 1.5525 3.34831 1.5525 3.34831 1.5525 1.56027 0.549348 1.7025 0.367872 ? ? o
4 4 39 12.1563 1.56649 12.1563 1.56649 12.1563 1.56649 3.43754 0.23022 3.4624 0.160747 ? ? o
4 4 40 2.91982 1.46594 2.91982 1.46594 2.91982 1.46594 1.41291 0.547858 1.55672 0.385031 ? ? o
4 4 41 -1.0254 1.441 -1.0254 1.441 -1.0254 1.441 0.544754 0.380414 0.430528 0.30558 ? ? o
4 4 42 -1.87947 1.4048 -1.87947 1.4048 -1.87947 1.4048 0.463606 0.334793 0.353998 0.259586 ? ? o
4 4 43 -0.0804089 1.3973 -0.0804089 1.3973 -0.0804089 1.3973 0.627772 0.419682 0.534208 0.356067 ? ? o
4 4 44 1.16975 1.36394 1.16975 1.36394 1.16975 1.36394 0.82972 0.489707 0.824791 0.438153 ? ? o
4 4 45 1.49166 1.54228 1.49166 1.54228 1.49166 1.54228 0.883344 0.521021 0.905621 0.470078 ? ? o
4 4 46 -1.47211 1.7472 -1.47211 1.7472 -1.47211 1.7472 0.525259 0.378516 0.426363 0.308674 ? ? o
4 4 47 -0.267069 2.5603 -0.267069 2.5603 -0.267069 2.5603 0.658188 0.470911 0.594037 0.418114 ? ? o
4 4 48 2.18646 5.19371 2.18646 5.19371 2.18646 5.19371 0.763033 0.563384 0.76959 0.553605 ? ? o
5 0 0 251.94 9.42343 251.94 9.42343 251.94 9.42343 15.8604 0.297309 15.8665 0.210066 ? ? o
5 0 1 71.9055 1.57558 71.9055 1.57558 71.9055 1.57558 8.47798 0.0929473 8.47884 0.0657081 ? ? o
5 0 2 1214.64 24.2283 1214.64 24.2283 1214.64 24.2283 34.8348 0.347839 34.8431 0.245873 ? ? o
5 0 3 4.6742 0.212382 4.6742 0.212382 4.6742 0.212382 2.16029 0.0492134 2.16114 0.034765 ? ? o
5 0 4 296.418 5.94772 296.418 5.94772 296.418 5.94772 17.2123 0.172814 17.2145 0.122169 ? ? o
5 0 5 140.362 2.9346 140.362 2.9346 140.362 2.9346 11.8448 0.123908 11.8461 0.0875956 ? ? o
5 0 6 321.831 6.19089 321.831 6.19089 321.831 6.19089 17.9347 0.172631 17.9372 0.122039 ? ? o
5 0 7 413.588 7.77276 413.588 7.77276 413.588 7.77276 20.3305 0.191198 20.3336 0.135163 ? ? o
5 0 8 76.205 1.5402 76.205 1.5402 76.205 1.5402 8.72785 0.088255 8.72869 0.0623925 ? ? o
5 0 9 575.17 10.8039 575.17 10.8039 575.17 10.8039 23.9726 0.225384 23.9776 0.159321 ? ? o
5 0 10 36.0454 0.876865 36.0454 0.876865 36.0454 0.876865 6.00225 0.073069 6.00302 0.0516524 ? ? o
5 0 11 0.782318 0.486703 0.782318 0.486703 0.782318 0.486703 0.739078 0.320833 0.788448 0.249038 ? ? o
5 0 12 4.50048 0.586681 4.50048 0.586681 4.50048 0.586681 2.10719 0.140647 2.11443 0.0985871 ? ? o
5 0 13 273.826 6.46115 273.826 6.46115 273.826 6.46115 16.5399 0.195382 16.5438 0.138101 ? ? f
5 0 14 60.7349 1.63013 60.7349 1.63013 60.7349 1.63013 7.79058 0.104664 7.79192 0.0739811 ? ? o
5 0 15 0.0552192 0.636486 0.0552192 0.636486 0.0552192 0.636486 0.473976 0.304585 0.403504 0.257941 ? ? o
5 0 16 316.235 6.11285 316.235 6.11285 316.235 6.11285 17.7774 0.171964 17.7802 0.121565 ? ? o
5 0 17 106.298 2.33577 106.298 2.33577 106.298 2.33577 10.3076 0.113335 10.3088 0.0801191 ? ? o
5 0 18 66.4277 1.77247 66.4277 1.77247 66.4277 1.77247 8.14775 0.108814 8.14903 0.0769157 ? ? o
5 0 19 28.8566 1.17885 28.8566 1.17885 28.8566 1.17885 5.36822 0.109903 5.37003 0.0776502 ? ? o
5 0 20 109.812 2.52657 109.812 2.52657 109.812 2.52657 10.4765 0.120619 10.4778 0.085267 ? ? f
5 0 21 156.347 3.38365 156.347 3.38365 156.347 3.38365 12.5007 0.135375 12.5023 0.0956994 ? ? o
5 0 22 69.6459 1.98137 69.6459 1.98137 69.6459 1.98137 8.34227 0.118809 8.34384 0.0839757 ? ? o
5 0 23 6.81729 1.29332 6.81729 1.29332 6.81729 1.29332 2.57218 0.257311 2.5923 0.178328 ? ? o
5 0 24 53.8624 2.20941 53.8624 2.20941 53.8624 2.20941 7.33337 0.150785 7.33623 0.106528 ? ? o
5 0 25 30.1205 1.98539 30.1205 1.98539 30.1205 1.98539 5.4778 0.181674 5.48302 0.128179 ? ? o
5 0 26 104.72 3.11092 104.72 3.11092 104.72 3.11092 10.2274 0.152163 10.2303 0.107538 ? ? o
5 0 27 -1.01058 1.61776 -1.01058 1.61776 -1.01058 1.61776 0.60973 0.420835 0.480306 0.336412 ? ? o
5 0 28 49.4088 1.98873 49.4088 1.98873 49.4088 1.98873 7.02252 0.141727 7.02582 0.100123 ? ? o
5 0 29 -1.354 1.36033 -1.354 1.36033 -1.354 1.36033 0.509524 0.359672 0.390871 0.281564 ? ? o
5 0 30 140.66 3.57207 140.66 3.57207 140.66 3.57207 11.8496 0.150781 11.8548 0.106552 ? ? o
5 0 31 26.4543 1.69212 26.4543 1.69212 26.4543 1.69212 5.13052 0.165296 5.13696 0.116596 ? ? o
5 0 32 -0.25442 1.33926 -0.25442 1.33926 -0.25442 1.33926 0.624949 0.41605 0.514549 0.34437 ? ? o
5 0 33 16.612 1.46959 16.612 1.46959 16.612 1.46959 4.0568 0.18196 4.06637 0.128062 ? ? o
5 0 34 0.653941 1.31661 0.653941 1.31661 0.653941 1.31661 0.775606 0.469833 0.707123 0.410217 ? ? o
5 0 35 -0.462533 1.53248 -0.462533 1.53248 -0.462533 1.53248 0.641337 0.431832 0.523136 0.355959 ? ? o
5 0 36 -0.164502 1.53387 -0.164502 1.53387 -0.164502 1.53387 0.677461 0.449138 0.565359 0.375889 ? ? o
5 0 37 5.62047 1.57178 5.62047 1.57178 5.62047 1.57178 2.25457 0.381338 2.31943 0.245911 ? ? o
5 0 38 0.649786 1.52109 0.649786 1.52109 0.649786 1.52109 0.79708 0.493598 0.722421 0.430996 ? ? o
5 0 39 2.84101 1.43972 2.84101 1.43972 2.84101 1.43972 1.40289 0.542689 1.53894 0.382643 ? ? o
5 0 40 3.72317 1.46273 3.72317 1.46273 3.72317 1.46273 1.70043 0.495936 1.83285 0.308412 ? ? o
5 0 41 5.55087 1.5524 5.55087 1.5524 5.55087 1.5524 2.21214 0.386104 2.29253 0.245875 ? ? o
5 0 42 -1.13071 1.41652 -1.13071 1.41652 -1.13071 1.41652 0.525241 0.369736 0.414029 0.295848 ? ? o
5 0 43 -0.0568845 1.42192 -0.0568845 1.42192 -0.0568845 1.42192 0.636243 0.424845 0.542699 0.361093 ? ? f
5 0 44 2.86233 1.37715 2.86233 1.37715 2.86233 1.37715 1.34477 0.533305 1.51908 0.370301 ? ? o
5 0 45 1.37014 1.41403 1.37014 1.41403 1.37014 1.41403 0.85732 0.50189 0.876747 0.451206 ? ? o
5 0 46 -0.372592 1.88376 -0.372592 1.88376 -0.372592 1.88376 0.627989 0.43752 0.541408 0.376009 ? ? o
5 0 47 -1.5659 2.65579 -1.5659 2.65579 -1.5659 2.65579 0.604983 0.439526 0.519981 0.376505 ? ? o
5 1 0 401.519 9.20039 401.519 9.20039 401.519 9.20039 20.0311 0.229721 20.0345 0.162386 ? ? o
5 1 1 732.911 11.0201 712.57 15.3701 754.43 15.8086 27.0662 0.203576 26.6815 0.288029 27.454 0.287911 o
5 1 2 184.299 2.59056 188.61 3.7871 180.507 3.55145 13.5749 0.0954169 13.7319 0.137894 13.4339 0.132183 o
5 1 3 254.137 3.45255 253.042 4.75828 255.354 5.0173 15.9404 0.108295 15.9048 0.149586 15.9771 0.157015 o
5 1 4 175.271 2.44647 173.548 3.2829 177.422 3.66883 13.2381 0.0924023 13.1722 0.124615 13.318 0.137739 o
5 1 5 271.938 3.65891 270.293 5.20048 273.551 5.14886 16.4888 0.110951 16.437 0.158194 16.5359 0.155687 o
5 1 6 106.454 1.54492 103.256 2.26044 109.258 2.11637 10.3171 0.0748717 10.1603 0.111239 10.4516 0.101246 o
5 1 7 280.791 3.92197 280.05 5.53491 281.54 5.55817 16.7545 0.117042 16.73 0.165419 16.7745 0.165674 o
5 1 8 400.306 5.33137 399.163 7.51758 401.462 7.562 20.0038 0.133259 19.9714 0.188209 20.0287 0.188779 o
5 1 9 486.936 6.47874 482.922 9.08988 491.08 9.23652 22.0612 0.146836 21.9646 0.206921 22.1492 0.208507 o
5 1 10 26.7149 0.514166 26.6465 0.726155 26.7837 0.728131 5.1685 0.0497404 5.16172 0.0703404 5.17499 0.0703509 o
5 1 11 139.332 2.30817 138.757 3.25279 139.915 3.27584 11.8025 0.0977835 11.7767 0.138103 11.8257 0.138505 o
5 1 12 143.176 2.20382 142.673 3.10608 143.685 3.12737 11.9643 0.0921001 11.9419 0.13005 11.9842 0.13048 o
5 1 13 674.776 11.569 680.909 16.7896 669.232 15.9637 25.9587 0.222835 26.0569 0.322171 25.8355 0.30895 o
5 1 14 78.4545 1.39402 78.0689 2.01607 78.8076 1.92964 8.85671 0.0786984 8.83411 0.114107 8.87595 0.108701 o
5 1 15 77.2871 1.30642 76.6378 1.83581 77.9533 1.85953 8.7907 0.0743069 8.75309 0.104867 8.82788 0.105321 o
5 1 16 43.709 0.922519 42.3695 1.2978 45.0771 1.31158 6.6109 0.0697726 6.50841 0.0997019 6.71318 0.0976873 o
5 1 17 149.012 2.18911 148.852 3.09651 149.172 3.09522 12.2061 0.0896728 12.1985 0.126922 12.2116 0.126732 o
5 1 18 300.055 4.15588 295.762 5.80125 304.58 5.95643 17.3201 0.119973 17.1938 0.168702 17.4481 0.17069 o
5 1 19 160.694 2.39247 161.346 3.39314 160.049 3.37387 12.6757 0.0943727 12.7005 0.133583 12.6494 0.133361 o
5 1 20 24.9857 0.830799 25.9514 1.18291 24.0456 1.1671 4.99831 0.083108 5.09372 0.116115 4.9031 0.119017 o
5 1 21 33.763 0.956516 34.1192 1.35893 33.4132 1.34659 5.81025 0.0823129 5.84046 0.116337 5.77971 0.116493 o
5 1 22 98.0331 1.72899 99.3175 2.46915 96.7975 2.42186 9.90039 0.0873194 9.96423 0.123901 9.83703 0.123099 o
5 1 23 10.9998 0.983649 11.4809 1.3661 10.482 1.4175 3.31579 0.148328 3.38679 0.201681 3.23584 0.219031 o
5 1 24 30.0108 1.27821 29.2136 1.77733 30.8649 1.8396 5.47723 0.116684 5.40302 0.164476 5.5536 0.165622 o
5 1 25 81.5588 2.04221 77.3865 2.78681 86.3982 3.00135 9.02918 0.113089 8.79348 0.158459 9.29125 0.161515 o
5 1 26 89.8594 2.02341 92.5842 2.94602 87.4261 2.78393 9.47713 0.106752 9.61722 0.153164 9.34574 0.148941 o
5 1 27 85.2268 1.95181 87.812 2.79592 82.7694 2.72596 9.22905 0.105743 9.3652 0.149272 9.09229 0.149905 o
5 1 28 81.7426 1.74203 80.7936 2.45043 82.7124 2.477 9.03835 0.096369 8.98285 0.136395 9.08891 0.136265 o
5 1 29 1.38154 0.972789 1.89227 1.3775 0.87342 1.37397 1.1752 0.370864 1.37824 0.44197 1.12685 0.432703 o
5 1 30 7.24647 1.01778 6.52536 1.44042 7.96545 1.43831 2.68649 0.189426 2.54296 0.283218 2.81192 0.255751 o
5 1 31 114.666 2.16581 113.939 3.05058 115.405 3.07541 10.7005 0.101201 10.6588 0.143102 10.7271 0.143348 o
5 1 32 3.16702 0.958061 3.92927 1.35668 2.40874 1.35314 1.76847 0.270873 1.93028 0.364721 1.50765 0.428489 o
5 1 33 43.2531 1.3235 42.3915 1.86005 44.1367 1.8836 6.56986 0.100725 6.49728 0.14314 6.62988 0.142054 o
5 1 34 34.7087 1.2337 34.8818 1.75318 34.539 1.73636 5.88333 0.104847 5.88983 0.148831 5.86097 0.148129 o
5 1 35 10.7397 1.16854 12.1064 1.63373 9.3082 1.67205 3.26136 0.179149 3.45034 0.23675 3.01613 0.277185 o
5 1 36 0.205603 1.06436 1.39453 1.53329 -0.900135 1.47867 0.869099 0.364067 1.24571 0.462377 0.842171 0.385821 o
5 1 37 11.2874 1.16729 11.6718 1.6173 10.8694 1.68647 3.33946 0.174772 3.37803 0.239386 3.25359 0.25917 o
5 1 38 29.5613 1.38025 30.3219 1.97676 28.8377 1.92808 5.41495 0.127448 5.46187 0.18096 5.3265 0.18099 o
5 1 39 4.93639 1.04177 3.57682 1.46266 6.33621 1.48415 2.18565 0.238321 1.77062 0.419034 2.45203 0.302638 o
5 1 40 1.43581 1.02246 1.3601 1.44563 1.51158 1.44633 1.15115 0.381211 1.18367 0.446933 1.21777 0.44966 o
5 1 41 1.74393 1.06331 2.47822 1.51307 1.02748 1.49459 1.24085 0.386988 1.44575 0.463168 1.11356 0.444974 o
5 1 42 -0.505638 1.00661 -1.38149 1.41438 0.393331 1.43293 0.694684 0.318287 0.734148 0.350104 0.967551 0.414486 o
5 1 43 3.50573 1.01974 2.39274 1.43995 4.62546 1.44431 1.78459 0.285707 1.36264 0.452393 1.9623 0.381634 o
5 1 44 0.0318558 0.952207 -0.258394 1.34288 0.325366 1.3504 0.740445 0.327168 0.807995 0.369126 0.892914 0.392491 o
5 1 45 -1.12581 1.02027 -1.53537 1.46558 -0.740676 1.42119 0.592519 0.286075 0.691671 0.33588 0.751667 0.355114 o
5 1 46 0.0278229 1.34466 0.232013 2.0367 -0.12995 1.7903 0.781268 0.361874 0.895156 0.423944 0.835449 0.39652 o
5 1 47 -1.69225 1.80884 0.522499 2.66685 -3.57924 2.46162 0.678212 0.337543 0.871755 0.429345 0.689983 0.350048 o
5 2 0 1870.06 40.3359 1870.06 40.3359 1870.06 40.3359 43.21 0.466865 43.2266 0.329953 ? ? f
5 2 1 518.681 7.92078 512.473 10.5058 526.858 12.0571 22.7706 0.173926 22.6305 0.232115 22.9438 0.262753 o
5 2 2 219.94 3.12763 220.037 4.42458 219.844 4.4217 14.8293 0.105454 14.8315 0.149161 14.825 0.14913 o
5 2 3 1122.19 14.8107 1109.43 20.7223 1135.52 21.1762 33.4877 0.221137 33.2849 0.311286 33.6734 0.314435 o
5 2 4 80.0308 1.11896 81.3554 1.57245 78.672 1.59265 8.94572 0.0625418 9.01918 0.0871724 8.86915 0.089786 o
5 2 5 71.3224 1.01506 72.6322 1.45747 70.0886 1.41452 8.44499 0.0600985 8.5219 0.0855134 8.37137 0.0844856 f
5 2 6 318.569 4.43134 316.557 6.22828 320.631 6.30618 17.8459 0.124156 17.7868 0.175081 17.9009 0.176142 o
5 2 7 332.906 4.48805 334.307 6.30487 331.466 6.39009 18.2429 0.123008 18.2785 0.172467 18.2004 0.175548 o
5 2 8 125.619 1.83023 126.487 2.69818 124.88 2.49091 11.2072 0.0816543 11.2449 0.119974 11.1734 0.111466 o
5 2 9 282.073 3.87377 278.641 5.41788 285.663 5.54086 16.7924 0.115343 16.6874 0.162334 16.8963 0.163967 o
5 2 10 412.58 5.5123 411.881 7.78442 413.283 7.80678 20.3075 0.135721 20.2857 0.19187 20.3202 0.192094 o
5 2 11 383.937 6.10736 382.725 8.6129 385.162 8.66153 19.5882 0.155894 19.5512 0.220266 19.6133 0.220808 f
5 2 12 135.876 2.13546 136.486 3.06738 135.303 2.97475 11.6553 0.091609 11.68 0.131309 11.6294 0.127897 o
5 2 13 358.811 6.02593 357.051 8.35454 360.719 8.69984 18.9357 0.159116 18.883 0.221219 18.9788 0.229199 o
5 2 14 30.3811 0.736205 29.6266 1.00481 31.2555 1.08175 5.51157 0.0667872 5.44241 0.0923126 5.58996 0.0967583 o
5 2 15 122.36 1.95781 122.696 2.74164 122.01 2.79672 11.0606 0.0885043 11.0747 0.12378 11.0436 0.126622 o
5 2 16 31.7709 0.761194 30.9646 1.05466 32.6475 1.09973 5.63626 0.0675265 5.56399 0.0947756 5.71317 0.0962456 o
5 2 17 71.5436 1.22939 69.7794 1.71108 73.4261 1.76754 8.45791 0.0726771 8.35255 0.102429 8.56801 0.103148 o
5 2 18 80.8856 1.37358 79.8778 1.92611 81.9286 1.95938 8.99323 0.0763672 8.93661 0.107765 9.05059 0.108246 o
5 2 19 153.572 2.30825 152.986 3.25706 154.163 3.27172 12.3916 0.0931377 12.3671 0.131682 12.4146 0.131769 o
5 2 20 362.599 5.00955 364.106 7.10666 361.11 7.06269 19.0396 0.131556 19.0765 0.186268 18.9978 0.185881 o
5 2 21 445.451 6.10663 449.904 8.71231 441.15 8.5618 21.1018 0.144695 21.2029 0.205451 20.9957 0.203894 o
5 2 22 29.1909 0.985168 29.7773 1.40139 28.6179 1.38523 5.40239 0.0911789 5.45592 0.128429 5.34864 0.129493 o
5 2 23 52.967 1.40853 52.6605 2.01093 53.2622 1.97353 7.27708 0.0967789 7.25518 0.138586 7.29658 0.135237 o
5 2 24 258.052 4.17584 255.885 5.86162 260.286 5.95043 16.0604 0.130004 15.9892 0.1833 16.126 0.184498 o
5 2 25 11.2079 1.28838 9.51638 1.81214 12.9369 1.83212 3.34585 0.192534 3.08063 0.294118 3.59307 0.254951 o
5 2 26 25.7175 1.26748 26.0889 1.79222 25.3458 1.79275 5.06953 0.12501 5.10429 0.17556 5.03097 0.178172 o
5 2 27 32.3924 1.34769 32.8409 1.93523 31.9701 1.87789 5.68926 0.118441 5.72627 0.168978 5.64998 0.166186 o
5 2 28 14.1143 1.06379 14.3103 1.50607 13.9192 1.5028 3.75435 0.141675 3.77775 0.199335 3.72565 0.201682 o
5 2 29 48.3044 1.36409 47.587 1.92187 49.0329 1.93645 6.94711 0.0981771 6.89226 0.139422 6.99628 0.138392 o
5 2 30 35.4207 1.24513 35.0637 1.75978 35.7785 1.76199 5.94783 0.104671 5.91401 0.14878 5.97411 0.147469 o
5 2 31 2.17259 0.972698 4.03474 1.37525 0.308511 1.37596 1.43372 0.343261 1.96014 0.364427 1.00826 0.417603 o
5 2 32 45.175 1.34901 45.5292 1.9043 44.8182 1.9113 6.71535 0.100442 6.73577 0.141357 6.68269 0.143003 o
5 2 33 1.02333 0.926819 0.948229 1.30273 1.1003 1.31885 1.04636 0.362522 1.11452 0.423256 1.15413 0.428739 o
5 2 34 10.9352 0.986612 10.9829 1.38722 10.8863 1.40348 3.29753 0.149598 3.29574 0.210457 3.28061 0.213906 o
5 2 35 0.351105 1.08705 1.19911 1.53179 -0.509269 1.54292 0.911111 0.373476 1.21032 0.459158 0.917873 0.410037 o
5 2 36 2.26959 1.11029 1.57455 1.5912 2.92911 1.55 1.44311 0.379582 1.29508 0.472345 1.62502 0.457563 o
5 2 37 5.76209 1.10375 5.04903 1.53633 6.52275 1.58678 2.37505 0.232364 2.19389 0.350139 2.50422 0.316821 o
5 2 38 10.9435 1.16095 11.9936 1.6365 9.87964 1.64721 3.28233 0.176848 3.41422 0.239658 3.08845 0.266673 o
5 2 39 7.69079 1.07323 6.25441 1.51801 9.1263 1.51755 2.74248 0.195669 2.43203 0.312087 2.96427 0.255974 o
5 2 40 6.01513 1.0611 4.19159 1.49359 7.87346 1.50777 2.41218 0.219947 1.91348 0.402938 2.73442 0.275703 f
5 2 41 1.503 1.02505 2.7529 1.45998 0.28792 1.4395 1.16563 0.381692 1.52029 0.449349 0.967555 0.414993 o
5 2 42 2.50697 1.02448 2.12856 1.44311 2.89143 1.45461 1.47112 0.352319 1.33074 0.452889 1.52987 0.447361 o
5 2 43 5.50875 1.04687 5.522 1.48311 5.49558 1.47791 2.27365 0.230218 2.20038 0.337011 2.19546 0.336584 o
5 2 44 2.81673 0.963807 2.03242 1.35236 3.62629 1.37396 1.5376 0.323604 1.23638 0.436971 1.66705 0.413558 o
5 2 45 -2.00835 1.05942 -0.722207 1.4847 -3.34253 1.51218 0.530586 0.263272 0.768453 0.363006 0.589273 0.295375 o
5 2 46 3.76169 1.29396 3.95671 1.79707 3.55172 1.86469 1.59399 0.404945 1.43685 0.504128 1.33455 0.506509 o
5 2 47 -0.62645 1.87221 -2.57197 2.62444 1.38963 2.6716 0.747028 0.366682 0.739396 0.373195 0.914697 0.446297 o
5 2 48 6.246 5.43227 6.246 5.43227 0 0 ? ? ? ? ? ? o
5 3 0 7.31681 0.262448 7.31681 0.262448 7.31681 0.262448 2.70363 0.0485715 2.7043 0.0343243 ? ? o
5 3 1 20.5433 0.35266 21.6961 0.534219 19.6528 0.469498 4.53242 0.0389041 4.65781 0.0573466 4.43307 0.0529541 o
5 3 2 37.5743 0.66418 36.9248 0.910673 38.3125 0.97079 6.12967 0.0541774 6.07634 0.074936 6.18944 0.0784231 o
5 3 3 333.719 4.6843 331.616 6.50633 335.982 6.74958 18.2658 0.128226 18.2059 0.178687 18.3251 0.184162 o
5 3 4 798.634 10.772 800.461 14.9459 796.659 15.5391 28.2518 0.190642 28.276 0.264286 28.2074 0.275443 o
5 3 5 280.352 3.7391 281.603 5.30887 279.12 5.26715 16.7419 0.111669 16.7773 0.158216 16.7031 0.157669 o
5 3 6 1045.89 14.2664 1045.98 20.406 1045.81 19.9531 32.3252 0.22067 32.3102 0.315782 32.3088 0.308787 o
5 3 7 835.368 11.1626 837.561 15.6604 833.103 15.9154 28.8916 0.193181 28.9185 0.270769 28.8405 0.27592 o
5 3 8 695.931 9.31744 697.04 13.058 694.781 13.2991 26.3715 0.176658 26.3835 0.247464 26.34 0.25245 o
5 3 9 698.014 9.45436 703.231 13.7681 693.36 13.0054 26.4101 0.178991 26.4974 0.2598 26.3128 0.247131 o
5 3 10 783.191 11.1007 785.592 16.1325 781.032 15.2981 27.972 0.198424 27.9997 0.288084 27.921 0.273953 o
5 3 11 67.0049 1.25761 66.7042 1.77142 67.3104 1.78572 8.18503 0.0768236 8.16603 0.108463 8.20304 0.108845 o
5 3 12 40.1309 0.802641 40.5664 1.13207 39.6906 1.13817 6.33455 0.0633542 6.3685 0.0888805 6.29935 0.0903399 o
5 3 13 144.379 2.55071 143.379 3.52812 145.475 3.69194 12.0139 0.106156 11.9705 0.147368 12.0574 0.153099 f
5 3 14 239.252 3.57348 240.772 5.01872 237.689 5.08934 15.465 0.115534 15.5114 0.161775 15.4116 0.165114 o
5 3 15 27.9164 0.706647 28.9489 1.0139 26.941 0.985404 5.2833 0.0668755 5.37982 0.0942321 5.18989 0.0949349 o
5 3 16 69.8648 1.18961 69.1003 1.65662 70.6787 1.70934 8.35802 0.0711657 8.31168 0.0996561 8.40603 0.101674 o
5 3 17 721.083 9.85331 725.307 14.0125 716.951 13.8582 26.8445 0.183526 26.9141 0.260319 26.7588 0.258946 o
5 3 18 98.9856 1.61286 99.4695 2.31038 98.5256 2.25256 9.94864 0.0810591 9.97239 0.115839 9.925 0.113479 o
5 3 19 5.01777 0.624667 4.1703 0.87363 5.9043 0.893532 2.23972 0.139452 2.04143 0.213976 2.42926 0.18391 o
5 3 20 184.227 2.74715 183.198 3.91519 185.224 3.85561 13.572 0.101207 13.5329 0.144655 13.6076 0.141671 o
5 3 21 47.2988 1.09439 45.4791 1.52358 49.2385 1.57301 6.87702 0.0795689 6.74303 0.112975 7.01621 0.112098 o
5 3 22 110.943 1.87605 111.489 2.6638 110.406 2.6426 10.5321 0.0890636 10.5571 0.126162 10.5057 0.12577 o
5 3 23 293.366 4.67702 295.251 6.74787 291.624 6.48838 17.1243 0.136561 17.1753 0.196441 17.0699 0.190053 o
5 3 24 205.227 3.31479 204.946 4.73219 205.498 4.64468 14.3232 0.115714 14.3106 0.165338 14.3301 0.16206 o
5 3 25 81.281 2.13272 80.9735 3.00627 81.5925 3.02606 9.01357 0.118306 8.99449 0.167117 9.02879 0.167579 o
5 3 26 7.33978 1.1007 7.49817 1.53245 7.17099 1.58199 2.70675 0.203325 2.7335 0.280308 2.67266 0.295957 o
5 3 27 72.2372 1.76119 71.0315 2.49564 73.4334 2.48578 8.49673 0.103639 8.42294 0.148145 8.56438 0.145123 o
5 3 28 44.6894 1.326 45.2134 1.8821 44.173 1.86847 6.68276 0.0992105 6.71951 0.140047 6.64171 0.140662 o
5 3 29 12.6956 1.01812 10.5905 1.42316 14.9024 1.45712 3.55973 0.143005 3.24712 0.219143 3.85402 0.189039 o
5 3 30 11.4451 1.0137 11.4003 1.43112 11.4901 1.43607 3.37871 0.150013 3.3677 0.212477 3.38094 0.212377 o
5 3 31 19.4711 1.08275 17.6696 1.51069 21.3741 1.55267 4.40786 0.122821 4.19376 0.180111 4.61384 0.168262 o
5 3 32 18.945 1.07794 18.1362 1.50823 19.7896 1.54119 4.34672 0.123995 4.24684 0.177571 4.43674 0.173685 o
5 3 33 1.8517 0.925125 2.54415 1.30894 1.16054 1.30771 1.32027 0.346125 1.54122 0.415253 1.16595 0.427917 o
5 3 34 2.10428 0.927682 1.85489 1.30036 2.36274 1.32383 1.40333 0.334742 1.33941 0.429407 1.48333 0.424542 o
5 3 35 11.9254 1.12633 11.4354 1.58785 12.4216 1.59793 3.43922 0.163747 3.35291 0.236787 3.49653 0.228502 o
5 3 36 9.03123 1.1787 10.4963 1.67858 7.60609 1.65554 2.98433 0.197482 3.20016 0.262265 2.71252 0.305166 o
5 3 37 0.424367 1.07483 1.0259 1.53847 -0.149168 1.50224 0.91677 0.372842 1.16362 0.45552 0.948678 0.415503 o
5 3 38 9.04882 1.11952 7.83817 1.56408 10.3206 1.60312 2.98169 0.187733 2.744 0.285001 3.16171 0.253521 o
5 3 39 0.842779 1.00359 -0.30995 1.40911 2.02944 1.42969 0.986433 0.372407 0.880978 0.392749 1.35407 0.450778 o
5 3 40 5.99618 1.05069 7.59005 1.50217 4.46953 1.47015 2.40865 0.218107 2.68195 0.280051 1.98879 0.383287 o
5 3 41 0.555058 1.02242 -0.416263 1.45461 1.50352 1.43739 0.90755 0.36579 0.86702 0.392238 1.2047 0.447578 o
5 3 42 1.74606 1.02673 -0.837482 1.45007 4.34351 1.45397 1.22329 0.380026 0.801246 0.372914 1.92073 0.392061 o
5 3 43 4.11354 1.02024 3.218 1.43427 5.03079 1.45156 1.94683 0.262025 1.58246 0.438396 2.09193 0.346943 o
5 3 44 3.35358 0.974269 2.06668 1.37338 4.65729 1.38232 1.72656 0.282141 1.24207 0.440214 1.94393 0.368903 o
5 3 45 1.09947 1.08691 1.57636 1.54051 0.626747 1.53376 0.970918 0.382133 1.09438 0.44593 0.93954 0.41517 o
5 3 46 -1.19404 1.24722 -3.25365 1.77377 0.820051 1.75406 0.633187 0.308221 0.63067 0.317333 0.923908 0.421992 o
5 3 47 1.26434 1.86228 2.40442 2.71537 0.251875 2.5589 0.890978 0.41732 0.971243 0.468378 0.84914 0.418406 o
5 3 48 -4.5541 3.69883 4.32945 5.27402 -13.1532 5.1889 ? ? ? ? ? ? o
5 4 0 1.23128 0.183217 1.23128 0.183217 1.23128 0.183217 1.09999 0.0844252 1.10491 0.0590109 ? ? o
5 4 1 56.6906 0.851119 56.7285 1.20447 56.6527 1.20286 7.52915 0.0565216 7.5315 0.079962 7.52646 0.0799089 o
5 4 2 174.243 2.65497 173.78 3.79734 174.686 3.71346 13.1992 0.100574 13.1805 0.144051 13.2149 0.140502 o
5 4 3 866.936 12.1077 862.72 16.8454 871.442 17.4144 29.4341 0.205674 29.3528 0.286947 29.4997 0.295163 o
5 4 4 349.879 4.79624 344.954 6.48269 355.835 7.12909 18.7025 0.128225 18.5681 0.174566 18.8578 0.189023 o
5 4 5 218.118 2.94843 219.531 4.15164 216.68 4.18802 14.7675 0.0998284 14.8139 0.140127 14.7173 0.142282 o
5 4 6 477.701 6.47063 476.38 9.33195 478.925 8.97991 21.8517 0.148058 21.8162 0.213877 21.8752 0.205254 o
5 4 7 600.356 7.95739 596.683 11.1902 604.114 11.3178 24.4954 0.162426 24.4134 0.229181 24.5648 0.230366 o
5 4 8 365.564 4.87819 364.033 6.87233 367.119 6.92557 19.1163 0.127593 19.0727 0.180162 19.1533 0.180793 o
5 4 9 817.155 11.0598 819.47 15.348 814.655 15.9511 28.5733 0.193533 28.6019 0.268304 28.5156 0.279691 o
5 4 10 646.309 8.67832 650.816 12.4906 642.103 12.0664 25.4134 0.170743 25.492 0.24499 25.3218 0.238261 o
5 4 11 20.7268 0.561464 20.7333 0.807708 20.7207 0.781024 4.55244 0.0616663 4.55292 0.0887023 4.55156 0.0857974 o
5 4 12 154.261 2.4983 155.259 3.55323 153.284 3.51336 12.4185 0.100588 12.4569 0.142621 12.3774 0.141926 o
5 4 13 21.5878 0.686174 20.338 0.93477 23.0481 1.01043 4.64591 0.073847 4.50909 0.103654 4.8001 0.105251 o
5 4 14 150.953 2.39664 148.038 3.28505 154.269 3.5043 12.2847 0.0975455 12.1642 0.13503 12.4173 0.141106 o
5 4 15 372.155 5.26852 372.83 7.46468 371.486 7.43702 19.2869 0.136583 19.2998 0.193387 19.265 0.193018 o
5 4 16 62.6121 1.11711 62.1967 1.60869 62.9989 1.55246 7.91232 0.0705928 7.88552 0.102003 7.93629 0.0978076 o
5 4 17 32.6037 0.805965 32.2277 1.1094 33.024 1.17285 5.7097 0.0705785 5.67643 0.0977201 5.74609 0.102057 o
5 4 18 21.918 0.730997 21.1213 1.02629 22.7383 1.04144 4.68145 0.0780738 4.59535 0.111667 4.76803 0.109211 o
5 4 19 120.644 1.94976 119.426 2.76601 121.847 2.74882 10.9832 0.0887611 10.9269 0.126569 11.0372 0.124526 o
5 4 20 4.67782 0.663644 5.00898 0.937835 4.34567 0.939234 2.16244 0.153448 2.23731 0.209589 2.08381 0.225365 o
5 4 21 309.377 4.34346 309.412 6.14104 309.342 6.14411 17.5866 0.123487 17.5851 0.174609 17.5831 0.174716 o
5 4 22 8.1625 0.814888 8.14569 1.15327 8.17926 1.15158 2.8564 0.142643 2.85284 0.202127 2.85872 0.201416 o
5 4 23 74.2644 1.72015 73.8828 2.40614 74.6632 2.46008 8.61669 0.0998151 8.59356 0.139997 8.63875 0.142386 o
5 4 24 74.1092 1.62493 72.6585 2.30221 75.5493 2.2938 8.60763 0.0943888 8.52186 0.135077 8.68983 0.131982 o
5 4 25 88.5716 2.22916 86.334 3.10536 90.9504 3.20187 9.40909 0.118458 9.28735 0.167182 9.53238 0.167947 o
5 4 26 51.2868 1.44995 52.2043 2.01992 50.3115 2.08261 7.15984 0.101256 7.22207 0.139843 7.08961 0.146878 o
5 4 27 47.7676 1.45276 48.2919 2.07162 47.2603 2.03784 6.90928 0.105131 6.94493 0.149146 6.8704 0.148305 o
5 4 28 9.38338 1.00434 9.55168 1.42831 9.21878 1.41252 3.06036 0.164088 3.08474 0.231511 3.03043 0.233056 f
5 4 29 -0.156067 0.928248 -0.370781 1.31858 0.0548822 1.30697 0.756206 0.328922 0.875912 0.386272 0.942423 0.399499 o
5 4 30 0.653897 0.935979 -0.419762 1.32218 1.73244 1.32518 0.947422 0.359066 0.868039 0.384279 1.32531 0.433989 o
5 4 31 15.4403 1.04349 15.7775 1.4775 15.1046 1.47394 3.92441 0.132949 3.9621 0.186454 3.8763 0.190122 o
5 4 32 20.1443 1.07173 22.9637 1.53448 17.4592 1.49751 4.48256 0.119545 4.78106 0.160474 4.16643 0.179712 o
5 4 33 5.19976 0.928038 5.51415 1.31335 4.88623 1.31154 2.2704 0.204378 2.32906 0.281947 2.19018 0.299415 o
5 4 34 24.258 1.14585 23.3077 1.60069 25.2568 1.64102 4.91661 0.116529 4.81069 0.166368 5.00833 0.163829 o
5 4 35 8.43399 1.09269 9.91698 1.54309 6.94249 1.54751 2.88821 0.189163 3.11968 0.247315 2.5994 0.297667 o
5 4 36 0.144618 1.12909 -0.056217 1.61209 0.337996 1.58188 0.879386 0.371974 0.998782 0.433934 1.05246 0.44249 o
5 4 37 1.50569 1.06962 1.95373 1.55086 1.09921 1.47718 1.20098 0.389895 1.37124 0.469492 1.16539 0.448368 o
5 4 38 4.33187 1.09965 4.59436 1.54467 4.06214 1.56583 2.04417 0.268973 2.03749 0.393092 1.89911 0.42321 o
5 4 39 5.30569 1.06432 4.13013 1.48919 6.53312 1.52169 2.26653 0.234791 1.91278 0.402014 2.48754 0.305862 o
5 4 40 2.48374 1.01389 3.95316 1.44336 1.05238 1.42455 1.48694 0.346944 1.85642 0.400169 1.11171 0.437499 o
5 4 41 6.96807 1.07377 7.46229 1.5311 6.48976 1.50627 2.59624 0.206792 2.64563 0.289364 2.45799 0.306402 o
5 4 42 1.86814 1.04386 3.75464 1.46518 -0.0763713 1.48754 1.26 0.38154 1.75906 0.421376 0.906555 0.403859 o
5 4 43 0.823211 0.989615 1.9081 1.40316 -0.250527 1.39593 0.935871 0.365549 1.24144 0.444461 0.840833 0.381886 o
5 4 44 2.06433 0.968226 1.73455 1.37072 2.39273 1.36784 1.28395 0.361673 1.16144 0.435965 1.3229 0.44092 o
5 4 45 1.61527 1.10952 0.303226 1.57026 2.92342 1.56793 1.10206 0.395161 0.900043 0.407337 1.37706 0.472057 o
5 4 46 0.177985 1.24497 0.514311 1.76182 -0.157448 1.75948 0.779669 0.355864 0.890312 0.413086 0.825139 0.39232 o
5 4 47 -1.09087 1.80657 -0.878846 2.57389 -1.29674 2.53626 0.707464 0.349304 0.794955 0.396618 0.774472 0.387236 o
5 4 48 1.7301 3.67421 -1.47328 5.09764 5.19353 5.30052 0.849187 0.430149 ? ? ? ? o
5 5 0 627.928 19.2045 627.928 19.2045 627.928 19.2045 25.0363 0.383736 25.0472 0.271152 ? ? o
5 5 1 13.7777 0.468187 13.7777 0.468187 13.7777 0.468187 3.71017 0.0631363 3.71101 0.0446195 ? ? f
5 5 2 359.565 7.80599 359.565 7.80599 359.565 7.80599 18.9558 0.205955 18.9589 0.145588 ? ? f
5 5 3 8.43534 0.350296 8.43534 0.350296 8.43534 0.350296 2.90244 0.0604042 2.9034 0.0426771 ? ? o
5 5 4 292.12 5.62283 292.12 5.62283 292.12 5.62283 17.0871 0.164569 17.0893 0.116341 ? ? f
5 5 5 256.393 4.83529 256.393 4.83529 256.393 4.83529 16.0084 0.151054 16.0103 0.106788 ? ? o
5 5 6 1409.27 27.4581 1409.27 27.4581 1409.27 27.4581 37.5097 0.366091 37.5248 0.258734 ? ? o
5 5 7 23.9248 0.627227 23.9248 0.627227 23.9248 0.627227 4.88993 0.0641595 4.89061 0.0453525 ? ? o
5 5 8 56.0687 1.22212 56.0687 1.22212 56.0687 1.22212 7.48629 0.0816456 7.48709 0.0577182 ? ? o
5 5 9 960.531 17.9699 960.531 17.9699 960.531 17.9699 30.9728 0.29015 30.9826 0.205082 ? ? o
5 5 10 12.9552 0.634018 12.9552 0.634018 12.9552 0.634018 3.59591 0.0882784 3.59763 0.0623498 ? ? o
5 5 11 38.4521 1.09334 38.4521 1.09334 38.4521 1.09334 6.19877 0.0882299 6.19987 0.0623627 ? ? o
5 5 12 15.6332 0.832844 15.6332 0.832844 15.6332 0.832844 3.94935 0.105611 3.95162 0.0745749 ? ? o
5 5 13 382.874 8.20831 382.874 8.20831 382.874 8.20831 19.5577 0.209903 19.5625 0.148369 ? ? o
5 5 14 491.784 10.7758 491.784 10.7758 491.784 10.7758 22.1637 0.243161 22.1699 0.171869 ? ? o
5 5 15 31.8541 1.06235 31.8541 1.06235 31.8541 1.06235 5.64128 0.0942179 5.64261 0.0665854 ? ? f
5 5 16 61.9468 1.56636 61.9468 1.56636 61.9468 1.56636 7.86829 0.0995722 7.86946 0.070385 ? ? o
5 5 17 24.0557 0.981033 24.0557 0.981033 24.0557 0.981033 4.90137 0.100172 4.90301 0.070775 ? ? o
5 5 18 42.0704 1.29917 42.0704 1.29917 42.0704 1.29917 6.48361 0.100243 6.48489 0.0708495 ? ? o
5 5 19 1152.32 21.6852 1152.32 21.6852 1152.32 21.6852 33.9285 0.319636 33.937 0.225938 ? ? o
5 5 20 3.72361 0.940473 3.72361 0.940473 3.72361 0.940473 1.87468 0.266254 1.90484 0.17814 ? ? o
5 5 21 97.35 2.39114 97.35 2.39114 97.35 2.39114 9.8637 0.12125 9.86515 0.0857096 ? ? o
5 5 22 3.58768 1.10775 3.58768 1.10775 3.58768 1.10775 1.8031 0.343934 1.8563 0.217786 ? ? o
5 5 23 5.46892 1.40659 5.46892 1.40659 5.46892 1.40659 2.26823 0.330848 2.30694 0.220176 ? ? o
5 5 24 119.176 3.08105 119.176 3.08105 119.176 3.08105 10.9125 0.141223 10.9146 0.0998218 ? ? o
5 5 25 3.61868 1.68486 3.61868 1.68486 3.61868 1.68486 1.6712 0.564836 1.7937 0.377399 ? ? o
5 5 26 5.68518 1.56229 5.68518 1.56229 5.68518 1.56229 2.29739 0.368588 2.34638 0.241248 ? ? o
5 5 27 25.5105 1.6907 25.5105 1.6907 25.5105 1.6907 5.04038 0.16814 5.04561 0.118618 ? ? o
5 5 28 0.357711 1.35695 0.357711 1.35695 0.357711 1.35695 0.732506 0.459107 0.640385 0.394258 ? ? o
5 5 29 46.1746 1.84415 46.1746 1.84415 46.1746 1.84415 6.78807 0.135961 6.79164 0.0960444 ? ? o
5 5 30 10.8712 1.38871 10.8712 1.38871 10.8712 1.38871 3.27193 0.214326 3.28472 0.150191 ? ? o
5 5 31 0.247701 1.30975 0.247701 1.30975 0.247701 1.30975 0.698909 0.443547 0.604929 0.379202 ? ? o
5 5 32 40.184 1.77898 40.184 1.77898 40.184 1.77898 6.32878 0.140704 6.33393 0.0993561 ? ? o
5 5 33 1.06958 1.27848 1.06958 1.27848 1.06958 1.27848 0.870518 0.489821 0.843185 0.430123 ? ? o
5 5 34 5.189 1.39361 5.189 1.39361 5.189 1.39361 2.18663 0.344201 2.2375 0.225457 ? ? o
5 5 35 1.1798 1.38904 1.1798 1.38904 1.1798 1.38904 0.904682 0.509983 0.879986 0.44846 ? ? o
5 5 36 -0.0344283 1.59815 -0.0344283 1.59815 -0.0344283 1.59815 0.709481 0.465817 0.598828 0.392571 ? ? o
5 5 37 0.132801 1.45736 0.132801 1.45736 0.132801 1.45736 0.701913 0.45445 0.601557 0.386912 ? ? o
5 5 38 3.60831 1.4819 3.60831 1.4819 3.60831 1.4819 1.67151 0.508763 1.80119 0.321518 ? ? o
5 5 39 26.3841 1.81693 26.3841 1.81693 26.3841 1.81693 5.10306 0.178519 5.11983 0.12564 ? ? o
5 5 40 4.31467 1.4336 4.31467 1.4336 4.31467 1.4336 1.90088 0.433434 2.00457 0.262966 ? ? o
5 5 41 7.0378 1.51387 7.0378 1.51387 7.0378 1.51387 2.55556 0.306138 2.60641 0.208418 ? ? o
5 5 42 -0.104328 1.41612 -0.104328 1.41612 -0.104328 1.41612 0.635824 0.424418 0.538386 0.358753 ? ? o
5 5 43 -0.393937 1.38005 -0.393937 1.38005 -0.393937 1.38005 0.584726 0.399266 0.484054 0.331921 ? ? o
5 5 44 1.50229 1.35651 1.50229 1.35651 1.50229 1.35651 0.908305 0.507169 0.945466 0.44899 ? ? o
5 5 45 10.4812 1.715 10.4812 1.715 10.4812 1.715 3.08535 0.283424 3.16337 0.19333 ? ? o
5 5 46 0.690682 1.79484 0.690682 1.79484 0.690682 1.79484 0.721767 0.480788 0.676092 0.432652 ? ? o
5 5 47 1.8651 2.50588 1.8651 2.50588 1.8651 2.50588 0.80519 0.545443 0.831897 0.522668 ? ? o
5 5 48 -5.71343 5.34692 -5.71343 5.34692 -5.71343 5.34692 ? ? 0.544022 0.407403 ? ? o
6 0 0 1008.55 29.1078 1008.55 29.1078 1008.55 29.1078 31.7295 0.458903 31.7433 0.324276 ? ? o
6 0 1 155.404 3.12388 155.404 3.12388 155.404 3.12388 12.4637 0.125348 12.4649 0.0886155 ? ? o
6 0 2 1.11986 0.139755 1.11986 0.139755 1.11986 0.139755 1.05185 0.0670575 1.05509 0.0470436 ? ? o
6 0 3 12.5704 0.335359 12.5704 0.335359 12.5704 0.335359 3.5445 0.0473259 3.54499 0.0334532 ? ? o
6 0 4 465.623 8.8981 465.623 8.8981 465.623 8.8981 21.5718 0.206286 21.575 0.14583 ? ? o
6 0 5 163.87 3.24915 163.87 3.24915 163.87 3.24915 12.7984 0.126964 12.7998 0.0897576 ? ? o
6 0 6 25.244 0.621551 25.244 0.621551 25.244 0.621551 5.02311 0.0618903 5.02372 0.0437502 ? ? o
6 0 7 46.5723 1.14156 46.5723 1.14156 46.5723 1.14156 6.82261 0.0836883 6.8235 0.0591588 ? ? o
6 0 8 2033.96 37.926 2033.96 37.926 2033.96 37.926 45.0503 0.421012 45.0746 0.297511 ? ? o
6 0 9 9.42641 0.44762 9.42641 0.44762 9.42641 0.44762 3.06754 0.0730543 3.0689 0.0516012 ? ? o
6 0 10 178.834 3.46219 178.834 3.46219 178.834 3.46219 13.3696 0.129507 13.3712 0.0915546 ? ? o
6 0 11 121.614 2.88871 121.614 2.88871 121.614 2.88871 11.0243 0.131057 11.0261 0.0926414 ? ? o
6 0 12 23.4416 0.789902 23.4416 0.789902 23.4416 0.789902 4.83937 0.0816644 4.84052 0.0577133 ? ? o
6 0 13 557.533 14.3119 557.533 14.3119 557.533 14.3119 23.5913 0.303444 23.6017 0.214432 ? ? o
6 0 14 293.738 6.22173 293.738 6.22173 293.738 6.22173 17.1321 0.181627 17.1355 0.128388 ? ? o
6 0 15 27.6797 1.05543 27.6797 1.05543 27.6797 1.05543 5.25795 0.100448 5.25955 0.0709762 ? ? o
6 0 16 61.5366 1.51771 61.5366 1.51771 61.5366 1.51771 7.84231 0.0967972 7.84341 0.0684245 ? ? o
6 0 17 60.0875 1.79382 60.0875 1.79382 60.0875 1.79382 7.74851 0.115811 7.75006 0.0818537 ? ? o
6 0 18 17.5717 0.944419 17.5717 0.944419 17.5717 0.944419 4.18709 0.112963 4.18948 0.0797655 ? ? o
6 0 19 223.427 4.51315 223.427 4.51315 223.427 4.51315 14.9439 0.151038 14.9457 0.106775 ? ? o
6 0 20 8.85047 0.994371 8.85047 0.994371 8.85047 0.994371 2.96024 0.16922 2.96769 0.118897 ? ? o
6 0 21 155.333 3.37343 155.333 3.37343 155.333 3.37343 12.46 0.135406 12.4616 0.0957213 ? ? o
6 0 22 95.6986 2.39237 95.6986 2.39237 95.6986 2.39237 9.77951 0.122358 9.78104 0.0864917 ? ? o
6 0 23 72.4358 2.32151 72.4358 2.32151 72.4358 2.32151 8.50675 0.136531 8.50883 0.0964899 ? ? o
6 0 24 28.2358 1.73724 28.2358 1.73724 28.2358 1.73724 5.3052 0.164085 5.30948 0.115805 ? ? o
6 0 25 12.1762 1.82158 12.1762 1.82158 12.1762 1.82158 3.45692 0.267138 3.47353 0.186641 ? ? o
6 0 26 188.863 4.6397 188.863 4.6397 188.863 4.6397 13.7354 0.168953 13.7391 0.119416 ? ? o
6 0 27 95.0232 3.02502 95.0232 3.02502 95.0232 3.02502 9.74108 0.15536 9.74455 0.109786 ? ? o
6 0 28 1.97251 1.43124 1.97251 1.43124 1.97251 1.43124 1.15222 0.54831 1.20798 0.451268 ? ? o
6 0 29 -1.06233 1.36293 -1.06233 1.36293 -1.06233 1.36293 0.537692 0.374007 0.418022 0.296808 ? ? o
6 0 30 64.3955 2.20567 64.3955 2.20567 64.3955 2.20567 8.01684 0.137656 8.02076 0.0972576 ? ? o
6 0 31 8.48217 1.45065 8.48217 1.45065 8.48217 1.45065 2.87194 0.257307 2.89273 0.178868 ? ? o
6 0 32 2.51749 1.33243 2.51749 1.33243 2.51749 1.33243 1.34596 0.522415 1.45605 0.375 ? ? o
6 0 33 0.441173 1.31327 0.441173 1.31327 0.441173 1.31327 0.732831 0.456267 0.650293 0.394232 ? ? o
6 0 34 59.9284 2.15324 59.9284 2.15324 59.9284 2.15324 7.72815 0.139414 7.73477 0.0984599 ? ? o
6 0 35 -1.32633 1.52965 -1.32633 1.52965 -1.32633 1.52965 0.550975 0.386798 0.42843 0.306427 ? ? o
6 0 36 11.8235 1.61034 11.8235 1.61034 11.8235 1.61034 3.39632 0.239818 3.41771 0.167503 ? ? o
6 0 37 25.3457 1.85652 25.3457 1.85652 25.3457 1.85652 5.00707 0.185972 5.02079 0.130933 ? ? o
6 0 38 16.0813 1.69976 16.0813 1.69976 16.0813 1.69976 3.96995 0.21553 3.99027 0.151097 ? ? o
6 0 39 8.69677 1.48381 8.69677 1.48381 8.69677 1.48381 2.88629 0.262008 2.91847 0.181359 ? ? o
6 0 40 5.21255 1.4737 5.21255 1.4737 5.21255 1.4737 2.14849 0.377901 2.22406 0.240712 ? ? o
6 0 41 3.54144 1.49876 3.54144 1.49876 3.54144 1.49876 1.61719 0.525602 1.76491 0.336066 ? ? o
6 0 42 2.81348 1.44618 2.81348 1.44618 2.81348 1.44618 1.35609 0.548231 1.5077 0.393283 ? ? o
6 0 43 1.78909 1.40125 1.78909 1.40125 1.78909 1.40125 1.00908 0.530326 1.07362 0.45684 ? ? o
6 0 44 -1.78157 1.33774 -1.78157 1.33774 -1.78157 1.33774 0.444938 0.322038 0.342317 0.251229 ? ? o
6 0 45 -0.683678 1.43773 -0.683678 1.43773 -0.683678 1.43773 0.548367 0.382098 0.449959 0.315725 ? ? o
6 0 46 -0.438451 1.79534 -0.438451 1.79534 -0.438451 1.79534 0.609303 0.425243 0.52244 0.36319 ? ? o
6 0 47 -0.426375 2.70334 -0.426375 2.70334 -0.426375 2.70334 0.660374 0.475025 0.593822 0.42081 ? ? o
6 1 0 1513.31 30.158 1513.31 30.158 1513.31 30.158 38.8783 0.387938 38.8895 0.274204 ? ? o
6 1 1 22.4079 0.369097 21.9789 0.535087 22.7973 0.509795 4.73366 0.0389865 4.68807 0.057069 4.77457 0.0533865 o
6 1 2 142.984 1.996 141.592 2.8659 144.295 2.78153 11.957 0.0834654 11.8981 0.120435 12.0112 0.115789 o
6 1 3 192.974 2.62787 191.723 3.61702 194.373 3.82439 13.8906 0.0945915 13.8447 0.130629 13.9398 0.137175 o
6 1 4 486.966 6.57992 486.522 9.10052 487.453 9.5248 22.0634 0.149114 22.0496 0.206365 22.07 0.215786 o
6 1 5 125.36 1.70287 121.48 2.33853 129.739 2.48454 11.1959 0.076049 11.0207 0.106097 11.3891 0.109075 o
6 1 6 93.6755 1.35299 92.6344 1.85238 94.866 1.98092 9.67816 0.0698991 9.62382 0.0962392 9.73895 0.101701 o
6 1 7 343.396 4.77818 344.205 7.10118 342.728 6.45911 18.5278 0.128946 18.5457 0.191451 18.5071 0.174504 o
6 1 8 22.2525 0.509653 22.8612 0.755232 21.7435 0.690612 4.7171 0.0540218 4.78101 0.0789825 4.66271 0.074057 o
6 1 9 47.5345 0.772365 48.5335 1.07614 46.4732 1.10919 6.89428 0.056015 6.96611 0.0772412 6.8166 0.0813593 o
6 1 10 653.915 8.68318 653.553 12.2761 654.277 12.2836 25.5627 0.169841 25.5465 0.24027 25.5607 0.240284 o
6 1 11 92.6163 1.59451 92.9661 2.26185 92.2706 2.24817 9.62289 0.08285 9.64019 0.117314 9.60407 0.117043 o
6 1 12 39.3576 0.753707 39.6111 1.08356 39.1199 1.04908 6.27326 0.060073 6.29311 0.0860911 6.254 0.0838728 o
6 1 13 3.61344 0.537207 3.42346 0.763551 3.79966 0.755956 1.90038 0.141342 1.84917 0.206458 1.94825 0.194009 o
6 1 14 78.4904 1.33167 80.7614 1.92305 76.398 1.84587 8.85881 0.075161 8.98536 0.10701 8.73929 0.105607 o
6 1 15 171.309 2.63679 170.377 3.58517 172.407 3.89163 13.0869 0.100742 13.0498 0.137365 13.1267 0.148233 o
6 1 16 7.05662 0.515899 7.012 0.732342 7.10058 0.726872 2.65614 0.0971145 2.64741 0.138313 2.6641 0.13642 o
6 1 17 197.801 2.81339 195.869 3.94483 199.801 4.01352 14.0628 0.100029 13.9926 0.140961 14.1323 0.141998 o
6 1 18 2.89618 0.583195 3.16093 0.816063 2.61983 0.833746 1.70143 0.171384 1.77716 0.229598 1.61774 0.257689 o
6 1 19 287.378 4.01521 285.891 5.65303 288.892 5.70406 16.9505 0.11844 16.9047 0.167203 16.9932 0.167833 o
6 1 20 343.501 4.75932 345.564 6.76299 341.478 6.69884 18.5315 0.128411 18.5846 0.181952 18.4745 0.1813 o
6 1 21 127.923 2.06394 128.278 2.89202 127.554 2.94643 11.3095 0.0912482 11.3243 0.127691 11.2923 0.130463 o
6 1 22 18.5309 0.901817 18.4159 1.27125 18.6474 1.27951 4.30426 0.104759 4.29039 0.148151 4.31728 0.148185 o
6 1 23 250.383 4.1322 249.05 5.66745 251.896 6.03772 15.8205 0.130597 15.7755 0.179628 15.8647 0.190288 o
6 1 24 76.9185 1.75744 77.0981 2.49121 76.7405 2.47962 8.76914 0.100206 8.77817 0.141898 8.7578 0.141566 o
6 1 25 24.8688 1.39471 24.9306 1.97983 24.808 1.9651 4.98531 0.139882 4.98992 0.198382 4.97767 0.197392 o
6 1 26 55.8311 1.56011 55.1075 2.21031 56.5494 2.20238 7.47025 0.104422 7.41981 0.148947 7.51637 0.146505 o
6 1 27 133.479 2.57451 134.245 3.65705 132.726 3.62499 11.5494 0.111457 11.5786 0.157923 11.5129 0.157431 o
6 1 28 0.668261 1.0126 -0.947445 1.43238 2.28238 1.43167 0.97763 0.372606 0.839063 0.382614 1.49199 0.445837 o
6 1 29 9.67774 1.00351 9.82134 1.42578 9.53678 1.41266 3.10721 0.161481 3.12649 0.228016 3.08078 0.22927 f
6 1 30 23.9681 1.13228 22.4778 1.59058 25.4993 1.61221 4.89199 0.115728 4.73343 0.168016 5.04231 0.159868 o
6 1 31 11.9556 1.03333 13.8561 1.47642 10.1308 1.44674 3.45219 0.149663 3.7119 0.198876 3.17112 0.228112 o
6 1 32 36.8429 1.23328 36.887 1.73699 36.798 1.75134 6.06436 0.101683 6.06254 0.143256 6.05502 0.144619 o
6 1 33 39.6457 1.27428 39.4943 1.80143 39.7974 1.80278 6.28981 0.101297 6.27115 0.143628 6.29525 0.143186 o
6 1 34 5.78899 0.964006 5.62684 1.35997 5.95274 1.36667 2.39376 0.201358 2.34734 0.289684 2.41553 0.282893 o
6 1 35 13.3838 1.22586 13.6644 1.68387 13.0674 1.78808 3.64269 0.168264 3.66716 0.229589 3.58098 0.249664 f
6 1 36 10.0923 1.15409 10.2198 1.60512 9.95575 1.66054 3.1579 0.18273 3.16011 0.253966 3.11542 0.266503 o
6 1 37 13.0561 1.16108 13.3658 1.62281 12.7312 1.66191 3.59469 0.161499 3.61971 0.224164 3.52913 0.235456 o
6 1 38 1.0771 1.06078 0.866747 1.48686 1.29515 1.51385 1.06788 0.386038 1.1096 0.443642 1.20274 0.456409 o
6 1 39 4.06162 1.01857 3.70487 1.43409 4.4248 1.44694 1.97702 0.257602 1.80824 0.406458 1.99601 0.376234 o
6 1 40 9.62075 1.09447 7.98686 1.52505 11.3559 1.57162 3.06771 0.178385 2.75314 0.276966 3.30509 0.237758 f
6 1 41 3.97319 1.04977 4.48981 1.48313 3.45451 1.48607 1.93914 0.270679 1.98203 0.387978 1.70696 0.434157 f
6 1 42 2.24595 1.03997 2.75752 1.45662 1.71407 1.48526 1.38372 0.368932 1.49272 0.450446 1.23342 0.455624 o
6 1 43 0.944406 1.00316 0.152709 1.41302 1.74894 1.42442 0.96975 0.370498 0.902993 0.398825 1.20584 0.446043 o
6 1 44 -0.656543 0.949745 -0.245884 1.34997 -1.059 1.33642 0.631437 0.296161 0.810303 0.370146 0.713603 0.34031 f
6 1 45 0.31178 1.04378 -0.585659 1.4624 1.24375 1.49026 0.798826 0.348134 0.776478 0.364841 1.03287 0.431614 o
6 1 46 2.43315 1.26233 2.87075 1.69507 1.88828 1.89144 1.22867 0.423332 1.2374 0.479421 1.06084 0.465417 f
6 1 47 1.22433 1.92949 2.77369 2.73024 -0.321539 2.72718 0.889524 0.418282 0.99751 0.478245 0.832455 0.41433 o
6 1 48 1.155 5.65732 1.155 5.65732 0 0 ? ? ? ? ? ? o
6 2 0 903.688 19.4986 903.688 19.4986 903.688 19.4986 30.0461 0.324562 30.0536 0.229413 ? ? o
6 2 1 138.434 2.07452 139.651 2.81609 136.99 3.06764 11.7652 0.0881631 11.8163 0.119161 11.7029 0.131063 o
6 2 2 110.924 1.61423 110.854 2.2541 110.997 2.31277 10.5316 0.0766376 10.5279 0.107054 10.5346 0.10977 o
6 2 3 37.3282 0.603135 38.0388 0.845377 36.5915 0.860755 6.10957 0.0493599 6.16734 0.0685366 6.04886 0.0711502 o
6 2 4 1.96331 0.148451 2.10376 0.214127 1.83333 0.205991 1.40115 0.0529746 1.45037 0.0738181 1.35394 0.0760711 o
6 2 5 18.4334 0.338905 18.7824 0.479906 18.0862 0.478664 4.29335 0.0394685 4.33375 0.0553685 4.25267 0.0562781 o
6 2 6 394.449 5.35278 393.584 7.39346 395.402 7.75976 19.8573 0.134781 19.8322 0.186401 19.8773 0.195192 o
6 2 7 117.149 1.63187 118.406 2.3564 115.991 2.26213 10.8229 0.0753898 10.8801 0.108289 10.7687 0.105033 o
6 2 8 340.874 4.75257 340.923 6.88062 340.829 6.57228 18.4594 0.12873 18.4569 0.186397 18.455 0.178062 o
6 2 9 662.624 8.98041 658.622 12.9145 666.37 12.4962 25.7323 0.174497 25.6444 0.2518 25.7963 0.24221 o
6 2 10 422.569 5.76817 421.581 8.13846 423.566 8.17652 20.5515 0.140334 20.5224 0.198282 20.5707 0.198742 o
6 2 11 307.663 4.99215 309.644 6.99693 305.609 7.12472 17.5358 0.142342 17.5877 0.198915 17.4723 0.203886 o
6 2 12 32.3931 0.681182 31.5631 0.946855 33.2835 0.98071 5.69122 0.059845 5.61757 0.0842762 5.76863 0.0850038 o
6 2 13 209.787 3.79194 205.788 5.46852 213.49 5.26262 14.4806 0.130932 14.3381 0.1907 14.6047 0.180169 o
6 2 14 39.1637 0.825897 39.5093 1.1736 38.8246 1.16247 6.25773 0.0659901 6.28491 0.0933663 6.23022 0.0932929 o
6 2 15 94.7169 1.56081 92.7823 2.12074 97.0032 2.30545 9.73149 0.0801938 9.6309 0.110101 9.84733 0.11706 o
6 2 16 6.90582 0.514339 6.95395 0.722478 6.85635 0.732395 2.6276 0.0978725 2.63645 0.137017 2.61786 0.139885 o
6 2 17 512.958 7.06236 512.014 9.97083 513.909 10.0046 22.6434 0.155947 22.6173 0.220425 22.659 0.220764 o
6 2 18 98.9837 1.61185 98.3549 2.29354 99.5974 2.26571 9.94855 0.0810092 9.91636 0.115644 9.97884 0.113526 o
6 2 19 68.3623 1.24791 69.628 1.78454 67.1511 1.74571 8.2678 0.0754678 8.34362 0.106941 8.19387 0.106525 o
6 2 20 53.8563 1.12255 53.1106 1.57487 54.6264 1.60049 7.33836 0.0764851 7.28705 0.10806 7.3903 0.108283 f
6 2 21 35.2076 0.972516 37.2761 1.40177 33.2881 1.35036 5.93324 0.0819549 6.10468 0.114811 5.76886 0.117039 o
6 2 22 46.5238 1.15549 45.0527 1.61735 48.0576 1.6514 6.82033 0.0847093 6.71111 0.120498 6.93133 0.119126 o
6 2 23 407.153 6.23328 410.082 8.86843 404.293 8.7629 20.1725 0.154499 20.2393 0.219089 20.0961 0.218025 o
6 2 24 19.9002 1.15396 17.8464 1.60216 22.1141 1.66345 4.45995 0.129369 4.22243 0.18972 4.70056 0.176942 o
6 2 25 9.04934 1.2967 9.19397 1.78188 8.88653 1.89057 3.00596 0.215688 3.02793 0.294241 2.97618 0.317616 o
6 2 26 15.7509 1.14386 15.8504 1.6105 15.6495 1.62493 3.96692 0.144175 3.97762 0.202445 3.95222 0.205572 o
6 2 27 125.863 2.4317 125.986 3.48252 125.745 3.39695 11.2152 0.108411 11.2169 0.155236 11.2065 0.151561 o
6 2 28 3.448 0.987148 3.94541 1.39079 2.943 1.40135 1.85235 0.266458 1.94559 0.370746 1.67265 0.419317 o
6 2 29 1.07074 0.953069 2.29114 1.35751 -0.11551 1.33838 1.07427 0.368047 1.48554 0.431458 0.924009 0.398322 o
6 2 30 1.33141 0.948312 1.26698 1.34179 1.3957 1.34044 1.15376 0.36638 1.20879 0.434448 1.23969 0.435352 o
6 2 31 10.8034 1.00126 11.6447 1.42977 9.99372 1.4026 3.28138 0.152566 3.40163 0.21016 3.15006 0.222631 o
6 2 32 31.3205 1.17818 30.9216 1.66007 31.7254 1.67241 5.59101 0.105364 5.54973 0.149563 5.62152 0.148751 o
6 2 33 2.71638 0.93922 3.74127 1.33639 1.71609 1.32027 1.60778 0.303179 1.87789 0.368973 1.30964 0.433184 o
6 2 34 1.71632 0.914756 1.97903 1.29168 1.45199 1.29565 1.26997 0.349377 1.37283 0.4262 1.23094 0.428421 o
6 2 35 5.95508 1.07089 7.91839 1.54807 4.15345 1.48296 2.4222 0.221057 2.78102 0.278328 1.96153 0.391873 o
6 2 36 12.3793 1.18335 12.3313 1.71292 12.4231 1.6367 3.50048 0.169027 3.47355 0.246567 3.49005 0.234481 o
6 2 37 2.0028 1.06157 2.35844 1.51738 1.66185 1.4857 1.35553 0.377695 1.46911 0.463115 1.29379 0.457931 o
6 2 38 2.93295 1.07014 3.276 1.53691 2.6101 1.49096 1.63936 0.337939 1.69514 0.446922 1.51967 0.455151 o
6 2 39 3.51941 1.02989 3.6508 1.4595 3.3891 1.45349 1.83366 0.280829 1.79046 0.415284 1.71961 0.424603 o
6 2 40 3.667 1.03272 3.03158 1.46359 4.29706 1.4574 1.86506 0.276859 1.60453 0.442155 1.94627 0.388157 o
6 2 41 0.286949 1.03143 -0.115951 1.4535 0.695629 1.46389 0.851195 0.357562 0.908436 0.402442 1.04367 0.43141 o
6 2 42 1.93089 1.02639 0.25614 1.43942 3.66319 1.46395 1.28234 0.376045 0.944818 0.410256 1.73609 0.424566 o
6 2 43 1.11411 0.993942 1.59158 1.40063 0.629743 1.41072 1.01421 0.372983 1.16828 0.440269 0.978191 0.414876 o
6 2 44 0.23844 0.960517 0.638247 1.35883 -0.16084 1.35793 0.780468 0.336954 0.942514 0.403689 0.822402 0.37435 o
6 2 45 0.965116 1.08145 1.01508 1.51961 0.913845 1.53938 0.939244 0.377179 0.995972 0.426755 0.982272 0.425356 o
6 2 46 1.93647 1.24546 2.04747 1.7294 1.81687 1.79515 1.1052 0.415428 1.0872 0.460142 1.05075 0.457233 o
6 2 47 -2.08334 1.92032 -1.75534 2.68955 -2.42444 2.7427 0.672532 0.336266 0.770112 0.387516 0.752724 0.380252 o
6 2 48 3.80417 3.74941 -0.333313 5.13794 8.51761 5.4839 0.915305 0.460557 ? ? ? ? o
6 3 0 168.598 4.16378 168.598 4.16378 168.598 4.16378 12.9804 0.160442 12.9825 0.113412 ? ? o
6 3 1 126.701 1.85645 127.97 2.65061 125.479 2.60093 11.2556 0.0824677 11.3113 0.117166 11.2007 0.116106 o
6 3 2 678.744 9.6013 680.352 13.608 677.149 13.5487 26.0463 0.184312 26.0702 0.260988 26.0089 0.260463 o
6 3 3 46.4972 0.684597 46.3013 0.943442 46.715 0.994941 6.81875 0.0501996 6.80424 0.0693274 6.83455 0.0727876 o
6 3 4 329.107 4.37998 330.865 6.22348 327.381 6.16537 18.1391 0.120733 18.1851 0.171115 18.0891 0.170416 o
6 3 5 213.451 2.89137 212.225 4.01903 214.767 4.1628 14.6087 0.0989609 14.5654 0.137965 14.6522 0.142054 o
6 3 6 648.321 8.76486 645.725 12.3467 650.958 12.4446 25.4547 0.172166 25.3961 0.243083 25.4987 0.244024 o
6 3 7 23.7799 0.503191 23.7928 0.721647 23.7676 0.701998 4.87632 0.0515953 4.8775 0.0739771 4.87493 0.0720007 o
6 3 8 51.59 0.802762 52.6358 1.15378 50.6086 1.11764 7.18236 0.0558842 7.25454 0.079521 7.11347 0.0785579 o
6 3 9 295.603 3.96863 298.39 5.66261 292.913 5.56368 17.1904 0.115432 17.2684 0.163959 17.1093 0.162592 o
6 3 10 1591.49 21.4804 1588.57 31.0101 1594.18 29.7829 39.8576 0.269465 39.7815 0.389756 39.8578 0.373615 o
6 3 11 111.156 1.88104 111.838 2.68071 110.494 2.64014 10.542 0.0892166 10.5731 0.12677 10.5095 0.125607 o
6 3 12 101.329 1.66941 101.376 2.364 101.283 2.35782 10.0653 0.0829291 10.0667 0.117417 10.0621 0.117164 o
6 3 13 34.6775 0.90903 34.3068 1.32322 35.0088 1.25094 5.88827 0.0771899 5.85615 0.112977 5.9159 0.105727 o
6 3 14 331.255 4.86964 335.18 6.87458 327.302 6.89891 18.1961 0.13381 18.2994 0.187836 18.0828 0.190759 f
6 3 15 52.094 1.01372 52.7578 1.4083 51.3803 1.46037 7.21718 0.0702299 7.26261 0.0969552 7.16709 0.10188 o
6 3 16 16.7551 0.590669 16.1119 0.829572 17.4164 0.841215 4.09305 0.0721552 4.01346 0.103349 4.17279 0.100798 o
6 3 17 70.7337 1.2333 71.5042 1.7365 69.9495 1.7519 8.40992 0.0733239 8.45519 0.102688 8.36273 0.104744 o
6 3 18 54.572 1.08001 55.3853 1.53836 53.7815 1.51662 7.38699 0.0731024 7.44152 0.103363 7.33299 0.103411 o
6 3 19 129.8 2.06813 131.536 2.98264 128.193 2.87016 11.3923 0.0907688 11.4674 0.130048 11.3209 0.126764 o
6 3 20 267.793 3.81754 270.642 5.50605 265.155 5.29761 16.3627 0.116654 16.4476 0.167381 16.2802 0.162701 o
6 3 21 176.648 2.64259 177.648 3.75759 175.669 3.7171 13.2897 0.0994224 13.326 0.140987 13.2516 0.140251 o
6 3 22 67.984 1.40053 70.0195 1.98638 65.9718 1.97495 8.24462 0.0849357 8.36653 0.11871 8.12104 0.121595 o
6 3 23 20.7408 1.11339 19.3171 1.57132 22.1764 1.57784 4.55342 0.122258 4.39348 0.178824 4.70765 0.167582 o
6 3 24 92.8252 1.88241 91.3822 2.66862 94.2543 2.65568 9.63333 0.0977028 9.55684 0.139618 9.70597 0.136807 o
6 3 25 59.1985 1.89853 57.6297 2.7706 60.5872 2.60675 7.69213 0.123408 7.58726 0.182582 7.78018 0.167525 o
6 3 26 64.3983 1.60474 64.9205 2.24554 63.8532 2.29414 8.02306 0.100008 8.05378 0.139409 7.98709 0.143615 o
6 3 27 33.9044 1.33609 34.8502 1.92625 33.0275 1.8548 5.8206 0.114772 5.89902 0.163269 5.74277 0.16149 o
6 3 28 4.69735 0.981851 4.96728 1.39693 4.4338 1.38032 2.16344 0.226919 2.22097 0.314486 2.09763 0.329018 o
6 3 29 31.2456 1.17083 31.2647 1.66244 31.2268 1.64925 5.58687 0.104784 5.58564 0.148814 5.58234 0.14772 o
6 3 30 3.23303 0.943273 4.30298 1.34158 2.18695 1.32653 1.79085 0.26336 2.06163 0.325367 1.45137 0.428112 o
6 3 31 15.5794 1.03169 15.4564 1.45774 15.7028 1.46031 3.9422 0.130852 3.92162 0.185859 3.95288 0.184715 o
6 3 32 9.1037 0.959324 7.24446 1.33882 11.0656 1.37529 3.01044 0.159333 2.67663 0.250095 3.31377 0.207512 f
6 3 33 1.45401 0.912312 1.3316 1.28681 1.57773 1.29362 1.1836 0.356348 1.20358 0.426162 1.26897 0.42879 o
6 3 34 22.1219 1.11232 20.5108 1.55403 23.8144 1.59281 4.69485 0.118462 4.51165 0.172224 4.8632 0.163762 f
6 3 35 7.2949 1.07322 7.90063 1.535 6.71564 1.50108 2.68437 0.199902 2.77807 0.276272 2.55748 0.293469 o
6 3 36 26.5906 1.38456 28.0161 2.03816 25.369 1.88674 5.13988 0.134688 5.25737 0.193838 5.00467 0.188498 o
6 3 37 1.54689 1.04472 2.44335 1.54299 0.788058 1.41962 1.21082 0.384558 1.49183 0.466359 1.0889 0.434131 o
6 3 38 28.5138 1.33979 26.9893 1.87823 30.0931 1.9117 5.31848 0.125956 5.1519 0.182285 5.44333 0.1756 o
6 3 39 1.47604 1.03704 3.32584 1.46805 -0.366432 1.46514 1.17247 0.383918 1.70027 0.430958 0.890028 0.39853 o
6 3 40 1.114 1.00658 0.347347 1.41515 1.89905 1.43204 1.05295 0.376501 0.9762 0.41484 1.30583 0.450798 o
6 3 41 -0.23542 1.01285 -0.378965 1.43324 -0.0922199 1.43152 0.746163 0.332804 0.864732 0.390373 0.905008 0.400351 o
6 3 42 3.39835 1.04454 2.66573 1.47433 4.1367 1.48009 1.74078 0.311255 1.46287 0.455577 1.85785 0.409359 f
6 3 43 2.00219 1.01559 0.98507 1.43017 3.03685 1.44245 1.28429 0.373247 1.0454 0.428428 1.53056 0.444822 o
6 3 44 1.31197 0.966249 2.41406 1.37161 0.226217 1.36141 1.04459 0.369343 1.32766 0.441527 0.8762 0.388655 o
6 3 45 3.72468 1.13049 2.34862 1.59327 5.11985 1.60429 1.73147 0.338527 1.24431 0.469386 1.92697 0.427551 o
6 3 46 1.5143 1.26595 -0.101146 1.79289 3.12056 1.78778 1.00796 0.406712 0.834512 0.396421 1.26377 0.491796 o
6 3 47 -1.28482 1.81292 1.00973 2.62993 -3.36246 2.50254 0.69651 0.345344 0.886981 0.435127 0.696542 0.353285 o
6 3 48 1.83784 3.65265 2.95453 5.22083 0.767164 5.11215 0.850344 0.430346 ? ? ? ? o
6 4 0 218.69 4.76037 218.69 4.76037 218.69 4.76037 14.7841 0.161039 14.7861 0.113841 ? ? f
6 4 1 11.1476 0.252995 10.7457 0.367048 11.5114 0.349196 3.33877 0.0378874 3.27798 0.0559869 3.39278 0.0514616 f
6 4 2 439.268 6.55134 441.597 9.57103 437.215 8.98656 20.9548 0.156321 21.0056 0.227821 20.902 0.214969 o
6 4 3 516.982 7.16085 513.493 10.0618 520.562 10.1934 22.7326 0.157502 22.651 0.222106 22.8063 0.223478 o
6 4 4 32.3243 0.503536 32.3123 0.703306 32.337 0.721247 5.68535 0.0442836 5.6842 0.061865 5.68635 0.0634191 o
6 4 5 224.846 3.13911 225.318 4.25919 224.284 4.64456 14.9933 0.104684 15.0077 0.1419 14.9727 0.155101 o
6 4 6 193.425 2.62891 192.984 3.67125 193.889 3.76625 13.9065 0.0945211 13.8894 0.13216 13.9218 0.135265 o
6 4 7 290.889 3.89097 287.589 5.44379 294.336 5.56348 17.0531 0.114084 16.9537 0.160549 17.1513 0.162188 o
6 4 8 986.22 13.4728 990.135 19.3392 982.529 18.78 31.3878 0.214619 31.4323 0.307633 31.313 0.299874 o
6 4 9 12.1526 0.360067 11.8744 0.497711 12.4582 0.521548 3.48595 0.0516454 3.44571 0.0722219 3.52938 0.0738866 o
6 4 10 446.916 6.53355 449.068 9.28155 444.802 9.19866 21.1341 0.154574 21.1784 0.219128 21.0777 0.218209 o
6 4 11 13.8324 0.443846 13.7737 0.651204 13.8833 0.606556 3.71902 0.0596724 3.71092 0.0877416 3.72571 0.0814015 o
6 4 12 84.9082 1.58664 84.9243 2.28601 84.8933 2.20394 9.21364 0.0861028 9.21351 0.124058 9.21196 0.119624 o
6 4 13 499.266 7.73026 500.92 11.283 497.802 10.6123 22.3349 0.173054 22.3613 0.252288 22.2938 0.238011 o
6 4 14 112.365 1.85253 113.23 2.60476 111.481 2.63525 10.5992 0.0873902 10.6389 0.122417 10.5563 0.124819 o
6 4 15 75.1663 1.30959 73.9096 1.78686 76.6248 1.92491 8.66925 0.0755307 8.59592 0.103937 8.75226 0.109967 o
6 4 16 11.3801 0.550934 12.1037 0.780979 10.6632 0.777311 3.37318 0.081664 3.47852 0.112257 3.26492 0.11904 o
6 4 17 112.09 1.74068 113.811 2.46377 110.375 2.45964 10.5866 0.0822115 10.6669 0.115486 10.5047 0.117074 o
6 4 18 13.7831 0.63624 14.2317 0.906255 13.3471 0.893441 3.71236 0.0856923 3.77208 0.120127 3.65296 0.12229 o
6 4 19 70.3336 1.28532 70.7481 1.80979 69.9118 1.82574 8.38615 0.0766333 8.41045 0.107592 8.36057 0.109188 o
6 4 20 49.2685 1.09723 48.4762 1.52323 50.123 1.58187 7.01882 0.0781634 6.96183 0.109399 7.07906 0.111729 o
6 4 21 99.4356 1.72421 99.242 2.43202 99.6311 2.44483 9.97104 0.086461 9.96062 0.122082 9.98012 0.122485 o
6 4 22 8.767 0.826706 7.97067 1.17773 9.54051 1.16074 2.9603 0.139632 2.82194 0.208674 3.08762 0.187966 o
6 4 23 17.3185 1.08728 17.4565 1.54451 17.183 1.53088 4.16072 0.13066 4.17641 0.184909 4.14357 0.18473 o
6 4 24 71.1104 1.58954 73.7291 2.31218 68.7637 2.1888 8.43166 0.0942604 8.58439 0.134674 8.29038 0.132008 o
6 4 25 1.88801 1.18815 1.33714 1.62428 2.52203 1.74256 1.36262 0.405946 1.29571 0.476773 1.58729 0.495482 o
6 4 26 22.5704 1.20035 20.9785 1.6603 24.3136 1.73742 4.7491 0.126376 4.57677 0.181383 4.92736 0.176304 o
6 4 27 11.7181 1.09454 12.2092 1.56593 11.249 1.53051 3.42068 0.159989 3.48918 0.224398 3.34898 0.228504 o
6 4 28 47.5262 1.34685 46.6303 1.90764 48.4166 1.90184 6.89158 0.0977169 6.82383 0.139778 6.95351 0.136754 o
6 4 29 63.0881 1.49338 62.3746 2.11762 63.7941 2.10636 7.93939 0.0940491 7.89088 0.134181 7.98039 0.131971 o
6 4 30 1.56581 0.938046 2.17824 1.33827 0.974296 1.31522 1.23029 0.359087 1.44952 0.430624 1.13245 0.426661 o
6 4 31 22.675 1.0972 22.3723 1.55502 22.9751 1.54834 4.75721 0.115319 4.72052 0.164708 4.78403 0.161824 o
6 4 32 11.7524 0.977537 12.7169 1.39015 10.8089 1.37487 3.42189 0.142836 3.55381 0.195586 3.27467 0.209925 o
6 4 33 7.11511 0.939012 6.37573 1.32248 7.86687 1.33351 2.65868 0.176594 2.50682 0.263778 2.78814 0.23914 o
6 4 34 10.1267 1.02536 9.52826 1.44634 10.7314 1.45384 3.17135 0.16166 3.06453 0.23598 3.2547 0.223346 o
6 4 35 10.1522 1.05502 10.5271 1.50264 9.78777 1.48161 3.17259 0.16627 3.2171 0.23354 3.10086 0.238903 o
6 4 36 11.6575 1.25096 11.8996 1.74728 11.4029 1.7918 3.39369 0.184307 3.40931 0.256252 3.33354 0.268754 o
6 4 37 1.69488 1.04161 1.59095 1.47776 1.7975 1.46842 1.25686 0.381239 1.27592 0.456191 1.32408 0.456546 o
6 4 38 1.7465 1.04726 1.04668 1.49292 2.42448 1.46944 1.26423 0.382029 1.14578 0.448687 1.4693 0.454267 o
6 4 39 8.56981 1.09416 9.36871 1.55095 7.77823 1.54383 2.8966 0.18887 3.00112 0.258395 2.72388 0.283387 o
6 4 40 -0.151598 0.993715 -0.117867 1.40715 -0.185155 1.40351 0.756759 0.334319 0.899387 0.397516 0.888092 0.394187 o
6 4 41 1.34569 1.03206 2.62274 1.4647 0.0864605 1.45445 1.11641 0.382959 1.47993 0.452722 0.937183 0.409666 o
6 4 42 3.06261 1.03037 2.65094 1.44524 3.48816 1.46938 1.64221 0.325281 1.45896 0.450397 1.68291 0.433901 o
6 4 43 0.554118 0.993895 -1.41196 1.39953 2.55458 1.41171 0.872386 0.357276 0.712888 0.341936 1.40359 0.447156 o
6 4 44 -0.563537 0.958856 -3.92107 1.36271 2.72891 1.34944 0.64604 0.301669 0.526729 0.266283 1.41268 0.435032 o
6 4 45 1.15749 1.09964 1.00811 1.55219 1.30801 1.55809 0.98343 0.385087 0.99517 0.428979 1.04443 0.439136 o
6 4 46 0.558539 1.31367 2.03162 1.91229 -0.75786 1.80773 0.842521 0.37731 1.0749 0.469804 0.782173 0.378213 o
6 4 47 -2.04353 1.8054 2.01563 2.6802 -5.41523 2.44272 0.654371 0.327185 0.938678 0.455323 ? ? o
6 4 48 3.66587 3.879 2.40384 5.43133 4.97977 5.54182 0.883069 0.446458 ? ? ? ? f
6 5 0 116.873 2.56583 116.873 2.56583 116.873 2.56583 10.8082 0.11873 10.8095 0.0839337 ? ? o
6 5 1 45.1248 0.692601 45.7807 0.991274 44.4991 0.968108 6.71736 0.0515531 6.76585 0.0732557 6.67048 0.0725666 o
6 5 2 512.5 7.45053 514.827 10.581 510.211 10.4928 22.6334 0.164591 22.6795 0.233272 22.5777 0.232372 o
6 5 3 25.0897 0.418288 24.4519 0.59243 25.7238 0.59067 5.00889 0.0417545 4.94473 0.0599051 5.07171 0.0582319 o
6 5 4 199.181 2.69396 202.377 3.9092 196.291 3.71769 14.112 0.0954496 14.2234 0.137421 14.0081 0.132698 o
6 5 5 207.998 2.84646 204.571 3.8787 211.998 4.19034 14.4208 0.0986931 14.3002 0.135617 14.5572 0.143927 o
6 5 6 238.583 3.22915 237.297 4.49579 239.953 4.64109 15.4444 0.104541 15.401 0.145957 15.4868 0.14984 o
6 5 7 274.933 3.72045 274.185 5.19279 275.723 5.33303 16.5788 0.112205 16.554 0.156844 16.6002 0.160632 o
6 5 8 1637.98 22.0935 1632.58 31.8384 1642.99 30.6834 40.4372 0.273182 40.3322 0.394702 40.4662 0.379123 o
6 5 9 309.256 4.19292 306.467 5.81918 312.267 6.04675 17.5826 0.119235 17.5003 0.166259 17.6648 0.171153 o
6 5 10 257.811 4.09087 261.568 5.77876 254.037 5.79199 16.0532 0.127416 16.1665 0.178726 15.9319 0.181774 o
6 5 11 148.051 2.16205 146.672 3.03413 149.475 3.08162 12.1664 0.0888535 12.1083 0.125291 12.2234 0.126054 o
6 5 12 365.442 6.3278 360.959 9.00243 369.82 8.89624 19.1094 0.165568 18.9843 0.237102 19.2166 0.231473 o
6 5 13 89.3716 1.49321 88.4433 2.15504 90.2289 2.07091 9.45284 0.0789821 9.40272 0.114596 9.49732 0.109026 o
6 5 14 139.318 2.24204 142.962 3.27445 136.102 3.07627 11.802 0.0949861 11.9538 0.136963 11.6637 0.131874 o
6 5 15 192.694 3.00825 194.918 4.23865 190.437 4.27014 13.8795 0.108371 13.9574 0.151842 13.7958 0.154762 o
6 5 16 20.3858 0.693233 20.0676 0.951335 20.7461 1.01226 4.51477 0.0767739 4.47912 0.106197 4.55416 0.111136 o
6 5 17 64.0116 1.13767 63.4869 1.60086 64.5469 1.61709 8.00037 0.0711012 7.96716 0.100466 8.03339 0.100648 o
6 5 18 171.476 2.51181 171.324 3.54984 171.628 3.55463 13.094 0.0959145 13.0873 0.135622 13.0989 0.135684 o
6 5 19 621.208 8.36797 622.855 11.8621 619.577 11.8063 24.9188 0.167904 24.9464 0.237752 24.8807 0.237258 o
6 5 20 323.915 4.50337 321.824 6.33042 326.057 6.40774 17.9954 0.125125 17.935 0.176483 18.0525 0.177476 o
6 5 21 66.6032 1.32805 66.3327 1.8743 66.8758 1.88202 8.16056 0.08137 8.14345 0.11508 8.17671 0.115084 o
6 5 22 19.7476 0.91087 19.3722 1.28063 20.1321 1.29584 4.44333 0.102498 4.40039 0.145513 4.48588 0.144435 o
6 5 23 2.52073 0.990084 1.87599 1.39752 3.17043 1.40287 1.55606 0.328355 1.38495 0.445275 1.74231 0.409129 o
6 5 24 6.9405 0.991515 6.44414 1.41624 7.41767 1.3886 2.63317 0.188274 2.53573 0.279257 2.72103 0.25516 o
6 5 25 36.5792 1.42121 37.7019 1.9997 35.4334 2.02025 6.04663 0.117521 6.13736 0.162912 5.94962 0.16978 o
6 5 26 13.9025 1.16685 14.5178 1.64389 13.2778 1.65652 3.72649 0.156561 3.80607 0.215957 3.63946 0.227578 o
6 5 27 38.8962 1.31093 39.8899 1.87748 37.9508 1.83125 6.23469 0.105132 6.3118 0.148728 6.15648 0.148725 o
6 5 28 16.9023 1.05666 20.3213 1.53099 13.7921 1.46022 4.10877 0.128587 4.50312 0.169992 3.70849 0.196875 o
6 5 29 13.4733 0.996419 14.9813 1.43016 12.0508 1.38904 3.66721 0.135855 3.86398 0.185063 3.46451 0.200467 o
6 5 30 7.20814 0.956288 9.31966 1.37296 5.21854 1.33273 2.67966 0.178435 3.04346 0.225558 2.27262 0.293215 o
6 5 31 10.9041 0.970858 10.297 1.38143 11.4967 1.36472 3.29686 0.14724 3.19778 0.215999 3.38041 0.201857 o
6 5 32 -0.194719 0.889228 -0.0751896 1.25915 -0.313646 1.25597 0.728248 0.319312 0.896232 0.386351 0.855873 0.37727 o
6 5 33 11.4201 0.970024 10.329 1.37412 12.504 1.36953 3.37193 0.143838 3.19827 0.214823 3.52203 0.194424 o
6 5 34 6.58674 1.00143 6.80676 1.4066 6.36059 1.42608 2.55333 0.196103 2.58363 0.272214 2.49506 0.285781 f
6 5 35 4.96906 0.96581 3.76851 1.35347 6.21459 1.3786 2.21257 0.218255 1.87016 0.375081 2.46238 0.279931 o
6 5 36 13.7663 1.28601 13.043 1.78609 14.545 1.85316 3.69029 0.174243 3.57137 0.250057 3.77287 0.245589 o
6 5 37 -0.0917839 1.0245 -0.469168 1.44872 0.285748 1.44901 0.793949 0.34545 0.884559 0.396181 1.0021 0.422511 o
6 5 38 1.92783 1.04561 1.77354 1.49212 2.0767 1.46567 1.32126 0.377032 1.30586 0.459252 1.37865 0.456414 o
6 5 39 16.1411 1.19211 15.9689 1.68268 16.3147 1.68912 3.99078 0.149357 3.94192 0.213434 3.98513 0.211928 o
6 5 40 0.120168 1.00259 0.565559 1.41389 -0.330283 1.4219 0.81015 0.346869 1.01311 0.421692 0.871946 0.391464 o
6 5 41 1.80142 1.01917 1.86055 1.43849 1.74183 1.44418 1.25529 0.376379 1.28308 0.450954 1.25584 0.450782 f
6 5 42 -0.0479622 1.01385 0.928456 1.42973 -1.03558 1.43791 0.768401 0.338804 1.05538 0.429746 0.772358 0.362644 o
6 5 43 0.0982016 0.967885 -0.00908971 1.3691 0.205399 1.3685 0.769497 0.335296 0.86587 0.386542 0.898241 0.39497 o
6 5 44 1.93924 1.01989 2.04229 1.44433 1.83675 1.44037 1.23131 0.378002 1.22506 0.449705 1.1787 0.445807 o
6 5 45 3.45909 1.15532 5.29202 1.61865 1.55556 1.64953 1.63719 0.362462 1.95426 0.425956 1.08591 0.453956 o
6 5 46 0.0984746 1.31619 -0.781982 1.83849 1.02418 1.88514 0.780492 0.360176 0.784343 0.379634 0.951808 0.435876 o
6 5 47 0.956536 1.73219 3.28591 2.45192 -1.3644 2.44747 0.849245 0.398615 1.03585 0.483188 0.758377 0.379188 o
6 5 48 -2.30884 2.77165 -1.16732 3.7978 -3.60967 4.05417 ? ? ? ? ? ? o
6 6 0 1506.06 43.6858 1506.06 43.6858 1506.06 43.6858 38.7447 0.564034 38.7758 0.398417 ? ? o
6 6 1 10.4709 0.35124 10.4709 0.35124 10.4709 0.35124 3.23447 0.0543309 3.23518 0.0383971 ? ? o
6 6 2 3.88054 0.240009 3.88054 0.240009 3.88054 0.240009 1.96703 0.0611416 1.96848 0.0431542 ? ? o
6 6 3 73.243 1.7104 73.243 1.7104 73.243 1.7104 8.55608 0.0999832 8.55714 0.0706791 ? ? o
6 6 4 123.378 2.36258 123.378 2.36258 123.378 2.36258 11.1054 0.106392 11.1065 0.0752159 ? ? o
6 6 5 570.726 11.1671 570.726 11.1671 570.726 11.1671 23.8799 0.233868 23.8848 0.165318 ? ? o
6 6 6 130.639 2.52465 130.639 2.52465 130.639 2.52465 11.4274 0.110488 11.4286 0.0781108 ? ? f
6 6 7 309.619 5.85264 309.619 5.85264 309.619 5.85264 17.5909 0.166387 17.5935 0.117625 ? ? o
6 6 8 557.221 10.9284 557.221 10.9284 557.221 10.9284 23.5947 0.231636 23.6001 0.163737 ? ? o
6 6 9 95.5809 1.97055 95.5809 1.97055 95.5809 1.97055 9.77438 0.100826 9.77546 0.0712783 ? ? o
6 6 10 168.254 3.77069 168.254 3.77069 168.254 3.77069 12.9671 0.145436 12.9692 0.102808 ? ? o
6 6 11 317.302 6.4646 317.302 6.4646 317.302 6.4646 17.8063 0.181568 17.8096 0.128349 ? ? o
6 6 12 24.5162 0.992209 24.5162 0.992209 24.5162 0.992209 4.94799 0.100357 4.94969 0.0709057 ? ? o
6 6 13 92.6105 2.52349 92.6105 2.52349 92.6105 2.52349 9.61962 0.131218 9.62153 0.0927476 ? ? o
6 6 14 0.918672 0.670956 0.918672 0.670956 0.918672 0.670956 0.789211 0.375436 0.825397 0.309207 ? ? o
6 6 15 383.152 7.84627 383.152 7.84627 383.152 7.84627 19.5665 0.20055 19.5703 0.141766 ? ? o
6 6 16 111.129 2.5121 111.129 2.5121 111.129 2.5121 10.5389 0.119216 10.5403 0.0842751 ? ? o
6 6 17 151.008 3.21953 151.008 3.21953 151.008 3.21953 12.2856 0.131063 12.287 0.0926522 ? ? o
6 6 18 555.587 10.6273 555.587 10.6273 555.587 10.6273 23.5633 0.225552 23.567 0.159447 ? ? o
6 6 19 5.31638 0.894391 5.31638 0.894391 5.31638 0.894391 2.27952 0.199706 2.29299 0.139077 ? ? o
6 6 20 120.679 2.71034 120.679 2.71034 120.679 2.71034 10.9826 0.123427 10.984 0.0872531 ? ? o
6 6 21 34.137 1.36151 34.137 1.36151 34.137 1.36151 5.8388 0.116697 5.84075 0.0824523 ? ? o
6 6 22 2.81594 1.17302 2.81594 1.17302 2.81594 1.17302 1.51296 0.446497 1.60716 0.284748 ? ? o
6 6 23 10.6498 1.50138 10.6498 1.50138 10.6498 1.50138 3.23707 0.234741 3.25049 0.164261 ? ? o
6 6 24 18.1478 1.56235 18.1478 1.56235 18.1478 1.56235 4.24699 0.184731 4.25355 0.130138 ? ? o
6 6 25 -0.277418 1.56654 -0.277418 1.56654 -0.277418 1.56654 0.683014 0.453228 0.562165 0.375279 ? ? o
6 6 26 -2.09446 1.58077 -2.09446 1.58077 -2.09446 1.58077 0.510345 0.366227 0.385229 0.280998 ? ? o
6 6 27 25.9321 1.65161 25.9321 1.65161 25.9321 1.65161 5.08257 0.162857 5.08748 0.114911 ? ? o
6 6 28 22.3047 1.5498 22.3047 1.5498 22.3047 1.5498 4.71177 0.164919 4.71729 0.116315 ? ? o
6 6 29 8.95436 1.33912 8.95436 1.33912 8.95436 1.33912 2.9622 0.22919 2.97763 0.16006 ? ? o
6 6 30 17.1089 1.4434 17.1089 1.4434 17.1089 1.4434 4.12119 0.175847 4.12878 0.123852 ? ? o
6 6 31 3.16698 1.28753 3.16698 1.28753 3.16698 1.28753 1.60287 0.463453 1.70473 0.293015 ? ? o
6 6 32 24.9615 1.53154 24.9615 1.53154 24.9615 1.53154 4.98357 0.153992 4.98988 0.108633 ? ? o
6 6 33 29.9857 1.61041 29.9857 1.61041 29.9857 1.61041 5.46352 0.147622 5.46976 0.104179 ? ? o
6 6 34 8.58471 1.47384 8.58471 1.47384 8.58471 1.47384 2.88245 0.260554 2.90692 0.180861 ? ? o
6 6 35 1.50015 1.2762 1.50015 1.2762 1.50015 1.2762 0.988016 0.50947 1.01419 0.436486 ? ? o
6 6 36 4.06626 1.68939 4.06626 1.68939 4.06626 1.68939 1.77965 0.544414 1.91378 0.345925 ? ? o
6 6 37 7.28041 1.48507 7.28041 1.48507 7.28041 1.48507 2.63048 0.290352 2.66557 0.199546 ? ? o
6 6 38 3.43548 1.4738 3.43548 1.4738 3.43548 1.4738 1.61216 0.51943 1.74632 0.334273 ? ? o
6 6 39 23.1913 1.82134 23.1913 1.82134 23.1913 1.82134 4.77795 0.191295 4.79685 0.134481 ? ? o
6 6 40 0.596837 1.4305 0.596837 1.4305 0.596837 1.4305 0.760283 0.474505 0.690017 0.415075 ? ? o
6 6 41 -0.958324 1.42075 -0.958324 1.42075 -0.958324 1.42075 0.545 0.379776 0.432537 0.306182 ? ? o
6 6 42 1.88423 1.47999 1.88423 1.47999 1.88423 1.47999 1.04429 0.546088 1.10757 0.469295 ? ? o
6 6 43 1.67971 1.4323 1.67971 1.4323 1.67971 1.4323 0.974067 0.529186 1.02078 0.462889 ? ? o
6 6 44 4.90581 1.48395 4.90581 1.48395 4.90581 1.48395 1.98674 0.425534 2.11678 0.256357 ? ? o
6 6 45 -0.015661 1.50277 -0.015661 1.50277 -0.015661 1.50277 0.628066 0.424348 0.545039 0.364779 ? ? o
6 6 46 0.0102952 1.90628 0.0102952 1.90628 0.0102952 1.90628 0.659163 0.455573 0.585806 0.39801 ? ? o
6 6 47 -2.5791 2.41472 -2.5791 2.41472 -2.5791 2.41472 0.532781 0.392082 0.441132 0.325449 ? ? o
6 6 48 3.19637 3.61573 3.19637 3.61573 3.19637 3.61573 0.771195 0.553519 0.833439 0.560134 ? ? o
7 0 0 397.974 10.9903 397.974 10.9903 397.974 10.9903 19.9389 0.275719 19.944 0.19487 ? ? o
7 0 1 781.62 15.2283 781.62 15.2283 781.62 15.2283 27.9469 0.272509 27.9521 0.192636 ? ? o
7 0 2 230.224 4.74171 230.224 4.74171 230.224 4.74171 15.1695 0.156329 15.1713 0.110515 ? ? o
7 0 3 124.278 2.36067 124.278 2.36067 124.278 2.36067 11.146 0.105919 11.147 0.0748817 ? ? o
7 0 4 123.831 2.36205 123.831 2.36205 123.831 2.36205 11.1259 0.106173 11.1269 0.075061 ? ? o
7 0 5 2.8085 0.256769 2.8085 0.256769 2.8085 0.256769 1.67048 0.077231 1.67319 0.0543868 ? ? o
7 0 6 47.5781 1.35401 47.5781 1.35401 47.5781 1.35401 6.89527 0.0982291 6.89648 0.0694304 ? ? o
7 0 7 463.62 8.9004 463.62 8.9004 463.62 8.9004 21.5241 0.206797 21.5279 0.146187 ? ? o
7 0 8 1932.3 36.8251 1932.3 36.8251 1932.3 36.8251 43.9095 0.419415 43.9335 0.296379 ? ? o
7 0 9 250.225 4.97958 250.225 4.97958 250.225 4.97958 15.8139 0.157479 15.8162 0.111325 ? ? o
7 0 10 520.198 9.79586 520.198 9.79586 520.198 9.79586 22.7983 0.21488 22.8031 0.151896 ? ? o
7 0 11 125.542 3.05968 125.542 3.05968 125.542 3.05968 11.2007 0.13663 11.2026 0.0965793 ? ? o
7 0 12 259.212 4.98655 259.212 4.98655 259.212 4.98655 16.0952 0.15494 16.0977 0.109531 ? ? o
7 0 13 1.08383 0.741172 1.08383 0.741172 1.08383 0.741172 0.860826 0.395674 0.908885 0.318797 ? ? o
7 0 14 257.027 5.2189 257.027 5.2189 257.027 5.2189 16.0268 0.162856 16.0294 0.115124 ? ? o
7 0 15 -0.0171012 0.713853 -0.0171012 0.713853 -0.0171012 0.713853 0.484372 0.315289 0.406118 0.264663 ? ? o
7 0 16 109.887 2.42353 109.887 2.42353 109.887 2.42353 10.48 0.115659 10.4813 0.0817612 ? ? o
7 0 17 159.922 3.36382 159.922 3.36382 159.922 3.36382 12.6429 0.133066 12.6444 0.0940682 ? ? o
7 0 18 62.6298 1.63566 62.6298 1.63566 62.6298 1.63566 7.91154 0.103411 7.91272 0.0730979 ? ? o
7 0 19 678.706 12.9008 678.706 12.9008 678.706 12.9008 26.0426 0.247738 26.0472 0.175128 ? ? o
7 0 20 64.8008 2.04752 64.8008 2.04752 64.8008 2.04752 8.04638 0.127304 8.04813 0.0899724 ? ? o
7 0 21 11.3347 1.06696 11.3347 1.06696 11.3347 1.06696 3.35495 0.15984 3.36087 0.112527 ? ? o
7 0 22 66.5684 1.93895 66.5684 1.93895 66.5684 1.93895 8.15574 0.118927 8.15734 0.0840577 ? ? o
7 0 23 134.434 3.43491 134.434 3.43491 134.434 3.43491 11.5903 0.148235 11.5924 0.104779 ? ? o
7 0 24 18.8962 1.76827 18.8962 1.76827 18.8962 1.76827 4.33125 0.205179 4.33917 0.144441 ? ? o
7 0 25 199.503 5.34832 199.503 5.34832 199.503 5.34832 14.1167 0.18951 14.1206 0.133939 ? ? o
7 0 26 38.0899 1.97446 38.0899 1.97446 38.0899 1.97446 6.16371 0.160413 6.1677 0.113269 ? ? o
7 0 27 84.3037 2.74225 84.3037 2.74225 84.3037 2.74225 9.17523 0.149527 9.17848 0.105662 ? ? o
7 0 28 223.131 4.88234 223.131 4.88234 223.131 4.88234 14.928 0.163573 14.9327 0.115612 ? ? o
7 0 29 32.7781 1.69096 32.7781 1.69096 32.7781 1.69096 5.71658 0.148124 5.72091 0.104581 ? ? o
7 0 30 0.485799 1.35354 0.485799 1.35354 0.485799 1.35354 0.754004 0.46626 0.670587 0.403559 ? ? o
7 0 31 12.1394 1.40868 12.1394 1.40868 12.1394 1.40868 3.46094 0.205162 3.47268 0.143981 ? ? o
7 0 32 15.9639 1.45978 15.9639 1.45978 15.9639 1.45978 3.97685 0.184439 3.98622 0.129785 ? ? f
7 0 33 8.84385 1.37959 8.84385 1.37959 8.84385 1.37959 2.93683 0.238496 2.95579 0.16622 ? ? o
7 0 34 20.2403 1.54188 20.2403 1.54188 20.2403 1.54188 4.48053 0.172647 4.48979 0.121619 ? ? o
7 0 35 14.2615 1.73634 14.2615 1.73634 14.2615 1.73634 3.73925 0.234285 3.75807 0.164063 ? ? o
7 0 36 2.95202 1.51297 2.95202 1.51297 2.95202 1.51297 1.44617 0.555575 1.57553 0.392841 ? ? o
7 0 37 28.7255 1.86874 28.7255 1.86874 28.7255 1.86874 5.33469 0.17558 5.34715 0.12371 ? ? o
7 0 38 0.485725 1.44417 0.485725 1.44417 0.485725 1.44417 0.754055 0.473013 0.671811 0.410174 ? ? o
7 0 39 -0.00290916 1.40956 -0.00290916 1.40956 -0.00290916 1.40956 0.663591 0.436385 0.563269 0.369024 ? ? o
7 0 40 -1.52219 1.43017 -1.52219 1.43017 -1.52219 1.43017 0.500921 0.356953 0.386628 0.279856 ? ? o
7 0 41 12.1268 1.60409 12.1268 1.60409 12.1268 1.60409 3.42181 0.237002 3.45252 0.165126 ? ? f
7 0 42 1.03549 1.42806 1.03549 1.42806 1.03549 1.42806 0.836268 0.497658 0.804449 0.442233 ? ? o
7 0 43 -0.524797 1.39227 -0.524797 1.39227 -0.524797 1.39227 0.572216 0.393483 0.469137 0.325286 ? ? o
7 0 44 -0.00531125 1.35289 -0.00531125 1.35289 -0.00531125 1.35289 0.618664 0.413433 0.532098 0.353499 ? ? o
7 0 45 1.4461 1.47813 1.4461 1.47813 1.4461 1.47813 0.873413 0.51233 0.896116 0.461287 ? ? o
7 0 46 -0.849473 1.7271 -0.849473 1.7271 -0.849473 1.7271 0.564706 0.400134 0.471354 0.334555 ? ? o
7 0 47 -0.998306 2.66728 -0.998306 2.66728 -0.998306 2.66728 0.627964 0.454538 0.55159 0.396774 ? ? o
7 0 48 -8.75491 5.32684 -8.75491 5.32684 -8.75491 5.32684 ? ? ? ? ? ? o
7 1 0 872.06 17.3792 872.06 17.3792 872.06 17.3792 29.5179 0.29445 29.5241 0.20814 ? ? f
7 1 1 2020.91 28.1476 2017.75 40.2211 2023.94 39.4049 44.925 0.313273 44.8573 0.448323 44.9286 0.438528 o
7 1 2 663.363 8.96333 661.305 12.6472 665.439 12.7052 25.7503 0.174043 25.7045 0.24601 25.7847 0.24637 o
7 1 3 16.7281 0.33763 16.0394 0.457212 17.554 0.50071 4.08994 0.0412757 4.00482 0.0570827 4.18963 0.0597558 o
7 1 4 177.57 2.45556 175.19 3.39154 180.192 3.55995 13.3246 0.0921439 13.2341 0.128137 13.4215 0.132621 o
7 1 5 200.92 2.6901 199.799 3.78352 202.065 3.82558 14.1735 0.0948993 14.1327 0.133857 14.2126 0.134584 o
7 1 6 386.321 5.19018 389.722 7.48103 383.165 7.2067 19.6517 0.132054 19.7343 0.189543 19.568 0.184145 o
7 1 7 673.091 9.20561 671.24 12.8426 675.046 13.2022 25.9355 0.177471 25.8914 0.248009 25.9639 0.254242 o
7 1 8 172.218 2.36621 171.127 3.29265 173.382 3.40271 13.122 0.090162 13.0792 0.125874 13.165 0.129233 o
7 1 9 216.66 3.03239 217.398 4.45137 216.02 4.14219 14.7175 0.103019 14.7404 0.150992 14.6942 0.140947 f
7 1 10 280.306 3.8606 282.505 5.50106 278.172 5.41928 16.7396 0.115313 16.8023 0.1637 16.673 0.162516 o
7 1 11 132.519 2.30752 133.253 3.22772 131.752 3.30015 11.5102 0.100238 11.5406 0.139842 11.4753 0.143794 o
7 1 12 521.538 7.1155 518.952 10.0173 524.171 10.109 22.8297 0.155838 22.7657 0.220009 22.8797 0.220916 o
7 1 13 86.8453 1.79873 86.0411 2.52525 87.6735 2.56274 9.31787 0.0965205 9.27343 0.136155 9.36096 0.136884 o
7 1 14 334.818 4.74362 332.637 6.66941 337.052 6.74825 18.294 0.12965 18.2302 0.182922 18.3508 0.183868 o
7 1 15 28.4556 0.736869 29.4275 1.06311 27.557 1.02227 5.33407 0.0690719 5.42406 0.0979995 5.24885 0.09738 o
7 1 16 141.97 2.12648 141.483 2.9321 142.511 3.08859 11.914 0.0892428 11.8925 0.123275 11.9354 0.129388 o
7 1 17 91.978 1.52557 95.2085 2.18504 88.9054 2.13094 9.58995 0.07954 9.75633 0.111981 9.42783 0.113013 o
7 1 18 83.3686 1.45134 82.8747 2.01891 83.8969 2.08784 9.1302 0.0794803 9.10268 0.110896 9.1586 0.113983 o
7 1 19 17.1451 0.72123 16.6796 1.02067 17.6093 1.01928 4.14043 0.087096 4.08359 0.124972 4.19588 0.121462 o
7 1 20 357.116 4.94929 356.786 6.99903 357.446 6.99966 18.8951 0.130968 18.8838 0.185318 18.9012 0.185164 o
7 1 21 53.524 1.15513 52.436 1.61845 54.6538 1.64919 7.31559 0.07895 7.24043 0.111765 7.39197 0.111553 o
7 1 22 301.637 4.27817 301.58 6.05037 301.693 6.05014 17.3649 0.123184 17.3605 0.174256 17.3638 0.174217 o
7 1 23 253.586 4.05626 253.584 5.73261 253.588 5.74024 15.9214 0.127384 15.9184 0.180063 15.9185 0.180301 f
7 1 24 47.3009 1.40541 46.9883 1.98832 47.6131 1.98677 6.87659 0.102188 6.85283 0.145073 6.89827 0.144005 f
7 1 25 61.1381 1.81021 60.4901 2.5212 61.8275 2.60071 7.81738 0.115781 7.77421 0.162151 7.85955 0.165449 o
7 1 26 22.4927 1.20633 21.4055 1.70303 23.5875 1.70899 4.74094 0.127224 4.62308 0.184188 4.85332 0.176064 o
7 1 27 2.89301 1.12711 2.52124 1.59826 3.26082 1.58971 1.66397 0.349758 1.57049 0.47142 1.76217 0.449543 o
7 1 28 119.82 2.17775 120.607 3.08922 119.043 3.07048 10.9425 0.0995091 10.9745 0.140746 10.9031 0.140808 o
7 1 29 48.7929 1.35085 49.7288 1.91938 47.8744 1.90152 6.98213 0.0967361 7.04575 0.136208 6.91302 0.137532 o
7 1 30 11.2224 1.00484 10.2765 1.41458 12.1858 1.42763 3.34563 0.150173 3.19663 0.221262 3.48233 0.204983 o
7 1 31 8.13646 0.963805 8.19279 1.37149 8.08151 1.35471 2.84659 0.169291 2.85039 0.24058 2.8311 0.239256 o
7 1 32 9.13917 0.970713 8.34462 1.36363 9.95544 1.38215 3.0162 0.160916 2.87436 0.237206 3.14173 0.219966 o
7 1 33 21.9107 1.08741 20.6705 1.52837 23.182 1.54748 4.67429 0.116319 4.53315 0.168577 4.80187 0.161133 f
7 1 34 0.0307935 0.902815 0.0622611 1.27805 -0.00054914 1.2755 0.776464 0.330693 0.921765 0.393045 0.909784 0.390441 o
7 1 35 9.87737 1.1237 8.25703 1.60499 11.4353 1.57377 3.12732 0.179659 2.83867 0.282702 3.3532 0.234667 o
7 1 36 16.0222 1.22132 13.3931 1.64126 19.2846 1.82827 3.98599 0.153202 3.62618 0.226307 4.35682 0.209817 o
7 1 37 10.9378 1.12778 10.3133 1.54686 11.6464 1.64775 3.28797 0.1715 3.17376 0.243696 3.37246 0.244294 o
7 1 38 11.0986 1.10572 10.8282 1.56735 11.3664 1.56011 3.30814 0.16712 3.24306 0.241647 3.32543 0.234572 o
7 1 39 0.371598 0.999881 0.278086 1.41069 0.466005 1.41742 0.870047 0.357674 0.973296 0.413913 1.00834 0.421121 o
7 1 40 5.36079 1.05756 4.83836 1.48106 5.90427 1.51061 2.27202 0.232736 2.10935 0.351071 2.34512 0.322076 o
7 1 41 6.89158 1.08775 7.37958 1.5384 6.40369 1.53822 2.58053 0.210761 2.62952 0.292525 2.43692 0.315607 o
7 1 42 4.01564 1.0386 5.04037 1.47294 3.00233 1.46471 1.93568 0.268279 2.12201 0.347064 1.55495 0.447057 o
7 1 43 -0.687456 0.988109 -2.58862 1.39377 1.23362 1.40105 0.651624 0.304991 0.619391 0.306058 1.09071 0.432401 o
7 1 44 2.98549 0.985984 3.10047 1.39405 2.8704 1.39474 1.58401 0.322424 1.5107 0.43673 1.44708 0.441596 o
7 1 45 2.35368 1.0918 2.3496 1.52058 2.35802 1.56863 1.32168 0.387928 1.25194 0.461242 1.2494 0.466892 o
7 1 46 0.232595 1.19258 -0.877916 1.72641 1.2462 1.64936 0.777604 0.353118 0.760797 0.368176 0.970022 0.429343 o
7 1 47 3.56427 2.07343 3.86134 2.71803 3.15077 3.20677 1.1307 0.491699 1.07002 0.501713 0.992195 0.485114 o
7 1 48 -0.299117 3.13478 -2.44007 5.08303 1.01496 3.98226 0.789564 0.399395 ? ? ? ? o
7 2 0 48.2267 0.97732 48.2267 0.97732 48.2267 0.97732 6.94336 0.0703944 6.94395 0.0497663 ? ? o
7 2 1 840.731 12.3109 839.474 16.7575 842.205 18.1456 28.9861 0.212358 28.956 0.289362 29.0001 0.312855 f
7 2 2 775.118 11.225 775.87 15.5103 774.29 16.2658 27.8325 0.201653 27.8379 0.278582 27.8079 0.292468 o
7 2 3 355.616 4.81993 352.619 6.76161 358.713 6.87257 18.8553 0.127813 18.7732 0.180087 18.9346 0.181481 o
7 2 4 231.359 3.08644 233.319 4.39972 229.459 4.33085 15.2091 0.101467 15.272 0.144045 15.1452 0.142978 o
7 2 5 263.107 3.6232 262.819 5.06445 263.41 5.18564 16.2187 0.111698 16.208 0.156234 16.226 0.159794 o
7 2 6 135.068 1.85559 135.714 2.60795 134.405 2.64075 11.6211 0.0798367 11.6482 0.111947 11.5918 0.113906 o
7 2 7 956.012 13.0479 955.101 17.851 957.056 19.1192 30.9049 0.211098 30.877 0.289067 30.9046 0.309326 o
7 2 8 206.696 2.85405 208.44 4.06713 205.004 4.00603 14.3753 0.099269 14.4342 0.140885 14.3148 0.139927 o
7 2 9 110.823 1.58944 111.933 2.3201 109.841 2.18187 10.5265 0.0754969 10.5783 0.109663 10.4791 0.104106 o
7 2 10 389.458 5.26752 385.652 7.46069 393.242 7.43816 19.7303 0.133488 19.6291 0.190041 19.8216 0.187628 o
7 2 11 81.3596 1.49421 81.6665 2.15273 81.0743 2.07565 9.01915 0.0828355 9.03528 0.119129 9.00256 0.115281 o
7 2 12 27.5557 0.629612 26.2395 0.855788 29.1088 0.929597 5.2491 0.0599734 5.12196 0.083541 5.39472 0.0861581 o
7 2 13 15.456 0.618491 14.6 0.846746 16.435 0.905571 3.93107 0.078667 3.82034 0.110821 4.0533 0.111708 o
7 2 14 26.9972 0.711067 25.4547 1.04444 28.3299 0.970794 5.19557 0.0684301 5.04455 0.103522 5.322 0.0912057 o
7 2 15 8.7477 0.535384 8.24859 0.749401 9.26799 0.765137 2.95735 0.0905173 2.87143 0.130493 3.04374 0.12569 o
7 2 16 126.097 1.91903 127.932 2.6863 124.184 2.7424 11.2283 0.0854549 11.3088 0.11877 11.1418 0.123068 f
7 2 17 85.7634 1.41755 87.2474 1.99842 84.2605 2.01107 9.26036 0.0765385 9.33964 0.106986 9.17833 0.109556 o
7 2 18 38.5634 0.900407 39.098 1.27997 38.0396 1.26687 6.20969 0.0725001 6.25234 0.102359 6.16712 0.102712 o
7 2 19 226.26 3.29612 221.612 4.58326 231.24 4.74373 15.0406 0.109574 14.884 0.153966 15.2038 0.156005 o
7 2 20 245.219 3.52576 243.535 5.01418 246.866 4.95864 15.658 0.112587 15.6025 0.160686 15.7089 0.157829 o
7 2 21 157.775 2.40598 157.164 3.39669 158.389 3.40848 12.5598 0.0957813 12.5343 0.135495 12.5831 0.135439 o
7 2 22 308.979 4.37097 309.159 6.18696 308.8 6.17603 17.575 0.124352 17.5772 0.175994 17.567 0.175785 o
7 2 23 151.732 2.69562 150.55 3.8447 152.876 3.78048 12.3163 0.109433 12.2664 0.156717 12.3609 0.152921 o
7 2 24 1.46821 0.995905 1.46677 1.3997 1.46969 1.4173 1.21109 0.373884 1.27948 0.445295 1.28355 0.447954 o
7 2 25 77.9879 2.04825 76.4097 2.92514 79.5062 2.869 8.82911 0.115994 8.7372 0.167396 8.9128 0.160948 o
7 2 26 10.7653 1.10066 10.337 1.5365 11.2166 1.57746 3.27897 0.167837 3.21094 0.23926 3.3449 0.2358 o
7 2 27 -1.0256 1.09972 -1.65915 1.55367 -0.389479 1.55682 0.695553 0.324121 0.803143 0.377073 0.960787 0.421878 o
7 2 28 5.27091 0.983605 4.85168 1.38702 5.69503 1.39507 2.29214 0.214561 2.19486 0.31597 2.37915 0.293187 o
7 2 29 18.8365 1.05646 18.1373 1.49439 19.5351 1.49374 4.33703 0.121796 4.25255 0.175705 4.41384 0.169211 o
7 2 30 0.837656 0.928122 0.549339 1.30466 1.13306 1.32061 0.99721 0.361034 1.03582 0.414978 1.17143 0.430012 o
7 2 31 0.952129 0.922455 0.963735 1.30751 0.940629 1.30161 1.02733 0.361115 1.12531 0.425003 1.11839 0.423557 o
7 2 32 3.60732 0.913373 3.9437 1.29104 3.27026 1.29237 1.88946 0.241702 1.93732 0.345639 1.7532 0.379304 o
7 2 33 27.1342 1.13776 27.1575 1.61657 27.1114 1.60159 5.20253 0.109347 5.1982 0.155493 5.19401 0.154177 o
7 2 34 1.53042 0.938449 1.84891 1.33384 1.21822 1.32059 1.20799 0.360958 1.34076 0.435405 1.17713 0.430214 o
7 2 35 7.06131 1.04493 8.36384 1.4517 5.66084 1.50528 2.64133 0.197805 2.8635 0.253483 2.34185 0.321386 o
7 2 36 28.2593 1.37286 29.8556 1.89971 26.5143 1.98622 5.3 0.129515 5.43405 0.174797 5.11441 0.194178 o
7 2 37 6.23843 1.11578 7.87544 1.60435 4.70489 1.55282 2.47261 0.225628 2.75968 0.290676 2.07851 0.387962 o
7 2 38 8.2119 1.10519 9.15288 1.57539 7.3 1.55086 2.83846 0.194682 2.97284 0.264964 2.64474 0.293197 o
7 2 39 9.70935 1.08611 9.89779 1.54461 9.52506 1.52751 3.0876 0.175882 3.08881 0.250034 3.02917 0.252133 o
7 2 40 10.6239 1.09606 11.3257 1.54601 9.91478 1.55414 3.2262 0.169868 3.30118 0.23416 3.07935 0.252348 o
7 2 41 11.8539 1.10794 13.0067 1.57102 10.7131 1.56274 3.40731 0.162582 3.53779 0.222034 3.19805 0.244327 o
7 2 42 7.84412 1.08502 9.36002 1.55343 6.40011 1.51615 2.74708 0.197486 2.95875 0.262515 2.41309 0.314151 o
7 2 43 1.57447 0.993724 0.340185 1.39584 2.84294 1.41503 1.14922 0.375815 0.926536 0.403183 1.48186 0.443326 o
7 2 44 0.253396 0.95145 -0.389434 1.33901 0.908943 1.35219 0.779862 0.33601 0.786896 0.36319 0.987782 0.411847 o
7 2 45 0.290011 1.09024 1.86781 1.55807 -1.22369 1.5261 0.805063 0.353276 1.14786 0.455695 0.730822 0.352116 o
7 2 46 3.07019 1.30474 1.39761 1.8226 4.82832 1.86863 1.38583 0.427971 0.994018 0.44481 1.59681 0.515037 o
7 2 47 0.627029 1.90039 2.21962 2.66882 -1.01109 2.7067 0.833412 0.399432 0.954156 0.461058 0.796997 0.398499 o
7 2 48 0.22541 3.08497 -0.266832 5.60836 0.438964 3.69404 0.797988 0.403152 ? ? ? ? o
7 3 0 1148.14 24.1528 1148.14 24.1528 1148.14 24.1528 33.8626 0.356718 33.8732 0.252127 ? ? o
7 3 1 301.744 4.27614 299.488 6.00604 304.063 6.08959 17.3688 0.123098 17.3017 0.173568 17.4333 0.174654 o
7 3 2 133.674 1.91855 133.374 2.70693 133.976 2.7196 11.5611 0.0829745 11.5475 0.117209 11.5735 0.117493 o
7 3 3 72.2707 1.03769 73.4654 1.45695 71.0406 1.47833 8.50095 0.061034 8.57067 0.084996 8.42801 0.0877034 o
7 3 4 425.917 5.64778 424.615 7.96511 427.233 8.00942 20.6343 0.136854 20.5992 0.193335 20.6626 0.193814 f
7 3 5 493.399 6.53781 493.464 9.24881 493.335 9.24292 22.208 0.147195 22.2047 0.208262 22.2019 0.208156 o
7 3 6 687.262 9.09511 686.667 12.8544 687.859 12.8705 26.2077 0.17352 26.1881 0.245423 26.2108 0.245519 f
7 3 7 1007.38 13.9068 1011.82 18.9083 1002.15 20.5254 31.7229 0.219191 31.7785 0.297501 31.6204 0.324559 o
7 3 8 279.262 3.74747 280.551 5.31947 277.993 5.2802 16.7087 0.112141 16.7448 0.15884 16.6683 0.15839 o
7 3 9 433.876 5.90671 432.417 8.32941 435.353 8.3775 20.8247 0.14182 20.7846 0.200375 20.8549 0.200852 o
7 3 10 13.7822 0.441128 13.7518 0.637162 13.8101 0.611336 3.71227 0.0594148 3.70799 0.0859174 3.71588 0.0822599 f
7 3 11 561.167 8.08846 562.761 11.6132 559.665 11.2721 23.6799 0.170787 23.7039 0.244963 23.6396 0.238416 o
7 3 12 429.564 6.94453 424.958 9.57884 434.667 10.0826 20.718 0.167596 20.5994 0.232503 20.8321 0.241997 f
7 3 13 373.727 5.82661 371.063 8.19123 376.456 8.28978 19.3259 0.150746 19.2508 0.21275 19.3901 0.213764 o
7 3 14 326.657 4.81318 323.128 7.01309 329.799 6.61783 18.0695 0.133185 17.9668 0.195168 18.1525 0.182284 o
7 3 15 157.121 2.44157 160.419 3.55325 154.171 3.3606 12.5333 0.097403 12.6626 0.140305 12.4138 0.135358 o
7 3 16 123.888 1.87012 125.91 2.65043 121.884 2.63909 11.1296 0.0840153 11.2192 0.118121 11.0383 0.119543 o
7 3 17 1.24985 0.525148 0.139574 0.728785 2.44897 0.757385 1.09559 0.245748 0.73623 0.304365 1.56409 0.242117 o
7 3 18 55.4219 1.08345 55.191 1.51069 55.6664 1.55473 7.4443 0.0727707 7.42849 0.101682 7.46038 0.104199 o
7 3 19 157.027 2.39323 154.585 3.27469 159.826 3.50626 12.5302 0.0954988 12.4316 0.131708 12.6404 0.138693 o
7 3 20 50.0507 1.08939 51.0783 1.55497 49.0602 1.52666 7.07433 0.0769957 7.14624 0.108797 7.00364 0.108991 o
7 3 21 76.7793 1.44619 74.3767 2.00622 79.3782 2.08658 8.76181 0.082528 8.62308 0.116329 8.90828 0.117115 o
7 3 22 0.736776 0.786842 0.106729 1.11352 1.36511 1.112 0.932297 0.332926 0.887332 0.372073 1.1987 0.397553 o
7 3 23 83.1767 1.82827 82.4947 2.54251 83.9068 2.63089 9.11905 0.100245 9.08056 0.139998 9.15783 0.143642 o
7 3 24 303.898 4.57105 307.787 6.53647 300.175 6.39475 17.4285 0.131137 17.5354 0.18638 17.3173 0.184635 o
7 3 25 13.0653 1.2743 12.9414 1.77226 13.1979 1.83358 3.6127 0.176365 3.59372 0.246577 3.62897 0.252631 o
7 3 26 54.4765 1.49483 54.6562 2.09666 54.2907 2.13179 7.37909 0.101288 7.38956 0.141867 7.36467 0.144731 o
7 3 27 13.3196 1.12562 12.0923 1.60989 14.4935 1.57445 3.64713 0.154317 3.47208 0.231833 3.80239 0.207035 o
7 3 28 8.04992 0.991447 8.33931 1.41609 7.77168 1.38855 2.83414 0.174911 2.88149 0.245722 2.7815 0.249604 o
7 3 29 -0.365089 0.93924 -0.184548 1.34594 -0.536458 1.31131 0.722024 0.321302 0.915038 0.397009 0.847422 0.378302 o
7 3 30 27.4736 1.137 26.7318 1.60273 28.2251 1.61324 5.23786 0.108537 5.16287 0.155217 5.30542 0.152037 o
7 3 31 12.3714 1.00567 11.5373 1.42306 13.2036 1.42141 3.51204 0.143174 3.38565 0.21016 3.6234 0.196143 o
7 3 32 2.89621 0.895403 3.85832 1.27014 1.94567 1.26248 1.69116 0.264731 1.91596 0.343952 1.36951 0.420588 o
7 3 33 10.9952 0.975004 10.8282 1.37451 11.1642 1.38326 3.30831 0.147357 3.27553 0.209814 3.32624 0.207932 o
7 3 34 14.119 1.06446 12.0213 1.48342 16.3457 1.52832 3.74755 0.14202 3.44627 0.215222 4.02397 0.189902 o
7 3 35 5.37373 1.00324 6.47662 1.41359 4.25444 1.42406 2.30109 0.217993 2.51381 0.281165 1.99123 0.371403 f
7 3 36 10.2563 1.17869 10.2709 1.63367 10.2404 1.7023 3.18303 0.185152 3.16694 0.257925 3.15884 0.269449 o
7 3 37 6.4831 1.09151 9.01897 1.59512 4.25018 1.49681 2.52261 0.216345 2.95995 0.26945 1.97113 0.393612 o
7 3 38 19.9381 1.19918 21.6875 1.73583 18.3409 1.65861 4.44466 0.134901 4.61556 0.188041 4.24148 0.195522 o
7 3 39 12.2875 1.12845 11.8222 1.58454 12.7662 1.60744 3.47796 0.162228 3.38285 0.234202 3.51804 0.228456 o
7 3 40 1.43915 1.01685 0.878184 1.43097 2.01135 1.44522 1.14905 0.380163 1.07672 0.433255 1.33322 0.453219 o
7 3 41 -0.794684 1.00938 -1.52869 1.42717 -0.0600386 1.42779 0.660347 0.308802 0.731746 0.349606 0.907663 0.400894 o
7 3 42 0.341855 1.01158 0.467312 1.44741 0.222063 1.41435 0.843375 0.354183 0.977929 0.417675 0.930514 0.405388 o
7 3 43 7.28685 1.0618 7.84247 1.51104 6.74488 1.49236 2.63302 0.201632 2.66896 0.283076 2.45834 0.30353 o
7 3 44 0.858378 0.969855 0.521614 1.36653 1.20017 1.37669 0.919412 0.361253 0.921104 0.399843 1.04412 0.42296 o
7 3 45 0.639988 1.08575 0.999277 1.53487 0.280129 1.53609 0.868044 0.365851 0.991246 0.426925 0.889034 0.40259 o
7 3 46 1.8562 1.30553 1.38628 1.79158 2.38824 1.90634 1.07726 0.420047 0.990819 0.442255 1.12432 0.479742 o
7 3 47 -0.195007 1.80286 -1.53613 2.56129 1.12196 2.53813 0.762012 0.37082 0.762732 0.383222 0.885596 0.432666 o
7 3 48 2.15942 3.76824 5.95617 5.07959 -2.48717 5.6194 0.843216 0.428911 ? ? ? ? o
7 4 0 9.20461 0.295656 9.20461 0.295656 9.20461 0.295656 3.0327 0.048773 3.03331 0.0344708 ? ? o
7 4 1 115.867 1.70653 118.341 2.46042 113.573 2.36896 10.7636 0.079273 10.8773 0.113099 10.656 0.111156 o
7 4 2 33.3724 0.623026 32.5914 0.864789 34.2151 0.898355 5.77674 0.0539254 5.70862 0.0757442 5.84908 0.0767946 o
7 4 3 93.5095 1.36585 93.3746 1.97728 93.6326 1.88896 9.66961 0.0706261 9.66216 0.102321 9.67558 0.097615 o
7 4 4 372.152 4.94276 375.011 7.03818 369.37 6.94303 19.2883 0.128128 19.3592 0.181779 19.2131 0.180684 o
7 4 5 84.3735 1.19286 85.2833 1.66873 83.4229 1.70581 9.18513 0.0649344 9.23415 0.0903562 9.13282 0.093389 o
7 4 6 92.8774 1.29302 93.6314 1.84 92.1417 1.81743 9.63684 0.0670875 9.67541 0.0950861 9.59814 0.0946763 o
7 4 7 201.782 2.78325 201.947 3.85542 201.601 4.0221 14.2035 0.0979777 14.2079 0.135678 14.1955 0.141668 o
7 4 8 743.573 9.95647 745.06 13.9578 742.033 14.2067 27.2581 0.182634 27.275 0.255871 27.2187 0.260973 o
7 4 9 655.943 8.89323 654.132 12.5409 657.774 12.6133 25.602 0.173682 25.5572 0.245349 25.6282 0.246082 o
7 4 10 6.19632 0.37389 6.19212 0.538885 6.20023 0.519187 2.48906 0.0751067 2.48803 0.108296 2.48968 0.104268 o
7 4 11 213.689 3.08405 213.484 4.4124 213.884 4.31233 14.6159 0.105503 14.6067 0.151041 14.6206 0.147475 o
7 4 12 186.015 3.25502 184.813 4.57505 187.246 4.63207 13.6361 0.119353 13.5893 0.168332 13.6784 0.16932 o
7 4 13 79.0185 1.32372 78.8444 1.91751 79.1769 1.82963 8.88855 0.0744621 8.87801 0.107992 8.89684 0.102825 o
7 4 14 15.5624 0.590027 15.7934 0.876717 15.3712 0.797715 3.94464 0.0747884 3.97346 0.110322 3.92009 0.101747 o
7 4 15 574.98 8.24226 574.631 11.651 575.33 11.6617 23.9702 0.171927 23.9542 0.243192 23.9687 0.243269 o
7 4 16 43.8341 0.912104 42.3679 1.25789 45.4597 1.3245 6.62039 0.0688859 6.50839 0.0966364 6.74166 0.0982325 o
7 4 17 158.143 2.33793 158.704 3.27713 157.561 3.33632 12.5745 0.0929628 12.5959 0.130087 12.5504 0.132917 o
7 4 18 61.0335 1.1384 60.9071 1.60474 61.1615 1.6152 7.81209 0.0728615 7.80369 0.102819 7.81996 0.103274 o
7 4 19 218.813 3.12993 217.875 4.41169 219.764 4.44125 14.7911 0.105805 14.7581 0.149467 14.8219 0.14982 o
7 4 20 49.9143 1.07004 51.4202 1.52891 48.4686 1.49809 7.06469 0.0757315 7.17013 0.106616 6.96129 0.107602 o
7 4 21 278.513 4.04456 275.762 5.56208 281.601 5.89189 16.6864 0.121193 16.6015 0.167517 16.776 0.175605 o
7 4 22 193.204 2.95756 191.475 4.15793 194.975 4.20777 13.8981 0.106402 13.8341 0.150278 13.96 0.150708 o
7 4 23 54.6696 1.47705 53.5648 2.08012 55.7933 2.09773 7.39301 0.0998951 7.31702 0.142142 7.46772 0.140453 o
7 4 24 57.7456 1.44004 57.4572 2.044 58.0298 2.02912 7.59809 0.094763 7.57809 0.134862 7.61581 0.133218 o
7 4 25 59.1503 1.7146 59.4059 2.40275 58.8851 2.44747 7.68927 0.111493 7.70426 0.155937 7.67026 0.159543 o
7 4 26 48.2365 1.49418 49.713 2.13563 46.8208 2.09124 6.94338 0.107597 7.04695 0.151529 6.83882 0.152895 o
7 4 27 76.7462 1.75806 76.3963 2.52947 77.0732 2.44521 8.75793 0.10037 8.73518 0.144786 8.77419 0.139341 o
7 4 28 4.92604 0.979165 4.34859 1.39363 5.48899 1.37603 2.21552 0.220978 2.07671 0.335539 2.33539 0.294604 o
7 4 29 61.8692 1.47766 61.8133 2.09975 61.924 2.07983 7.8622 0.0939721 7.85514 0.133655 7.86232 0.132266 o
7 4 30 49.6854 1.35574 49.5954 1.92157 49.7746 1.91306 7.04485 0.096222 7.03445 0.136583 7.04724 0.135731 o
7 4 31 34.5299 1.1975 33.1414 1.68934 35.9322 1.69772 5.8717 0.101972 5.74758 0.146961 5.98535 0.141823 f
7 4 32 4.22043 0.908392 2.42655 1.27476 6.07112 1.29479 2.04516 0.222083 1.50939 0.4112 2.4483 0.264426 o
7 4 33 4.037 0.909928 3.06551 1.28032 5.02853 1.29345 1.99818 0.227689 1.69211 0.386615 2.22255 0.290983 o
7 4 34 13.1935 1.07553 14.5622 1.53766 11.8825 1.50493 3.62157 0.14849 3.79534 0.202572 3.42512 0.21969 o
7 4 35 1.28653 0.951777 0.867851 1.32326 1.7353 1.36999 1.12557 0.367798 1.09004 0.423329 1.30768 0.441265 o
7 4 36 0.439681 1.11318 1.11858 1.57727 -0.234076 1.57128 0.934761 0.379678 1.19518 0.462587 0.960967 0.422884 o
7 4 37 4.63134 1.05849 4.69406 1.4942 4.56816 1.49968 2.1257 0.248975 2.08153 0.372371 2.05008 0.380026 o
7 4 38 6.15137 1.07222 6.66439 1.54377 5.67324 1.49033 2.45019 0.218803 2.52133 0.306141 2.32096 0.321059 o
7 4 39 2.73772 1.04166 2.41316 1.47124 3.06394 1.47502 1.57339 0.340642 1.45222 0.455669 1.62676 0.441939 o
7 4 40 2.11789 1.00767 4.61827 1.44041 -0.278656 1.41018 1.36552 0.362738 2.02655 0.369039 0.87568 0.391574 o
7 4 41 1.49281 1.01716 1.51463 1.45155 1.47176 1.42575 1.15806 0.38022 1.20408 0.449293 1.19143 0.445142 o
7 4 42 2.63686 1.03591 2.61173 1.46064 2.66229 1.4694 1.50544 0.350321 1.44447 0.454181 1.45713 0.45502 o
7 4 43 0.735032 1.0023 0.284191 1.40563 1.20138 1.4296 0.915862 0.364895 0.918809 0.402174 1.08523 0.434551 o
7 4 44 0.930625 1.00415 1.43023 1.40006 0.401385 1.44099 0.940944 0.368081 1.09033 0.43225 0.914805 0.403564 o
7 4 45 2.02082 1.1151 0.633911 1.53889 3.55411 1.61806 1.20957 0.398105 0.934228 0.413953 1.50775 0.478558 o
7 4 46 -1.08634 1.30477 -1.69411 1.75595 -0.33708 1.94965 0.655222 0.317784 0.709263 0.349331 0.833691 0.400774 o
7 4 47 -0.766343 1.80595 -0.920853 2.62165 -0.626813 2.49133 0.722308 0.355779 0.788623 0.394312 0.793071 0.394906 o
7 4 48 1.32052 2.91114 4.46245 4.14607 -1.73476 4.08849 0.810644 0.407839 0.872952 0.444621 ? ? o
7 5 0 223.211 4.60819 223.211 4.60819 223.211 4.60819 14.9364 0.154298 14.9383 0.109078 ? ? o
7 5 1 121.291 1.8136 121.861 2.60899 120.758 2.52282 11.0126 0.0823422 11.0378 0.118185 10.9877 0.114802 o
7 5 2 320.963 4.7359 320.93 6.7802 320.994 6.61789 17.9127 0.132194 17.9089 0.189297 17.9109 0.184745 o
7 5 3 162.249 2.38831 163.934 3.49797 160.776 3.26882 12.7367 0.0937571 12.8015 0.136623 12.6778 0.128919 o
7 5 4 218.22 2.92007 219.22 4.14763 217.236 4.11182 14.7709 0.0988456 14.8033 0.140092 14.7361 0.139515 o
7 5 5 134.92 1.8308 136.831 2.62156 133.1 2.55789 11.6148 0.0788133 11.696 0.112071 11.5355 0.110871 o
7 5 6 707.475 9.56854 708.023 13.2575 706.879 13.8242 26.5893 0.179932 26.591 0.249286 26.5679 0.260167 f
7 5 7 59.1833 1.10926 59.8764 1.58089 58.5111 1.55685 7.69262 0.0720989 7.73707 0.102163 7.64836 0.101777 o
7 5 8 24.9081 0.491691 25.7042 0.692935 24.1008 0.697803 4.99066 0.0492611 5.06965 0.0683415 4.90896 0.0710744 o
7 5 9 566.873 7.61519 565.078 10.8508 568.616 10.69 23.8016 0.159972 23.7561 0.228381 23.8309 0.224288 o
7 5 10 719.47 11.508 712.914 15.8959 726.691 16.6819 26.8071 0.214644 26.67 0.298012 26.924 0.309797 o
7 5 11 150.999 2.22863 151.82 3.2055 150.231 3.10062 12.2868 0.0906918 12.3187 0.130107 12.2543 0.126512 o
7 5 12 37.2719 0.858565 36.9301 1.1794 37.6574 1.25226 6.10466 0.0703204 6.07622 0.0970503 6.13568 0.102048 o
7 5 13 78.5498 1.31513 79.2376 1.91952 77.9413 1.80546 8.86217 0.074199 8.90014 0.107836 8.82718 0.102267 o
7 5 14 352.234 5.29645 355.132 7.64647 349.562 7.34334 18.7632 0.141139 18.835 0.202985 18.6874 0.196479 o
7 5 15 241.679 3.46061 241.342 4.83623 242.034 4.95397 15.5437 0.111318 15.5306 0.1557 15.5527 0.159265 o
7 5 16 184.81 2.74824 183.886 3.87595 185.745 3.89732 13.593 0.10109 13.5575 0.142945 13.6258 0.143012 o
7 5 17 17.8135 0.675506 16.6775 0.93999 19.0268 0.971404 4.22038 0.080029 4.08334 0.115101 4.36151 0.111361 o
7 5 18 142.7 2.21604 141.301 3.07804 144.205 3.19303 11.945 0.0927605 11.8855 0.129487 12.0069 0.132966 o
7 5 19 470.581 6.39683 472.616 9.07823 468.573 9.01508 21.6894 0.147465 21.7325 0.208863 21.6394 0.208302 f
7 5 20 246.224 3.50563 246.748 4.97195 245.706 4.94358 15.69 0.111716 15.705 0.158292 15.6718 0.157722 o
7 5 21 78.6968 1.46097 80.1033 2.10383 77.3868 2.03036 8.87053 0.0823495 8.94881 0.117548 8.79581 0.115416 o
7 5 22 209.65 3.11794 214.677 4.49162 204.975 4.33161 14.4775 0.107682 14.6481 0.153317 14.3134 0.151313 o
7 5 23 2.08964 1.03302 2.76149 1.44227 1.38189 1.4803 1.41629 0.363021 1.62961 0.434461 1.27611 0.456551 o
7 5 24 130.729 2.35227 128.722 3.3489 132.683 3.30476 11.4319 0.102882 11.342 0.147633 11.5154 0.143493 o
7 5 25 276.047 4.63296 278.084 6.65714 274.135 6.45167 16.6089 0.139472 16.6639 0.199747 16.5457 0.194965 o
7 5 26 81.2009 1.87591 83.7328 2.63972 78.6176 2.66637 9.00883 0.104115 9.14601 0.14431 8.86187 0.15044 o
7 5 27 -0.248263 0.976562 -0.674663 1.39648 0.159818 1.36615 0.761556 0.334266 0.861937 0.387426 0.984514 0.412442 o
7 5 28 17.121 1.06752 17.5863 1.52021 16.6684 1.49941 4.13519 0.129078 4.1884 0.181479 4.07749 0.183864 o
7 5 29 42.1839 1.25984 43.6199 1.8081 40.829 1.75639 6.49177 0.0970336 6.59821 0.137014 6.38358 0.137571 o
7 5 30 14.7775 1.01663 13.7908 1.44182 15.7531 1.43368 3.84001 0.132374 3.70494 0.194581 3.961 0.180974 o
7 5 31 17.6296 1.03681 16.9263 1.46862 18.3284 1.46392 4.19396 0.123607 4.10421 0.178917 4.27166 0.171352 o
7 5 32 3.40439 0.905138 3.78964 1.29219 3.03329 1.26826 1.83476 0.246664 1.89584 0.35395 1.68639 0.384436 o
7 5 33 -0.0421282 0.88373 -0.278918 1.25132 0.193498 1.24825 0.754753 0.324487 0.857685 0.377407 0.938954 0.393839 o
7 5 34 15.5987 1.12654 16.5085 1.66205 14.8255 1.53221 3.9385 0.143017 4.03993 0.205703 3.82964 0.200045 o
7 5 35 5.54229 0.929659 6.81652 1.32473 4.30578 1.30497 2.3395 0.198688 2.58352 0.25638 2.04158 0.319597 o
7 5 36 1.75871 1.165 1.03677 1.70986 2.38424 1.59161 1.28849 0.405718 1.20754 0.47801 1.48593 0.474934 o
7 5 37 8.93701 1.07965 7.13383 1.53286 10.7122 1.52092 2.96971 0.181777 2.62552 0.291915 3.23659 0.234957 o
7 5 38 1.68353 1.03148 2.46279 1.47448 0.936705 1.44347 1.24225 0.379894 1.47738 0.454698 1.11176 0.439481 o
7 5 39 11.9685 1.15888 12.1991 1.63342 11.7347 1.64445 3.42981 0.168943 3.43353 0.237863 3.36442 0.244389 f
7 5 40 0.428492 1.02588 0.137662 1.42343 0.742828 1.47984 0.882085 0.362403 0.941624 0.408407 1.05966 0.435294 o
7 5 41 1.61497 1.02939 1.14841 1.44223 2.09949 1.46972 1.19472 0.381959 1.12142 0.44056 1.34136 0.457045 o
7 5 42 1.89504 1.04282 1.67559 1.45273 2.12833 1.49786 1.2639 0.381077 1.21246 0.450061 1.31901 0.46049 o
7 5 43 2.49132 1.01606 2.95372 1.44299 2.03659 1.43095 1.44114 0.354495 1.50319 0.447273 1.26759 0.449338 o
7 5 44 0.537053 1.02527 1.05179 1.4601 0.0363846 1.44001 0.852854 0.357293 1.02053 0.426891 0.860736 0.389785 o
7 5 45 2.0658 1.09168 3.07532 1.56073 1.09875 1.52755 1.22237 0.393602 1.39791 0.470983 0.998445 0.427843 o
7 5 46 -0.0537728 1.30043 1.01427 1.72348 -1.46567 1.9816 0.758188 0.35298 0.939436 0.425874 0.760823 0.374669 o
7 5 47 0.834325 1.83266 -0.540124 2.65281 2.08916 2.53475 0.838147 0.399401 0.802598 0.400744 0.934449 0.451101 o
7 5 48 0.174798 2.58405 1.6319 3.60071 -1.37256 3.71055 0.752608 0.378846 ? ? ? ? o
7 6 0 28.9595 0.665249 28.9595 0.665249 28.9595 0.665249 5.38025 0.0618417 5.38083 0.0437175 ? ? o
7 6 1 51.3179 0.788808 52.5402 1.13871 50.1903 1.09374 7.16346 0.0550578 7.24806 0.0785526 7.08413 0.0771963 f
7 6 2 87.9152 1.31983 87.2031 1.85252 88.6493 1.88085 9.37589 0.0703843 9.33741 0.0991991 9.41451 0.0998908 o
7 6 3 632.638 8.96161 638.136 12.7768 627.314 12.573 25.1448 0.1782 25.2459 0.253046 25.0311 0.251147 o
7 6 4 1226.3 16.5497 1223.52 23.3578 1229.09 23.452 34.9993 0.236429 34.9399 0.334256 35.0192 0.334846 o
7 6 5 75.5253 1.09457 72.6542 1.51007 78.7039 1.58886 8.69018 0.0629777 8.52304 0.0885872 8.87078 0.0895561 o
7 6 6 392.99 5.28291 393.962 7.40834 391.985 7.53561 19.8202 0.133271 19.8409 0.186694 19.7907 0.190382 o
7 6 7 340.448 4.59357 339.197 6.4065 341.772 6.58996 18.448 0.124501 18.4109 0.173987 18.4803 0.178297 o
7 6 8 490.236 6.58811 489.242 9.20197 491.281 9.43644 22.1354 0.148814 22.1073 0.20812 22.1528 0.212985 o
7 6 9 1017.42 13.6064 1011.4 18.9349 1023.85 19.5653 31.879 0.213407 31.7672 0.298027 31.9602 0.306088 o
7 6 10 464.484 7.25679 465.079 10.4256 463.925 10.1071 21.544 0.168418 21.5493 0.241902 21.5235 0.234792 f
7 6 11 347.696 5.00136 344.305 7.01197 351.208 7.13564 18.6421 0.134141 18.5466 0.189037 18.7314 0.190473 o
7 6 12 9.61152 0.519586 9.65987 0.726841 9.561 0.743039 3.09994 0.0838058 3.10744 0.116952 3.09147 0.120176 o
7 6 13 34.9115 0.78599 36.2825 1.14958 33.708 1.07707 5.90825 0.0665164 6.02276 0.0954363 5.80519 0.0927683 o
7 6 14 257.85 3.88765 256.411 5.61359 259.177 5.38921 16.0548 0.121075 16.0066 0.175352 16.0933 0.167437 o
7 6 15 137.99 2.06236 138.441 2.99014 137.58 2.84828 11.7458 0.0877914 11.7638 0.127091 11.7274 0.121437 o
7 6 16 406.765 5.82721 403.053 8.08106 410.785 8.41067 20.1642 0.144494 20.0679 0.201343 20.2589 0.207579 o
7 6 17 376.579 5.19603 374.568 7.23992 378.715 7.46168 19.4028 0.133899 19.3481 0.187096 19.4547 0.191771 o
7 6 18 267.623 3.91297 265.97 5.50578 269.31 5.5622 16.3575 0.119608 16.3051 0.168836 16.4071 0.169506 f
7 6 19 128.43 2.04508 130.502 2.89557 126.367 2.88881 11.332 0.0902349 11.4223 0.12675 11.2399 0.128507 o
7 6 20 100.556 1.68059 102.954 2.43492 98.3739 2.32248 10.0272 0.0838017 10.1454 0.120002 9.91721 0.117093 f
7 6 21 67.6681 1.32 68.3886 1.87689 66.963 1.85678 8.22553 0.0802377 8.26866 0.113494 8.18203 0.113467 o
7 6 22 189.589 2.86832 192.465 4.09978 186.83 4.01441 13.7675 0.10417 13.8699 0.147794 13.6654 0.146882 o
7 6 23 60.8332 1.67167 62.033 2.31069 59.5158 2.42139 7.79846 0.10718 7.87399 0.14673 7.71228 0.156983 o
7 6 24 59.1798 1.52833 58.5101 2.16032 59.8509 2.16246 7.69173 0.0993491 7.64694 0.141254 7.73411 0.1398 o
7 6 25 22.5749 1.22415 22.8266 1.7158 22.3139 1.74704 4.74985 0.128862 4.77485 0.17967 4.72076 0.185038 o
7 6 26 102.416 2.2631 102.382 3.18635 102.452 3.21486 10.117 0.111846 10.1122 0.157549 10.1156 0.158906 o
7 6 27 58.5536 1.51544 57.7568 2.16927 59.3132 2.11797 7.64977 0.0990516 7.59508 0.142807 7.69708 0.137583 o
7 6 28 11.4367 1.04673 12.6837 1.47889 10.185 1.48172 3.37872 0.154901 3.55546 0.207975 3.18472 0.232629 o
7 6 29 9.15228 0.964072 9.50887 1.34601 8.77664 1.38149 3.02125 0.159548 3.07601 0.218791 2.95417 0.23382 o
7 6 30 8.25825 0.971461 8.1698 1.35943 8.35056 1.38875 2.86853 0.169331 2.84805 0.238659 2.87916 0.241173 o
7 6 31 30.5192 1.18679 30.5669 1.64992 30.4681 1.70834 5.51956 0.107508 5.51923 0.149471 5.50958 0.155034 o
7 6 32 27.2475 1.129 27.1972 1.57962 27.3 1.61425 5.21414 0.108264 5.20377 0.151776 5.21314 0.154825 o
7 6 33 5.55549 0.92087 5.05148 1.28008 6.09609 1.32573 2.34705 0.196176 2.22744 0.287344 2.4494 0.270624 o
7 6 34 12.7095 1.12194 14.0036 1.55513 11.3049 1.6202 3.55277 0.157896 3.71985 0.209031 3.33533 0.242885 o
7 6 35 5.98179 0.955751 7.13963 1.33896 4.77906 1.36467 2.4306 0.196608 2.64429 0.25318 2.15081 0.317246 o
7 6 36 8.19682 1.26258 6.92102 1.78434 9.4761 1.78678 2.83794 0.222447 2.57537 0.346424 3.03098 0.294753 o
7 6 37 3.95954 1.08056 3.40705 1.54207 4.49251 1.51458 1.95902 0.27579 1.7429 0.441644 2.02818 0.387252 o
7 6 38 9.38632 1.14497 11.6077 1.65392 7.34202 1.58665 3.03512 0.188621 3.35301 0.246632 2.64691 0.299716 o
7 6 39 4.22917 1.10811 4.21814 1.58557 4.23971 1.54926 2.01 0.275649 1.91834 0.424554 1.92888 0.413546 o
7 6 40 7.74796 1.09845 9.95109 1.56202 5.59253 1.54501 2.74275 0.200246 3.0817 0.253434 2.26895 0.340469 o
7 6 41 6.31116 1.0533 6.18677 1.48851 6.4359 1.49068 2.46445 0.213699 2.39034 0.31136 2.44161 0.305266 o
7 6 42 -0.869475 1.01004 -1.05103 1.42572 -0.686544 1.43112 0.642226 0.302181 0.764681 0.359571 0.807294 0.373698 f
7 6 43 0.933238 0.981668 -0.398819 1.38126 2.29277 1.39543 0.959718 0.366553 0.814658 0.373083 1.3307 0.445344 o
7 6 44 2.46416 1.03392 2.81921 1.44133 2.08779 1.48397 1.3923 0.366329 1.40818 0.452146 1.22576 0.454898 o
7 6 45 1.41513 1.06555 0.624201 1.49583 2.22995 1.51825 1.03643 0.385302 0.918715 0.407467 1.20376 0.456991 o
7 6 46 1.37599 1.34778 0.187381 1.84899 2.72354 1.96873 0.975699 0.409245 0.862861 0.406827 1.16202 0.491336 o
7 6 47 -1.31542 1.74977 -0.223732 2.49186 -2.3773 2.45759 0.677826 0.336606 0.803422 0.399348 0.714467 0.360721 o
7 6 48 1.6683 2.81824 7.52986 4.09758 -3.59354 3.88231 0.793411 0.399223 0.902904 0.456706 ? ? o
7 7 0 583.273 16.9364 583.273 16.9364 583.273 16.9364 24.1297 0.351113 24.1402 0.248107 ? ? o
7 7 1 217.977 4.50625 217.977 4.50625 217.977 4.50625 14.7601 0.152686 14.7621 0.107938 ? ? o
7 7 2 415.796 8.5522 415.796 8.5522 415.796 8.5522 20.3836 0.209831 20.3873 0.148328 ? ? o
7 7 3 417.874 8.59967 417.874 8.59967 417.874 8.59967 20.4343 0.210473 20.4381 0.148781 ? ? o
7 7 4 560.77 10.7378 560.77 10.7378 560.77 10.7378 23.6711 0.22686 23.6758 0.160366 ? ? o
7 7 5 16.609 0.530449 16.609 0.530449 16.609 0.530449 4.07376 0.0651431 4.07459 0.0460405 ? ? o
7 7 6 187.506 3.74124 187.506 3.74124 187.506 3.74124 13.6898 0.136674 13.6915 0.0966199 ? ? o
7 7 7 0.154171 0.328185 0.154171 0.328185 0.154171 0.328185 0.389099 0.235168 0.351754 0.204473 ? ? o
7 7 8 4.05647 0.386198 4.05647 0.386198 4.05647 0.386198 2.00699 0.0967252 2.01056 0.0680892 ? ? o
7 7 9 83.9584 1.93064 83.9584 1.93064 83.9584 1.93064 9.16042 0.105411 9.16165 0.0745156 ? ? o
7 7 10 21.9067 0.782471 21.9067 0.782471 21.9067 0.782471 4.678 0.0836936 4.67923 0.0591433 ? ? o
7 7 11 520.332 11.6716 520.332 11.6716 520.332 11.6716 22.7963 0.25607 22.8036 0.180986 ? ? o
7 7 12 2.56813 0.627297 2.56813 0.627297 2.56813 0.627297 1.56138 0.20925 1.5833 0.142745 ? ? o
7 7 13 228.093 4.75501 228.093 4.75501 228.093 4.75501 15.0978 0.157512 15.1003 0.111346 ? ? o
7 7 14 65.2258 1.73399 65.2258 1.73399 65.2258 1.73399 8.07353 0.10743 8.07489 0.0759368 ? ? o
7 7 15 1.52439 0.678631 1.52439 0.678631 1.52439 0.678631 1.09733 0.35177 1.1725 0.230139 ? ? o
7 7 16 41.3881 1.31903 41.3881 1.31903 41.3881 1.31903 6.43058 0.102618 6.43196 0.0725253 ? ? o
7 7 17 3.05125 0.797575 3.05125 0.797575 3.05125 0.797575 1.69303 0.252341 1.72263 0.167319 ? ? o
7 7 18 34.6974 1.21578 34.6974 1.21578 34.6974 1.21578 5.8875 0.103323 5.88898 0.0730167 ? ? o
7 7 19 22.4283 1.09278 22.4283 1.09278 22.4283 1.09278 4.73139 0.115638 4.73362 0.0816744 ? ? o
7 7 20 5.57151 0.940591 5.57151 0.940591 5.57151 0.940591 2.3333 0.205209 2.34724 0.14289 ? ? o
7 7 21 32.7808 1.3706 32.7808 1.3706 32.7808 1.3706 5.72127 0.1199 5.72336 0.084709 ? ? o
7 7 22 94.1593 2.55741 94.1593 2.55741 94.1593 2.55741 9.69996 0.131881 9.70177 0.093217 ? ? o
7 7 23 0.598326 1.34679 0.598326 1.34679 0.598326 1.34679 0.779865 0.473721 0.702447 0.41159 ? ? o
7 7 24 17.8059 1.65521 17.8059 1.65521 17.8059 1.65521 4.20458 0.197832 4.21219 0.139276 ? ? o
7 7 25 3.0615 1.458 3.0615 1.458 3.0615 1.458 1.52975 0.529483 1.64376 0.358319 ? ? o
7 7 26 2.20322 1.63293 2.20322 1.63293 2.20322 1.63293 1.21759 0.58498 1.27162 0.484563 ? ? o
7 7 27 7.75505 1.46404 7.75505 1.46404 7.75505 1.46404 2.74169 0.27322 2.764 0.18931 ? ? o
7 7 28 29.7158 1.7465 29.7158 1.7465 29.7158 1.7465 5.44135 0.160802 5.44628 0.113488 ? ? o
7 7 29 47.2061 1.86221 47.2061 1.86221 47.2061 1.86221 6.86329 0.135784 6.86699 0.0959197 ? ? o
7 7 30 18.5527 1.49274 18.5527 1.49274 18.5527 1.49274 4.29248 0.174534 4.29992 0.122965 ? ? o
7 7 31 102.209 2.81186 102.209 2.81186 102.209 2.81186 10.0993 0.13927 10.1046 0.0984066 ? ? o
7 7 32 27.4564 1.57001 27.4564 1.57001 27.4564 1.57001 5.22774 0.150443 5.23383 0.106155 ? ? o
7 7 33 1.81525 1.24651 1.81525 1.24651 1.81525 1.24651 1.09913 0.512697 1.16599 0.415498 ? ? o
7 7 34 4.64739 1.48089 4.64739 1.48089 4.64739 1.48089 2.02272 0.414214 2.10062 0.258035 ? ? o
7 7 35 50.044 2.00385 50.044 2.00385 50.044 2.00385 7.05817 0.142082 7.06611 0.100308 ? ? o
7 7 36 -0.914777 1.65374 -0.914777 1.65374 -0.914777 1.65374 0.617633 0.426024 0.492749 0.343698 ? ? o
7 7 37 5.07078 1.51715 5.07078 1.51715 5.07078 1.51715 2.12042 0.399784 2.19558 0.25184 ? ? o
7 7 38 5.28647 1.54381 5.28647 1.54381 5.28647 1.54381 2.16352 0.396655 2.24034 0.250793 ? ? o
7 7 39 1.69632 1.47799 1.69632 1.47799 1.69632 1.47799 1.02501 0.542987 1.0558 0.470258 ? ? o
7 7 40 3.53577 1.5027 3.53577 1.5027 3.53577 1.5027 1.61594 0.526998 1.76329 0.337551 ? ? o
7 7 41 1.26107 1.45833 1.26107 1.45833 1.26107 1.45833 0.895551 0.516048 0.883213 0.457401 ? ? o
7 7 42 1.71042 1.46672 1.71042 1.46672 1.71042 1.46672 0.993718 0.536759 1.03717 0.468461 ? ? o
7 7 43 -0.313688 1.38012 -0.313688 1.38012 -0.313688 1.38012 0.592509 0.402627 0.494332 0.336893 ? ? o
7 7 44 1.28132 1.50411 1.28132 1.50411 1.28132 1.50411 0.850217 0.508576 0.848721 0.45747 ? ? o
7 7 45 -0.452708 1.50462 -0.452708 1.50462 -0.452708 1.50462 0.576117 0.400074 0.483959 0.336105 ? ? o
7 7 46 0.833828 2.20571 0.833828 2.20571 0.833828 2.20571 0.762115 0.514665 0.720359 0.467747 ? ? o
7 7 47 -1.19697 2.4142 -1.19697 2.4142 -1.19697 2.4142 0.587143 0.425159 0.507882 0.367076 ? ? o
7 7 48 2.44913 4.76808 2.44913 4.76808 2.44913 4.76808 0.70151 0.519604 0.714464 0.516315 ? ? o
8 0 0 302.867 8.0116 302.867 8.0116 302.867 8.0116 17.3954 0.230371 17.3992 0.162829 ? ? o
8 0 1 30.4138 0.638372 30.4138 0.638372 30.4138 0.638372 5.5139 0.0579019 5.51438 0.0409341 ? ? f
8 0 2 82.1405 1.68363 82.1405 1.68363 82.1405 1.68363 9.06143 0.092923 9.06228 0.0656925 ? ? o
8 0 3 53.6539 1.059 53.6539 1.059 53.6539 1.059 7.32366 0.0723161 7.32427 0.0511253 ? ? o
8 0 4 149.897 2.84849 149.897 2.84849 149.897 2.84849 12.2409 0.116375 12.242 0.0822736 ? ? o
8 0 5 782.724 15.2737 782.724 15.2737 782.724 15.2737 27.9636 0.273158 27.9703 0.193085 ? ? o
8 0 6 801.559 14.9816 801.559 14.9816 801.559 14.9816 28.2983 0.264761 28.305 0.187152 ? ? o
8 0 7 626.091 11.7303 626.091 11.7303 626.091 11.7303 25.0113 0.234547 25.0165 0.165798 ? ? o
8 0 8 319.814 6.05336 319.814 6.05336 319.814 6.05336 17.8781 0.16933 17.8807 0.119705 ? ? f
8 0 9 3664.71 71.33 3664.71 71.33 3664.71 71.33 60.4038 0.59057 60.4698 0.417095 ? ? o
8 0 10 53.4709 1.24872 53.4709 1.24872 53.4709 1.24872 7.31055 0.0854315 7.31147 0.0603923 ? ? o
8 0 11 159.594 3.95479 159.594 3.95479 159.594 3.95479 12.6281 0.156641 12.6306 0.110721 ? ? o
8 0 12 0.572091 0.50631 0.572091 0.50631 0.572091 0.50631 0.623233 0.321003 0.63165 0.275238 ? ? o
8 0 13 12.9435 0.955935 12.9435 0.955935 12.9435 0.955935 3.58983 0.133565 3.59379 0.0941902 ? ? o
8 0 14 73.9941 1.80177 73.9941 1.80177 73.9941 1.80177 8.59945 0.104796 8.60071 0.0740784 ? ? o
8 0 15 2.51637 0.717496 2.51637 0.717496 2.51637 0.717496 1.52511 0.257209 1.55978 0.167011 ? ? o
8 0 16 91.5576 2.08439 91.5576 2.08439 91.5576 2.08439 9.56605 0.108979 9.56731 0.0770385 ? ? o
8 0 17 3.56481 0.784407 3.56481 0.784407 3.56481 0.784407 1.84978 0.218985 1.86991 0.150557 ? ? o
8 0 18 2.37161 0.824246 2.37161 0.824246 2.37161 0.824246 1.43992 0.329038 1.50012 0.202465 ? ? o
8 0 19 767.463 14.5452 767.463 14.5452 767.463 14.5452 27.6923 0.262674 27.6976 0.185684 ? ? o
8 0 20 1224.35 23.0372 1224.35 23.0372 1224.35 23.0372 34.9717 0.329435 34.9811 0.23286 ? ? o
8 0 21 11.6576 1.07005 11.6576 1.07005 11.6576 1.07005 3.40297 0.157998 3.40869 0.111255 ? ? o
8 0 22 291.031 5.85593 291.031 5.85593 291.031 5.85593 17.0544 0.171723 17.057 0.121394 ? ? o
8 0 23 210.133 4.87554 210.133 4.87554 210.133 4.87554 14.4907 0.168281 14.4933 0.118953 ? ? o
8 0 24 155.706 4.51589 155.706 4.51589 155.706 4.51589 12.4715 0.181135 12.4748 0.128017 ? ? o
8 0 25 5.25676 1.69765 5.25676 1.69765 5.25676 1.69765 2.16721 0.443063 2.24138 0.277364 ? ? f
8 0 26 55.3314 2.15328 55.3314 2.15328 55.3314 2.15328 7.43252 0.14498 7.43551 0.102431 ? ? f
8 0 27 191.328 4.69602 191.328 4.69602 191.328 4.69602 13.8234 0.169915 13.8278 0.12009 ? ? o
8 0 28 1.24329 1.39038 1.24329 1.39038 1.24329 1.39038 0.936746 0.51734 0.913878 0.45182 ? ? o
8 0 29 6.79567 1.37925 6.79567 1.37925 6.79567 1.37925 2.55848 0.276958 2.58368 0.191142 ? ? o
8 0 30 28.9345 1.62281 28.9345 1.62281 28.9345 1.62281 5.36911 0.151397 5.3741 0.106858 ? ? o
8 0 31 13.936 1.40985 13.936 1.40985 13.936 1.40985 3.71362 0.190975 3.72343 0.134267 ? ? o
8 0 32 0.97261 1.26469 0.97261 1.26469 0.97261 1.26469 0.845529 0.482956 0.808521 0.424014 ? ? o
8 0 33 1.99359 1.29727 1.99359 1.29727 1.99359 1.29727 1.15849 0.52393 1.23672 0.416186 ? ? f
8 0 34 0.653501 1.28052 0.653501 1.28052 0.653501 1.28052 0.768571 0.464523 0.702223 0.405815 ? ? o
8 0 35 9.05675 1.52283 9.05675 1.52283 9.05675 1.52283 2.96022 0.261933 2.98543 0.181889 ? ? o
8 0 36 -1.0399 1.46376 -1.0399 1.46376 -1.0399 1.46376 0.559706 0.389173 0.439837 0.311219 ? ? o
8 0 37 -0.0808205 1.51269 -0.0808205 1.51269 -0.0808205 1.51269 0.682671 0.450104 0.573991 0.378465 ? ? o
8 0 38 -0.717669 1.41842 -0.717669 1.41842 -0.717669 1.41842 0.577114 0.396936 0.462982 0.321938 ? ? o
8 0 39 -0.522164 1.40676 -0.522164 1.40676 -0.522164 1.40676 0.594648 0.404972 0.482831 0.332176 ? ? o
8 0 40 -0.616853 1.42835 -0.616853 1.42835 -0.616853 1.42835 0.585198 0.401356 0.473249 0.328567 ? ? o
8 0 41 -1.90151 1.44401 -1.90151 1.44401 -1.90151 1.44401 0.474914 0.342484 0.362317 0.265213 ? ? o
8 0 42 2.43047 1.46767 2.43047 1.46767 2.43047 1.46767 1.21694 0.55693 1.34293 0.437952 ? ? o
8 0 43 -1.4457 1.37849 -1.4457 1.37849 -1.4457 1.37849 0.484002 0.346119 0.376657 0.272708 ? ? o
8 0 44 11.501 1.54735 11.501 1.54735 11.501 1.54735 3.2949 0.237652 3.34372 0.16452 ? ? f
8 0 45 -0.00281375 1.55049 -0.00281375 1.55049 -0.00281375 1.55049 0.641268 0.432577 0.556736 0.372081 ? ? o
8 0 46 -1.35236 1.64121 -1.35236 1.64121 -1.35236 1.64121 0.51461 0.370162 0.417424 0.301826 ? ? o
8 0 47 -0.903889 2.66368 -0.903889 2.66368 -0.903889 2.66368 0.630521 0.456094 0.556064 0.399199 ? ? o
8 0 48 -1.15225 3.83982 -1.15225 3.83982 -1.15225 3.83982 0.64952 0.480243 0.59384 0.434202 ? ? o
8 1 0 205.101 4.11446 205.101 4.11446 205.101 4.11446 14.3181 0.143712 14.3197 0.101597 ? ? f
8 1 1 142.398 1.96238 141.465 2.79039 143.311 2.7603 11.9325 0.0822285 11.8927 0.117316 11.97 0.1153 o
8 1 2 21.1271 0.3324 21.7135 0.480567 20.5892 0.460258 4.59638 0.0361589 4.65968 0.0515666 4.53744 0.0507178 o
8 1 3 440.826 5.96718 438.738 8.22316 443.148 8.67249 20.9924 0.142127 20.9394 0.196356 21.0437 0.20606 o
8 1 4 742.289 10.129 737.997 13.7912 747.315 14.9252 27.2368 0.185944 27.1505 0.253977 27.3189 0.273165 o
8 1 5 31.9953 0.561696 29.8255 0.771881 34.4377 0.81892 5.65631 0.0496521 5.46101 0.070672 5.86809 0.0697774 o
8 1 6 323.394 4.3073 322.526 6.07745 324.27 6.10554 17.9806 0.119777 17.9538 0.169253 18.0022 0.169577 o
8 1 7 837.713 11.3162 838.711 16.3783 836.802 15.6534 28.9315 0.195569 28.9354 0.283015 28.9046 0.270777 o
8 1 8 989.925 13.093 988.044 18.4829 991.819 18.5498 31.4477 0.208171 31.4021 0.294294 31.4619 0.294798 o
8 1 9 261.602 3.59732 262.993 5.00477 260.114 5.17421 16.1717 0.111222 16.2124 0.15435 16.1231 0.16046 o
8 1 10 1672.7 23.3382 1681.36 33.5676 1664.59 32.47 40.857 0.285608 40.9179 0.410182 40.7181 0.398717 o
8 1 11 253.786 4.0285 250.751 6.07623 256.166 5.38119 15.9273 0.126465 15.8275 0.191952 15.9993 0.16817 o
8 1 12 129.611 2.0717 132.057 2.97686 127.314 2.88495 11.3834 0.0909964 11.489 0.129553 11.2808 0.12787 o
8 1 13 35.8527 0.871588 34.9243 1.19459 36.9094 1.27451 5.98726 0.0727868 5.90883 0.101085 6.07437 0.104909 o
8 1 14 35.9985 0.747999 34.8576 1.03052 37.269 1.08744 5.99958 0.0623376 5.90344 0.087281 6.1042 0.0890728 o
8 1 15 48.6798 1.00893 47.3911 1.45876 49.8615 1.39692 6.97665 0.0723074 6.88317 0.105966 7.06042 0.098926 o
8 1 16 94.7296 1.52912 94.0699 2.22183 95.3232 2.10769 9.73222 0.0785596 9.69747 0.114557 9.76203 0.107953 o
8 1 17 24.4423 0.726944 23.5516 0.994256 25.4653 1.06555 4.94368 0.0735226 4.85254 0.102447 5.0458 0.105588 o
8 1 18 77.746 1.38029 78.8945 1.9067 76.4813 2.00075 8.81696 0.0782748 8.88148 0.107341 8.74449 0.114401 o
8 1 19 237.548 3.48015 235.174 4.82516 240.122 5.02424 15.4111 0.11291 15.3325 0.157351 15.4928 0.162148 o
8 1 20 268.534 3.83412 272.551 5.55239 264.873 5.30089 16.3853 0.116999 16.5054 0.168199 16.2715 0.162888 o
8 1 21 309.782 4.35211 313.959 6.22708 305.793 6.08501 17.5981 0.123653 17.7137 0.17577 17.4819 0.174037 o
8 1 22 145.338 2.29711 145.167 3.24936 145.509 3.24785 12.0545 0.0952805 12.0462 0.134871 12.0604 0.134649 o
8 1 23 26.9393 1.14049 25.629 1.61912 28.2297 1.60673 5.18958 0.109882 5.06099 0.159961 5.31174 0.151243 o
8 1 24 12.9778 1.05186 12.4484 1.47598 13.5241 1.4994 3.60141 0.146034 3.52608 0.209295 3.67539 0.203978 o
8 1 25 37.0791 1.56989 36.1367 2.24466 37.9815 2.19643 6.08757 0.128942 6.00786 0.18681 6.15963 0.178293 o
8 1 26 98.5218 2.03002 98.9142 2.82203 98.101 2.92234 9.92346 0.102284 9.94098 0.141939 9.89966 0.147598 o
8 1 27 33.7941 1.341 34.9584 1.91817 32.6811 1.87548 5.81108 0.115383 5.90816 0.162332 5.71238 0.164159 o
8 1 28 7.70157 0.995111 8.19361 1.40612 7.20788 1.40848 2.772 0.179493 2.85624 0.24615 2.6781 0.262962 o
8 1 29 12.8112 1.00086 12.9565 1.40884 12.663 1.42213 3.57588 0.139946 3.59288 0.19606 3.55166 0.200206 o
8 1 30 0.542728 0.924109 1.78224 1.3051 -0.70358 1.30868 0.913255 0.353954 1.33589 0.430381 0.821124 0.371729 o
8 1 31 18.4187 1.04621 18.5929 1.47102 18.2404 1.48827 4.28706 0.12202 4.30273 0.170941 4.26135 0.174624 f
8 1 32 6.79726 0.922836 7.90172 1.3 5.67535 1.31024 2.59981 0.177481 2.79741 0.232358 2.366 0.276889 o
8 1 33 15.1645 1.01844 15.8255 1.44383 14.5101 1.43679 3.88714 0.131002 3.9644 0.1821 3.79501 0.1893 o
8 1 34 1.94051 0.940928 1.75049 1.31193 2.1418 1.35024 1.34657 0.347237 1.31159 0.431814 1.4216 0.434631 o
8 1 35 -0.221057 1.01729 0.00170031 1.42718 -0.451137 1.45044 0.772217 0.340041 0.955699 0.411646 0.894598 0.398655 o
8 1 36 -1.98105 1.03648 -1.76465 1.49001 -2.18394 1.44275 0.558529 0.273731 0.753017 0.359159 0.698555 0.337798 o
8 1 37 8.64908 1.16465 8.12709 1.68125 9.13068 1.61489 2.91773 0.199582 2.80026 0.300196 2.97777 0.271158 o
8 1 38 0.219365 1.01583 -0.100663 1.46333 0.517035 1.41129 0.846857 0.355252 0.935214 0.409842 1.02415 0.423481 o
8 1 39 2.03836 1.0247 3.2401 1.46415 0.884666 1.43458 1.35019 0.369042 1.67672 0.433525 1.09148 0.43602 o
8 1 40 0.977442 1.02225 1.19778 1.43313 0.749214 1.45857 1.01747 0.377564 1.14259 0.44121 1.05823 0.433003 o
8 1 41 0.213865 1.02921 0.230447 1.45325 0.197178 1.4578 0.834275 0.354128 0.959395 0.414337 0.955339 0.413816 o
8 1 42 1.64037 1.03766 -0.0923493 1.45414 3.43814 1.48119 1.1879 0.383865 0.894381 0.398843 1.66781 0.4383 o
8 1 43 0.299224 0.991414 1.97223 1.41493 -1.3143 1.38955 0.816699 0.347146 1.25594 0.446654 0.719002 0.343864 o
8 1 44 1.15267 0.970804 1.09962 1.37417 1.20554 1.37168 0.998588 0.368463 1.0256 0.420076 1.04578 0.422784 o
8 1 45 -0.490471 1.08817 0.470221 1.4843 -1.6068 1.60003 0.686622 0.320909 0.90737 0.403843 0.71823 0.349458 o
8 1 46 1.2476 1.22311 0.5756 1.7631 1.87104 1.6982 0.953537 0.394257 0.896056 0.414785 1.05912 0.452386 o
8 1 47 0.126156 2.0044 1.01977 2.64936 -1.07 3.0652 0.8023 0.390576 0.884622 0.434855 0.814177 0.410408 o
8 1 48 5.42151 3.15348 4.55589 5.4772 5.85072 3.85686 0.997725 0.486459 ? ? 0.949627 0.474814 o
8 2 0 176.369 3.46653 176.369 3.46653 176.369 3.46653 13.2776 0.130569 13.279 0.0923064 ? ? o
8 2 1 614.631 8.5777 613.094 11.9631 616.258 12.3056 24.7861 0.173035 24.7493 0.241685 24.8125 0.247971 o
8 2 2 397.671 5.70681 393.722 7.71723 402.436 8.47754 19.9384 0.143111 19.8363 0.194523 20.0535 0.211373 o
8 2 3 680.29 9.19335 681.031 13.0187 679.553 12.9841 26.0755 0.176283 26.0826 0.249567 26.0543 0.249174 o
8 2 4 455.278 6.03078 452.117 8.47018 458.529 8.58869 21.3334 0.141346 21.2553 0.199248 21.4054 0.20062 o
8 2 5 63.0386 0.914248 62.5457 1.25776 63.5908 1.33124 7.93944 0.0575764 7.9081 0.0795239 7.97384 0.0834757 o
8 2 6 996.673 13.3036 994.5 18.5753 998.961 19.0624 31.5558 0.210795 31.5073 0.294778 31.5765 0.301844 o
8 2 7 437.992 5.82287 438.675 8.24939 437.315 8.22027 20.9239 0.139144 20.9356 0.197018 20.9032 0.196627 o
8 2 8 139.093 1.95356 138.82 2.757 139.368 2.76853 11.7928 0.0828281 11.7803 0.117017 11.8036 0.117275 o
8 2 9 263.899 3.66898 265.422 5.16087 262.343 5.21701 16.2425 0.112944 16.2868 0.158437 16.1919 0.161099 o
8 2 10 322.237 4.92514 322.275 6.8758 322.196 7.05819 17.9467 0.137216 17.9437 0.191594 17.941 0.196705 o
8 2 11 58.9847 1.01711 57.8589 1.45736 60.0538 1.42019 7.67971 0.0662208 7.60558 0.0958083 7.74858 0.0916422 o
8 2 12 212.074 3.40726 211.312 4.87224 212.803 4.76666 14.56 0.117007 14.531 0.16765 14.5824 0.163439 o
8 2 13 109.764 1.92698 109.683 2.72867 109.845 2.72167 10.4756 0.0919749 10.4705 0.130303 10.4782 0.129873 o
8 2 14 91.9835 1.47773 91.5923 2.04279 92.4128 2.14027 9.59007 0.0770448 9.56897 0.10674 9.61161 0.111338 o
8 2 15 79.8338 1.40269 79.4284 1.97444 80.247 1.9931 8.93431 0.0785 8.91092 0.110787 8.95671 0.111263 o
8 2 16 175.78 2.54324 175.808 3.6399 175.753 3.55499 13.2568 0.095922 13.2564 0.137288 13.2545 0.134105 o
8 2 17 117.556 1.83588 116.43 2.5817 118.708 2.61122 10.8416 0.0846682 10.7889 0.119646 10.8939 0.119848 o
8 2 18 3.12468 0.581877 3.03514 0.807028 3.22163 0.839742 1.76732 0.164621 1.74147 0.231709 1.79415 0.234022 o
8 2 19 47.3238 1.04468 47.4225 1.42669 47.2098 1.53393 6.87894 0.0759332 6.88584 0.103596 6.87029 0.111635 o
8 2 20 56.7861 1.1651 57.4275 1.65411 56.1544 1.64137 7.5353 0.0773096 7.57737 0.109148 7.49291 0.109528 f
8 2 21 195.045 2.94489 194.87 4.17163 195.219 4.15781 13.9644 0.105443 13.9566 0.14945 13.9691 0.148822 o
8 2 22 42.6002 1.11548 42.4998 1.59334 42.6968 1.56218 6.52638 0.0854594 6.51815 0.122224 6.53329 0.119555 o
8 2 23 93.419 1.93156 93.561 2.73092 93.277 2.73235 9.66421 0.0999335 9.6704 0.1412 9.6557 0.141489 o
8 2 24 104.256 2.01122 108.082 2.9365 100.875 2.76025 10.2092 0.0985001 10.3934 0.141268 10.041 0.137449 o
8 2 25 39.6278 1.51627 39.5833 2.14477 39.6723 2.14389 6.29351 0.120463 6.2884 0.170534 6.29547 0.170272 o
8 2 26 188.385 3.14711 186.976 4.3786 189.89 4.52645 13.7212 0.114681 13.6658 0.160203 13.7714 0.164342 o
8 2 27 9.20536 1.11999 7.91823 1.55884 10.5787 1.61023 3.03106 0.184752 2.80773 0.277598 3.24677 0.247974 o
8 2 28 7.40441 0.985006 9.28399 1.42387 5.67937 1.36407 2.71789 0.181208 3.04089 0.23412 2.37601 0.287051 o
8 2 29 6.31894 0.950109 5.83848 1.33775 6.80799 1.34965 2.50931 0.189317 2.40718 0.277866 2.60063 0.259485 o
8 2 30 21.6966 1.08059 19.4251 1.51355 24.0581 1.54326 4.65421 0.116088 4.39959 0.17201 4.89762 0.157552 o
8 2 31 26.294 1.11237 25.6415 1.56834 26.9546 1.57795 5.12333 0.108559 5.05473 0.155136 5.18288 0.152227 o
8 2 32 14.6191 0.98393 13.2069 1.38262 16.0681 1.40053 3.81774 0.128863 3.62214 0.190856 3.99735 0.175183 o
8 2 33 14.0671 0.999745 14.1691 1.42484 13.9682 1.40312 3.74354 0.133529 3.74998 0.189979 3.72352 0.188413 o
8 2 34 11.5042 1.04804 10.5645 1.50136 12.3973 1.46366 3.381 0.15499 3.22734 0.232601 3.50084 0.209044 o
8 2 35 20.9634 1.19748 19.694 1.69667 22.2234 1.69034 4.56628 0.131122 4.41207 0.192276 4.69014 0.180201 o
8 2 36 15.9859 1.21495 14.8157 1.68533 17.2521 1.75308 3.98166 0.152569 3.81561 0.220847 4.11998 0.212754 o
8 2 37 4.38679 1.14011 4.31966 1.64512 4.44883 1.58149 2.06306 0.276316 1.97247 0.428994 2.01193 0.407254 o
8 2 38 4.00233 1.02522 5.04011 1.49544 3.08203 1.40826 1.96679 0.260634 2.18044 0.342922 1.65049 0.424331 o
8 2 39 12.3963 1.13309 11.0055 1.58401 13.8537 1.6215 3.49328 0.162181 3.25976 0.242964 3.66825 0.221019 o
8 2 40 5.96354 1.05318 5.81369 1.4827 6.11614 1.49622 2.40022 0.219392 2.32673 0.318624 2.38931 0.313107 o
8 2 41 5.87415 1.05884 5.83917 1.49863 5.90901 1.49621 2.37626 0.222795 2.32028 0.322943 2.33559 0.320306 o
8 2 42 1.77235 1.03641 0.775195 1.4596 2.78634 1.47187 1.22756 0.381905 1.03367 0.429239 1.49139 0.45335 o
8 2 43 2.57377 1.012 2.68265 1.43291 2.46542 1.42947 1.47092 0.348837 1.43443 0.449616 1.37822 0.450743 o
8 2 44 0.494354 0.988855 -0.436188 1.40375 1.41099 1.39322 0.838192 0.351009 0.796372 0.369203 1.08754 0.431176 o
8 2 45 1.46252 1.10048 1.82733 1.51637 1.05657 1.59959 1.05836 0.391943 1.13599 0.450005 1.00517 0.43441 o
8 2 46 -1.56204 1.2409 -0.637896 1.74953 -2.49761 1.76032 0.600952 0.29602 0.782155 0.376889 0.664825 0.331172 o
8 2 47 -0.106843 1.9734 -1.75504 2.5693 2.26426 3.08166 0.781706 0.381816 0.7538 0.379304 0.942515 0.464236 o
8 2 48 3.6306 3.01698 0.493992 5.02196 5.40192 3.7739 0.910194 0.449882 ? ? 0.925218 0.464996 o
8 3 0 685.546 14.0561 685.546 14.0561 685.546 14.0561 26.1713 0.268604 26.177 0.189868 ? ? o
8 3 1 643.238 9.08763 641.064 12.8132 645.438 12.8909 25.3556 0.179204 25.3058 0.253167 25.3919 0.253837 o
8 3 2 480.19 6.79835 479.235 9.59873 481.151 9.62998 21.9088 0.155151 21.8824 0.219325 21.9261 0.219601 o
8 3 3 143.742 2.07172 140.712 2.80606 147.372 3.07165 11.9885 0.086405 11.8607 0.118292 12.138 0.126531 o
8 3 4 301.321 4.05091 300.853 5.65887 301.813 5.80149 17.3564 0.116698 17.3407 0.163167 17.3682 0.167015 o
8 3 5 65.2947 0.923695 66.3703 1.32394 64.2746 1.28935 8.08025 0.0571575 8.14626 0.0812605 8.01662 0.0804174 o
8 3 6 896.735 11.8485 891.834 16.6687 901.741 16.8454 29.9333 0.197915 29.839 0.27931 30.004 0.280719 o
8 3 7 69.7732 1.06523 68.6376 1.46713 71.0392 1.54913 8.35266 0.0637659 8.28406 0.0885515 8.42768 0.0919074 o
8 3 8 791.522 10.5905 791 14.8103 792.069 15.15 28.1225 0.188293 28.1019 0.26351 28.1199 0.269382 o
8 3 9 47.881 0.769205 48.0116 1.07683 47.7449 1.09915 6.91935 0.0555836 6.92853 0.0777102 6.90924 0.079542 o
8 3 10 237.59 3.76816 237.236 5.39794 237.927 5.2626 15.411 0.122255 15.3964 0.175299 15.4192 0.170651 o
8 3 11 40.7336 0.76087 40.8784 1.10795 40.6044 1.04672 6.38199 0.0596108 6.39298 0.0866536 6.37159 0.08214 o
8 3 12 137.672 2.35462 137.743 3.28291 137.597 3.37905 11.7318 0.100353 11.7332 0.139898 11.7268 0.144073 o
8 3 13 46.6127 0.933679 46.6904 1.34074 46.5395 1.301 6.82691 0.0683822 6.83213 0.0981202 6.82114 0.0953652 o
8 3 14 131.856 2.00159 131.78 2.89625 131.926 2.76936 11.4817 0.0871639 11.4772 0.126174 11.4837 0.120577 o
8 3 15 2.54968 0.515082 1.80646 0.72631 3.30166 0.730582 1.59627 0.161339 1.31712 0.283825 1.81615 0.201135 o
8 3 16 169.813 2.4932 170.566 3.54298 169.074 3.5091 13.0299 0.0956719 13.0575 0.135669 13.0003 0.134963 f
8 3 17 302.615 4.17547 299.265 5.84892 306.095 5.96274 17.3937 0.120028 17.295 0.169093 17.4911 0.17045 o
8 3 18 371.761 5.2086 372.893 7.38346 370.639 7.3488 19.2785 0.135088 19.3052 0.19123 19.2468 0.19091 o
8 3 19 119.688 1.88462 120.226 2.64466 119.133 2.68634 10.9396 0.0861377 10.9635 0.120612 10.9135 0.123074 o
8 3 20 88.571 1.52403 88.9609 2.15215 88.1789 2.15847 9.41073 0.0809728 9.43091 0.114101 9.38935 0.114942 o
8 3 21 361.158 5.07233 357.218 7.03455 365.426 7.32071 19.0009 0.133476 18.8938 0.18616 19.1093 0.191549 o
8 3 22 24.3172 0.97119 25.0894 1.36174 23.5178 1.38551 4.93073 0.0984834 5.00794 0.135958 4.84845 0.142882 f
8 3 23 76.0315 1.75658 76.9398 2.49791 75.1428 2.47068 8.71854 0.100738 8.76939 0.142422 8.66637 0.142544 o
8 3 24 7.18398 0.998669 7.12203 1.42201 7.24426 1.40285 2.67898 0.18639 2.66601 0.266692 2.68891 0.260859 o
8 3 25 30.6986 1.4011 29.9727 1.97248 31.4378 1.99055 5.53908 0.126474 5.47162 0.180247 5.60384 0.177605 o
8 3 26 69.1627 1.72171 70.0478 2.45616 68.3076 2.41411 8.31433 0.103539 8.36521 0.146808 8.26069 0.14612 o
8 3 27 165.337 2.87396 164.066 4.09576 166.569 4.03374 12.8537 0.111795 12.7993 0.16 12.897 0.156383 o
8 3 28 17.0252 1.07456 18.2385 1.51882 15.8091 1.52051 4.12359 0.130295 4.26564 0.178029 3.97066 0.191467 o
8 3 29 26.8414 1.11816 25.9063 1.57222 27.7984 1.59058 5.1778 0.107977 5.08372 0.154633 5.26638 0.151013 o
8 3 30 1.1315 0.938435 0.13561 1.32932 2.1209 1.32499 1.08805 0.365211 0.962628 0.40522 1.43184 0.429115 o
8 3 31 0.240501 0.910914 0.321573 1.294 0.160861 1.28253 0.831911 0.341592 0.983967 0.406101 0.949292 0.39874 o
8 3 32 7.9116 0.941041 6.06168 1.31198 9.87178 1.35052 2.80552 0.167713 2.4459 0.268201 3.12855 0.215838 o
8 3 33 11.5624 0.97672 11.9491 1.38547 11.1803 1.37715 3.39282 0.143939 3.44192 0.201263 3.32855 0.20687 o
8 3 34 -0.480189 0.962346 -0.0666535 1.38027 -0.871374 1.34245 0.706087 0.319256 0.933138 0.403409 0.803113 0.367799 o
8 3 35 10.9175 1.0662 9.55344 1.47382 12.4151 1.54432 3.29051 0.162011 3.06262 0.240614 3.49633 0.220849 o
8 3 36 8.91616 1.16409 6.44926 1.58823 11.7798 1.71118 2.96562 0.196264 2.49426 0.318377 3.39341 0.252133 o
8 3 37 6.63622 1.11924 8.23985 1.56231 4.94546 1.6042 2.55148 0.219331 2.82688 0.276332 2.13015 0.391159 o
8 3 38 -0.000690156 1.00427 -0.44483 1.44688 0.412201 1.39505 0.797921 0.344517 0.879163 0.394792 0.999552 0.417639 o
8 3 39 0.606369 1.02408 0.814548 1.43245 0.388741 1.4646 0.930854 0.369475 1.07603 0.433271 1.00549 0.424401 o
8 3 40 2.60457 1.03541 1.96116 1.45894 3.25752 1.46971 1.52089 0.347802 1.31975 0.455068 1.66095 0.436644 o
8 3 41 3.45156 1.02765 3.09613 1.45652 3.80388 1.45013 1.79826 0.285734 1.60573 0.440469 1.8001 0.41157 o
8 3 42 0.330991 1.04022 -0.789765 1.43342 1.57784 1.5119 0.848345 0.357849 0.798177 0.371208 1.19714 0.455579 o
8 3 43 0.899418 1.00581 2.12477 1.41432 -0.354465 1.43069 0.956448 0.369564 1.29087 0.447771 0.835401 0.381378 o
8 3 44 0.883911 1.01563 1.54179 1.41312 0.180986 1.4607 0.930889 0.368433 1.11304 0.436395 0.886048 0.397307 o
8 3 45 1.22732 1.0791 1.58348 1.5109 0.856489 1.54171 0.994639 0.383107 1.08483 0.441763 0.965879 0.421996 o
8 3 46 -0.985072 1.28124 0.179153 1.77897 -2.2398 1.84683 0.657906 0.318174 0.855834 0.402206 0.69449 0.345009 o
8 3 47 -0.449438 1.79003 0.43153 2.53026 -1.33211 2.5327 0.740056 0.361977 0.844131 0.415967 0.765362 0.383049 o
8 3 48 0.736706 2.5667 2.26771 4.25884 -0.136569 3.21647 0.783453 0.39161 ? ? 0.765073 0.389963 o
8 4 0 355.346 6.96456 355.346 6.96456 355.346 6.96456 18.8452 0.184823 18.8479 0.130657 ? ? f
8 4 1 441.231 6.40234 440.057 9.26861 442.303 8.85415 21.0014 0.152427 20.9687 0.221011 21.0229 0.210583 o
8 4 2 467.748 6.71063 466.021 9.57514 469.415 9.4076 21.6229 0.155174 21.5781 0.221872 21.6569 0.217197 o
8 4 3 276.504 3.847 277.532 5.58793 275.578 5.30411 16.6264 0.115689 16.6549 0.167756 16.5966 0.159795 o
8 4 4 224.447 3.00163 225.231 4.25917 223.673 4.23088 14.9801 0.100187 15.0048 0.141927 14.9528 0.141474 o
8 4 5 240.016 3.28 243.018 4.59411 236.895 4.68444 15.4907 0.10587 15.5856 0.147383 15.3877 0.152214 o
8 4 6 369.958 4.93306 376.283 7.08142 363.994 6.87592 19.2309 0.128259 19.3911 0.182595 19.0719 0.180263 o
8 4 7 312.738 4.18035 314.612 5.94609 310.905 5.87832 17.6816 0.118212 17.7317 0.167669 17.627 0.166742 o
8 4 8 382.326 5.21063 382.104 7.20931 382.57 7.53968 19.5491 0.13327 19.5396 0.18448 19.5508 0.192823 o
8 4 9 21.6146 0.516247 21.3166 0.723455 21.9238 0.736897 4.64898 0.0555227 4.61664 0.078353 4.68192 0.078696 o
8 4 10 63.3326 1.12967 61.4303 1.53856 65.5576 1.664 7.95766 0.0709801 7.83678 0.0981627 8.09566 0.102771 o
8 4 11 19.9724 0.512482 19.9382 0.738606 20.0042 0.711663 4.46886 0.0573393 4.46481 0.0827141 4.47223 0.0795647 o
8 4 12 93.3981 1.74996 92.8586 2.46313 93.948 2.48667 9.66318 0.0905476 9.63414 0.127833 9.69047 0.128305 o
8 4 13 108.702 1.7588 108.756 2.55525 108.652 2.42453 10.425 0.084355 10.4265 0.122536 10.4217 0.116321 o
8 4 14 35.7607 0.797282 35.1387 1.09593 36.46 1.16202 5.97969 0.0666658 5.92714 0.0924502 6.0375 0.0962338 o
8 4 15 146.649 2.22013 145.901 3.12868 147.408 3.15093 12.1087 0.0916754 12.0765 0.129536 12.1387 0.129788 o
8 4 16 6.3895 0.555107 6.71207 0.808886 6.10234 0.763185 2.52743 0.109817 2.5901 0.15615 2.46967 0.154512 o
8 4 17 45.4558 0.970083 45.0609 1.37092 45.8519 1.37289 6.7418 0.0719454 6.71215 0.102123 6.77081 0.101383 o
8 4 18 60.8103 1.20535 61.1624 1.70253 60.4566 1.70672 7.79776 0.0772882 7.81995 0.108858 7.77469 0.109761 o
8 4 19 54.9299 1.1298 55.3908 1.58659 54.4557 1.6092 7.41115 0.076223 7.44186 0.106599 7.37874 0.109043 o
8 4 20 32.567 0.904297 32.7823 1.29022 32.3591 1.26782 5.70646 0.0792345 5.72498 0.112683 5.68792 0.111448 o
8 4 21 48.9603 1.10939 49.7915 1.57646 48.1449 1.56147 6.99673 0.079279 7.05543 0.11172 6.93778 0.112534 o
8 4 22 124.021 2.06873 124.97 2.90712 123.048 2.9445 11.1355 0.0928894 11.177 0.130049 11.0906 0.132748 o
8 4 23 54.7562 1.54554 55.6571 2.19296 53.867 2.17857 7.39876 0.104446 7.45839 0.147013 7.33743 0.148456 o
8 4 24 4.73904 1.00294 4.18875 1.40657 5.3082 1.43047 2.17527 0.230532 2.01184 0.362831 2.30074 0.310873 o
8 4 25 16.1368 1.22654 15.9951 1.72737 16.2809 1.74189 4.01538 0.15273 3.99601 0.216137 4.03156 0.216032 o
8 4 26 119.088 2.41864 115.631 3.27202 123.253 3.59117 10.9096 0.11085 10.7472 0.152226 11.095 0.161838 o
8 4 27 56.4332 1.52009 57.496 2.20308 55.4675 2.10008 7.50992 0.101205 7.57784 0.145363 7.44324 0.141073 o
8 4 28 56.2935 1.45105 56.9482 2.06279 55.6522 2.04157 7.50027 0.0967333 7.54106 0.13677 7.45474 0.136931 o
8 4 29 19.3273 1.03683 18.8723 1.46397 19.7852 1.46863 4.39312 0.118006 4.3379 0.168742 4.44184 0.165317 o
8 4 30 36.3995 1.21603 35.4421 1.72113 37.3537 1.71833 6.0294 0.100842 5.94561 0.144739 6.10426 0.140748 o
8 4 31 42.6141 1.28002 42.64 1.81981 42.5888 1.80077 6.52323 0.0981122 6.52028 0.13955 6.51656 0.138169 o
8 4 32 1.91813 0.888716 2.53821 1.2526 1.28958 1.26111 1.34486 0.331982 1.54159 0.402109 1.1902 0.421838 o
8 4 33 1.99836 0.891145 1.25284 1.25361 2.75993 1.26703 1.3707 0.328799 1.17657 0.420222 1.60313 0.396798 o
8 4 34 5.04946 1.01512 4.52525 1.44523 5.55991 1.42615 2.2313 0.227472 2.09359 0.345155 2.32841 0.306249 o
8 4 35 0.153425 0.945003 -0.0229741 1.31475 0.341962 1.35923 0.816777 0.342639 0.914345 0.394481 0.99343 0.413478 o
8 4 36 1.17713 1.12324 0.656277 1.58213 1.70646 1.59494 1.11848 0.397941 1.10793 0.45176 1.32512 0.473919 o
8 4 37 0.126566 1.0427 3.37348 1.461 -3.24414 1.48859 0.842681 0.357005 1.74105 0.423123 0.63616 0.314815 o
8 4 38 1.42873 1.01874 1.57314 1.45859 1.2912 1.42348 1.1621 0.380516 1.254 0.452736 1.18403 0.44431 o
8 4 39 1.5025 1.0734 1.14187 1.49001 1.89157 1.54766 1.18222 0.390591 1.15261 0.448885 1.32556 0.467564 o
8 4 40 0.0995194 1.02991 -0.000795287 1.4407 0.20436 1.47285 0.81489 0.350318 0.925178 0.406044 0.965366 0.417022 o
8 4 41 0.557501 1.0212 0.0495072 1.44187 1.06879 1.44654 0.903948 0.365062 0.925518 0.406201 1.10595 0.439074 o
8 4 42 2.48381 1.03556 2.32472 1.45425 2.64747 1.47498 1.45404 0.358011 1.36777 0.454633 1.44939 0.456541 o
8 4 43 4.80358 1.02503 5.30721 1.44365 4.29153 1.45566 2.11334 0.242516 2.15302 0.335262 1.86319 0.402078 o
8 4 44 0.500245 1.01902 0.0270717 1.41416 1.01129 1.46967 0.843511 0.354919 0.853505 0.386403 1.01403 0.42643 o
8 4 45 1.52994 1.07989 1.6053 1.5428 1.45755 1.51204 1.07027 0.389243 1.0851 0.444885 1.05784 0.43793 o
8 4 46 0.062378 1.28175 0.610778 1.7601 -0.556796 1.87023 0.768897 0.355057 0.89673 0.414842 0.804724 0.388232 o
8 4 47 -0.245303 1.81361 -1.02386 2.58615 0.508104 2.54403 0.753426 0.367628 0.778335 0.389168 0.844598 0.416412 o
8 4 48 1.61551 2.38408 0.456811 3.66536 2.46518 3.13876 0.811358 0.400762 ? ? 0.825924 0.416118 o
8 5 0 622.985 12.1905 622.985 12.1905 622.985 12.1905 24.9495 0.244356 24.9545 0.172733 ? ? o
8 5 1 52.7755 0.830564 52.7128 1.17274 52.8385 1.17645 7.26446 0.0571663 7.25993 0.0807683 7.26858 0.0809274 o
8 5 2 684.118 9.81292 685.661 13.7407 682.512 14.0187 26.1473 0.187647 26.1684 0.262543 26.1075 0.26848 o
8 5 3 1521.45 22.0177 1524 31.9907 1519.15 30.3496 38.9764 0.282449 38.9753 0.410397 38.9194 0.389903 o
8 5 4 167.193 2.27398 166.828 3.17489 167.578 3.25854 12.9293 0.087939 12.9142 0.122922 12.9431 0.125879 o
8 5 5 241.634 3.24003 240.703 4.56541 242.58 4.59895 15.5428 0.104229 15.5111 0.147166 15.5714 0.147673 o
8 5 6 161.162 2.18597 165.007 3.15704 157.621 3.02975 12.6939 0.086103 12.8434 0.122906 12.5527 0.120681 o
8 5 7 589.009 7.98095 590.907 11.0828 586.965 11.5024 24.262 0.164474 24.294 0.228097 24.2116 0.23754 o
8 5 8 636.753 8.62896 631.956 11.8582 642.151 12.5801 25.2252 0.171039 25.1219 0.236014 25.3219 0.248404 o
8 5 9 212.325 2.91415 214.787 4.11983 209.861 4.12264 14.5696 0.100008 14.652 0.14059 14.4829 0.142328 o
8 5 10 109.832 1.8224 108.556 2.51489 111.244 2.64452 10.4791 0.0869544 10.417 0.12071 10.545 0.125391 o
8 5 11 25.0979 0.589355 25.208 0.841216 24.9918 0.825941 5.00955 0.0588231 5.02028 0.0837818 4.99872 0.0826153 o
8 5 12 323.182 5.26941 325.745 7.39459 320.537 7.51092 17.9719 0.146601 18.0379 0.204974 17.8926 0.209889 o
8 5 13 8.05811 0.48193 7.97841 0.684714 8.13636 0.678433 2.83841 0.0848944 2.82405 0.121229 2.85189 0.118945 f
8 5 14 89.4681 1.52767 88.5542 2.2078 90.3077 2.11602 9.45799 0.0807608 9.40869 0.117328 9.50155 0.111351 o
8 5 15 16.6834 0.590045 17.056 0.859841 16.3519 0.811182 4.08428 0.0722336 4.12935 0.104113 4.04325 0.100313 o
8 5 16 7.17909 0.556339 7.49765 0.793386 6.87091 0.78034 2.67909 0.10383 2.7376 0.144905 2.62065 0.148883 o
8 5 17 116.638 1.82796 116.551 2.58533 116.725 2.58493 10.7993 0.0846334 10.7946 0.119751 10.8026 0.119643 o
8 5 18 196.007 2.94903 196.145 4.1681 195.868 4.17301 13.9991 0.105329 14.0029 0.14883 13.993 0.149111 o
8 5 19 124.703 2.02684 125.338 2.87899 124.08 2.85395 11.1664 0.0907565 11.194 0.128595 11.1377 0.128121 o
8 5 20 142.968 2.21838 143.639 3.1165 142.279 3.15846 11.9561 0.0927723 11.9832 0.130036 11.9263 0.132416 o
8 5 21 128.57 2.0703 128.388 2.95417 128.746 2.90221 11.3379 0.0912997 11.3289 0.130382 11.3447 0.12791 o
8 5 22 460.338 6.34922 461.068 8.99422 459.614 8.96417 21.4504 0.147998 21.4622 0.209536 21.4284 0.209166 o
8 5 23 117.191 2.30348 120.395 3.36027 114.351 3.16382 10.824 0.106407 10.9692 0.153168 10.6906 0.147972 o
8 5 24 24.061 1.18373 21.8246 1.69402 26.195 1.65477 4.90416 0.120687 4.66942 0.181395 5.11613 0.161721 o
8 5 25 72.637 1.78042 72.6673 2.55593 72.6084 2.48151 8.52101 0.104472 8.52093 0.149979 8.51768 0.145668 o
8 5 26 125.515 2.53672 124.959 3.51811 126.118 3.6611 11.1999 0.113248 11.1717 0.157456 11.2229 0.163108 f
8 5 27 16.0253 1.08305 16.0209 1.55153 16.0295 1.51255 4.00094 0.13535 3.99803 0.194037 3.99933 0.1891 o
8 5 28 57.3886 1.49833 57.8713 2.12738 56.9136 2.11064 7.57268 0.0989298 7.60154 0.139931 7.53837 0.139993 o
8 5 29 2.69343 0.920598 2.48758 1.30111 2.89979 1.30273 1.60855 0.297344 1.53734 0.413921 1.65656 0.397651 o
8 5 30 27.1577 1.1196 28.6116 1.59435 25.7433 1.57258 5.2075 0.107499 5.34145 0.149243 5.06605 0.155207 o
8 5 31 7.84584 0.966721 8.35911 1.35933 7.32058 1.3751 2.79466 0.172959 2.87883 0.236091 2.69211 0.255395 o
8 5 32 26.8315 1.11443 26.0464 1.56271 27.6439 1.58971 5.17423 0.10769 5.09222 0.153441 5.24635 0.151507 o
8 5 33 12.145 0.968822 13.2404 1.37275 11.0581 1.36751 3.47751 0.139298 3.62445 0.189373 3.30985 0.206582 o
8 5 34 32.8885 1.33291 33.2989 1.89437 32.486 1.87581 5.72408 0.11643 5.74907 0.164754 5.67836 0.165172 o
8 5 35 -0.172558 0.899139 -1.02786 1.27484 0.674044 1.26834 0.73139 0.320885 0.754714 0.350639 1.03328 0.410851 o
8 5 36 0.68764 1.12877 0.198391 1.57043 1.21054 1.62353 0.995452 0.39008 1.02604 0.436543 1.22266 0.470129 o
8 5 37 0.757956 1.01769 1.50112 1.44194 0.0203442 1.43654 0.978878 0.373408 1.24746 0.450168 0.952688 0.411701 o
8 5 38 7.66606 1.07894 7.87909 1.54575 7.46365 1.50671 2.7406 0.196844 2.74948 0.281098 2.67585 0.281539 o
8 5 39 -0.230239 1.07745 -0.735637 1.53539 0.260124 1.51238 0.779167 0.345667 0.862792 0.394383 0.995317 0.426082 o
8 5 40 4.58915 1.06819 4.58055 1.53215 4.59729 1.49004 2.0919 0.255317 2.00068 0.397018 2.01209 0.384033 o
8 5 41 0.985544 1.02565 2.41193 1.46722 -0.377552 1.4343 1.01069 0.377563 1.41751 0.456294 0.860811 0.389457 o
8 5 42 1.01329 1.02805 0.691822 1.45394 1.3347 1.45382 1.00291 0.377342 1.01217 0.424823 1.13497 0.443116 o
8 5 43 1.91848 1.00512 2.35011 1.42006 1.48513 1.42287 1.25424 0.373314 1.34352 0.449256 1.13897 0.439666 o
8 5 44 -0.4991 1.04546 0.510993 1.5039 -1.44374 1.45435 0.681706 0.317032 0.936843 0.412913 0.704633 0.340463 o
8 5 45 0.298541 1.04582 0.428364 1.47507 0.16732 1.48299 0.787728 0.345834 0.887638 0.398608 0.855471 0.389886 f
8 5 46 -0.795283 1.3679 0.110989 1.87434 -1.82803 2.00086 0.6945 0.334309 0.858836 0.406721 0.742269 0.366758 o
8 5 47 1.85573 1.77945 0.069872 2.55468 3.53874 2.48003 0.934818 0.426327 0.819327 0.406853 1.03825 0.484947 o
8 5 48 0.511458 2.46948 -0.105836 3.90059 0.924399 3.19027 0.747387 0.375848 ? ? 0.764128 0.389242 o
8 6 0 1705.74 33.3345 1705.74 33.3345 1705.74 33.3345 41.2637 0.404008 41.2818 0.28552 ? ? o
8 6 1 8.37379 0.215237 8.44363 0.303809 8.30341 0.304975 2.89371 0.0371904 2.90572 0.0522778 2.88149 0.0529198 o
8 6 2 564.056 8.19074 565.393 11.6129 562.733 11.5543 23.7432 0.172486 23.7643 0.244334 23.7084 0.243675 o
8 6 3 85.0637 1.34035 86.4044 1.9489 83.8604 1.84634 9.22252 0.0726673 9.29438 0.104843 9.1566 0.10082 o
8 6 4 46.7352 0.713659 45.7728 0.991496 47.7699 1.02803 6.83613 0.0521976 6.76519 0.0732793 6.91118 0.0743742 o
8 6 5 160.59 2.22409 159.274 3.19462 161.829 3.09825 12.6714 0.0877601 12.6182 0.126588 12.7192 0.121795 o
8 6 6 184.041 2.48838 185.561 3.54417 182.563 3.49455 13.5649 0.0917211 13.6195 0.130114 13.5091 0.129341 o
8 6 7 68.154 1.02668 66.9439 1.41444 69.5015 1.49259 8.25517 0.0621839 8.18121 0.0864445 8.33598 0.0895272 o
8 6 8 142.35 2.02491 141.025 2.75136 143.916 2.99092 11.93 0.0848661 11.8734 0.115862 11.9942 0.124682 o
8 6 9 148.282 2.26974 147.9 3.16025 148.689 3.26196 12.1758 0.0932072 12.1588 0.129957 12.191 0.133785 o
8 6 10 185.604 2.69105 182.063 3.69751 189.592 3.92402 13.6219 0.0987764 13.4897 0.137049 13.7656 0.14253 o
8 6 11 186.086 3.05799 183.331 4.27117 188.984 4.38019 13.639 0.112104 13.5354 0.157778 13.7424 0.159368 o
8 6 12 344.24 5.36438 341.717 7.53644 346.832 7.63731 18.5483 0.144606 18.4748 0.203965 18.6124 0.205167 f
8 6 13 21.4334 0.608953 21.1474 0.858952 21.7223 0.863443 4.62935 0.0657708 4.5981 0.093403 4.66019 0.0926403 o
8 6 14 166.563 2.56872 165.355 3.65783 167.739 3.60812 12.9044 0.0995293 12.8558 0.142264 12.9483 0.139329 f
8 6 15 14.1884 0.568556 14.4837 0.832889 13.9306 0.77803 3.76649 0.0754755 3.80521 0.109441 3.73189 0.104241 o
8 6 16 1048.42 14.7319 1039.07 20.8997 1057.65 20.7689 32.3633 0.227602 32.2016 0.324514 32.4893 0.319628 o
8 6 17 154.083 2.27075 156.823 3.26058 151.503 3.16424 12.4122 0.0914725 12.5212 0.130202 12.307 0.128555 o
8 6 18 253.697 3.60501 253.528 5.04823 253.873 5.14979 15.9264 0.113177 15.9196 0.158554 15.9303 0.161635 o
8 6 19 75.1589 1.38281 75.7418 1.94234 74.5598 1.96912 8.66901 0.079756 8.70214 0.111601 8.63394 0.114034 o
8 6 20 1.11654 0.662248 0.638987 0.935475 1.59632 0.937649 1.04458 0.300699 0.949138 0.359188 1.24767 0.357358 f
8 6 21 149.369 2.37016 147.697 3.32952 151.087 3.37477 12.2205 0.0969751 12.1507 0.137009 12.2894 0.137305 o
8 6 22 75.575 1.59502 73.6856 2.25181 77.4776 2.25962 8.69259 0.0917462 8.58241 0.131187 8.80054 0.12838 o
8 6 23 168.951 2.80521 169.61 3.93967 168.273 3.99523 12.9962 0.107924 13.0197 0.151297 12.9681 0.154041 o
8 6 24 103.189 2.21142 102.466 3.07204 103.968 3.1859 10.1564 0.108868 10.119 0.151795 10.1927 0.156283 o
8 6 25 0.443465 1.01448 -0.665334 1.42404 1.58609 1.44559 0.924189 0.367453 0.874978 0.392317 1.31649 0.453075 o
8 6 26 68.9209 1.8031 67.8338 2.50137 70.0967 2.60152 8.29941 0.108628 8.23137 0.151941 8.36731 0.155457 o
8 6 27 90.9919 1.86423 91.56 2.65612 90.4403 2.61715 9.53614 0.0977456 9.56294 0.138876 9.50438 0.137682 o
8 6 28 80.8933 1.80254 81.8957 2.56621 79.917 2.53248 8.9905 0.100247 9.04235 0.1419 8.93246 0.141757 o
8 6 29 20.082 1.05163 20.8474 1.49892 19.3399 1.4758 4.47801 0.117421 4.55938 0.164377 4.39117 0.168042 o
8 6 30 8.549 0.974735 8.63675 1.37965 8.46155 1.37732 2.9186 0.166987 2.92831 0.235571 2.89827 0.237611 o
8 6 31 56.7334 1.47193 60.8629 2.1125 52.8369 2.05207 7.52654 0.0977829 7.79017 0.135588 7.25746 0.141377 o
8 6 32 11.9656 0.981408 11.5474 1.38276 12.3901 1.39314 3.45241 0.142134 3.38457 0.204274 3.50665 0.198642 o
8 6 33 2.06991 0.886767 1.44978 1.25954 2.67939 1.24869 1.39539 0.323739 1.22791 0.422884 1.57893 0.395817 o
8 6 34 0.726718 1.01764 0.170598 1.44691 1.27109 1.43155 0.980019 0.373529 0.99305 0.42062 1.20936 0.447195 o
8 6 35 7.32064 0.976255 6.91097 1.38293 7.7276 1.37835 2.69107 0.181388 2.59824 0.266127 2.7511 0.250509 o
8 6 36 11.5638 1.26236 12.9118 1.81385 10.2976 1.75794 3.3791 0.186789 3.55089 0.255408 3.16433 0.277775 o
8 6 37 0.885491 1.00514 1.39633 1.45131 0.414598 1.39341 1.00905 0.3744 1.22293 0.450608 1.00698 0.418851 o
8 6 38 2.3223 1.05069 2.43223 1.51043 2.21922 1.46254 1.44559 0.3635 1.46669 0.461995 1.41081 0.455709 o
8 6 39 1.13206 1.04128 2.63142 1.49263 -0.289389 1.45333 1.07044 0.382917 1.50665 0.456246 0.894808 0.398891 o
8 6 40 1.64833 1.02975 1.0134 1.46268 2.27227 1.44997 1.2121 0.381395 1.10734 0.440922 1.39646 0.453963 o
8 6 41 5.27688 1.05175 5.24799 1.50329 5.30459 1.47199 2.24394 0.234353 2.18085 0.344657 2.1984 0.334787 o
8 6 42 6.02374 1.07376 6.50052 1.54863 5.58231 1.49012 2.38868 0.224761 2.41603 0.32049 2.22894 0.334266 o
8 6 43 0.867826 1.00024 0.562027 1.43318 1.15823 1.39664 0.944584 0.367802 0.964354 0.413865 1.06724 0.428611 o
8 6 44 0.805385 1.07068 0.0570466 1.55282 1.4836 1.47828 0.914379 0.372037 0.881453 0.400984 1.09458 0.440392 f
8 6 45 -0.388215 1.05183 0.430561 1.47811 -1.22815 1.49709 0.680704 0.317118 0.883964 0.397886 0.712072 0.344293 o
8 6 46 0.290886 1.49722 0.183432 2.05089 0.413499 2.19079 0.828017 0.382885 0.880985 0.420475 0.910888 0.434707 o
8 6 47 -0.452996 1.76705 -0.841986 2.57097 -0.104711 2.43274 0.729533 0.357498 0.776756 0.388378 0.800579 0.397473 o
8 6 48 -3.13003 3.3941 -6.54852 4.85337 0.142075 4.74832 ? ? ? ? ? ? o
8 7 0 466.762 9.13841 466.762 9.13841 466.762 9.13841 21.5969 0.211613 21.6008 0.14959 ? ? o
8 7 1 552.291 7.91622 551.426 11.0461 553.205 11.3505 23.4944 0.16847 23.4696 0.235328 23.5068 0.241431 o
8 7 2 204.474 2.99965 204.999 4.25459 203.956 4.22982 14.2979 0.104898 14.3146 0.14861 14.2782 0.148122 f
8 7 3 1623.56 23.5119 1620.49 33.1872 1626.66 33.3148 40.2586 0.292011 40.1846 0.412934 40.2608 0.413738 o
8 7 4 298.333 4.10892 299.942 5.91002 296.828 5.7166 17.2698 0.118963 17.3135 0.170677 17.2236 0.165952 o
8 7 5 29.6607 0.494563 30.9146 0.739178 28.6444 0.665453 5.44604 0.0454058 5.55982 0.066475 5.35182 0.0621707 o
8 7 6 602.505 8.1632 604.374 11.8361 600.81 11.2734 24.5383 0.166336 24.5676 0.240889 24.4965 0.230103 o
8 7 7 17.6907 0.380321 18.4678 0.548307 16.9701 0.52798 4.20593 0.0452125 4.29721 0.0637981 4.11928 0.0640865 o
8 7 8 1447.83 19.5386 1443.71 26.9848 1452.37 28.3277 38.0195 0.256956 37.9367 0.355655 38.0447 0.372295 o
8 7 9 45.7922 0.80531 45.6697 1.13515 45.9163 1.14264 6.76669 0.0595055 6.75732 0.0839944 6.77554 0.0843212 o
8 7 10 11.0082 0.407966 10.6643 0.572577 11.3628 0.581427 3.31769 0.0614834 3.26529 0.0876764 3.37055 0.0862511 o
8 7 11 655.847 10.3786 651.258 14.5811 660.558 14.7758 25.5951 0.202745 25.4912 0.286004 25.6722 0.287778 o
8 7 12 13.6182 0.503584 13.94 0.730464 13.3267 0.695194 3.69005 0.0682354 3.73314 0.0978352 3.65012 0.095229 o
8 7 13 39.7605 0.843402 39.51 1.16642 40.035 1.22095 6.30523 0.0668812 6.28499 0.0927943 6.32656 0.0964937 o
8 7 14 88.8542 1.55718 89.0828 2.26802 88.6504 2.14177 9.42547 0.082605 9.43669 0.120171 9.41393 0.113755 o
8 7 15 167.721 2.44573 169.409 3.56696 166.223 3.35989 12.9494 0.0944344 13.0128 0.137056 12.8902 0.130328 o
8 7 16 139.132 2.19907 138.718 3.10651 139.549 3.11342 11.7945 0.0932245 11.776 0.1319 11.8112 0.1318 o
8 7 17 21.0251 0.694278 21.3162 0.999563 20.7539 0.96506 4.58512 0.0757099 4.61652 0.108259 4.55524 0.105929 o
8 7 18 174.453 2.59016 172.799 3.63305 176.162 3.69378 13.2071 0.0980592 13.1434 0.138208 13.2707 0.139171 o
8 7 19 88.1995 1.50742 91.9307 2.16998 84.7197 2.0956 9.391 0.0802588 9.58711 0.113172 9.20341 0.113849 o
8 7 20 123.519 1.97103 125.37 2.79114 121.677 2.78378 11.1131 0.0886801 11.1953 0.124657 11.0292 0.126201 o
8 7 21 350.718 5.04676 343.652 6.93489 358.674 7.35831 18.724 0.134767 18.5311 0.187115 18.9313 0.194343 o
8 7 22 54.7364 1.43925 56.5617 2.04184 52.9339 2.02905 7.39763 0.097278 7.51921 0.135775 7.274 0.139473 o
8 7 23 8.42252 0.947429 9.18638 1.34362 7.66714 1.33615 2.90116 0.163285 3.02896 0.221796 2.76685 0.241456 o
8 7 24 7.06547 1.17541 7.38815 1.74469 6.79729 1.59055 2.6561 0.221266 2.7138 0.321448 2.60343 0.305472 o
8 7 25 13.5597 1.05622 11.8352 1.48562 15.3223 1.50196 3.68083 0.143476 3.43699 0.216122 3.91145 0.191995 o
8 7 26 30.1259 1.32778 29.7007 1.84918 30.5784 1.90771 5.48663 0.121001 5.4458 0.16978 5.52554 0.172627 o
8 7 27 95.2477 1.90689 92.1507 2.65042 98.5712 2.74558 9.75653 0.0977235 9.59363 0.138135 9.92219 0.138355 o
8 7 28 14.2372 1.0651 13.2585 1.48524 15.2733 1.52823 3.77014 0.141254 3.63496 0.2043 3.90193 0.19583 o
8 7 29 5.26757 0.953747 4.6627 1.33741 5.89349 1.36049 2.28976 0.208264 2.14814 0.311295 2.41736 0.2814 o
8 7 30 91.1676 1.88602 89.1618 2.63773 93.2656 2.69776 9.54196 0.0988276 9.43027 0.139854 9.64485 0.139855 o
8 7 31 71.0015 1.61412 72.9103 2.31351 69.1911 2.25311 8.42006 0.0958497 8.5261 0.135672 8.3058 0.135635 o
8 7 32 14.9578 0.99378 16.2526 1.41451 13.6958 1.3965 3.86125 0.128686 4.01925 0.175967 3.68783 0.189339 o
8 7 33 0.56454 0.865816 1.40673 1.23016 -0.262183 1.21881 0.893834 0.343414 1.21104 0.417841 0.847535 0.372709 o
8 7 34 16.989 1.15584 15.2439 1.6143 18.8248 1.65568 4.1102 0.140606 3.88065 0.207993 4.31633 0.191793 o
8 7 35 22.5389 1.13508 24.729 1.62263 20.4402 1.58841 4.73605 0.119834 4.9502 0.163896 4.49722 0.1766 o
8 7 36 16.5097 1.31991 17.6785 1.85899 15.3215 1.87437 4.04322 0.163225 4.16593 0.223119 3.87203 0.24204 o
8 7 37 3.00841 1.00608 3.22013 1.42388 2.79734 1.42175 1.67415 0.312096 1.69598 0.421168 1.57913 0.436066 o
8 7 38 7.40676 1.09911 8.81952 1.59621 6.133 1.51565 2.69057 0.204252 2.90939 0.274321 2.411 0.31432 o
8 7 39 1.48261 1.04142 2.41051 1.4615 0.525442 1.48436 1.17189 0.384729 1.44734 0.454162 1.0317 0.430918 o
8 7 40 -0.148336 1.04089 0.10592 1.50342 -0.382418 1.44254 0.773444 0.341865 0.957373 0.417515 0.869794 0.392203 o
8 7 41 0.714329 1.02752 0.955786 1.49051 0.495661 1.41843 0.9405 0.371106 1.0874 0.44026 0.988812 0.417524 o
8 7 42 -0.822032 1.04527 0.034346 1.50553 -1.61899 1.45237 0.659888 0.30972 0.915729 0.407167 0.715956 0.344598 o
8 7 43 3.14884 1.00927 4.36668 1.4186 1.90055 1.43622 1.648 0.317543 1.88582 0.3894 1.2287 0.448693 o
8 7 44 -0.524418 1.09317 -1.08506 1.54435 0.0385901 1.5476 0.690382 0.32227 0.756075 0.361814 0.875125 0.398695 o
8 7 45 0.0936586 1.09978 -2.29745 1.53535 2.61335 1.57609 0.759659 0.342501 0.643125 0.318615 1.26262 0.46876 o
8 7 46 -0.158694 1.42674 -0.718127 1.94554 0.492205 2.09857 0.765083 0.359742 0.798756 0.387602 0.906949 0.42991 o
8 7 47 -2.52932 1.61857 -3.79375 2.30603 -1.30157 2.27234 0.590965 0.297962 0.645588 0.329304 0.73099 0.365495 o
8 7 48 -1.47254 2.6763 1.48559 3.82435 -4.31154 3.74656 ? ? ? ? ? ? o
8 8 0 3533.32 93.2355 3533.32 93.2355 3533.32 93.2355 59.242 0.787216 59.3405 0.555611 ? ? o
8 8 1 455.533 9.3757 455.533 9.3757 455.533 9.3757 21.3346 0.219782 21.3389 0.15536 ? ? o
8 8 2 394.883 8.12367 394.883 8.12367 394.883 8.12367 19.8642 0.204529 19.8679 0.144579 ? ? o
8 8 3 451.64 9.30076 451.64 9.30076 451.64 9.30076 21.2431 0.218965 21.2474 0.154782 ? ? o
8 8 4 214.649 4.84916 214.649 4.84916 214.649 4.84916 14.6459 0.165594 14.6484 0.117056 ? ? o
8 8 5 389.24 7.48128 389.24 7.48128 389.24 7.48128 19.7225 0.189703 19.7258 0.134104 ? ? o
8 8 6 2.01395 0.308982 2.01395 0.308982 2.01395 0.308982 1.40592 0.111499 1.41268 0.0778701 ? ? o
8 8 7 4.80807 0.37673 4.80807 0.37673 4.80807 0.37673 2.18753 0.0864149 2.19014 0.0609218 ? ? o
8 8 8 123.529 2.81973 123.529 2.81973 123.529 2.81973 11.1111 0.126926 11.1127 0.0897237 ? ? o
8 8 9 47.7787 1.18016 47.7787 1.18016 47.7787 1.18016 6.91031 0.0854209 6.91126 0.0603829 ? ? o
8 8 10 1.93064 0.493451 1.93064 0.493451 1.93064 0.493451 1.34875 0.194826 1.37116 0.129916 ? ? o
8 8 11 12.8438 0.704827 12.8438 0.704827 12.8438 0.704827 3.57952 0.0986222 3.58168 0.0696341 ? ? f
8 8 12 254.672 5.25707 254.672 5.25707 254.672 5.25707 15.953 0.164807 15.9557 0.116502 ? ? o
8 8 13 16.7428 0.826664 16.7428 0.826664 16.7428 0.826664 4.08777 0.101255 4.08979 0.0715127 ? ? o
8 8 14 158.006 3.50048 158.006 3.50048 158.006 3.50048 12.5663 0.139319 12.5682 0.0984853 ? ? o
8 8 15 2.77352 0.700667 2.77352 0.700667 2.77352 0.700667 1.61788 0.229866 1.64394 0.153781 ? ? o
8 8 16 462.347 9.23032 462.347 9.23032 462.347 9.23032 21.4947 0.21476 21.4984 0.151815 ? ? o
8 8 17 34.3155 1.1566 34.3155 1.1566 34.3155 1.1566 5.85523 0.09883 5.85658 0.0698446 ? ? o
8 8 18 131.761 2.84031 131.761 2.84031 131.761 2.84031 11.4761 0.123782 11.4774 0.0875052 ? ? o
8 8 19 27.6985 1.17874 27.6985 1.17874 27.6985 1.17874 5.2591 0.112182 5.26102 0.079255 ? ? o
8 8 20 11.5038 1.08452 11.5038 1.08452 11.5038 1.08452 3.37983 0.161277 3.38582 0.113537 ? ? o
8 8 21 0.655942 1.03848 0.655942 1.03848 0.655942 1.03848 0.734549 0.430069 0.683239 0.376527 ? ? o
8 8 22 8.19986 1.36625 8.19986 1.36625 8.19986 1.36625 2.8311 0.245543 2.84776 0.171035 ? ? o
8 8 23 139.857 3.31163 139.857 3.31163 139.857 3.31163 11.8221 0.140105 11.8241 0.0990368 ? ? f
8 8 24 39.65 2.07279 39.65 2.07279 39.65 2.07279 6.28899 0.165052 6.29292 0.116545 ? ? o
8 8 25 26.2148 1.61452 26.2148 1.61452 26.2148 1.61452 5.11136 0.158278 5.1157 0.111702 ? ? o
8 8 26 53.2731 2.31112 53.2731 2.31112 53.2731 2.31112 7.29123 0.158656 7.29505 0.112068 ? ? o
8 8 27 20.2207 1.57312 20.2207 1.57312 20.2207 1.57312 4.48415 0.176025 4.49046 0.124073 ? ? o
8 8 28 24.062 1.628 24.062 1.628 24.062 1.628 4.89391 0.166768 4.89962 0.117629 ? ? f
8 8 29 93.9514 2.66641 93.9514 2.66641 93.9514 2.66641 9.68487 0.137721 9.68886 0.0973212 ? ? o
8 8 30 117.168 3.08984 117.168 3.08984 117.168 3.08984 10.814 0.142919 10.8192 0.10099 ? ? o
8 8 31 20.2624 1.49449 20.2624 1.49449 20.2624 1.49449 4.48698 0.167061 4.49419 0.117753 ? ? o
8 8 32 -0.281401 1.25869 -0.281401 1.25869 -0.281401 1.25869 0.599332 0.400077 0.491759 0.330496 ? ? o
8 8 33 6.75624 1.2987 6.75624 1.2987 6.75624 1.2987 2.55044 0.260856 2.57574 0.180292 ? ? o
8 8 34 1.0719 1.36805 1.0719 1.36805 1.0719 1.36805 0.877053 0.501819 0.842809 0.44128 ? ? o
8 8 35 37.5131 1.90599 37.5131 1.90599 37.5131 1.90599 6.10599 0.156307 6.11536 0.110274 ? ? o
8 8 36 25.347 2.00343 25.347 2.00343 25.347 2.00343 5.00356 0.200937 5.01911 0.141378 ? ? o
8 8 37 -2.03479 1.35562 -2.03479 1.35562 -2.03479 1.35562 0.448889 0.324799 0.338034 0.248527 ? ? o
8 8 38 -4.06423 1.58358 -4.06423 1.58358 -4.06423 1.58358 0.401505 0.297783 0.294936 0.220963 ? ? o
8 8 39 5.05622 1.53453 5.05622 1.53453 5.05622 1.53453 2.09528 0.41193 2.18323 0.256539 ? ? o
8 8 40 4.20745 1.53005 4.20745 1.53005 4.20745 1.53005 1.83327 0.484157 1.96067 0.296236 ? ? o
8 8 41 -0.702102 1.43821 -0.702102 1.43821 -0.702102 1.43821 0.573232 0.396026 0.463629 0.322575 ? ? o
8 8 42 7.56015 1.53201 7.56015 1.53201 7.56015 1.53201 2.63788 0.299144 2.69585 0.203589 ? ? o
8 8 43 0.0675519 1.36367 0.0675519 1.36367 0.0675519 1.36367 0.637343 0.422899 0.55072 0.361682 ? ? o
8 8 44 1.85176 1.65898 1.85176 1.65898 1.85176 1.65898 0.967535 0.552963 1.02058 0.495215 ? ? o
8 8 45 7.51992 1.64113 7.51992 1.64113 7.51992 1.64113 2.53085 0.337618 2.64241 0.22325 ? ? o
8 8 46 -0.552682 2.14119 -0.552682 2.14119 -0.552682 2.14119 0.63676 0.449886 0.550666 0.386075 ? ? o
8 8 47 -1.0403 1.9535 -1.0403 1.9535 -1.0403 1.9535 0.544916 0.393684 0.464989 0.335279 ? ? o
9 0 0 216.926 5.76196 216.926 5.76196 216.926 5.76196 14.7224 0.195765 14.7254 0.138371 ? ? o
9 0 1 162.499 3.05926 162.499 3.05926 162.499 3.05926 12.7451 0.120041 12.7463 0.0848652 ? ? o
9 0 2 44.7294 0.94978 44.7294 0.94978 44.7294 0.94978 6.68674 0.0710377 6.68737 0.0502201 ? ? o
9 0 3 1914.69 35.7659 1914.69 35.7659 1914.69 35.7659 43.721 0.409105 43.7387 0.289135 ? ? o
9 0 4 9.53602 0.329642 9.53602 0.329642 9.53602 0.329642 3.08662 0.0534347 3.08733 0.0377625 ? ? o
9 0 5 12.0546 0.516063 12.0546 0.516063 12.0546 0.516063 3.46948 0.0744491 3.47073 0.0525971 ? ? o
9 0 6 579.25 10.8498 579.25 10.8498 579.25 10.8498 24.0582 0.225535 24.0629 0.15943 ? ? o
9 0 7 366.931 6.91336 366.931 6.91336 366.931 6.91336 19.1495 0.180546 19.1525 0.127633 ? ? o
9 0 8 378.899 7.14795 378.899 7.14795 378.899 7.14795 19.459 0.183704 19.4621 0.129864 ? ? o
9 0 9 1697.08 31.6738 1697.08 31.6738 1697.08 31.6738 41.1537 0.384899 41.1746 0.272 ? ? o
9 0 10 126.766 2.75814 126.766 2.75814 126.766 2.75814 11.256 0.122552 11.2575 0.0866339 ? ? o
9 0 11 7.01126 0.560912 7.01126 0.560912 7.01126 0.560912 2.64125 0.106577 2.64458 0.0751252 ? ? f
9 0 12 88.805 2.16115 88.805 2.16115 88.805 2.16115 9.4207 0.114741 9.42217 0.0811078 ? ? o
9 0 13 1.87189 0.733464 1.87189 0.733464 1.87189 0.733464 1.2498 0.340039 1.31879 0.213515 ? ? o
9 0 14 -0.174569 0.60612 -0.174569 0.60612 -0.174569 0.60612 0.411539 0.275448 0.334393 0.226174 ? ? o
9 0 15 34.0974 1.1559 34.0974 1.1559 34.0974 1.1559 5.83643 0.0990893 5.83787 0.0700267 ? ? o
9 0 16 88.5675 1.99557 88.5675 1.99557 88.5675 1.99557 9.40864 0.10608 9.40983 0.0749898 ? ? o
9 0 17 26.4025 1.0321 26.4025 1.0321 26.4025 1.0321 5.13515 0.10058 5.13674 0.0710681 ? ? o
9 0 18 42.7579 1.60928 42.7579 1.60928 42.7579 1.60928 6.53511 0.123225 6.53703 0.0870722 ? ? o
9 0 19 12.4043 0.981846 12.4043 0.981846 12.4043 0.981846 3.51335 0.140239 3.51768 0.0988595 ? ? o
9 0 20 7.55594 0.996545 7.55594 0.996545 7.55594 0.996545 2.72991 0.184456 2.73951 0.129267 ? ? o
9 0 21 4.52232 1.05139 4.52232 1.05139 4.52232 1.05139 2.07763 0.262444 2.10353 0.179734 ? ? o
9 0 22 94.5072 2.37854 94.5072 2.37854 94.5072 2.37854 9.7184 0.122417 9.71994 0.0865326 ? ? o
9 0 23 256.477 5.77884 256.477 5.77884 256.477 5.77884 16.0088 0.180542 16.0118 0.12762 ? ? o
9 0 24 34.7822 1.74142 34.7822 1.74142 34.7822 1.74142 5.89118 0.14801 5.89441 0.104526 ? ? o
9 0 25 41.7816 2.21141 41.7816 2.21141 41.7816 2.21141 6.45543 0.171557 6.45966 0.121132 ? ? o
9 0 26 79.1314 2.47129 79.1314 2.47129 79.1314 2.47129 8.89035 0.139064 8.89296 0.0982769 ? ? o
9 0 27 10.2086 1.62285 10.2086 1.62285 10.2086 1.62285 3.16023 0.26085 3.17809 0.181901 ? ? o
9 0 28 -0.403024 1.33036 -0.403024 1.33036 -0.403024 1.33036 0.605274 0.405953 0.491569 0.333434 ? ? o
9 0 29 2.02063 1.30153 2.02063 1.30153 2.02063 1.30153 1.17618 0.52479 1.25314 0.414526 ? ? o
9 0 30 -1.00324 1.27544 -1.00324 1.27544 -1.00324 1.27544 0.518748 0.361016 0.403297 0.286521 ? ? o
9 0 31 4.00832 1.31834 4.00832 1.31834 4.00832 1.31834 1.88038 0.39885 1.95226 0.247713 ? ? o
9 0 32 12.9078 1.37525 12.9078 1.37525 12.9078 1.37525 3.57108 0.193859 3.58201 0.136187 ? ? o
9 0 33 9.42991 1.33752 9.42991 1.33752 9.42991 1.33752 3.03882 0.222826 3.05514 0.155706 ? ? o
9 0 34 2.89045 1.40197 2.89045 1.40197 2.89045 1.40197 1.4606 0.525636 1.58185 0.360123 ? ? o
9 0 35 7.92787 1.54052 7.92787 1.54052 7.92787 1.54052 2.75522 0.286669 2.78646 0.197753 ? ? o
9 0 36 16.4713 1.64375 16.4713 1.64375 16.4713 1.64375 4.02791 0.205261 4.04326 0.14415 ? ? o
9 0 37 32.6994 2.13365 32.6994 2.13365 32.6994 2.13365 5.68902 0.187988 5.70364 0.13242 ? ? o
9 0 38 2.13326 1.41549 2.13326 1.41549 2.13326 1.41549 1.16925 0.546295 1.25659 0.440476 ? ? o
9 0 39 8.40032 1.53798 8.40032 1.53798 8.40032 1.53798 2.82714 0.278184 2.86376 0.191851 ? ? o
9 0 40 0.915683 1.4297 0.915683 1.4297 0.915683 1.4297 0.824667 0.494691 0.777579 0.436353 ? ? f
9 0 41 0.614102 1.42848 0.614102 1.42848 0.614102 1.42848 0.760077 0.474296 0.691999 0.415494 ? ? o
9 0 42 1.93503 1.44188 1.93503 1.44188 1.93503 1.44188 1.06379 0.543084 1.13743 0.460404 ? ? o
9 0 43 0.874445 1.40838 0.874445 1.40838 0.874445 1.40838 0.785515 0.480599 0.744578 0.427381 ? ? o
9 0 44 0.341315 1.37702 0.341315 1.37702 0.341315 1.37702 0.671893 0.437573 0.599904 0.381533 ? ? o
9 0 45 -1.34879 1.53882 -1.34879 1.53882 -1.34879 1.53882 0.512054 0.366071 0.408064 0.294679 ? ? o
9 0 46 -0.452818 1.69344 -0.452818 1.69344 -0.452818 1.69344 0.59153 0.412884 0.505299 0.351398 ? ? o
9 0 47 -0.727679 2.6283 -0.727679 2.6283 -0.727679 2.6283 0.634507 0.458173 0.563012 0.402457 ? ? o
9 0 48 -5.10132 3.78413 -5.10132 3.78413 -5.10132 3.78413 0.554024 0.414546 0.469818 0.35138 ? ? o
9 1 0 15.1093 0.365274 15.1093 0.365274 15.1093 0.365274 3.88618 0.047012 3.88663 0.0332332 ? ? o
9 1 1 192.341 2.61264 194.938 3.74268 189.872 3.64878 13.8677 0.0941987 13.96 0.13405 13.7775 0.132418 f
9 1 2 11.1536 0.215673 11.517 0.308918 10.808 0.301243 3.33967 0.0322896 3.39361 0.0455147 3.2875 0.0458164 o
9 1 3 256.25 3.52348 255.196 4.80842 257.472 5.178 16.0061 0.110067 15.9717 0.15053 16.0422 0.161386 o
9 1 4 351.57 4.76909 350.378 6.57897 352.89 6.92321 18.7474 0.127193 18.713 0.175786 18.7794 0.18433 o
9 1 5 480.37 6.36841 475.946 8.92727 484.954 9.08744 21.9129 0.145312 21.8072 0.204687 22.0124 0.206416 o
9 1 6 1676.31 22.1087 1677.13 31.2803 1675.49 31.2526 40.9119 0.270199 40.8902 0.382492 40.8702 0.38234 o
9 1 7 231.612 3.17912 228.407 4.53722 234.703 4.45579 15.217 0.10446 15.1094 0.150146 15.3164 0.145458 o
9 1 8 651.748 8.64434 651.723 12.2214 651.773 12.2285 25.5209 0.169358 25.5118 0.239525 25.5128 0.239653 o
9 1 9 12.1261 0.365697 12.4132 0.510201 11.8228 0.524441 3.48214 0.0525103 3.52302 0.0724096 3.43819 0.076267 o
9 1 10 88.906 1.46952 88.6675 2.04539 89.1604 2.11267 9.42827 0.0779316 9.41493 0.108625 9.44098 0.111889 o
9 1 11 21.4229 0.532807 21.6253 0.75092 21.2177 0.756112 4.62829 0.0575598 4.6499 0.0807457 4.60585 0.0820816 f
9 1 12 25.2101 0.65609 25.035 0.961363 25.3628 0.897616 5.02068 0.0653388 5.00287 0.0960812 5.03561 0.089127 o
9 1 13 59.274 1.22269 59.2715 1.7879 59.2761 1.67582 7.69829 0.0794131 7.69736 0.116137 7.69783 0.10885 o
9 1 14 323.258 4.5393 322.51 6.20583 324.118 6.65695 17.9757 0.126262 17.9516 0.172849 17.9953 0.184963 o
9 1 15 0.338523 0.51028 -0.0956554 0.724129 0.766794 0.719186 0.697401 0.264884 0.676563 0.292337 0.923135 0.31939 o
9 1 16 8.63144 0.538286 7.95198 0.759166 9.31841 0.763355 2.93766 0.0916182 2.81935 0.134635 3.05207 0.125055 o
9 1 17 38.8488 0.858756 38.5005 1.21762 39.1935 1.21133 6.23262 0.0688921 6.20435 0.0981265 6.25995 0.0967525 o
9 1 18 27.7574 0.782728 27.3356 1.10999 28.1745 1.10393 5.26831 0.0742864 5.22791 0.10616 5.30754 0.103996 o
9 1 19 69.2463 1.29727 70.2012 1.82423 68.2693 1.8452 8.32106 0.0779512 8.37786 0.108872 8.26174 0.111671 o
9 1 20 173.017 2.66162 175.108 3.75562 170.907 3.77263 13.1525 0.101183 13.2307 0.141928 13.071 0.144313 o
9 1 21 158.685 2.4351 159.972 3.46689 157.431 3.42108 12.5959 0.0966627 12.6457 0.137078 12.5449 0.136353 o
9 1 22 91.5144 1.66145 91.8281 2.38203 91.2171 2.31853 9.56555 0.0868453 9.58112 0.124309 9.54926 0.121399 o
9 1 23 19.4364 1.08073 17.7168 1.50755 21.2545 1.55011 4.40789 0.12259 4.20751 0.179149 4.6087 0.168172 o
9 1 24 127.376 2.32413 125.379 3.25451 129.455 3.32009 11.2844 0.102979 11.1939 0.145369 11.3744 0.145946 o
9 1 25 67.213 1.95586 65.9964 2.88599 68.2464 2.65983 8.19634 0.119313 8.11937 0.177722 8.25742 0.161057 o
9 1 26 41.1282 1.35094 41.8038 1.8572 40.3689 1.9687 6.41147 0.105353 6.46247 0.143691 6.35009 0.155014 f
9 1 27 1.54785 1.07348 1.0959 1.49796 2.02498 1.53914 1.24375 0.389023 1.21127 0.455537 1.43781 0.467714 o
9 1 28 11.4366 1.00829 12.7931 1.43731 10.1222 1.41482 3.37907 0.149196 3.57143 0.201224 3.17574 0.222755 o
9 1 29 6.77287 0.949677 5.28167 1.33302 8.3098 1.35331 2.59813 0.182762 2.28855 0.291236 2.87476 0.235377 o
9 1 30 62.1422 1.4964 63.3584 2.13377 60.9652 2.09911 7.87875 0.094964 7.95114 0.13418 7.79948 0.134567 o
9 1 31 5.04115 0.937689 4.06358 1.32202 6.03084 1.3302 2.238 0.209493 1.9996 0.330573 2.4423 0.272325 o
9 1 32 -0.544475 0.88279 0.347393 1.24396 -1.44934 1.25299 0.662809 0.301739 0.970229 0.398919 0.70443 0.3331 o
9 1 33 4.72683 0.916351 6.64292 1.30546 2.86578 1.28657 2.16379 0.211746 2.55981 0.254992 1.634 0.397035 o
9 1 34 1.2902 0.964224 1.28053 1.36527 1.29981 1.36197 1.13196 0.370195 1.20022 0.437551 1.20421 0.437215 o
9 1 35 3.47623 1.05102 2.55224 1.54219 4.27757 1.43619 1.84095 0.285456 1.53322 0.463653 1.99563 0.373659 o
9 1 36 17.0034 1.16856 16.9889 1.67825 17.0171 1.62807 4.10867 0.142206 4.09076 0.205127 4.09604 0.198737 o
9 1 37 37.8297 1.55061 36.5918 2.22142 39.006 2.16544 6.13089 0.126459 6.00751 0.184887 6.2072 0.17443 o
9 1 38 2.02922 1.00534 0.769908 1.44018 3.22613 1.40405 1.35508 0.363394 1.07865 0.434392 1.69045 0.417268 o
9 1 39 6.19934 1.08356 6.46932 1.50587 5.90946 1.56036 2.45396 0.220779 2.47484 0.304236 2.35364 0.331479 o
9 1 40 0.0710561 1.02351 -0.971385 1.43306 1.15647 1.4623 0.807764 0.348272 0.795298 0.370368 1.1376 0.444353 o
9 1 41 0.00323809 1.01664 0.854892 1.44515 -0.831196 1.43047 0.78859 0.343626 1.06526 0.432629 0.805758 0.373227 o
9 1 42 4.36008 1.05988 4.73255 1.48111 3.96916 1.51734 2.01708 0.262727 2.00786 0.382581 1.80081 0.427188 o
9 1 43 0.837283 0.994231 2.302 1.40771 -0.620567 1.40441 0.939199 0.366492 1.33663 0.447299 0.796062 0.369148 o
9 1 44 1.63886 1.03883 1.24762 1.41019 2.10311 1.53613 1.13754 0.38425 1.05443 0.42769 1.23548 0.461962 f
9 1 45 2.39373 1.13581 0.942033 1.5687 3.99339 1.64671 1.31724 0.397815 0.982974 0.427576 1.61084 0.477498 o
9 1 46 0.874094 1.24895 2.12199 1.76563 -0.375654 1.76694 0.884555 0.38309 1.09262 0.463812 0.806147 0.386072 o
9 1 47 2.65235 2.03301 4.54693 2.70447 0.190732 3.08273 1.01503 0.460966 1.11187 0.514314 0.853576 0.426788 o
9 1 48 0.749217 2.67419 1.5267 3.77223 -0.0362687 3.7916 0.790571 0.395285 ? ? ? ? o
9 2 0 27.6767 0.584891 27.6767 0.584891 27.6767 0.584891 5.25992 0.0556129 5.26039 0.0393158 ? ? o
9 2 1 566.026 7.72657 568.3 10.8487 563.686 11.0071 23.7861 0.162418 23.8286 0.22764 23.7313 0.23191 o
9 2 2 249.588 3.5473 249.353 4.79124 249.874 5.27718 15.7967 0.11228 15.7878 0.151739 15.8036 0.166962 o
9 2 3 254.831 3.47066 257.82 4.96443 251.973 4.85394 15.9618 0.108718 16.0533 0.154623 15.8703 0.152925 o
9 2 4 45.9125 0.679937 46.3565 0.948561 45.4434 0.975141 6.77572 0.0501745 6.80824 0.0696627 6.74083 0.0723309 f
9 2 5 144.828 2.00172 144.073 2.75939 145.667 2.90817 12.0336 0.0831717 12.0014 0.114961 12.0675 0.120496 o
9 2 6 1025.17 13.5492 1024.19 19.1418 1026.16 19.1811 32.0032 0.211684 31.9724 0.299349 32.0031 0.299676 o
9 2 7 102.159 1.42563 103.968 2.04802 100.459 1.98573 10.1068 0.0705282 10.1953 0.100439 10.0218 0.0990701 o
9 2 8 168.416 2.32589 168.737 3.328 168.109 3.25193 12.9763 0.0896206 12.9874 0.128124 12.9633 0.125428 o
9 2 9 62.0143 0.959196 61.2043 1.37459 62.7831 1.33912 7.87456 0.0609047 7.82258 0.0878602 7.92288 0.0845099 o
9 2 10 229.418 3.69254 228.002 5.18986 230.87 5.25484 15.1437 0.121917 15.094 0.171918 15.1886 0.172986 o
9 2 11 1.28584 0.348911 0.836064 0.488939 1.75255 0.498056 1.13359 0.153896 0.902869 0.257879 1.32322 0.188199 o
9 2 12 400.43 6.48254 394.522 9.1825 406.3 9.15297 20.0035 0.162035 19.848 0.231321 20.1426 0.227205 o
9 2 13 69.5342 1.30117 68.4134 1.88641 70.5513 1.79711 8.33802 0.0780265 8.26977 0.114055 8.39816 0.106994 o
9 2 14 36.9355 0.780384 37.0548 1.12068 36.8232 1.08733 6.07714 0.0642065 6.0866 0.0920613 6.06759 0.0896017 o
9 2 15 45.9555 0.961142 44.5883 1.33751 47.4155 1.38211 6.77864 0.0708948 6.67663 0.100163 6.88505 0.10037 o
9 2 16 10.8121 0.571398 10.5525 0.809225 11.0703 0.806937 3.28792 0.0868935 3.24792 0.124576 3.32667 0.121283 o
9 2 17 59.7599 1.10301 59.8778 1.5751 59.6465 1.54513 7.73012 0.0713452 7.73738 0.101785 7.72245 0.100042 o
9 2 18 211.298 3.04811 211.439 4.36036 211.165 4.26265 14.5349 0.104854 14.5385 0.149959 14.5292 0.146693 o
9 2 19 109.46 1.79906 109.855 2.5789 109.085 2.51098 10.4617 0.085983 10.48 0.12304 10.4432 0.12022 o
9 2 20 262.734 3.76261 267.089 5.33455 258.423 5.30783 16.2073 0.116078 16.3393 0.163243 16.0719 0.165127 o
9 2 21 20.1241 0.851338 21.105 1.18804 19.0888 1.22057 4.4856 0.0948968 4.59326 0.129324 4.36824 0.139709 o
9 2 22 26.7275 0.974889 25.96 1.36263 27.5323 1.39535 5.16937 0.0942947 5.09412 0.133746 5.24612 0.132989 o
9 2 23 6.7213 1.02473 8.54468 1.45399 4.92182 1.44443 2.59133 0.197723 2.92093 0.248892 2.21566 0.32596 o
9 2 24 48.743 1.35527 47.6612 1.91329 49.8324 1.92001 6.98068 0.0970727 6.90181 0.138608 7.05734 0.136029 o
9 2 25 5.79272 1.21926 6.02309 1.69785 5.54742 1.75201 2.40408 0.253582 2.44898 0.346645 2.3495 0.372847 o
9 2 26 87.7808 1.89455 86.0202 2.65975 89.5941 2.69928 9.36688 0.10113 9.27018 0.143458 9.46085 0.142655 o
9 2 27 90.4326 1.94095 88.1309 2.70446 92.8773 2.78724 9.5067 0.102083 9.38207 0.144129 9.63135 0.144696 o
9 2 28 29.9951 1.17952 31.1096 1.69421 28.9467 1.64313 5.47442 0.10773 5.57278 0.152008 5.37551 0.152835 o
9 2 29 2.8066 0.929013 2.84434 1.32045 2.76961 1.3073 1.64353 0.293172 1.64066 0.404456 1.61921 0.404447 o
9 2 30 39.6113 1.24281 42.2088 1.79096 37.1986 1.72605 6.28999 0.098793 6.48925 0.137994 6.09157 0.141675 o
9 2 31 57.1277 1.43767 58.3195 2.05349 55.982 2.01345 7.55318 0.0951698 7.6263 0.134632 7.47188 0.134735 o
9 2 32 14.055 0.98982 15.3115 1.41458 12.8497 1.38551 3.74296 0.132224 3.90114 0.181303 3.57223 0.193928 o
9 2 33 -0.0696009 0.880089 0.196072 1.24531 -0.334693 1.24395 0.747641 0.322657 0.938553 0.39351 0.84605 0.373872 o
9 2 34 1.6993 0.962457 2.99264 1.3856 0.493497 1.33789 1.26462 0.362003 1.65963 0.417499 1.02054 0.415662 o
9 2 35 19.8446 1.16541 20.6618 1.65483 19.0404 1.64154 4.44258 0.131164 4.52123 0.183006 4.33862 0.189178 o
9 2 36 10.6003 1.12112 11.0179 1.61022 10.2075 1.56188 3.23851 0.173092 3.28385 0.245173 3.16024 0.247114 o
9 2 37 23.0383 1.33131 21.6821 1.89607 24.3572 1.86973 4.78117 0.139224 4.61684 0.205343 4.89902 0.190827 o
9 2 38 0.876673 0.994977 0.6628 1.42408 1.08065 1.39073 0.998475 0.372098 1.05324 0.428888 1.13092 0.435063 o
9 2 39 3.33349 1.0546 3.40435 1.47821 3.26004 1.50502 1.77886 0.296426 1.71836 0.430595 1.67678 0.442344 o
9 2 40 6.24473 1.07742 6.09789 1.49304 6.40429 1.55634 2.45539 0.219399 2.38437 0.313089 2.44047 0.318859 o
9 2 41 0.0955457 1.02584 -0.323421 1.43528 0.533076 1.46673 0.80844 0.348617 0.870148 0.391851 1.01058 0.425539 o
9 2 42 3.16957 1.05892 3.54463 1.47437 2.76997 1.52184 1.66667 0.329398 1.69257 0.433603 1.47899 0.463314 o
9 2 43 2.76248 1.01212 3.26897 1.41742 2.23558 1.4457 1.53027 0.339649 1.59453 0.433245 1.31666 0.453096 o
9 2 44 2.43486 1.0723 4.05087 1.53765 0.904986 1.49611 1.37816 0.377884 1.71823 0.444282 1.0007 0.425935 o
9 2 45 -0.261787 1.11224 0.255249 1.53697 -0.830231 1.61157 0.720701 0.332018 0.881071 0.400308 0.779998 0.372384 o
9 2 46 -0.614326 1.24803 -1.88735 1.77829 0.621285 1.75196 0.685386 0.32733 0.701429 0.346381 0.897732 0.414762 o
9 2 47 -2.46643 1.95347 -2.75856 2.57202 -2.06819 3.00303 0.653865 0.329193 0.715946 0.362075 0.771453 0.390375 o
9 2 48 -0.60148 2.62401 -6.82206 4.82581 2.0097 3.12661 0.732279 0.370189 ? ? 0.821098 0.414021 o
9 3 0 17.1173 0.482561 17.1173 0.482561 17.1173 0.482561 4.13601 0.0583627 4.13666 0.0412529 ? ? o
9 3 1 385.391 5.39836 382.793 7.50414 388.179 7.77175 19.6282 0.137515 19.5588 0.191836 19.6955 0.197298 o
9 3 2 818.637 11.4255 814.824 15.9075 822.7 16.4208 28.6018 0.199733 28.5251 0.278833 28.6615 0.28646 o
9 3 3 438.951 6.02127 441.032 8.46621 436.821 8.56538 20.9472 0.143725 20.9928 0.201646 20.892 0.204992 o
9 3 4 59.1493 0.8461 59.5594 1.18938 58.7292 1.20388 7.69063 0.0550085 7.71702 0.0770622 7.66303 0.0785513 o
9 3 5 31.5689 0.500494 31.5319 0.706432 31.6061 0.709187 5.6185 0.0445398 5.6151 0.0629046 5.6217 0.0630759 o
9 3 6 2.08422 0.21436 2.14474 0.300136 2.02121 0.306257 1.4436 0.074245 1.46432 0.102483 1.42151 0.107722 o
9 3 7 121.785 1.69973 121.467 2.37258 122.121 2.43626 11.0349 0.0770161 11.0198 0.107651 11.0493 0.110245 o
9 3 8 51.4885 0.791848 50.8492 1.10771 52.1565 1.13238 7.17529 0.0551788 7.13035 0.0776758 7.22142 0.0784043 o
9 3 9 638.291 8.56463 637.748 11.977 638.86 12.2522 25.2555 0.16956 25.236 0.237299 25.2572 0.242548 o
9 3 10 36.6811 0.779509 36.1851 1.09454 37.1917 1.11042 6.05617 0.0643566 6.01476 0.0909875 6.09784 0.0910502 o
9 3 11 36.5526 0.706983 35.922 1.00354 37.174 0.996153 6.0456 0.0584709 5.99293 0.0837269 6.09651 0.0816987 o
9 3 12 58.886 1.14096 59.5844 1.6323 58.2189 1.59544 7.67314 0.0743474 7.7179 0.105748 7.62898 0.104565 o
9 3 13 0.873403 0.459665 1.31034 0.692285 0.528876 0.614732 0.917997 0.245513 1.12414 0.301594 0.807357 0.293674 o
9 3 14 9.13393 0.507234 8.50651 0.723084 9.7418 0.711726 3.02197 0.0839244 2.91602 0.123985 3.12067 0.114034 o
9 3 15 13.9082 0.577648 13.6996 0.805482 14.1291 0.828854 3.7291 0.0774513 3.70077 0.108826 3.75832 0.110269 o
9 3 16 72.232 1.27401 73.3912 1.86993 71.2277 1.74048 8.49845 0.0749555 8.5658 0.109151 8.43871 0.103125 o
9 3 17 92.5543 1.53625 92.8866 2.20486 92.2407 2.14168 9.62 0.0798465 9.6367 0.114399 9.60319 0.111509 o
9 3 18 305.74 4.33122 307.291 6.15328 304.216 6.09764 17.4835 0.123866 17.5257 0.17555 17.4378 0.17484 o
9 3 19 16.6331 0.713024 16.5925 1.02646 16.6709 0.991205 4.07813 0.0874205 4.0729 0.126011 4.08254 0.121396 o
9 3 20 519.491 7.05481 522.521 10.0248 516.519 9.92988 22.7879 0.154793 22.8495 0.219366 22.718 0.218547 o
9 3 21 27.6477 0.905471 28.3034 1.27128 26.9725 1.28999 5.25772 0.0861088 5.31933 0.119496 5.1927 0.124211 o
9 3 22 221.862 3.34365 223.516 4.75398 220.243 4.7037 14.893 0.112256 14.9464 0.159035 14.8365 0.158517 o
9 3 23 243.379 4.23982 242.943 5.97721 243.821 6.015 15.5971 0.135917 15.5796 0.191829 15.6076 0.192694 o
9 3 24 20.077 1.10945 17.7029 1.55219 22.5568 1.58637 4.47974 0.12383 4.2054 0.184547 4.74747 0.167075 o
9 3 25 116.999 2.39568 118.286 3.44124 115.788 3.33717 10.8142 0.110766 10.871 0.158276 10.7558 0.155134 o
9 3 26 53.8877 1.5367 55.0972 2.16046 52.6491 2.18622 7.33889 0.104696 7.41895 0.145604 7.252 0.150732 o
9 3 27 29.2672 1.25275 27.8042 1.77284 30.7263 1.77047 5.40775 0.115829 5.2685 0.168249 5.53889 0.159821 o
9 3 28 22.8075 1.14129 22.5637 1.58856 23.0676 1.64074 4.77315 0.119553 4.74505 0.167391 4.79752 0.170999 o
9 3 29 46.212 1.32193 44.5642 1.82489 48.0313 1.91754 6.7946 0.0972782 6.66922 0.136814 6.92363 0.138478 o
9 3 30 46.7973 1.34011 46.773 1.87067 46.8229 1.92072 6.83677 0.0980074 6.83109 0.136923 6.83431 0.14052 o
9 3 31 48.6412 1.35753 49.6586 1.90148 47.5836 1.93874 6.96934 0.0973934 7.03708 0.135105 6.88767 0.14074 o
9 3 32 13.5655 0.987235 12.7423 1.37411 14.4438 1.41931 3.67694 0.134247 3.55722 0.193144 3.78806 0.18734 o
9 3 33 11.9471 0.97467 11.857 1.36167 12.0417 1.39574 3.44893 0.141301 3.42873 0.198568 3.45482 0.201999 o
9 3 34 1.28281 0.981914 0.816569 1.35807 1.79351 1.42136 1.13165 0.373575 1.0921 0.427888 1.3346 0.449462 o
9 3 35 26.6123 1.20942 28.3253 1.71375 24.9126 1.70703 5.14731 0.117481 5.29963 0.161685 4.96742 0.171823 o
9 3 36 16.5189 1.23445 15.9434 1.6674 17.217 1.83634 4.04757 0.152492 3.96137 0.210458 4.11249 0.223263 o
9 3 37 0.0921845 1.08708 -0.14513 1.4897 0.362501 1.58991 0.851496 0.362769 0.944298 0.413673 1.05322 0.44325 o
9 3 38 0.669009 1.00464 0.251595 1.42997 1.07586 1.41176 0.945585 0.368524 0.979869 0.416721 1.1334 0.437857 o
9 3 39 8.75817 1.1229 8.94489 1.55652 8.55553 1.62151 2.9266 0.191843 2.92759 0.265836 2.85474 0.284003 o
9 3 40 16.5085 1.17291 17.4103 1.65617 15.6011 1.66133 4.03139 0.145472 4.11107 0.201428 3.88439 0.213847 o
9 3 41 0.462521 1.00913 1.05794 1.42478 -0.136833 1.42948 0.878867 0.35998 1.09944 0.43599 0.893713 0.397107 o
9 3 42 1.55363 1.04473 1.06171 1.49398 2.02438 1.4615 1.15768 0.385339 1.08791 0.440646 1.29216 0.454506 o
9 3 43 6.3573 1.06809 5.61268 1.51795 7.08748 1.50316 2.44738 0.21821 2.2062 0.344019 2.52122 0.298102 o
9 3 44 1.31099 1.07105 0.415772 1.53764 2.1547 1.49275 1.042 0.38651 0.930516 0.412859 1.24265 0.457081 o
9 3 45 0.109895 1.07826 1.28682 1.51517 -1.09772 1.53479 0.764859 0.3422 1.02643 0.432376 0.737117 0.354651 o
9 3 46 0.505636 1.27324 -0.144715 1.83957 1.1037 1.76407 0.827234 0.370936 0.833612 0.39795 0.951778 0.431195 o
9 3 47 1.09789 1.99534 0.151903 2.62025 2.40367 3.07848 0.863188 0.412638 0.828922 0.411676 0.937253 0.461608 o
9 3 48 -3.09842 2.39256 -6.56115 3.60846 -0.381845 3.19612 ? ? ? ? ? ? o
9 4 0 532.327 10.6693 532.327 10.6693 532.327 10.6693 23.0632 0.231359 23.0677 0.163545 ? ? o
9 4 1 103.395 1.51291 104.043 2.23389 102.845 2.05628 10.1678 0.0743969 10.199 0.109515 10.1403 0.101391 o
9 4 2 1011.29 14.2827 1016.72 20.3095 1005.97 20.0899 31.786 0.22467 31.8557 0.318773 31.6872 0.317004 o
9 4 3 596.686 8.16418 593.466 11.6177 599.827 11.4754 24.4207 0.167157 24.3477 0.238578 24.4783 0.2344 o
9 4 4 142.401 1.92647 142.829 2.73296 141.977 2.71601 11.9324 0.0807244 11.9495 0.114354 11.9139 0.113985 o
9 4 5 244.459 3.34469 244.196 4.62869 244.746 4.83848 15.6333 0.106973 15.6231 0.148136 15.6404 0.154679 o
9 4 6 123.488 1.71243 125.462 2.43057 121.542 2.413 11.1118 0.0770545 11.1995 0.108512 11.0232 0.109451 o
9 4 7 11.3125 0.328462 11.4305 0.453809 11.1827 0.476016 3.36332 0.0488301 3.38073 0.0671171 3.34386 0.0711778 o
9 4 8 233.744 3.26073 232.998 4.5506 234.532 4.67463 15.2866 0.106653 15.2602 0.1491 15.3101 0.152665 o
9 4 9 221.518 3.10162 221.138 4.33081 221.918 4.44408 14.8815 0.104211 14.8668 0.145654 14.8927 0.149203 o
9 4 10 293.473 4.76537 294.389 6.65672 292.51 6.82492 17.1268 0.139121 17.1493 0.194081 17.0941 0.199628 o
9 4 11 409.879 5.61257 411.701 7.96533 408.082 7.9097 20.2402 0.138649 20.2799 0.196385 20.1906 0.195876 o
9 4 12 3.70873 0.477376 4.0833 0.68552 3.35608 0.665164 1.92539 0.123968 2.01991 0.169691 1.83112 0.181628 o
9 4 13 40.2667 0.843998 39.7101 1.18907 40.8318 1.19816 6.34523 0.0665065 6.30084 0.0943583 6.38922 0.0937645 o
9 4 14 365.952 5.30009 365.76 7.68315 366.128 7.32089 19.1253 0.138562 19.1151 0.20097 19.1256 0.191389 o
9 4 15 17.5552 0.59766 17.8956 0.851533 17.2246 0.839042 4.18964 0.071326 4.22981 0.100659 4.14975 0.101096 o
9 4 16 21.5039 0.667451 21.9184 0.974801 21.138 0.915796 4.63699 0.0719703 4.6812 0.104119 4.59715 0.0996048 o
9 4 17 109.395 1.75817 109.756 2.5211 109.053 2.45315 10.4586 0.0840538 10.4752 0.120336 10.4416 0.11747 o
9 4 18 5.70728 0.623408 6.07088 0.900263 5.37228 0.864113 2.38869 0.130492 2.4633 0.182735 2.31722 0.186455 o
9 4 19 243.922 3.57354 248.868 5.09077 239.118 5.01752 15.6165 0.114416 15.7724 0.161382 15.4603 0.162271 o
9 4 20 49.2359 1.09646 49.134 1.51952 49.3465 1.58372 7.01647 0.0781345 7.00886 0.1084 7.02395 0.112737 o
9 4 21 39.6214 1.02664 39.6015 1.43825 39.6422 1.46593 6.29413 0.0815556 6.29214 0.11429 6.29533 0.11643 o
9 4 22 14.1953 0.918659 14.9973 1.30849 13.4157 1.29006 3.76705 0.121933 3.87143 0.168994 3.6615 0.176166 o
9 4 23 151.559 2.63628 151.625 3.78005 151.497 3.67855 12.3092 0.107086 12.31 0.153536 12.305 0.149474 o
9 4 24 82.2733 1.88147 82.4098 2.68047 82.1408 2.64156 9.06903 0.103731 9.07505 0.147683 9.06031 0.145777 o
9 4 25 112.485 2.2985 114.704 3.34737 110.505 3.16172 10.6036 0.108384 10.705 0.156345 10.5077 0.150448 o
9 4 26 98.5563 2.10371 98.6339 2.91968 98.4726 3.03379 9.92482 0.105982 9.92618 0.14707 9.91763 0.152949 o
9 4 27 28.8805 1.22072 29.3944 1.77572 28.42 1.6809 5.37195 0.11362 5.4172 0.163896 5.32698 0.157772 o
9 4 28 15.7566 1.07836 17.7141 1.52396 13.7935 1.5261 3.96662 0.135929 4.20342 0.181276 3.70783 0.205793 o
9 4 29 8.7531 0.953334 9.7956 1.35277 7.72451 1.34371 2.95453 0.161334 3.12215 0.21664 2.77081 0.242476 o
9 4 30 0.371993 0.91254 1.27926 1.29427 -0.524851 1.28681 0.865354 0.346902 1.20047 0.427159 0.83796 0.374397 f
9 4 31 6.06749 0.937035 6.03701 1.31788 6.09865 1.33258 2.45637 0.190735 2.44327 0.269697 2.45554 0.271341 o
9 4 32 6.48017 0.923644 6.99188 1.2966 5.95297 1.31608 2.53764 0.181989 2.62906 0.24659 2.42294 0.271587 o
9 4 33 12.5179 0.969391 10.6788 1.34698 14.4939 1.39619 3.53069 0.137281 3.25246 0.207071 3.79292 0.184053 o
9 4 34 5.05873 1.01524 4.26568 1.44037 5.84171 1.4312 2.23315 0.227311 1.9978 0.374323 2.38753 0.299724 o
9 4 35 9.28711 1.00707 9.31164 1.44033 9.26365 1.40864 3.03389 0.165971 3.02329 0.238205 3.01657 0.233483 o
9 4 36 6.6138 1.16215 8.90619 1.66052 4.4129 1.62705 2.54796 0.228056 2.94197 0.282213 2.00455 0.419398 o
9 4 37 7.17705 1.11971 6.72341 1.53744 7.68945 1.63399 2.65422 0.21093 2.54404 0.302166 2.72133 0.300218 o
9 4 38 2.68779 1.02833 2.17722 1.46933 3.17797 1.43968 1.56508 0.338121 1.40151 0.456984 1.67102 0.428703 o
9 4 39 27.069 1.32516 28.4924 1.87794 25.6573 1.87019 5.17665 0.127994 5.28605 0.177631 5.01116 0.186603 f
9 4 40 1.7032 1.04817 1.72673 1.49191 1.68027 1.47294 1.22988 0.384355 1.26565 0.457786 1.25312 0.454707 o
9 4 41 -0.708605 1.03346 -0.355018 1.50267 -1.02596 1.4236 0.679874 0.315805 0.883198 0.399158 0.778537 0.364693 f
9 4 42 6.13562 1.09896 6.22058 1.59598 6.05902 1.51548 2.40997 0.228004 2.35137 0.339374 2.33139 0.325016 o
9 4 43 2.78624 1.04629 1.34289 1.49539 4.17048 1.46445 1.52817 0.349732 1.11652 0.445433 1.82598 0.410939 o
9 4 44 0.505265 1.05145 0.522306 1.50407 0.488978 1.47046 0.849302 0.359089 0.937896 0.413214 0.927308 0.408558 o
9 4 45 1.70728 1.0751 1.53131 1.50245 1.89192 1.53905 1.11345 0.389996 1.06418 0.438125 1.13166 0.451758 o
9 4 46 -0.443874 1.30066 -1.0536 1.81125 0.205316 1.86894 0.713688 0.338372 0.759074 0.369844 0.866246 0.408597 o
9 4 47 3.18959 1.81328 2.87133 2.62192 3.48137 2.51044 1.10403 0.469386 0.974812 0.467676 1.0282 0.482118 o
9 4 48 -0.562974 2.46773 -1.77566 3.86189 0.273882 3.20813 0.70621 0.357032 ? ? ? ? o
9 5 0 127.943 2.67134 127.943 2.67134 127.943 2.67134 11.3086 0.11814 11.3099 0.0835178 ? ? o
9 5 1 437.739 6.20652 440.365 8.83288 435.178 8.72284 20.9179 0.148354 20.976 0.210547 20.8522 0.209159 o
9 5 2 55.7739 0.863464 53.7142 1.21152 57.9002 1.23096 7.46795 0.0578113 7.32851 0.0826577 7.60873 0.0808913 o
9 5 3 127.936 1.90056 129.279 2.78444 126.765 2.60057 11.3101 0.0840205 11.3684 0.122464 11.2575 0.115504 o
9 5 4 1045.42 14.1192 1045.77 19.9681 1045.07 19.967 32.3172 0.218447 32.3063 0.309044 32.2956 0.309129 o
9 5 5 26.4225 0.482411 25.9026 0.672853 26.9725 0.692015 5.14017 0.0469256 5.08922 0.0661057 5.19326 0.0666263 f
9 5 6 80.5541 1.13914 79.4284 1.5903 81.7404 1.63251 8.97479 0.0634636 8.91146 0.0892279 9.04021 0.0902918 o
9 5 7 8.72001 0.302066 8.70845 0.411188 8.73355 0.445211 2.95288 0.0511478 2.95084 0.069673 2.95506 0.0753302 o
9 5 8 578.879 7.76989 586.778 11.0089 571.038 10.9678 24.0523 0.161521 24.2082 0.227379 23.881 0.229635 o
9 5 9 249.765 3.78767 248.75 5.33738 250.794 5.37597 15.8011 0.119855 15.7661 0.169268 15.8307 0.169796 o
9 5 10 509.292 7.63155 511.562 10.3046 506.535 11.3573 22.559 0.169146 22.6023 0.227955 22.4875 0.252526 o
9 5 11 309.01 4.6939 308.654 6.62987 309.367 6.6465 17.5744 0.133543 17.56 0.188777 17.5803 0.189033 o
9 5 12 4.08431 0.461774 3.71424 0.639632 4.48714 0.667343 2.0206 0.114267 1.92649 0.166009 2.11755 0.157574 o
9 5 13 146.477 2.2334 145.924 3.14952 147.037 3.16757 12.1014 0.0922786 12.0772 0.130391 12.1231 0.130642 o
9 5 14 691.453 10.5082 694.518 15.5618 688.884 14.2468 26.2826 0.199908 26.3251 0.29557 26.2225 0.271653 o
9 5 15 286.132 4.01325 287.953 5.83683 284.498 5.52701 16.9126 0.118646 16.9632 0.172044 16.8617 0.163892 o
9 5 16 333.19 4.75737 332.496 6.71681 333.888 6.73913 18.2505 0.130335 18.2285 0.184239 18.2666 0.184466 o
9 5 17 112.016 1.77163 113.437 2.58931 110.764 2.42927 10.5832 0.0837005 10.6494 0.12157 10.5233 0.115423 o
9 5 18 2260.31 30.2162 2267.53 43.3318 2253.47 42.1567 47.5073 0.318016 47.5445 0.455698 47.4004 0.444687 o
9 5 19 354.135 5.05736 357.321 7.47042 351.439 6.87143 18.8159 0.13439 18.8973 0.197659 18.7419 0.183318 o
9 5 20 217.679 3.24656 215.603 4.50751 219.918 4.68001 14.7524 0.110035 14.6804 0.153521 14.8264 0.157827 o
9 5 21 159.413 2.57426 159.137 3.51811 159.73 3.77673 12.6245 0.101955 12.6124 0.13947 12.6356 0.149449 o
9 5 22 177.892 2.95343 174.329 4.15938 181.515 4.1944 13.3358 0.110733 13.1998 0.157555 13.4692 0.155704 o
9 5 23 186.95 3.00706 188.622 4.27479 185.311 4.23081 13.6708 0.109981 13.7297 0.155676 13.6087 0.155445 o
9 5 24 20.883 1.24553 20.272 1.80179 21.4423 1.72371 4.56852 0.136317 4.49972 0.200212 4.62816 0.186219 o
9 5 25 71.3775 1.68113 70.7529 2.35178 72.0302 2.40403 8.4469 0.0995114 8.40827 0.139849 8.48374 0.141685 o
9 5 26 2.90576 1.17427 4.93531 1.67731 0.954804 1.64452 1.66677 0.362384 2.17888 0.399829 1.21824 0.472173 o
9 5 27 56.0238 1.539 56.3155 2.26492 55.7736 2.09765 7.48244 0.102841 7.499 0.151015 7.46355 0.140526 o
9 5 28 56.3458 1.51257 56.3271 2.16641 56.3636 2.11279 7.50336 0.100793 7.49886 0.144449 7.5016 0.140822 o
9 5 29 14.9003 1.01872 13.8607 1.44288 15.9337 1.43852 3.85651 0.132078 3.71557 0.194167 3.98483 0.180499 o
9 5 30 44.2063 1.30446 43.3392 1.87013 45.0279 1.82045 6.64462 0.0981595 6.57459 0.142224 6.70224 0.135809 o
9 5 31 21.8492 1.07895 22.1303 1.54511 21.5817 1.50732 4.66943 0.115533 4.69423 0.164575 4.63592 0.16257 o
9 5 32 13.8002 0.998213 13.4523 1.4223 14.1379 1.4013 3.70837 0.134589 3.6544 0.194602 3.74741 0.18697 o
9 5 33 10.3113 0.958733 10.168 1.36511 10.4507 1.34679 3.20302 0.149661 3.17224 0.215164 3.21693 0.209328 o
9 5 34 5.53608 1.05905 5.99057 1.49998 5.0843 1.49547 2.33603 0.226677 2.41522 0.310526 2.2199 0.336833 o
9 5 35 0.973408 0.935154 0.27742 1.33833 1.63742 1.30723 1.02481 0.363251 0.974011 0.408139 1.27238 0.43104 o
9 5 36 13.226 1.2227 14.0038 1.69462 12.3813 1.76589 3.61789 0.168979 3.70658 0.228596 3.47757 0.253898 o
9 5 37 7.4831 1.10424 9.42554 1.61391 5.77344 1.51412 2.71115 0.203648 3.02331 0.266911 2.34999 0.322154 o
9 5 38 -1.73833 1.02487 -0.762266 1.51493 -2.56202 1.39167 0.570386 0.277962 0.858439 0.392124 0.644331 0.31623 o
9 5 39 4.60518 1.10811 5.93072 1.59239 3.36063 1.54298 2.10088 0.263725 2.35174 0.338557 1.69731 0.447946 o
9 5 40 -0.188332 1.0461 -0.756381 1.50513 0.342489 1.45497 0.768406 0.340784 0.84204 0.387222 0.982586 0.419186 o
9 5 41 1.91249 1.03583 3.38845 1.50676 0.589927 1.42632 1.28582 0.377997 1.67163 0.443343 1.00756 0.421723 o
9 5 42 3.85935 1.05608 4.24465 1.50338 3.48401 1.48385 1.88434 0.280224 1.86486 0.413985 1.66505 0.439209 o
9 5 43 -1.06422 0.993391 -0.359072 1.39175 -1.7966 1.41836 0.606042 0.290056 0.821127 0.375399 0.68199 0.330943 o
9 5 44 1.89144 1.07297 1.2613 1.53395 2.49511 1.50139 1.2003 0.390513 1.05695 0.43954 1.31151 0.460731 o
9 5 45 0.519173 1.05446 0.253912 1.47482 0.796582 1.50821 0.826113 0.354783 0.859948 0.39109 0.939134 0.413768 o
9 5 46 -1.23974 1.39162 -2.18616 1.91502 -0.180728 2.02573 0.661185 0.322514 0.706911 0.351199 0.849938 0.408569 o
9 5 47 -0.0875649 1.76414 -1.8678 2.59771 1.43624 2.40335 0.753472 0.366712 0.739744 0.373096 0.882453 0.429025 o
9 5 48 3.38947 2.7444 2.56983 4.03032 4.09809 3.74743 0.856247 0.424632 ? ? 0.825035 0.420611 o
9 6 0 283.444 5.57609 283.444 5.57609 283.444 5.57609 16.8311 0.165684 16.8334 0.117128 ? ? o
9 6 1 513.263 7.26832 517.796 10.3715 508.889 10.1889 22.6496 0.160451 22.7434 0.22801 22.5472 0.225946 o
9 6 2 204.352 2.92508 206.431 4.17878 202.354 4.09585 14.2937 0.102321 14.3647 0.145453 14.2221 0.143996 o
9 6 3 689.95 9.77938 688.995 13.8158 690.909 13.8445 26.2576 0.18622 26.2299 0.263361 26.2663 0.263541 o
9 6 4 1255.32 17.3279 1260.54 25.1819 1250.63 23.8806 35.4082 0.244688 35.4563 0.355112 35.3211 0.33805 o
9 6 5 731.661 9.79757 729.685 13.9699 733.575 13.7446 27.0395 0.181171 26.9926 0.258771 27.0653 0.253916 o
9 6 6 17.298 0.360819 16.9602 0.512937 17.6288 0.507654 4.15899 0.0433781 4.11809 0.0622785 4.19849 0.0604567 o
9 6 7 302.083 4.04756 299.473 5.67843 304.778 5.77092 17.3777 0.116458 17.2997 0.164119 17.4522 0.165335 o
9 6 8 464.851 6.25909 460.382 8.68328 469.684 9.03031 21.5548 0.14519 21.4456 0.202449 21.6605 0.208451 o
9 6 9 231.599 3.47984 228.62 4.80161 234.894 5.05028 15.2158 0.11435 15.1153 0.158833 15.3209 0.164817 o
9 6 10 545.714 7.96244 552.276 11.3827 539.426 11.1423 23.3515 0.170491 23.4822 0.242369 23.2078 0.240056 f
9 6 11 139.591 2.27508 139.445 3.21305 139.738 3.22186 11.8134 0.0962926 11.8057 0.136081 11.8181 0.136311 o
9 6 12 107.706 1.74727 107.251 2.4264 108.196 2.51818 10.3771 0.0841884 10.3542 0.117169 10.3996 0.121071 f
9 6 13 134.291 2.0692 134.409 2.9293 134.174 2.92329 11.5872 0.0892882 11.5911 0.12636 11.5809 0.126211 o
9 6 14 48.1033 1.01071 50.0331 1.46026 46.3287 1.40034 6.93521 0.072868 7.07248 0.103236 6.80563 0.102881 o
9 6 15 41.1051 0.883198 39.9339 1.3257 42.0398 1.18429 6.41098 0.0688817 6.31851 0.104906 6.48317 0.0913358 o
9 6 16 261.128 3.8725 259.71 5.58596 262.44 5.37332 16.1573 0.119837 16.111 0.173358 16.1959 0.165885 o
9 6 17 15.754 0.66222 15.5462 0.963147 15.9402 0.911987 3.96892 0.0834258 3.94241 0.122152 3.99212 0.114223 o
9 6 18 808.509 10.8143 813.702 15.3851 803.437 15.2039 28.4267 0.190213 28.5098 0.269821 28.3296 0.26834 o
9 6 19 505.599 6.92893 500.738 9.618 510.843 9.99059 22.4815 0.154103 22.3692 0.214983 22.5933 0.221096 o
9 6 20 30.3864 0.886752 29.8997 1.25049 30.8786 1.25765 5.51207 0.0804373 5.46742 0.114359 5.55622 0.113175 o
9 6 21 91.4733 1.69165 93.9861 2.36113 88.8229 2.42486 9.56339 0.0884442 9.69315 0.121794 9.42297 0.128667 o
9 6 22 128.849 2.39433 131.614 3.46979 126.336 3.30817 11.3498 0.105479 11.4694 0.151263 11.2372 0.147197 o
9 6 23 163.311 2.80394 163.279 3.91651 163.345 4.0161 12.7773 0.109723 12.7741 0.153298 12.7765 0.157167 o
9 6 24 97.4073 2.25227 99.2488 3.30069 95.8028 3.08102 9.86754 0.114125 9.95815 0.165728 9.78415 0.157449 o
9 6 25 59.4326 1.48682 60.0524 2.09732 58.8064 2.10809 7.70781 0.096449 7.74646 0.135373 7.66559 0.137503 o
9 6 26 51.8064 1.58466 53.8078 2.28268 49.9445 2.20162 7.19541 0.110116 7.3308 0.155691 7.06272 0.155862 o
9 6 27 16.5038 1.10774 15.9808 1.57232 17.0192 1.56091 4.06008 0.136419 3.9926 0.196905 4.12067 0.1894 o
9 6 28 15.3155 1.07084 15.8354 1.54275 14.8322 1.48754 3.91049 0.136918 3.97317 0.194146 3.8453 0.193423 o
9 6 29 4.95673 0.957949 2.75401 1.36026 7.12412 1.3493 2.22079 0.215678 1.61417 0.4181 2.65988 0.253639 o
9 6 30 17.1506 1.06712 16.9172 1.54933 17.3612 1.47193 4.13673 0.128982 4.10329 0.188791 4.15798 0.177 o
9 6 31 16.6131 1.03514 17.04 1.49473 16.2197 1.43493 4.07065 0.127147 4.117 0.181531 4.01702 0.178606 o
9 6 32 51.1898 1.41874 50.7547 2.00793 51.6236 2.00487 7.14777 0.0992435 7.1103 0.141199 7.17119 0.139786 f
9 6 33 2.69086 0.894674 1.85444 1.28913 3.46808 1.24266 1.6012 0.290037 1.34087 0.427314 1.80703 0.356536 o
9 6 34 2.54526 1.02147 2.92593 1.44693 2.16705 1.44224 1.5413 0.340469 1.63769 0.4345 1.43163 0.451543 o
9 6 35 2.0523 0.952755 2.77421 1.3786 1.39222 1.31823 1.3785 0.345852 1.58885 0.425293 1.21035 0.431053 o
9 6 36 0.894075 1.11002 0.460637 1.54072 1.36187 1.60062 1.04046 0.391973 1.06127 0.44087 1.24897 0.470657 o
9 6 37 3.30227 1.03803 3.67853 1.48923 2.94673 1.44764 1.78339 0.291026 1.81524 0.418484 1.61907 0.436913 o
9 6 38 13.4456 1.14177 13.0233 1.64892 13.8346 1.58253 3.64203 0.156749 3.55579 0.231863 3.67219 0.215476 o
9 6 39 1.7456 1.04928 2.83896 1.49439 0.682393 1.47364 1.25304 0.383151 1.56055 0.45251 1.05747 0.434387 o
9 6 40 3.71687 1.04848 3.16205 1.49789 4.24985 1.46811 1.87349 0.27982 1.62979 0.44651 1.92527 0.394857 o
9 6 41 2.25744 1.03773 1.89385 1.50095 2.5904 1.43633 1.39644 0.366813 1.28806 0.459835 1.46282 0.448485 o
9 6 42 0.629219 1.03044 1.01189 1.47727 0.266598 1.43805 0.905167 0.366233 1.06888 0.436299 0.934027 0.407826 o
9 6 43 -0.641701 0.959635 -0.888735 1.36123 -0.397622 1.35307 0.64393 0.301113 0.748598 0.351815 0.804421 0.368754 o
9 6 44 0.903366 1.09244 2.02313 1.54342 -0.22084 1.54648 0.936256 0.377799 1.19798 0.459018 0.843801 0.389782 o
9 6 45 1.57262 1.09295 1.75517 1.53747 1.38613 1.554 1.06625 0.391217 1.09241 0.445369 1.02832 0.435751 o
9 6 46 0.132783 1.33683 1.0156 1.92786 -0.684881 1.85536 0.783151 0.362008 0.943801 0.435679 0.78794 0.381375 o
9 6 47 1.28356 1.65397 2.96941 2.4071 -0.224314 2.2765 0.863576 0.400513 0.981938 0.463326 0.780343 0.386929 o
9 6 48 -1.88745 2.45798 -2.23704 3.92516 -1.66193 3.15265 ? ? ? ? ? ? o
9 7 0 972.453 18.597 972.453 18.597 972.453 18.597 31.1659 0.298417 31.1749 0.21093 ? ? o
9 7 1 1603.31 22.6512 1604.76 32.0902 1601.88 31.9773 40.0089 0.283076 39.9933 0.401195 39.9577 0.400139 o
9 7 2 22.1324 0.445046 22.017 0.669392 22.2238 0.595798 4.7044 0.0473011 4.69197 0.0713337 4.71401 0.0631943 o
9 7 3 384.849 5.47877 385.731 7.76939 383.977 7.72708 19.6135 0.139668 19.6318 0.197878 19.5872 0.197248 o
9 7 4 699.527 9.5758 693.879 13.5939 705.09 13.4911 26.4392 0.181091 26.3223 0.258221 26.5347 0.254216 o
9 7 5 389.287 5.18519 390.607 7.35814 387.985 7.30804 19.7265 0.131427 19.756 0.186225 19.6896 0.185581 f
9 7 6 80.6423 1.19804 80.5565 1.72878 80.7217 1.66176 8.97964 0.0667085 8.97435 0.096318 8.98362 0.0924885 o
9 7 7 249.777 3.36546 251.594 4.78933 248.005 4.73017 15.8022 0.106487 15.8573 0.151013 15.7438 0.150223 o
9 7 8 34.0195 0.617065 34.6917 0.873842 33.351 0.871486 5.83242 0.0528995 5.88955 0.0741858 5.77462 0.0754583 o
9 7 9 158.115 2.38189 155.798 3.3239 160.561 3.41495 12.5729 0.0947229 12.479 0.133179 12.6683 0.134784 o
9 7 10 304.23 4.49493 304.6 6.20986 303.823 6.51468 17.4383 0.128881 17.4454 0.17798 17.4223 0.186964 o
9 7 11 99.9017 1.71251 99.8484 2.38205 99.9587 2.46371 9.99407 0.0856761 9.99045 0.119216 9.99583 0.123237 o
9 7 12 66.7556 1.17933 67.8533 1.66103 65.6397 1.67471 8.16983 0.072176 8.23617 0.100837 8.10066 0.103369 o
9 7 13 108.53 1.74634 110.189 2.47003 106.873 2.46936 10.4169 0.0838228 10.4952 0.117674 10.336 0.119454 o
9 7 14 240.55 3.64583 240.34 5.15689 240.759 5.15507 15.5071 0.117554 15.4977 0.166376 15.5112 0.166172 o
9 7 15 4.08723 0.484967 4.71112 0.693094 3.48877 0.678823 2.02137 0.11996 2.1699 0.159707 1.86714 0.181782 f
9 7 16 518.729 7.37847 519.622 10.5744 517.882 10.3004 22.7704 0.162019 22.7843 0.232056 22.7466 0.226417 o
9 7 17 219.152 3.17301 217.205 4.55695 220.984 4.42078 14.8025 0.107178 14.7352 0.154628 14.863 0.148717 o
9 7 18 39.3582 0.917746 38.813 1.29218 39.9132 1.30367 6.27337 0.0731462 6.2295 0.103715 6.31718 0.103184 o
9 7 19 525.079 7.11617 521.81 10.0035 528.428 10.1252 22.9104 0.155304 22.8346 0.219043 22.9789 0.220315 o
9 7 20 85.661 1.50946 85.4299 2.10467 85.9057 2.16606 9.25476 0.0815506 9.24172 0.113868 9.26736 0.116865 o
9 7 21 9.4614 0.786736 9.05409 1.09996 9.888 1.12572 3.07541 0.127907 3.00795 0.182842 3.14346 0.179057 o
9 7 22 76.3273 1.70923 75.1584 2.39158 77.5477 2.44369 8.7356 0.0978311 8.66751 0.137962 8.80418 0.13878 o
9 7 23 653.765 9.17838 649.317 12.7597 658.534 13.2125 25.5579 0.179561 25.4602 0.250581 25.6391 0.257663 o
9 7 24 2.83369 1.16231 2.42432 1.66229 3.22529 1.62582 1.64758 0.362536 1.55553 0.483609 1.75758 0.45796 o
9 7 25 4.66915 1.00085 5.91729 1.42181 3.4432 1.40912 2.15838 0.231853 2.42811 0.292782 1.81397 0.399198 o
9 7 26 12.9126 1.19061 11.8894 1.70099 13.8954 1.66708 3.59078 0.165787 3.44253 0.247055 3.72271 0.223907 f
9 7 27 28.329 1.17689 28.4837 1.66565 28.1749 1.66309 5.32037 0.110602 5.33269 0.156174 5.30367 0.156787 o
9 7 28 4.35963 0.966875 4.40984 1.38513 4.31192 1.35027 2.08318 0.232067 2.09012 0.331352 2.06706 0.326616 o
9 7 29 110.289 2.08232 111.231 2.97346 109.383 2.91703 10.4962 0.0991938 10.5351 0.141122 10.4474 0.139605 o
9 7 30 95.627 1.90857 97.6542 2.76036 93.7702 2.6418 9.77253 0.0976498 9.8688 0.139853 9.67115 0.136581 o
9 7 31 50.3718 1.38218 49.2327 1.96432 51.4889 1.94523 7.09179 0.0974497 7.00522 0.140204 7.16466 0.135752 f
9 7 32 18.2905 1.03762 19.4225 1.49906 17.2493 1.43768 4.27045 0.121488 4.3944 0.170565 4.14083 0.173599 o
9 7 33 9.45529 0.944915 10.2796 1.36223 8.69086 1.31182 3.06638 0.154077 3.18911 0.213576 2.93081 0.223798 o
9 7 34 9.83192 1.03568 10.8282 1.4714 8.85367 1.45804 3.12316 0.165806 3.26685 0.225202 2.94968 0.247152 o
9 7 35 6.58826 0.999193 7.31608 1.44326 5.9183 1.3847 2.54991 0.195927 2.67106 0.270166 2.39817 0.2887 o
9 7 36 3.42466 1.09269 1.6803 1.49195 5.44293 1.60481 1.81967 0.300243 1.30145 0.45907 2.27975 0.351972 o
9 7 37 0.930577 0.959413 0.395297 1.37065 1.44478 1.34339 1.0088 0.366888 0.993966 0.414551 1.21342 0.434846 o
9 7 38 6.44388 1.1219 4.97093 1.63504 7.75437 1.54224 2.50305 0.224107 2.10743 0.402335 2.72308 0.283179 o
9 7 39 0.228159 1.02974 2.08981 1.47375 -1.54774 1.4394 0.846114 0.356434 1.36437 0.45767 0.741572 0.353536 o
9 7 40 2.20301 1.0377 2.37408 1.50061 2.04623 1.43656 1.38935 0.367666 1.42159 0.461823 1.3374 0.451859 o
9 7 41 2.79687 1.06273 2.56276 1.50774 3.02801 1.49815 1.56532 0.348534 1.45161 0.46208 1.57454 0.451951 o
9 7 42 0.421171 1.0492 -0.960931 1.46756 1.86618 1.50058 0.86348 0.361578 0.782482 0.36721 1.24602 0.458283 o
9 7 43 1.15582 0.987318 2.04275 1.39346 0.261666 1.39912 1.01664 0.371946 1.25891 0.443699 0.906263 0.398927 o
9 7 44 -0.113217 1.13437 0.492863 1.59082 -0.740193 1.61801 0.757826 0.344205 0.938891 0.417971 0.803403 0.379314 o
9 7 45 2.00684 1.07968 1.92546 1.52304 2.08906 1.53079 1.18489 0.391732 1.11922 0.448374 1.15056 0.453288 f
9 7 46 -0.780817 1.46576 -1.15066 1.98336 -0.335738 2.17576 0.71154 0.34338 0.773729 0.379048 0.848775 0.411254 o
9 7 47 0.870454 1.42464 0.988531 2.06279 0.762771 1.96991 0.810026 0.374154 0.839511 0.405606 0.820713 0.396497 o
9 8 0 159.193 3.0214 159.193 3.0214 159.193 3.0214 12.6145 0.119783 12.6158 0.0846822 ? ? o
9 8 1 93.5778 1.44481 95.9048 2.08925 91.4448 2.0002 9.67299 0.0746828 9.79191 0.106682 9.56157 0.104596 o
9 8 2 921.386 13.3423 918.666 18.8193 924.135 18.9188 30.3387 0.219889 30.278 0.310776 30.3678 0.311494 o
9 8 3 48.9057 0.800014 48.5825 1.14074 49.2185 1.12227 6.99301 0.0572009 6.9696 0.0818366 7.01509 0.0799896 o
9 8 4 423.561 5.88158 425.864 8.35984 421.303 8.2764 20.5759 0.142924 20.6269 0.202644 20.5162 0.201704 o
9 8 5 308.722 4.16844 308.309 5.95466 309.119 5.83721 17.5676 0.11864 17.5529 0.169621 17.5762 0.166055 o
9 8 6 227.376 3.06441 228.781 4.35715 226 4.31068 15.0771 0.101624 15.1218 0.144069 15.0296 0.143407 o
9 8 7 689.919 9.24973 687.304 13.1731 692.463 12.9909 26.2563 0.176143 26.196 0.251435 26.2948 0.247025 o
9 8 8 55.8017 0.964202 56.6476 1.35986 54.9464 1.36735 7.46965 0.0645413 7.52567 0.0903478 7.41177 0.0922417 o
9 8 9 27.6995 0.547101 27.536 0.761743 27.8737 0.786276 5.26284 0.0519777 5.24711 0.0725869 5.27917 0.0744697 o
9 8 10 349.908 5.35546 345.736 7.39171 354.517 7.76998 18.7006 0.143189 18.584 0.198873 18.8177 0.206454 o
9 8 11 147.834 2.4742 147.507 3.48961 148.165 3.50855 12.1569 0.101761 12.1417 0.143703 12.1687 0.144162 o
9 8 12 25.7958 0.628186 27.0166 0.897316 24.6224 0.879724 5.0787 0.0618452 5.19723 0.0863264 4.96158 0.0886537 o
9 8 13 36.661 0.801709 36.2139 1.14439 37.0919 1.12348 6.0545 0.0662077 6.01711 0.0950942 6.08966 0.0922449 o
9 8 14 74.5139 1.32982 75.3939 1.89633 73.6625 1.86535 8.63154 0.0770326 8.68172 0.109214 8.58147 0.108685 o
9 8 15 100.132 1.57903 98.4116 2.20924 101.928 2.25772 10.0059 0.0789046 9.91898 0.111364 10.0946 0.111828 o
9 8 16 362.021 5.21518 362.596 7.47727 361.476 7.27755 19.0238 0.13707 19.0357 0.196401 19.0066 0.191448 o
9 8 17 317.597 4.42921 320.284 6.37909 315.095 6.15465 17.8192 0.124282 17.8923 0.178264 17.7469 0.1734 f
9 8 18 264.359 3.74943 263.635 5.35193 265.056 5.2544 16.2575 0.115314 16.2335 0.164842 16.2773 0.161402 o
9 8 19 765.585 10.3823 768.625 14.9001 762.715 14.4746 27.6615 0.187666 27.7079 0.268878 27.602 0.262203 o
9 8 20 160.03 2.46583 160.787 3.49169 159.276 3.48275 12.6491 0.0974703 12.6779 0.137708 12.6182 0.138005 o
9 8 21 50.6441 1.15273 50.1559 1.61777 51.1476 1.64294 7.11597 0.080996 7.0811 0.114231 7.15075 0.114879 o
9 8 22 280.003 4.62601 277.643 6.49832 282.428 6.58692 16.7296 0.138259 16.6552 0.195084 16.798 0.196062 o
9 8 23 50.8222 1.30087 50.5696 1.81516 51.0888 1.86527 7.12816 0.0912487 7.10964 0.127655 7.14597 0.130512 o
9 8 24 66.4434 1.89714 63.941 2.7256 68.7951 2.64226 8.14948 0.116396 7.99252 0.17051 8.29085 0.159348 o
9 8 25 51.5907 1.399 49.6754 1.93549 53.6862 2.02448 7.18117 0.0974075 7.04511 0.137364 7.32396 0.138209 o
9 8 26 18.6148 1.22041 17.2628 1.71802 19.992 1.73395 4.31211 0.14151 4.14999 0.20699 4.46664 0.1941 o
9 8 27 19.1367 1.06287 18.8594 1.48482 19.428 1.52213 4.37236 0.121544 4.33839 0.171125 4.40321 0.172843 o
9 8 28 26.5822 1.14051 26.1823 1.60743 26.9876 1.61848 5.15297 0.110665 5.11121 0.157246 5.18932 0.155943 o
9 8 29 50.5322 1.37433 49.2547 1.92927 51.8483 1.95825 7.10487 0.0967174 7.0107 0.137594 7.19308 0.13612 o
9 8 30 5.23791 0.946517 4.9582 1.33833 5.51783 1.33882 2.28181 0.207405 2.21259 0.302436 2.33562 0.286609 o
9 8 31 0.822612 0.898052 0.0201273 1.25516 1.6643 1.28545 0.981658 0.355164 0.912567 0.389328 1.29527 0.427434 f
9 8 32 26.3698 1.12393 25.7103 1.58239 27.0413 1.59666 5.12892 0.109568 5.05806 0.156423 5.18775 0.153887 o
9 8 33 5.96689 0.94982 6.15737 1.35088 5.78065 1.33575 2.43155 0.195312 2.45912 0.274667 2.38181 0.280407 o
9 8 34 9.26341 1.02522 9.6953 1.4572 8.84008 1.44267 3.03083 0.169132 3.08866 0.235895 2.94748 0.24473 o
9 8 35 17.7904 1.13586 17.9735 1.61237 17.6099 1.6004 4.20431 0.135083 4.21213 0.191396 4.16914 0.191934 o
9 8 36 17.5459 1.23388 14.9572 1.75402 20.082 1.73607 4.1711 0.147909 3.82859 0.229068 4.44847 0.195131 o
9 8 37 13.0355 1.06181 12.4923 1.50063 13.5802 1.50264 3.59111 0.147839 3.49514 0.214673 3.64736 0.20599 o
9 8 38 1.69637 1.10343 0.334447 1.56961 3.02709 1.55153 1.24539 0.395185 1.02667 0.43661 1.61707 0.458583 o
9 8 39 3.51538 1.04961 2.83197 1.47322 4.21987 1.49579 1.82632 0.287356 1.55696 0.44859 1.92651 0.401418 o
9 8 40 4.71015 1.09314 4.56772 1.54623 4.85247 1.54563 2.1174 0.258132 1.99241 0.40212 2.06344 0.388771 f
9 8 41 3.51745 1.05569 2.77924 1.50289 4.23648 1.48324 1.80877 0.291824 1.50749 0.458074 1.90006 0.402599 o
9 8 42 1.51369 1.03418 2.58051 1.46319 0.448755 1.4619 1.13721 0.383388 1.41759 0.455602 0.964859 0.416119 o
9 8 43 0.645974 0.994358 -0.311765 1.40537 1.60607 1.4071 0.884618 0.359004 0.825878 0.377429 1.15383 0.439386 o
9 8 44 2.5537 1.12455 2.07888 1.58321 3.03719 1.59758 1.3855 0.389615 1.20336 0.463931 1.41572 0.476511 o
9 8 45 -0.208247 1.10359 0.261152 1.57007 -0.666615 1.55152 0.711843 0.328996 0.863367 0.396383 0.763976 0.364888 o
9 8 46 -1.44865 1.38861 -1.96777 1.88221 -0.828632 2.05701 0.641232 0.315086 0.70717 0.350894 0.800056 0.390587 o
9 8 47 0.266164 1.41923 0.172542 2.05554 0.351451 1.96191 0.745976 0.353576 0.789506 0.386568 0.795454 0.387011 o
9 9 0 550.715 14.5795 550.715 14.5795 550.715 14.5795 23.4489 0.311002 23.458 0.219782 ? ? o
9 9 1 323.139 6.36654 323.139 6.36654 323.139 6.36654 17.9704 0.177179 17.9732 0.125251 ? ? o
9 9 2 763.011 15.6524 763.011 15.6524 763.011 15.6524 27.6061 0.283563 27.6143 0.200426 ? ? f
9 9 3 0.792048 0.330898 0.792048 0.330898 0.792048 0.330898 0.802419 0.237418 0.852316 0.151597 ? ? f
9 9 4 686.38 13.4406 686.38 13.4406 686.38 13.4406 26.1852 0.256701 26.192 0.181448 ? ? o
9 9 5 445.961 8.39336 445.961 8.39336 445.961 8.39336 21.1101 0.19884 21.1139 0.140561 ? ? o
9 9 6 8.83516 0.416798 8.83516 0.416798 8.83516 0.416798 2.96982 0.0702612 2.97111 0.049629 ? ? o
9 9 7 0.420072 0.355805 0.420072 0.355805 0.420072 0.355805 0.533163 0.270319 0.544342 0.23004 ? ? o
9 9 8 0.98128 0.40577 0.98128 0.40577 0.98128 0.40577 0.894968 0.261362 0.949767 0.166306 ? ? o
9 9 9 0.718781 0.459729 0.718781 0.459729 0.718781 0.459729 0.706105 0.311895 0.751071 0.245223 ? ? o
9 9 10 340.783 7.48227 340.783 7.48227 340.783 7.48227 18.4518 0.202807 18.456 0.143354 ? ? o
9 9 11 -0.682165 0.545526 -0.682165 0.545526 -0.682165 0.545526 0.305253 0.218168 0.231115 0.167822 ? ? o
9 9 12 3.02897 0.588595 3.02897 0.588595 3.02897 0.588595 1.71346 0.176012 1.72745 0.12186 ? ? o
9 9 13 94.3813 2.12019 94.3813 2.12019 94.3813 2.12019 9.71245 0.109179 9.71373 0.0771801 ? ? o
9 9 14 2.15051 0.703718 2.15051 0.703718 2.15051 0.703718 1.38487 0.28825 1.43325 0.17998 ? ? o
9 9 15 -0.446212 0.676231 -0.446212 0.676231 -0.446212 0.676231 0.391435 0.270803 0.307415 0.215942 ? ? o
9 9 16 18.9079 1.01033 18.9079 1.01033 18.9079 1.01033 4.34341 0.116496 4.34587 0.0822607 ? ? o
9 9 17 1008.03 19.4116 1008.03 19.4116 1008.03 19.4116 31.7342 0.30591 31.7418 0.216237 ? ? o
9 9 18 1769.35 33.9193 1769.35 33.9193 1769.35 33.9193 42.0324 0.403575 42.0477 0.285237 ? ? o
9 9 19 52.4789 1.67559 52.4789 1.67559 52.4789 1.67559 7.24106 0.115767 7.24265 0.0818183 ? ? f
9 9 20 126.606 2.8966 126.606 2.8966 126.606 2.8966 11.2488 0.12879 11.2504 0.0910418 ? ? o
9 9 21 15.8353 1.1914 15.8353 1.1914 15.8353 1.1914 3.97034 0.150529 3.97487 0.106143 ? ? o
9 9 22 6.20037 1.42452 6.20037 1.42452 6.20037 1.42452 2.4337 0.303276 2.46347 0.20785 ? ? o
9 9 23 35.99 1.61643 35.99 1.61643 35.99 1.61643 5.99385 0.134995 5.99651 0.0953589 ? ? o
9 9 24 6.54758 1.69701 6.54758 1.69701 6.54758 1.69701 2.47941 0.365973 2.5231 0.24297 ? ? o
9 9 25 -0.140466 1.3542 -0.140466 1.3542 -0.140466 1.3542 0.649408 0.427309 0.539304 0.356531 ? ? o
9 9 26 26.2443 1.80818 26.2443 1.80818 26.2443 1.80818 5.11145 0.17736 5.11721 0.125098 ? ? o
9 9 27 20.7331 1.56742 20.7331 1.56742 20.7331 1.56742 4.54112 0.173152 4.54725 0.122067 ? ? o
9 9 28 17.7629 1.49049 17.7629 1.49049 17.7629 1.49049 4.20021 0.178159 4.20745 0.125499 ? ? o
9 9 29 9.38861 1.39099 9.38861 1.39099 9.38861 1.39099 3.03311 0.23244 3.0489 0.162352 ? ? o
9 9 30 9.7482 1.33314 9.7482 1.33314 9.7482 1.33314 3.09433 0.217898 3.10849 0.152465 ? ? o
9 9 31 3.56818 1.24462 3.56818 1.24462 3.56818 1.24462 1.75459 0.408337 1.83501 0.25012 ? ? o
9 9 32 36.3972 1.72888 36.3972 1.72888 36.3972 1.72888 6.02149 0.143744 6.02728 0.101479 ? ? o
9 9 33 0.375252 1.28711 0.375252 1.28711 0.375252 1.28711 0.713408 0.447137 0.628062 0.38531 ? ? o
9 9 34 18.1203 1.51821 18.1203 1.51821 18.1203 1.51821 4.23519 0.179976 4.24607 0.12667 ? ? o
9 9 35 2.22018 1.4559 2.22018 1.4559 2.22018 1.4559 1.20621 0.554547 1.29289 0.443708 ? ? o
9 9 36 10.6417 1.59392 10.6417 1.59392 10.6417 1.59392 3.21366 0.251535 3.23839 0.175189 ? ? o
9 9 37 1.04172 1.34652 1.04172 1.34652 1.04172 1.34652 0.855447 0.494648 0.823473 0.43593 ? ? o
9 9 38 0.0355537 1.62028 0.0355537 1.62028 0.0355537 1.62028 0.713911 0.46885 0.608646 0.39749 ? ? o
9 9 39 0.742303 1.45253 0.742303 1.45253 0.742303 1.45253 0.795137 0.487285 0.73274 0.428282 ? ? o
9 9 40 -3.51151 1.45689 -3.51151 1.45689 -3.51151 1.45689 0.392935 0.290931 0.29 0.216993 ? ? o
9 9 41 -2.09655 1.44487 -2.09655 1.44487 -2.09655 1.44487 0.460618 0.333477 0.349779 0.257108 ? ? o
9 9 42 0.603633 1.43926 0.603633 1.43926 0.603633 1.43926 0.74249 0.468291 0.678302 0.411919 ? ? o
9 9 43 1.56838 1.40664 1.56838 1.40664 1.56838 1.40664 0.934492 0.518614 0.972493 0.457722 ? ? o
9 9 44 0.986192 1.54909 0.986192 1.54909 0.986192 1.54909 0.788986 0.49295 0.75933 0.44297 ? ? o
9 9 45 -0.0641947 1.47223 -0.0641947 1.47223 -0.0641947 1.47223 0.605058 0.412887 0.525443 0.354447 ? ? o
9 9 46 -4.64623 2.17537 -4.64623 2.17537 -4.64623 2.17537 0.452188 0.33656 0.349781 0.261715 ? ? o
9 9 47 1.80286 2.01634 1.80286 2.01634 1.80286 2.01634 0.793231 0.521747 0.838204 0.497961 ? ? o
10 0 0 321.001 9.3436 321.001 9.3436 321.001 9.3436 17.9059 0.261034 17.9111 0.18448 ? ? o
10 0 1 78.311 1.53736 78.311 1.53736 78.311 1.53736 8.8478 0.086897 8.84857 0.0614334 ? ? o
10 0 2 3.35766 0.234619 3.35766 0.234619 3.35766 0.234619 1.82897 0.0643198 1.83069 0.0453739 ? ? o
10 0 3 2081.52 38.8804 2081.52 38.8804 2081.52 38.8804 45.5812 0.426581 45.602 0.30147 ? ? o
10 0 4 175.814 3.33823 175.814 3.33823 175.814 3.33823 13.2567 0.125933 13.2581 0.0890296 ? ? o
10 0 5 1724.77 32.8549 1724.77 32.8549 1724.77 32.8549 41.4926 0.395994 41.5112 0.279856 ? ? o
10 0 6 261.623 5.05908 261.623 5.05908 261.623 5.05908 16.1704 0.156463 16.1726 0.11061 ? ? o
10 0 7 158.29 3.04659 158.29 3.04659 158.29 3.04659 12.5786 0.121128 12.5799 0.0856319 ? ? o
10 0 8 4.10062 0.398764 4.10062 0.398764 4.10062 0.398764 2.01758 0.0993723 2.02132 0.0699385 ? ? o
10 0 9 1014.57 18.9778 1014.57 18.9778 1014.57 18.9778 31.8309 0.298161 31.8416 0.210741 ? ? o
10 0 10 50.4565 1.31444 50.4565 1.31444 50.4565 1.31444 7.10107 0.0925875 7.10217 0.0654466 ? ? o
10 0 11 431.552 8.53248 431.552 8.53248 431.552 8.53248 20.765 0.205499 20.7694 0.145263 ? ? o
10 0 12 16.4315 0.799412 16.4315 0.799412 16.4315 0.799412 4.04969 0.0988334 4.05163 0.0698049 ? ? o
10 0 13 22.3315 1.00513 22.3315 1.00513 22.3315 1.00513 4.72165 0.106561 4.72364 0.0752746 ? ? o
10 0 14 591.819 11.4383 591.819 11.4383 591.819 11.4383 24.3154 0.235257 24.3213 0.166294 ? ? o
10 0 15 126.38 2.97315 126.38 2.97315 126.38 2.97315 11.2384 0.132318 11.2401 0.0935338 ? ? o
10 0 16 121.239 2.57319 121.239 2.57319 121.239 2.57319 11.0082 0.116906 11.0095 0.0826445 ? ? f
10 0 17 49.1135 1.36472 49.1135 1.36472 49.1135 1.36472 7.00579 0.0974417 7.00695 0.0688752 ? ? o
10 0 18 3.26559 0.802142 3.26559 0.802142 3.26559 0.802142 1.76026 0.23746 1.78522 0.161923 ? ? o
10 0 19 44.859 1.45317 44.859 1.45317 44.859 1.45317 6.69476 0.108595 6.69622 0.0767485 ? ? o
10 0 20 115.544 2.68749 115.544 2.68749 115.544 2.68749 10.7463 0.125081 10.7477 0.0884201 ? ? o
10 0 21 1119.15 21.5877 1119.15 21.5877 1119.15 21.5877 33.432 0.322928 33.4428 0.228247 ? ? f
10 0 22 2.58646 1.1623 2.58646 1.1623 2.58646 1.1623 1.42583 0.462507 1.52507 0.303668 ? ? o
10 0 23 132.242 3.56064 132.242 3.56064 132.242 3.56064 11.4949 0.154943 11.4973 0.109516 ? ? o
10 0 24 85.4801 2.49492 85.4801 2.49492 85.4801 2.49492 9.24139 0.135051 9.24346 0.0954513 ? ? o
10 0 25 31.7695 2.07964 31.7695 2.07964 31.7695 2.07964 5.62562 0.185292 5.63105 0.130732 ? ? o
10 0 26 16.3303 1.55522 16.3303 1.55522 16.3303 1.55522 4.02532 0.194211 4.03326 0.136686 ? ? o
10 0 27 7.14103 1.54637 7.14103 1.54637 7.14103 1.54637 2.61701 0.304838 2.64599 0.209652 ? ? o
10 0 28 15.737 1.48725 15.737 1.48725 15.737 1.48725 3.95088 0.189207 3.95898 0.133159 ? ? o
10 0 29 11.139 1.37686 11.139 1.37686 11.139 1.37686 3.31413 0.209649 3.326 0.147013 ? ? o
10 0 30 4.60093 1.326 4.60093 1.326 4.60093 1.326 2.053 0.354709 2.10531 0.228857 ? ? o
10 0 31 15.1292 1.4126 15.1292 1.4126 15.1292 1.4126 3.87188 0.183355 3.8808 0.129016 ? ? o
10 0 32 -0.154854 1.24314 -0.154854 1.24314 -0.154854 1.24314 0.614296 0.406154 0.509664 0.338694 ? ? o
10 0 33 6.13015 1.28558 6.13015 1.28558 6.13015 1.28558 2.42168 0.273364 2.45002 0.188065 ? ? o
10 0 34 18.531 1.58591 18.531 1.58591 18.531 1.58591 4.28279 0.185946 4.29388 0.130857 ? ? o
10 0 35 1.97927 1.43435 1.97927 1.43435 1.97927 1.43435 1.13385 0.547874 1.19618 0.453548 ? ? o
10 0 36 2.46274 1.42762 2.46274 1.42762 2.46274 1.42762 1.29292 0.54816 1.40208 0.41455 ? ? o
10 0 37 -0.669368 1.64298 -0.669368 1.64298 -0.669368 1.64298 0.640088 0.436561 0.51672 0.356635 ? ? o
10 0 38 0.482672 1.38097 0.482672 1.38097 0.482672 1.38097 0.741063 0.463954 0.661805 0.402654 ? ? f
10 0 39 21.8526 1.72728 21.8526 1.72728 21.8526 1.72728 4.63913 0.186853 4.65692 0.131372 ? ? o
10 0 40 0.995869 1.44192 0.995869 1.44192 0.995869 1.44192 0.842702 0.500709 0.80233 0.443054 ? ? o
10 0 41 3.90121 1.49232 3.90121 1.49232 3.90121 1.49232 1.73771 0.496006 1.87512 0.305955 ? ? o
10 0 42 -0.0950906 1.50144 -0.0950906 1.50144 -0.0950906 1.50144 0.653598 0.436466 0.55486 0.369649 ? ? o
10 0 43 0.610046 1.45038 0.610046 1.45038 0.610046 1.45038 0.741677 0.46882 0.678265 0.412659 ? ? o
10 0 44 2.53971 1.53572 2.53971 1.53572 2.53971 1.53572 1.17988 0.567253 1.32924 0.455485 ? ? o
10 0 45 2.63612 1.63557 2.63612 1.63557 2.63612 1.63557 1.15009 0.580368 1.312 0.479589 ? ? o
10 0 46 -0.926555 1.73885 -0.926555 1.73885 -0.926555 1.73885 0.559531 0.397589 0.466217 0.331948 ? ? o
10 0 47 0.42969 2.96697 0.42969 2.96697 0.42969 2.96697 0.709929 0.507707 0.668273 0.464767 ? ? o
10 0 48 5.06812 3.75244 5.06812 3.75244 5.06812 3.75244 0.865616 0.607149 1.03919 0.647665 ? ? o
10 1 0 125.468 2.47931 125.468 2.47931 125.468 2.47931 11.199 0.110717 11.2001 0.0782726 ? ? o
10 1 1 92.3144 1.26107 91.2745 1.74609 93.4483 1.82325 9.60769 0.0656281 9.55308 0.0913889 9.66612 0.0943113 o
10 1 2 42.8081 0.621254 42.9645 0.88168 42.6539 0.875523 6.54266 0.0474771 6.55447 0.0672579 6.53073 0.067031 o
10 1 3 95.4612 1.3305 94.3177 1.82359 96.7627 1.94554 9.77001 0.0680909 9.71094 0.0938937 9.83591 0.0988998 o
10 1 4 77.4749 1.10899 78.524 1.53755 76.3373 1.60108 8.80165 0.0629992 8.86073 0.0867621 8.73641 0.0916328 f
10 1 5 219.639 2.97649 221.638 4.28951 217.783 4.13359 14.8187 0.10043 14.8843 0.144095 14.7545 0.140079 o
10 1 6 79.6918 1.16346 80.9866 1.68651 78.5161 1.60712 8.92663 0.065168 8.99841 0.0937119 8.86014 0.0906937 o
10 1 7 428.703 5.82991 427.41 8.40192 429.903 8.09607 20.7006 0.140815 20.6643 0.203296 20.7252 0.19532 o
10 1 8 1272.99 16.9918 1272.53 24.2762 1273.43 23.7912 35.6552 0.238279 35.6236 0.340731 35.6381 0.333788 o
10 1 9 137.076 1.90099 135.979 2.66981 138.205 2.70739 11.707 0.08119 11.6591 0.114495 11.7541 0.115167 o
10 1 10 77.3159 1.35451 77.3063 1.91558 77.3257 1.91555 8.79228 0.0770283 8.79105 0.10895 8.79216 0.108935 o
10 1 11 268.007 3.70846 267.542 5.23422 268.475 5.25496 16.3681 0.113283 16.3511 0.160057 16.3796 0.160412 o
10 1 12 374.196 6.16355 376.811 8.77606 371.65 8.65829 19.3374 0.159369 19.3979 0.226211 19.2648 0.224718 o
10 1 13 191.692 3.04445 191.069 4.13432 192.43 4.49987 13.843 0.109963 13.8186 0.149593 13.8669 0.162252 o
10 1 14 144.509 2.17511 146.678 3.18566 142.614 2.97707 12.0199 0.0904793 12.1084 0.131548 11.9398 0.12467 o
10 1 15 17.0313 0.663549 16.8399 0.989882 17.1874 0.894197 4.12658 0.0803995 4.10293 0.120631 4.14518 0.10786 o
10 1 16 309.426 4.29588 313.759 6.08395 305.118 6.06667 17.5878 0.122127 17.7077 0.171788 17.462 0.17371 o
10 1 17 65.9473 1.17587 66.1383 1.65124 65.7507 1.67488 8.12044 0.0724019 8.13183 0.101529 8.10794 0.103286 f
10 1 18 18.6088 0.693224 18.956 0.988361 18.2726 0.972563 4.31359 0.0803535 4.35343 0.113515 4.27423 0.11377 o
10 1 19 32.9369 0.866458 31.4147 1.22119 34.4799 1.22957 5.73882 0.0754909 5.60438 0.108949 5.87147 0.104707 o
10 1 20 21.5116 0.810147 21.7241 1.14072 21.2953 1.15079 4.63777 0.0873423 4.66034 0.122386 4.61408 0.124704 o
10 1 21 191.639 2.90422 192.899 4.03734 190.288 4.18079 13.8419 0.104907 13.8859 0.145376 13.7913 0.151573 o
10 1 22 88.7822 1.6956 90.1143 2.36313 87.3685 2.43434 9.42161 0.0899846 9.49127 0.12449 9.3454 0.130243 o
10 1 23 22.9266 1.15352 23.9792 1.60441 21.8004 1.65963 4.78733 0.120476 4.89525 0.163875 4.66728 0.177794 o
10 1 24 202.054 3.26795 204.99 4.84658 199.606 4.42525 14.2119 0.114972 14.3115 0.169324 14.1232 0.156666 o
10 1 25 26.6707 1.33761 27.5142 1.83449 25.7131 1.95455 5.16281 0.129543 5.24251 0.174963 5.06741 0.192854 o
10 1 26 32.8554 1.25994 34.377 1.78564 31.3467 1.77804 5.73031 0.109937 5.85993 0.15236 5.59543 0.158883 o
10 1 27 237.773 3.86085 238.413 5.46408 237.134 5.45607 15.4127 0.125249 15.4262 0.177103 15.3848 0.17732 o
10 1 28 10.7256 1.00865 10.7088 1.44041 10.7417 1.41288 3.27209 0.154129 3.26642 0.220487 3.27169 0.215925 o
10 1 29 12.1266 0.986442 12.4549 1.39503 11.7983 1.39505 3.47872 0.141782 3.52209 0.19804 3.42761 0.203501 o
10 1 30 23.4571 1.08528 24.8729 1.54216 22.068 1.52758 4.83949 0.112127 4.97988 0.154839 4.68995 0.162856 o
10 1 31 16.9941 1.01902 17.837 1.44867 16.1686 1.43368 4.11766 0.123738 4.21394 0.171891 4.01129 0.178706 o
10 1 32 18.3542 1.0313 16.0025 1.44231 20.8144 1.47521 4.2784 0.120524 3.98817 0.180824 4.55115 0.16207 o
10 1 33 3.27403 0.891605 4.02832 1.26951 2.53982 1.2525 1.79744 0.248021 1.98525 0.319736 1.53865 0.402441 o
10 1 34 19.3541 1.133 19.7544 1.61765 18.9686 1.58739 4.38931 0.129064 4.42454 0.182805 4.33558 0.183065 o
10 1 35 0.670729 0.987406 -1.17646 1.38643 2.57204 1.4066 0.954015 0.366678 0.778868 0.363325 1.53447 0.437115 o
10 1 36 3.52797 1.01697 4.78656 1.45113 2.31321 1.42563 1.85353 0.274333 2.14393 0.338427 1.45911 0.446702 o
10 1 37 5.03846 1.22311 5.81175 1.70713 4.22281 1.75327 2.2106 0.276647 2.34789 0.363546 1.93773 0.4589 o
10 1 38 2.73178 1.00718 4.26352 1.41693 1.16746 1.43192 1.58238 0.329154 1.96751 0.373594 1.15759 0.442537 o
10 1 39 0.47543 1.05456 0.315984 1.44052 0.659566 1.54803 0.90857 0.369376 0.986042 0.418768 1.07293 0.443579 o
10 1 40 4.57171 1.07871 3.82004 1.51651 5.34153 1.53471 2.08688 0.25845 1.80588 0.426229 2.21466 0.346488 o
10 1 41 5.97075 1.06977 5.42781 1.51046 6.5172 1.51533 2.39386 0.223442 2.22487 0.339449 2.4569 0.308383 o
10 1 42 2.59002 1.06885 3.32097 1.51762 1.87058 1.50562 1.48273 0.362886 1.6233 0.451364 1.25943 0.459455 o
10 1 43 -0.916673 0.988143 -1.17626 1.39147 -0.652581 1.40349 0.621911 0.294894 0.731102 0.348215 0.790928 0.367635 o
10 1 44 0.583097 1.06114 -1.26852 1.50589 2.40932 1.49553 0.869809 0.36389 0.735819 0.353359 1.3022 0.459592 o
10 1 45 1.39267 1.14074 2.44921 1.60806 0.322366 1.6185 1.03406 0.395082 1.24783 0.471311 0.900654 0.409627 o
10 1 46 3.08681 1.279 0.959289 1.79326 5.28958 1.8247 1.39633 0.422235 0.937633 0.427709 1.71972 0.500464 o
10 1 47 0.229325 1.98719 -1.88761 2.65301 2.93515 2.9994 0.800586 0.389504 0.751452 0.378984 0.9673 0.472128 o
10 1 48 0.774284 2.35026 6.1218 3.62834 -3.09136 3.08492 0.771675 0.384156 0.923005 0.461503 ? ? o
10 2 0 180.016 3.39659 180.016 3.39659 180.016 3.39659 13.4143 0.126629 13.4156 0.0895221 ? ? o
10 2 1 181.494 2.47873 181.321 3.50369 181.666 3.50723 13.471 0.0920029 13.4635 0.130118 13.4763 0.130126 o
10 2 2 530.577 7.50067 529.073 10.1118 532.417 11.1842 23.0288 0.162854 22.9914 0.219903 23.0617 0.242485 o
10 2 3 868.011 11.6123 868.798 16.2815 867.197 16.5668 29.4513 0.197144 29.454 0.276389 29.426 0.281499 o
10 2 4 346.966 4.61333 347.149 6.52647 346.782 6.52199 18.6242 0.123853 18.6262 0.175196 18.6164 0.175168 o
10 2 5 767.68 10.3721 763.117 14.2731 772.785 15.0985 27.6971 0.187242 27.6053 0.258521 27.7776 0.271774 o
10 2 6 17.4797 0.353578 17.5677 0.500046 17.3917 0.500025 4.18079 0.0422861 4.19122 0.059654 4.17017 0.0599525 o
10 2 7 1174.03 15.5085 1169.93 21.8571 1178.19 22.0082 34.2443 0.226439 34.1642 0.319882 34.2843 0.320967 o
10 2 8 333.898 4.47455 334.555 6.337 333.244 6.31899 18.2696 0.122459 18.2843 0.173291 18.2484 0.173138 o
10 2 9 1519.68 20.5038 1526.8 29.7754 1513.27 28.2762 38.9497 0.263209 39.0034 0.381703 38.8365 0.364041 o
10 2 10 188.133 3.10088 186.509 4.41852 189.709 4.35282 13.7139 0.113056 13.6522 0.161824 13.769 0.158065 o
10 2 11 135.382 1.97175 136.125 2.76959 134.619 2.80776 11.6343 0.0847391 11.665 0.118713 11.6003 0.121021 o
10 2 12 198.893 3.41202 197.197 4.71394 200.761 4.94499 14.1001 0.120993 14.0372 0.167909 14.163 0.174574 o
10 2 13 5.15927 0.475393 5.01137 0.676061 5.30393 0.668616 2.27107 0.104663 2.23792 0.151047 2.30237 0.145202 o
10 2 14 30.6908 0.75999 31.3318 1.09841 30.102 1.05263 5.5396 0.0685961 5.5968 0.0981281 5.48589 0.0959398 o
10 2 15 71.1695 1.28152 70.2764 1.82464 72.039 1.8003 8.43563 0.0759589 8.38191 0.108844 8.48643 0.106069 o
10 2 16 382.241 5.26115 385.603 7.59401 379.139 7.29574 19.5474 0.134574 19.6292 0.193436 19.4645 0.187412 o
10 2 17 132.966 2.05633 134.476 2.96784 131.573 2.85182 11.5303 0.0891705 11.5948 0.127982 11.469 0.124327 o
10 2 18 614.198 8.53331 617.004 12.2531 611.556 11.8909 24.7776 0.172198 24.8283 0.246757 24.719 0.240522 o
10 2 19 3.42692 0.624489 2.73903 0.889443 4.09571 0.877011 1.8508 0.168708 1.65409 0.268862 2.02306 0.216753 o
10 2 20 74.9466 1.37474 76.4444 1.98498 73.566 1.90579 8.65672 0.079403 8.7423 0.113527 8.57617 0.11111 o
10 2 21 6.9668 0.753143 6.82061 1.05522 7.11861 1.07527 2.63893 0.142699 2.61055 0.202107 2.66698 0.201591 o
10 2 22 64.3829 1.38341 65.0202 1.93228 63.7126 1.98153 8.02325 0.0862127 8.06225 0.119835 7.98068 0.124146 o
10 2 23 66.1949 1.59032 68.6646 2.2553 63.7525 2.24284 8.13507 0.0977444 8.2845 0.136116 7.98256 0.140484 o
10 2 24 112.965 2.23374 110.604 3.05612 115.673 3.27299 10.6268 0.105099 10.5136 0.145341 10.7515 0.152211 o
10 2 25 155.979 2.98432 153.77 4.44013 157.798 4.03047 12.4859 0.119508 12.3931 0.179138 12.5558 0.160502 f
10 2 26 67.9598 1.67801 68.3681 2.44743 67.5976 2.3051 8.2417 0.1018 8.26409 0.148076 8.21784 0.140249 o
10 2 27 111.097 2.17708 108.092 3.05073 114.216 3.10777 10.5369 0.103308 10.39 0.146812 10.6803 0.14549 o
10 2 28 47.6451 1.36609 47.5538 1.91946 47.7388 1.94469 6.89996 0.0989929 6.89077 0.139277 6.90404 0.140837 o
10 2 29 31.6247 1.15987 33.0513 1.64127 30.2014 1.63934 5.62046 0.103183 5.74296 0.142894 5.48924 0.149323 o
10 2 30 24.0671 1.09431 23.9556 1.53851 24.1812 1.55684 4.90198 0.111619 4.88682 0.157414 4.90967 0.158548 o
10 2 31 10.5211 0.971465 10.5587 1.36879 10.483 1.37898 3.23809 0.150006 3.23831 0.211344 3.22643 0.213701 o
10 2 32 40.6868 1.25617 41.7531 1.7795 39.6277 1.77349 6.37279 0.0985571 6.4501 0.137944 6.28326 0.141128 o
10 2 33 2.79754 0.886863 2.43787 1.24684 3.16585 1.26172 1.65959 0.267194 1.50822 0.404799 1.72064 0.376962 o
10 2 34 8.75005 1.02624 9.33772 1.44536 8.15258 1.45736 2.9457 0.174193 3.03222 0.238334 2.82964 0.257517 o
10 2 35 2.59124 0.998785 3.42943 1.42833 1.78922 1.39717 1.55445 0.331112 1.77082 0.41089 1.32365 0.445621 o
10 2 36 1.87263 1.03809 1.39196 1.46854 2.35271 1.46763 1.31705 0.375624 1.23392 0.453408 1.47134 0.453803 o
10 2 37 1.70775 1.13042 0.788527 1.55625 2.73448 1.64473 1.26519 0.399837 1.11959 0.451275 1.56573 0.479894 o
10 2 38 1.32022 1.00608 1.09285 1.42694 1.54499 1.41872 1.12706 0.378144 1.13962 0.440215 1.24122 0.446667 o
10 2 39 4.93218 1.09745 6.25152 1.53093 3.5375 1.57402 2.17876 0.251851 2.42653 0.315456 1.74276 0.448939 o
10 2 40 3.85136 1.07771 1.19662 1.52115 6.5269 1.5271 1.90647 0.282646 1.15431 0.452729 2.46841 0.309327 o
10 2 41 0.991931 1.033 1.5463 1.46093 0.437627 1.46084 1.01408 0.378898 1.20853 0.450784 0.990808 0.421279 o
10 2 42 3.20533 1.05478 2.73642 1.48833 3.67849 1.49507 1.67629 0.32626 1.46937 0.457762 1.7209 0.434138 o
10 2 43 4.44386 1.04572 4.67399 1.48308 4.21632 1.4747 2.02229 0.258548 1.95481 0.393162 1.8367 0.411697 o
10 2 44 4.89487 1.12167 6.69318 1.59543 3.1372 1.57729 2.08836 0.268552 2.36778 0.336903 1.46415 0.47328 o
10 2 45 2.06715 1.15112 0.915674 1.61247 3.26386 1.64384 1.20859 0.404484 0.974983 0.428725 1.41674 0.48336 o
10 2 46 0.112819 1.22206 0.167359 1.74396 0.0602004 1.71296 0.763937 0.350302 0.848773 0.398696 0.834989 0.393068 o
10 2 47 -2.0433 2.0806 -3.12012 2.91649 -0.92732 2.96905 0.685376 0.344804 0.731995 0.372829 0.801445 0.403976 o
10 2 48 -1.53145 2.1892 -4.65034 3.13571 1.43431 3.05776 0.661444 0.334421 ? ? 0.78208 0.395412 o
10 3 0 172.897 3.33696 172.897 3.33696 172.897 3.33696 13.1462 0.126944 13.1476 0.0897439 ? ? o
10 3 1 112.155 1.57937 110.065 2.1456 114.627 2.33332 10.5898 0.0745704 10.4902 0.102267 10.7052 0.10898 o
10 3 2 99.7411 1.41656 100.11 2.01121 99.3778 1.99553 9.98658 0.0709233 10.0045 0.100515 9.96789 0.100098 o
10 3 3 323.752 4.49842 324.794 6.38423 322.724 6.33947 17.9904 0.125023 18.0165 0.177177 17.959 0.176498 o
10 3 4 130.6 1.81227 133.516 2.61552 127.907 2.5134 11.4273 0.0792957 11.5534 0.113193 11.3082 0.111132 o
10 3 5 118.097 1.61644 116.907 2.26468 119.333 2.3079 10.8666 0.0743763 10.8111 0.104739 10.9227 0.105647 o
10 3 6 92.4572 1.3045 92.6991 1.82945 92.2071 1.86063 9.61498 0.0678368 9.62707 0.0950157 9.60145 0.0968931 o
10 3 7 629.395 8.4365 628.672 11.7915 630.153 12.0756 25.0796 0.168194 25.0572 0.235291 25.086 0.240685 o
10 3 8 165.393 2.26337 167.779 3.24387 163.129 3.15958 12.8593 0.0880052 12.9505 0.125241 12.7698 0.123713 o
10 3 9 68.0196 1.05055 70.2812 1.50802 65.8871 1.46435 8.24698 0.063693 8.38253 0.08995 8.11626 0.090211 o
10 3 10 89.2026 1.5394 89.0311 2.23817 89.3565 2.12067 9.44389 0.0815025 9.43389 0.118624 9.4513 0.112189 o
10 3 11 93.3577 1.43557 93.9367 2.0398 92.7894 2.02073 9.66146 0.0742937 9.69064 0.105246 9.63129 0.104905 o
10 3 12 46.8554 1.00039 48.2885 1.43904 45.5151 1.39168 6.84459 0.0730789 6.94795 0.103559 6.74549 0.103156 o
10 3 13 275.02 4.015 274.545 5.6697 275.497 5.68647 16.5805 0.121076 16.563 0.171156 16.5916 0.171366 o
10 3 14 239.873 3.50296 240.221 5.01961 239.543 4.89076 15.4854 0.113105 15.494 0.161986 15.4723 0.158049 o
10 3 15 20.933 0.656138 22.3309 0.950061 19.6583 0.907256 4.57499 0.0717093 4.72499 0.100536 4.43321 0.102325 o
10 3 16 532.567 7.2459 527.655 10.2786 537.419 10.2162 23.0718 0.157029 22.9593 0.223844 23.1711 0.22045 o
10 3 17 204.384 2.9362 205.757 4.22304 203.1 4.08522 14.2951 0.1027 14.3417 0.147229 14.2489 0.143352 o
10 3 18 183.42 2.74698 181.521 3.89521 185.299 3.8745 13.5422 0.101423 13.4709 0.144579 13.6104 0.142336 o
10 3 19 7.43294 0.651735 7.87744 0.945446 7.03047 0.899644 2.72605 0.119538 2.80607 0.168465 2.65092 0.169685 f
10 3 20 917.131 12.5316 917.123 17.7228 917.139 17.722 30.2732 0.206975 30.2617 0.292825 30.262 0.292809 o
10 3 21 45.2393 1.1042 44.9856 1.53253 45.5132 1.59233 6.72555 0.0820896 6.70624 0.114261 6.74539 0.118031 o
10 3 22 77.0173 1.61107 78.1521 2.3293 75.9766 2.23069 8.77515 0.0917973 8.83869 0.131767 8.71489 0.127982 o
10 3 23 3.15257 0.94567 2.26161 1.29559 4.16854 1.38349 1.77397 0.266541 1.48125 0.418732 2.03874 0.339302 o
10 3 24 16.2787 1.13861 16.4073 1.64452 16.1603 1.57803 4.0335 0.141145 4.0481 0.203122 4.01768 0.196385 o
10 3 25 89.1932 2.02663 89.4976 2.91468 88.9084 2.81984 9.44216 0.107318 9.45604 0.154118 9.42511 0.149592 o
10 3 26 73.0529 1.82873 72.5818 2.62657 73.496 2.54767 8.54468 0.10701 8.51448 0.154242 8.56829 0.148668 o
10 3 27 47.4358 1.43943 46.2263 2.04988 48.6123 2.02174 6.88506 0.104533 6.79422 0.150855 6.96772 0.145079 o
10 3 28 27.0099 1.18394 27.0469 1.67635 26.9732 1.67234 5.19448 0.113961 5.19534 0.161332 5.18826 0.161166 f
10 3 29 3.54987 0.938118 3.42036 1.33184 3.6774 1.32162 1.87794 0.249774 1.8022 0.381228 1.87368 0.365729 o
10 3 30 21.9885 1.0738 21.7338 1.52115 22.2415 1.51602 4.68525 0.114593 4.65398 0.163424 4.70827 0.160995 o
10 3 31 19.4353 1.04592 19.8265 1.4953 19.0605 1.46352 4.40375 0.118753 4.44287 0.16828 4.35624 0.167979 o
10 3 32 1.87665 0.895218 1.33597 1.27683 2.39941 1.2555 1.32998 0.336193 1.20442 0.424702 1.50019 0.407809 o
10 3 33 3.03654 0.906316 5.09609 1.30475 1.1162 1.25988 1.72935 0.262039 2.23639 0.291708 1.14316 0.419973 o
10 3 34 1.59394 0.978791 3.04888 1.40576 0.224872 1.36364 1.23055 0.368825 1.67361 0.420229 0.977148 0.410832 o
10 3 35 11.177 1.05174 11.1293 1.48995 11.2244 1.48483 3.32962 0.157937 3.30831 0.225183 3.32284 0.223428 o
10 3 36 5.46458 1.0894 4.65858 1.58892 6.17954 1.49651 2.31453 0.235338 2.06959 0.398078 2.44433 0.306118 o
10 3 37 12.9591 1.22381 14.5045 1.68781 11.2459 1.77711 3.57764 0.171036 3.76812 0.223959 3.30255 0.269051 o
10 3 38 6.98145 1.08284 8.27252 1.55817 5.77555 1.50591 2.61221 0.207266 2.81862 0.276407 2.33864 0.321961 o
10 3 39 8.82317 1.15198 10.0711 1.61325 7.52476 1.64553 2.93556 0.196212 3.10864 0.259479 2.66474 0.30876 o
10 3 40 22.3176 1.24941 21.1899 1.75349 23.4806 1.78069 4.69314 0.13311 4.54047 0.193095 4.78421 0.186101 o
10 3 41 0.794806 1.02122 -0.184264 1.44216 1.77952 1.44631 0.959055 0.372009 0.888855 0.396765 1.25886 0.451189 o
10 3 42 5.29787 1.07333 5.87726 1.52692 4.73195 1.50906 2.23232 0.240406 2.289 0.333535 1.99265 0.392641 o
10 3 43 2.08084 1.03911 2.53633 1.52018 1.6814 1.4236 1.30165 0.377301 1.38161 0.464825 1.18182 0.444161 f
10 3 44 -0.262582 1.08885 -1.57783 1.56682 0.965929 1.51427 0.72763 0.3324 0.722587 0.349869 1.00671 0.428502 o
10 3 45 4.9111 1.14851 5.8874 1.60042 3.87445 1.64916 2.04913 0.280244 2.08757 0.397625 1.55467 0.481363 o
10 3 46 -1.82904 1.22256 -1.92852 1.72352 -1.7283 1.73446 0.575307 0.284846 0.686927 0.33965 0.701213 0.345338 o
10 3 47 0.939167 1.98033 0.289162 2.65838 1.74964 2.96843 0.845096 0.405687 0.831123 0.413028 0.901198 0.445631 o
10 3 48 -4.61856 2.41141 1.62466 3.91799 -8.4257 3.05955 ? ? ? ? ? ? o
10 4 0 2.26574 0.193546 2.26574 0.193546 2.26574 0.193546 1.50103 0.064745 1.50315 0.0456188 ? ? o
10 4 1 147.946 2.09909 146.258 3.04182 149.481 2.90037 12.1625 0.0862941 12.0919 0.12578 12.2246 0.118628 o
10 4 2 511.596 7.07647 511.347 10.0034 511.845 10.0119 22.6131 0.156468 22.6021 0.221293 22.6131 0.221374 o
10 4 3 409.705 5.75539 404.182 8.13405 415.242 8.14466 20.2371 0.142199 20.096 0.20238 20.3693 0.199925 o
10 4 4 807.948 10.6937 809.656 15.149 806.252 15.0975 28.4141 0.188176 28.4333 0.266395 28.3736 0.266048 o
10 4 5 55.235 0.820844 54.2062 1.11889 56.434 1.20791 7.43178 0.0552253 7.36202 0.0759909 7.51173 0.0804015 o
10 4 6 22.203 0.437107 22.7241 0.628214 21.714 0.608578 4.71189 0.0463833 4.76674 0.0658955 4.6596 0.0653036 o
10 4 7 1.98044 0.244115 2.07739 0.34292 1.88083 0.34759 1.40716 0.0867406 1.44108 0.118981 1.37117 0.126749 o
10 4 8 931.787 12.5965 935.183 17.5012 928.137 18.1445 30.5093 0.206436 30.55 0.286435 30.4321 0.298114 o
10 4 9 59.5589 0.993194 60.3389 1.41628 58.8041 1.39318 7.71703 0.0643508 7.76699 0.0911729 7.66758 0.0908491 o
10 4 10 43.8602 0.808495 43.5505 1.1351 44.1792 1.15185 6.62238 0.0610426 6.59863 0.0860105 6.64609 0.0866561 o
10 4 11 307.019 4.60794 305.638 6.40435 308.501 6.63498 17.5178 0.131521 17.4745 0.183248 17.5556 0.18897 o
10 4 12 102.924 1.83277 105.15 2.66607 100.93 2.52364 10.144 0.0903375 10.2518 0.130029 10.0442 0.125627 o
10 4 13 299.155 4.30614 299.823 6.16904 298.52 6.01353 17.2926 0.124508 17.3082 0.178212 17.2708 0.174095 o
10 4 14 263.649 4.02028 266.239 5.97619 261.509 5.43355 16.2342 0.123821 16.31 0.183206 16.1656 0.168059 o
10 4 15 157.93 2.37048 158.134 3.43551 157.745 3.27497 12.5657 0.0943231 12.5724 0.13663 12.5571 0.130403 o
10 4 16 63.9196 1.1681 62.6004 1.63297 65.3018 1.67158 7.99457 0.0730557 7.91124 0.103206 8.08013 0.103438 f
10 4 17 210.802 3.03172 210.928 4.24757 210.672 4.32857 14.5178 0.104414 14.5209 0.146257 14.512 0.149138 o
10 4 18 140.801 2.17279 140.049 3.13143 141.5 3.01733 11.8652 0.0915611 11.8327 0.132321 11.894 0.126843 o
10 4 19 168.42 2.57815 170.258 3.81252 166.871 3.49964 12.9767 0.0993374 13.0462 0.146117 12.916 0.135476 o
10 4 20 661.748 9.10746 659.999 12.8536 663.511 12.9064 25.7175 0.177068 25.6763 0.250301 25.7444 0.250663 o
10 4 21 45.538 1.11104 44.5982 1.53747 46.5653 1.60737 6.74772 0.0823273 6.67728 0.115127 6.8229 0.117792 o
10 4 22 147.926 2.59833 149.591 3.66761 146.248 3.68163 12.1609 0.106831 12.2277 0.149971 12.0902 0.152257 o
10 4 23 17.9317 1.03752 18.8464 1.45244 16.9786 1.48258 4.23377 0.122529 4.33968 0.167344 4.1188 0.179978 o
10 4 24 12.1466 1.14158 11.5292 1.63913 12.7281 1.59082 3.48378 0.163841 3.39246 0.241585 3.56496 0.223118 o
10 4 25 78.0788 1.82416 78.0884 2.64306 78.07 2.52078 8.83438 0.103242 8.83286 0.149615 8.83218 0.142705 o
10 4 26 68.6448 1.74059 67.0018 2.40445 70.4538 2.52294 8.2829 0.105071 8.18099 0.146953 8.38887 0.150374 o
10 4 27 141.882 2.59806 145.207 3.84151 139.079 3.52702 11.907 0.109098 12.0405 0.159525 11.7848 0.149642 o
10 4 28 9.98532 1.05157 8.48061 1.53808 11.306 1.44095 3.15645 0.166575 2.90392 0.264828 3.35619 0.214671 o
10 4 29 1.94161 0.933319 2.06905 1.35083 1.8252 1.29103 1.35858 0.343184 1.421 0.434782 1.34713 0.427458 o
10 4 30 4.07268 0.936493 4.35242 1.34831 3.81193 1.30172 2.01096 0.232847 2.07191 0.325377 1.90731 0.354504 o
10 4 31 6.67889 0.938628 6.26018 1.32187 7.10472 1.33305 2.57764 0.182072 2.4881 0.265637 2.65217 0.251312 o
10 4 32 4.74046 0.903392 4.42493 1.27929 5.05432 1.27589 2.16814 0.208334 2.08459 0.306845 2.23055 0.286005 o
10 4 33 15.0117 0.997736 16.482 1.41861 13.5724 1.40353 3.86719 0.129 4.04576 0.175321 3.66891 0.191274 o
10 4 34 1.79007 0.996166 1.42097 1.42497 2.14286 1.39315 1.29526 0.367498 1.24293 0.447613 1.4222 0.442845 o
10 4 35 2.17025 0.989842 3.35013 1.45859 1.16299 1.34767 1.41707 0.350701 1.74561 0.421865 1.16127 0.432998 o
10 4 36 1.51358 1.08695 1.52376 1.53985 1.50347 1.53453 1.20802 0.393049 1.27456 0.464681 1.26913 0.463762 o
10 4 37 0.686272 1.06978 0.857717 1.57564 0.539653 1.45709 0.973262 0.380084 1.13462 0.455425 1.04667 0.43128 o
10 4 38 2.06602 1.07222 3.98374 1.57411 0.406061 1.46451 1.36209 0.379605 1.87144 0.429435 1.01406 0.426026 o
10 4 39 5.79819 1.13377 3.86354 1.58246 7.83866 1.62516 2.36581 0.239615 1.82537 0.438331 2.7241 0.298293 o
10 4 40 3.10816 1.05739 1.32746 1.50386 4.84922 1.48703 1.67376 0.327552 1.17754 0.452542 2.07388 0.372005 o
10 4 41 8.81231 1.08926 7.56588 1.55602 10.01 1.52533 2.92452 0.186229 2.65292 0.293267 3.08265 0.247406 o
10 4 42 2.1702 1.05663 1.17657 1.49748 3.15541 1.49113 1.34532 0.377456 1.10523 0.443837 1.57386 0.450608 o
10 4 43 -0.13987 0.994879 0.482217 1.42013 -0.739429 1.39417 0.73313 0.328336 0.948169 0.40954 0.775448 0.362741 o
10 4 44 2.08221 1.07529 0.360731 1.52014 3.8062 1.52125 1.25681 0.388602 0.913573 0.407587 1.64225 0.450001 f
10 4 45 -0.510266 1.05091 -0.316945 1.48196 -0.705817 1.49048 0.66343 0.311233 0.792984 0.371574 0.755736 0.360159 o
10 4 46 0.863243 1.34644 0.44168 1.92707 1.26533 1.88203 0.886783 0.390794 0.890039 0.418378 0.971108 0.441684 o
10 4 47 0.21791 1.80398 0.0814145 2.59859 0.344885 2.50633 0.777232 0.376169 0.815403 0.405649 0.823543 0.407775 o
10 4 48 -3.16437 2.6209 1.11266 4.02106 -6.32352 3.45585 ? ? ? ? ? ? o
10 5 0 727.643 13.9318 727.643 13.9318 727.643 13.9318 26.9624 0.25841 26.9685 0.182663 ? ? o
10 5 1 90.8139 1.3099 92.7126 1.86473 88.9643 1.84046 9.52919 0.0687308 9.62784 0.0968403 9.43119 0.0975732 f
10 5 2 80.3688 1.23132 80.2898 1.81212 80.4365 1.67826 8.96444 0.0686779 8.95953 0.101128 8.96784 0.0935712 o
10 5 3 224.089 3.16871 222.803 4.51184 225.341 4.45123 14.9679 0.10585 14.923 0.15117 15.0079 0.148296 o
10 5 4 404.068 5.48696 410.132 7.87201 398.338 7.65213 20.0975 0.136509 20.2435 0.194433 19.9505 0.191778 o
10 5 5 397.074 5.28378 398.123 7.48688 396.034 7.458 19.9229 0.132606 19.9452 0.187686 19.8928 0.187455 o
10 5 6 656.219 8.70011 655.715 12.2935 656.724 12.3142 25.6083 0.169869 25.5899 0.240202 25.6095 0.240422 o
10 5 7 19.9823 0.412637 19.8224 0.570465 20.1578 0.597594 4.47004 0.0461558 4.45202 0.0640681 4.4895 0.0665546 o
10 5 8 138.265 1.93304 138.921 2.71753 137.593 2.75023 11.7576 0.0822038 11.7845 0.115301 11.728 0.117251 o
10 5 9 89.427 1.42702 90.2112 2.00623 88.6238 2.03021 9.45589 0.0754567 9.49659 0.105629 9.41261 0.107845 o
10 5 10 103.442 1.62495 103.338 2.29375 103.548 2.30232 10.1698 0.079891 10.1638 0.11284 10.1741 0.113146 o
10 5 11 60.2186 1.12318 59.5297 1.55568 60.9688 1.62332 7.75951 0.0723745 7.71447 0.100828 7.80709 0.103964 o
10 5 12 92.8496 1.53859 92.8305 2.14115 92.8701 2.21239 9.635 0.0798438 9.63321 0.111134 9.63516 0.114808 o
10 5 13 319.509 4.48334 319.987 6.27746 319.013 6.40526 17.8712 0.125435 17.881 0.175534 17.8535 0.179384 o
10 5 14 310.727 4.64492 309.663 6.72172 311.699 6.42606 17.6237 0.13178 17.5893 0.191074 17.6478 0.182064 o
10 5 15 32.6831 0.756452 30.5636 1.05924 34.8891 1.08065 5.71662 0.0661625 5.52784 0.09581 5.90612 0.0914853 o
10 5 16 79.7422 1.37067 78.8206 1.92795 80.684 1.94905 8.92937 0.0767506 8.87713 0.108591 8.98145 0.108504 o
10 5 17 643.766 8.65093 649.215 12.332 638.486 12.1388 25.3669 0.170516 25.4682 0.242107 25.257 0.240306 o
10 5 18 318.913 4.66874 324.545 7.14395 314.714 6.16818 17.8559 0.130734 18.0098 0.198335 17.7361 0.173887 o
10 5 19 716.207 9.71888 718.032 13.9266 714.474 13.5695 26.7554 0.181624 26.7822 0.259998 26.7164 0.253954 o
10 5 20 30.4572 0.90112 30.4663 1.27964 30.4483 1.26917 5.51848 0.0816457 5.51896 0.115932 5.51734 0.115017 o
10 5 21 22.303 0.92225 21.9971 1.32621 22.5895 1.28336 4.72214 0.0976518 4.68913 0.141413 4.75194 0.135036 o
10 5 22 186.713 3.26821 187.579 4.63783 185.859 4.60623 13.6621 0.119609 13.6915 0.169369 13.6286 0.168991 o
10 5 23 127.98 2.26357 129.538 3.16201 126.342 3.24182 11.3113 0.100058 11.3786 0.138946 11.2371 0.144246 o
10 5 24 69.6192 1.78529 70.6039 2.59906 68.7395 2.45654 8.34234 0.107002 8.3995 0.154715 8.28811 0.148196 o
10 5 25 119.045 2.25173 117.082 3.13081 121.148 3.24089 10.9084 0.103211 10.8158 0.144733 11.0018 0.147289 f
10 5 26 47.8855 1.50154 47.8111 2.08858 47.9651 2.16023 6.91781 0.108527 6.91047 0.151117 6.92132 0.156056 o
10 5 27 255.042 4.00566 259.03 5.77321 251.34 5.56238 15.962 0.125475 16.0776 0.179542 15.8379 0.175604 o
10 5 28 16.9397 1.09081 16.5561 1.5732 17.2949 1.5138 4.11279 0.132612 4.06256 0.193622 4.15296 0.182256 o
10 5 29 13.2954 1.00828 13.1128 1.44502 13.4688 1.40756 3.64251 0.138405 3.61334 0.199956 3.66266 0.19215 o
10 5 30 64.0648 1.53038 65.1499 2.22645 63.093 2.10704 7.99913 0.095659 8.06123 0.138096 7.93372 0.13279 o
10 5 31 12.368 0.973094 11.4267 1.38764 13.2789 1.36497 3.5114 0.138562 3.36875 0.205957 3.63363 0.187824 o
10 5 32 21.5914 1.06771 22.3962 1.54433 20.8544 1.47779 4.64058 0.11504 4.72003 0.163594 4.55486 0.162221 o
10 5 33 3.21462 0.888311 2.62285 1.27629 3.77066 1.23715 1.78016 0.249503 1.56113 0.405284 1.88968 0.339702 o
10 5 34 18.7963 1.18611 16.3617 1.66256 21.3199 1.69268 4.32383 0.13716 4.0206 0.206755 4.59524 0.184177 o
10 5 35 8.28586 1.01933 7.98193 1.479 8.56084 1.40682 2.86316 0.178009 2.79184 0.26488 2.89675 0.242827 o
10 5 36 22.3411 1.30096 24.0449 1.85891 20.7054 1.82133 4.70987 0.13811 4.87031 0.190841 4.51591 0.201657 o
10 5 37 2.842 1.04415 5.16748 1.50723 0.696121 1.44786 1.61852 0.333961 2.21553 0.340151 1.07186 0.433938 o
10 5 38 -0.838835 1.02135 -1.77033 1.51382 -0.060547 1.38374 0.668078 0.311721 0.750546 0.35894 0.913067 0.39935 o
10 5 39 2.61896 1.08447 2.36273 1.52381 2.88193 1.54373 1.52895 0.360161 1.43572 0.465297 1.56966 0.46146 o
10 5 40 -0.247082 1.01935 -1.89123 1.46486 1.29653 1.41937 0.748293 0.333808 0.713655 0.344123 1.15858 0.441269 o
10 5 41 0.247437 1.00896 1.66241 1.44488 -1.09921 1.40956 0.83074 0.351525 1.23037 0.44997 0.765186 0.359235 o
10 5 42 -1.11403 1.02805 -2.10816 1.47538 -0.175806 1.4333 0.619266 0.296071 0.682774 0.33287 0.86809 0.391216 o
10 5 43 0.46157 0.971048 -0.0259387 1.37801 0.942424 1.36857 0.841275 0.349774 0.860044 0.385766 1.01867 0.41856 o
10 5 44 1.19486 1.08232 2.0526 1.56362 0.40586 1.49965 1.00315 0.384378 1.20227 0.46162 0.913176 0.406191 o
10 5 45 0.23673 1.07109 0.307122 1.46591 0.156108 1.56883 0.7755 0.344266 0.860402 0.390925 0.858453 0.395006 f
10 5 46 -2.10344 1.33277 -1.05762 1.94488 -3.02936 1.82999 0.585639 0.291229 0.77497 0.378647 0.647603 0.324751 o
10 5 47 0.634754 1.68973 0.810196 2.47805 0.482293 2.31007 0.800135 0.381833 0.841157 0.414282 0.818364 0.403103 o
10 5 48 -1.52066 2.36319 0.362299 3.88905 -2.62294 2.97555 0.666842 0.339296 ? ? ? ? o
10 6 0 153.823 2.98212 153.823 2.98212 153.823 2.98212 12.3999 0.120274 12.4012 0.0850283 ? ? o
10 6 1 1075.15 15.0272 1073.75 21.4759 1076.49 21.0344 32.7719 0.22927 32.7318 0.328059 32.775 0.320891 o
10 6 2 56.5835 0.859787 56.6259 1.2166 56.5411 1.21524 7.52194 0.0571519 7.5245 0.0808426 7.51887 0.080813 o
10 6 3 537.033 7.61754 537.976 10.7934 536.098 10.7524 23.1674 0.164402 23.1808 0.232808 23.1404 0.232329 o
10 6 4 710.865 9.83647 715.944 14.3292 706.339 13.5272 26.6522 0.184534 26.736 0.267975 26.5581 0.254672 f
10 6 5 101.669 1.40798 101.269 1.98485 102.074 1.99758 10.0826 0.0698225 10.0621 0.0986294 10.1021 0.0988699 o
10 6 6 162.138 2.20568 162.218 3.12027 162.058 3.11833 12.7322 0.086618 12.7342 0.122515 12.7279 0.1225 o
10 6 7 109.852 1.53267 110.219 2.17468 109.49 2.16043 10.4804 0.0731209 10.4971 0.103584 10.4624 0.103247 o
10 6 8 371.87 5.18961 372.123 7.34138 371.617 7.33706 19.2795 0.134589 19.2817 0.190372 19.2686 0.190389 o
10 6 9 12.6267 0.413671 12.9074 0.570719 12.3159 0.600451 3.55325 0.0582103 3.59239 0.0794344 3.50907 0.085557 o
10 6 10 46.7892 0.864618 46.9105 1.23713 46.6734 1.20887 6.8399 0.063204 6.84837 0.090323 6.83107 0.088483 o
10 6 11 67.3061 1.2449 68.1112 1.72756 66.4364 1.7955 8.20337 0.0758771 8.25169 0.104679 8.14948 0.11016 o
10 6 12 31.7277 0.748815 30.1666 1.00412 33.6837 1.12396 5.6324 0.066474 5.49179 0.0914197 5.80303 0.0968425 o
10 6 13 95.2626 1.50686 94.7528 2.12089 95.7823 2.14129 9.75952 0.0771994 9.73263 0.108958 9.78535 0.109413 o
10 6 14 268.875 3.99915 269.418 5.59934 268.31 5.7137 16.3945 0.121966 16.4082 0.170627 16.3741 0.174474 f
10 6 15 65.4379 1.19426 64.0547 1.74918 66.6456 1.63453 8.08889 0.0738213 8.00236 0.109291 8.16277 0.100121 o
10 6 16 165.308 2.65713 164.583 4.0125 165.875 3.54608 12.856 0.103342 12.8262 0.156418 12.8771 0.137689 o
10 6 17 78.7806 1.34171 79.0904 1.93258 78.4923 1.86421 8.87547 0.0755855 8.89249 0.108663 8.85885 0.105217 o
10 6 18 744.914 10.1018 746.451 14.4707 743.454 14.1084 27.2862 0.185108 27.3067 0.264966 27.2525 0.258845 o
10 6 19 80.3526 1.40978 80.2061 2.01325 80.4936 1.97475 8.96354 0.0786394 8.9549 0.112411 8.97097 0.110063 o
10 6 20 105.455 1.75336 107.041 2.48401 103.881 2.47526 10.2685 0.0853761 10.3447 0.120063 10.1908 0.121446 o
10 6 21 18.609 0.843561 18.6198 1.19337 18.5982 1.19258 4.31338 0.0977842 4.3142 0.138307 4.31169 0.138296 o
10 6 22 74.8426 1.74109 74.7026 2.46494 74.982 2.45963 8.65016 0.100639 8.64105 0.14263 8.65721 0.142056 o
10 6 23 212.201 3.50601 224.277 5.05766 201.03 4.86448 14.5643 0.120363 14.9701 0.168925 14.1729 0.171612 o
10 6 24 8.56089 1.19566 9.62548 1.75408 7.63691 1.63413 2.92397 0.204459 3.09856 0.283047 2.75966 0.296075 o
10 6 25 5.17017 1.01458 5.7415 1.45453 4.62879 1.4159 2.2714 0.223337 2.3914 0.304118 2.14646 0.329823 o
10 6 26 22.4336 1.2282 22.7982 1.7172 22.0518 1.75736 4.73428 0.129713 4.77064 0.179976 4.69156 0.18729 o
10 6 27 143.041 2.48803 143.799 3.54431 142.304 3.49345 11.9557 0.104052 11.9829 0.147891 11.9206 0.14653 o
10 6 28 12.3661 1.0241 12.0547 1.46885 12.6608 1.42858 3.51334 0.145744 3.46526 0.211939 3.552 0.201095 o
10 6 29 72.6223 1.61714 72.5161 2.29098 72.7277 2.283 8.51763 0.0949288 8.50712 0.134651 8.51961 0.133985 o
10 6 30 14.109 1.01214 14.5221 1.46403 13.7308 1.40081 3.75151 0.134897 3.80112 0.192579 3.69641 0.189483 o
10 6 31 11.1885 0.967243 12.0294 1.3971 10.4146 1.34044 3.33917 0.144833 3.45664 0.202089 3.21558 0.208428 o
10 6 32 -0.751887 0.886355 0.944841 1.30065 -2.22307 1.21112 0.631753 0.293073 1.11381 0.422938 0.613434 0.299519 o
10 6 33 0.243394 0.881563 0.442692 1.26907 0.0575437 1.22551 0.817124 0.33587 0.992772 0.40467 0.904357 0.385228 o
10 6 34 0.894528 0.975467 0.637982 1.38751 1.14525 1.37167 1.01425 0.36984 1.0617 0.426866 1.16733 0.436522 o
10 6 35 2.78065 0.989212 3.48061 1.47211 2.20437 1.33573 1.61406 0.317756 1.77846 0.420062 1.42744 0.431469 o
10 6 36 -0.00536797 1.03641 -0.423856 1.47132 0.40679 1.46015 0.815711 0.351065 0.900164 0.401314 1.02901 0.428437 o
10 6 37 1.57248 0.993889 1.39451 1.41372 1.74639 1.39757 1.20886 0.373568 1.21209 0.444915 1.29489 0.445501 o
10 6 38 -1.13903 1.04191 -1.59061 1.52142 -0.740187 1.4298 0.639031 0.302916 0.769033 0.36525 0.831913 0.380399 o
10 6 39 6.54455 1.08244 6.81222 1.54176 6.28436 1.52006 2.52112 0.214674 2.53515 0.304077 2.43102 0.312639 o
10 6 40 2.14305 1.03337 2.60953 1.49532 1.7166 1.42971 1.37021 0.368866 1.48196 0.458263 1.25602 0.44875 o
10 6 41 2.77325 1.02655 2.6355 1.47623 2.90224 1.42846 1.5636 0.337849 1.47185 0.455368 1.54751 0.440393 o
10 6 42 1.64143 1.02911 2.20535 1.47952 1.11288 1.43237 1.17734 0.382447 1.32467 0.458122 1.07981 0.433893 o
10 6 43 1.57913 0.982989 2.38219 1.40613 0.811568 1.37471 1.14152 0.37378 1.34358 0.447048 0.99276 0.414678 o
10 6 44 1.1325 1.15031 0.245646 1.59161 2.10232 1.66441 0.992482 0.392326 0.906449 0.410174 1.20744 0.473568 o
10 6 45 -1.88796 1.04546 -2.34483 1.46769 -1.41738 1.48956 0.526631 0.261339 0.62091 0.308333 0.690019 0.336055 o
10 6 46 -2.30733 1.36254 -3.4127 1.93731 -1.22536 1.91671 0.58003 0.289272 0.649583 0.3272 0.758933 0.372041 o
10 6 47 -0.87497 1.48766 -1.76682 2.06627 0.084883 2.14359 0.658707 0.324463 0.687858 0.344999 0.78671 0.387498 o
10 7 0 228.076 4.50356 228.076 4.50356 228.076 4.50356 15.0982 0.149175 15.1002 0.105457 ? ? o
10 7 1 858.487 12.1478 866.971 17.3455 850.319 17.0184 29.2867 0.207395 29.4171 0.29482 29.1337 0.292074 o
10 7 2 430.662 6.11345 431.873 8.67071 429.465 8.62095 20.7476 0.147329 20.7718 0.208714 20.7138 0.208096 o
10 7 3 680.651 9.63988 681.449 13.65 679.857 13.6158 26.0796 0.184817 26.0849 0.261645 26.0544 0.261295 o
10 7 4 579.07 7.84888 578.107 11.0826 580.039 11.1175 24.0567 0.163133 24.0294 0.230605 24.0695 0.230946 o
10 7 5 305.979 4.1325 306.946 5.92325 305.062 5.76832 17.4894 0.118143 17.514 0.1691 17.4605 0.165182 o
10 7 6 291.923 3.99795 292.582 5.79397 291.324 5.52363 17.083 0.117016 17.0991 0.169423 17.0628 0.161861 o
10 7 7 393.36 5.25088 393.408 7.42319 393.311 7.42853 19.829 0.132404 19.8259 0.18721 19.8234 0.187367 o
10 7 8 71.8557 1.17109 71.5767 1.67446 72.1228 1.63847 8.47626 0.0690808 8.45924 0.0989725 8.4915 0.0964773 o
10 7 9 167.521 2.43202 166.156 3.4539 168.863 3.42506 12.9415 0.0939621 12.8871 0.134006 12.9917 0.131817 o
10 7 10 109.994 1.92315 110.135 2.64414 109.837 2.80222 10.4866 0.0916953 10.4922 0.126005 10.4778 0.133722 o
10 7 11 559.985 9.15257 563.48 12.6246 556.113 13.2882 23.6516 0.193487 23.7142 0.266183 23.5558 0.282058 o
10 7 12 229.043 3.3682 226.78 4.60739 231.642 4.93632 15.1317 0.111296 15.0545 0.153024 15.2144 0.162225 o
10 7 13 188.065 2.78279 190.701 3.93619 185.432 3.93474 13.7119 0.101473 13.8059 0.142554 13.6137 0.144514 o
10 7 14 189.435 2.85148 190.494 4.05315 188.398 4.01235 13.7618 0.103601 13.7984 0.146871 13.7223 0.146198 o
10 7 15 52.5853 0.99141 52.2908 1.40153 52.8803 1.4026 7.25122 0.0683616 7.23053 0.0969179 7.27118 0.0964492 o
10 7 16 2.27573 0.543146 2.26038 0.782038 2.29004 0.754928 1.50814 0.180071 1.4787 0.274715 1.51248 0.249566 o
10 7 17 98.9013 1.62363 97.1651 2.34688 100.495 2.24859 9.94443 0.0816352 9.85619 0.119056 10.0238 0.112163 o
10 7 18 113.125 1.80746 111.118 2.57953 115.061 2.53336 10.6355 0.0849732 10.5401 0.122368 10.7255 0.1181 o
10 7 19 460.52 6.34582 458.574 9.04059 462.41 8.90954 21.456 0.14788 21.4066 0.211163 21.4963 0.207235 o
10 7 20 103.077 1.71389 99.977 2.36695 106.494 2.48497 10.152 0.0844115 9.9975 0.118377 10.3181 0.120417 o
10 7 21 100.593 1.73174 100.735 2.4441 100.45 2.45403 10.0288 0.0863382 10.0351 0.121778 10.0209 0.122446 o
10 7 22 36.2264 1.24055 35.8115 1.72403 36.672 1.78644 6.0181 0.103068 5.98281 0.144082 6.05419 0.147537 o
10 7 23 247.625 3.6895 250.76 5.22203 244.501 5.21346 15.7331 0.117252 15.8295 0.164946 15.6305 0.166772 o
10 7 24 45.4494 1.64861 44.5001 2.38901 46.3126 2.27791 6.73997 0.122301 6.66733 0.179158 6.80221 0.167439 o
10 7 25 79.9294 1.76191 82.5337 2.54164 77.5201 2.44462 8.9384 0.0985583 9.08082 0.139945 8.80075 0.138887 o
10 7 26 27.0425 1.27598 25.854 1.76083 28.3567 1.8516 5.19809 0.122736 5.08051 0.173293 5.32069 0.174 o
10 7 27 56.0961 1.45567 57.5096 2.06395 54.697 2.05334 7.48733 0.0972086 7.57868 0.136168 7.39084 0.138911 o
10 7 28 8.90829 0.975665 10.0808 1.38335 7.74778 1.37628 2.9811 0.163642 3.16824 0.218314 2.77583 0.247904 o
10 7 29 45.5915 1.30076 45.782 1.86265 45.4101 1.8173 6.74862 0.0963725 6.75901 0.13779 6.73179 0.134979 f
10 7 30 49.1235 1.33832 49.6946 1.91689 48.5804 1.86934 7.00435 0.0955347 7.0403 0.136137 6.96117 0.134269 o
10 7 31 4.70563 0.901864 4.85917 1.29276 4.56006 1.25878 2.16131 0.208638 2.18816 0.295399 2.11958 0.29694 o
10 7 32 -0.0471966 0.883102 -0.616092 1.25539 0.51007 1.2425 0.754003 0.324276 0.808223 0.36508 1.00151 0.403414 o
10 7 33 7.45845 0.954392 7.46475 1.37086 7.45252 1.32952 2.72091 0.175381 2.7113 0.252806 2.71029 0.245272 o
10 7 34 6.73014 0.986506 8.3867 1.41918 5.18131 1.37226 2.58038 0.191156 2.87037 0.247213 2.24571 0.30553 o
10 7 35 2.04912 0.992401 0.63569 1.43846 3.33292 1.37091 1.3751 0.357561 1.06774 0.43242 1.74438 0.401087 o
10 7 36 4.24591 1.05217 5.47736 1.50963 3.08263 1.46726 2.03426 0.258612 2.29247 0.329258 1.66452 0.435679 f
10 7 37 13.2508 1.06267 12.2029 1.50463 14.2936 1.50105 3.62087 0.146742 3.45319 0.21786 3.74387 0.200468 o
10 7 38 11.0567 1.17635 11.0554 1.79363 11.0576 1.55831 3.29519 0.178495 3.25461 0.275552 3.27234 0.238104 f
10 7 39 5.94537 1.08368 6.7153 1.52065 5.15086 1.54473 2.39861 0.225897 2.517 0.302076 2.18144 0.354062 o
10 7 40 0.898297 1.06606 3.72827 1.53447 -1.74205 1.48217 1.00242 0.38224 1.77578 0.43492 0.732561 0.351496 o
10 7 41 7.24879 1.09785 7.99339 1.56494 6.52722 1.54054 2.64252 0.207729 2.72985 0.286635 2.45003 0.314392 o
10 7 42 1.46748 1.02831 2.48414 1.46267 0.473893 1.44599 1.12323 0.3823 1.39271 0.455947 0.965316 0.415043 o
10 7 43 -1.39628 0.982092 -1.38129 1.41972 -1.41004 1.35998 0.564818 0.27449 0.714918 0.343268 0.694217 0.333969 o
10 7 44 -0.031135 1.10181 -0.395919 1.5512 0.340304 1.56528 0.760211 0.34278 0.822502 0.383923 0.912822 0.410242 o
10 7 45 0.53915 1.07355 3.22183 1.55623 -1.89658 1.48288 0.823427 0.355874 1.38856 0.470304 0.65154 0.320899 o
10 7 46 -0.0354642 1.34509 -0.183522 1.87008 0.123238 1.93614 0.759847 0.35568 0.82342 0.395027 0.855273 0.408284 o
10 7 47 -1.0512 1.45867 2.20454 2.21955 -3.52641 1.93529 0.643811 0.317074 0.934294 0.44252 0.60357 0.30709 o
10 8 0 873.636 16.3606 873.636 16.3606 873.636 16.3606 29.5412 0.276966 29.5492 0.195772 ? ? o
10 8 1 239.25 3.38185 237.903 4.81897 240.557 4.74715 15.4657 0.109334 15.42 0.156258 15.5059 0.153076 o
10 8 2 403.45 5.80313 403.48 8.11283 403.419 8.30426 20.0815 0.14449 20.0777 0.202036 20.0757 0.206823 o
10 8 3 228.904 3.32334 228.061 4.62823 229.801 4.77503 15.1275 0.109844 15.0977 0.153276 15.1549 0.157541 o
10 8 4 263.306 3.73494 260.3 5.2907 266.292 5.27334 16.2242 0.115104 16.1288 0.164014 16.3135 0.161625 f
10 8 5 68.4678 1.00723 69.5088 1.48113 67.5722 1.37379 8.27416 0.0608658 8.33641 0.0888351 8.21955 0.0835684 o
10 8 6 169.529 2.30737 171.785 3.30273 167.379 3.2249 13.0191 0.0886149 13.1041 0.126019 12.935 0.124658 o
10 8 7 100.532 1.44789 102.42 2.07691 98.7477 2.01954 10.0259 0.072207 10.1189 0.102625 9.93589 0.101628 o
10 8 8 75.2743 1.23325 74.0597 1.71824 76.5649 1.77112 8.67551 0.0710765 8.60468 0.0998433 8.74897 0.101219 o
10 8 9 151.057 2.23689 151.222 3.16513 150.893 3.16175 12.2892 0.0910105 12.2945 0.128721 12.2811 0.128724 o
10 8 10 196.319 3.15316 194.463 4.36194 198.35 4.56338 14.009 0.112541 13.9403 0.15645 14.0786 0.162068 o
10 8 11 179.313 2.75918 176.449 3.70457 182.881 4.13494 13.3888 0.10304 13.2798 0.139481 13.519 0.152931 o
10 8 12 29.0911 0.671612 30.1883 0.953519 28.011 0.94613 5.39335 0.062263 5.49384 0.0867807 5.29199 0.0893927 o
10 8 13 267.678 3.87021 268.601 5.55307 266.806 5.39689 16.358 0.118297 16.3832 0.169474 16.3287 0.165258 o
10 8 14 14.6407 0.59122 13.9034 0.805332 15.5026 0.870715 3.82605 0.0772624 3.72822 0.108005 3.93677 0.110588 o
10 8 15 190.869 2.75288 193.571 3.93884 188.288 3.84904 13.8142 0.0996396 13.9102 0.141581 13.7192 0.14028 o
10 8 16 120.596 1.93099 120.46 2.75894 120.727 2.70357 10.981 0.0879245 10.974 0.125703 10.9862 0.123044 o
10 8 17 62.3546 1.37063 63.0324 2.12285 61.8701 1.79488 7.89606 0.0867918 7.93823 0.133711 7.86499 0.114106 o
10 8 18 153.077 2.52618 148.86 3.54471 157.429 3.60107 12.3715 0.102097 12.1989 0.145288 12.5451 0.143525 o
10 8 19 591.057 8.16799 588.995 11.77 592.973 11.3443 24.306 0.168024 24.2573 0.242608 24.34 0.233038 o
10 8 20 89.9164 1.57161 89.3305 2.22646 90.4983 2.21873 9.48178 0.082875 9.45017 0.1178 9.51177 0.116631 o
10 8 21 27.3904 0.932586 25.8468 1.30395 29.0067 1.33433 5.23313 0.089104 5.08307 0.128264 5.38489 0.123895 o
10 8 22 350.13 5.74947 349.988 8.01751 350.28 8.2494 18.7065 0.153676 18.6976 0.214399 18.7048 0.220516 o
10 8 23 255.055 3.78078 255.734 5.30479 254.354 5.38988 15.9673 0.118391 15.9855 0.165926 15.942 0.169046 o
10 8 24 58.8516 1.75565 61.0651 2.52467 56.7789 2.44307 7.66976 0.114453 7.81092 0.161611 7.53178 0.162184 o
10 8 25 116.719 2.16153 117.383 3.09466 116.088 3.02043 10.8012 0.10006 10.8292 0.142884 10.7695 0.14023 o
10 8 26 14.592 1.14068 15.1006 1.57001 14.0234 1.66008 3.81754 0.1494 3.88147 0.202244 3.73958 0.221961 o
10 8 27 13.7047 1.04658 12.7955 1.46112 14.6626 1.4998 3.69939 0.141453 3.57178 0.204538 3.82396 0.196106 o
10 8 28 21.505 1.08326 21.8957 1.52452 21.1066 1.53951 4.63437 0.116872 4.67345 0.163104 4.58813 0.167771 o
10 8 29 9.487 0.977434 8.66548 1.38154 10.3103 1.38306 3.07564 0.158899 2.93434 0.235409 3.20236 0.215944 o
10 8 30 3.58125 0.908594 2.99412 1.28241 4.17304 1.2875 1.88463 0.241054 1.67975 0.389059 2.02822 0.317396 o
10 8 31 2.34407 0.870367 3.04997 1.23335 1.64378 1.22844 1.49336 0.301971 1.69368 0.374107 1.28141 0.417848 o
10 8 32 22.3006 1.06503 23.6195 1.51854 21.0237 1.49411 4.71616 0.112913 4.84784 0.156621 4.57269 0.163373 o
10 8 33 2.57809 0.930335 1.848 1.32927 3.2791 1.30252 1.56169 0.30885 1.34133 0.434569 1.747 0.383243 o
10 8 34 3.42104 0.942018 3.3373 1.30185 3.51308 1.3648 1.83151 0.25717 1.7573 0.381128 1.80147 0.389823 o
10 8 35 4.36601 1.04791 4.96364 1.4503 3.71318 1.5158 2.06562 0.253654 2.18465 0.331931 1.8355 0.421552 o
10 8 36 -0.858135 1.00162 -1.01667 1.3784 -0.680775 1.45796 0.662732 0.30902 0.790906 0.366356 0.860111 0.390545 o
10 8 37 -0.0414609 0.951659 0.833004 1.33162 -0.95433 1.36055 0.770823 0.334126 1.06798 0.422131 0.786371 0.364148 o
10 8 38 4.35664 1.16476 5.42157 1.69274 3.39904 1.60518 2.03968 0.285524 2.20288 0.398863 1.71029 0.459418 o
10 8 39 -0.324855 1.01844 -1.0407 1.42821 0.415725 1.45267 0.738667 0.331473 0.789493 0.368467 1.00181 0.422749 o
10 8 40 1.28967 1.05144 0.656543 1.48481 1.92649 1.48912 1.10519 0.385816 1.04293 0.432997 1.30914 0.458945 o
10 8 41 3.8768 1.05796 4.30922 1.50429 3.45358 1.48821 1.90473 0.277721 1.91373 0.405411 1.68871 0.437282 o
10 8 42 -0.572899 1.02624 -0.122314 1.48299 -0.986958 1.42161 0.683662 0.316462 0.884169 0.398229 0.764059 0.359213 o
10 8 43 2.80847 1.02008 3.09299 1.44473 2.52562 1.4405 1.52916 0.34216 1.51852 0.446415 1.36882 0.452479 o
10 8 44 0.764923 1.09598 0.459943 1.54549 1.07345 1.55444 0.902591 0.3732 0.924582 0.411777 1.01725 0.433605 o
10 8 45 0.38086 1.07364 -0.636496 1.55005 1.31905 1.48852 0.791777 0.34894 0.762449 0.364292 0.996658 0.424553 o
10 8 46 1.88692 1.44615 1.95998 2.00471 1.80766 2.08818 1.04187 0.42954 1.02586 0.462476 1.00812 0.460447 o
10 8 47 0.201106 1.38997 0.647101 2.03511 -0.188852 1.90297 0.73877 0.350043 0.821844 0.398069 0.75896 0.37169 o
10 9 0 160.713 3.06023 160.713 3.06023 160.713 3.06023 12.6745 0.120749 12.6759 0.0853643 ? ? o
10 9 1 180.722 2.54087 180.251 3.58443 181.197 3.60231 13.4419 0.0945129 13.4231 0.133518 13.4582 0.133833 o
10 9 2 66.1903 1.03085 65.784 1.45119 66.6041 1.46459 8.13537 0.0633561 8.10999 0.0894694 8.16038 0.0897376 o
10 9 3 1085.06 15.7308 1087.43 22.2943 1082.71 22.1994 32.9186 0.238935 32.9322 0.338488 32.8609 0.337778 f
10 9 4 26.5365 0.521863 26.9779 0.72499 26.0619 0.751791 5.15121 0.0506545 5.19372 0.0697949 5.10476 0.0736363 o
10 9 5 876.164 11.5964 870.493 16.3008 881.973 16.5005 29.5863 0.195975 29.4767 0.276503 29.6701 0.278066 o
10 9 6 239.852 3.23054 242.03 4.60964 237.75 4.52877 15.4851 0.104311 15.553 0.148191 15.415 0.146895 o
10 9 7 80.7532 1.32562 82.7668 1.93964 78.9884 1.81589 8.98566 0.0737631 9.0963 0.106617 8.88635 0.102173 o
10 9 8 32.635 0.609981 31.9472 0.839829 33.4028 0.887425 5.71249 0.0533902 5.65178 0.0742978 5.77907 0.0767792 o
10 9 9 262.153 3.98054 261.585 5.76906 262.669 5.4993 16.1878 0.122949 16.1666 0.178425 16.2007 0.169724 o
10 9 10 172.387 2.7919 171.227 3.87148 173.644 4.02997 13.1276 0.106337 13.0814 0.147976 13.1731 0.152962 o
10 9 11 59.9865 1.0634 59.6409 1.45743 60.3799 1.55505 7.7446 0.068654 7.72182 0.0943707 7.76939 0.100075 o
10 9 12 18.6275 0.549551 17.8938 0.763247 19.4173 0.79191 4.31573 0.0636683 4.22966 0.0902255 4.40605 0.0898663 o
10 9 13 46.6364 0.89551 46.2427 1.26004 47.0381 1.27294 6.82873 0.0655693 6.79949 0.0926573 6.85771 0.092811 f
10 9 14 116.995 1.81711 115.066 2.479 119.234 2.67132 10.8155 0.0840045 10.7252 0.115569 10.9175 0.122341 o
10 9 15 81.0278 1.41351 81.5281 1.94133 80.4633 2.06215 9.00103 0.0785194 9.02832 0.107513 8.96903 0.114959 o
10 9 16 9.2915 0.605066 8.84123 0.836254 9.78622 0.876552 3.04797 0.0992574 2.97296 0.140643 3.12781 0.140122 o
10 9 17 642.233 8.9076 639.413 12.6908 644.971 12.5058 25.3365 0.175785 25.2746 0.251057 25.3847 0.246325 o
10 9 18 113.622 1.8015 112.762 2.56614 114.459 2.52966 10.6588 0.0845076 10.6177 0.120842 10.6974 0.118237 o
10 9 19 117.131 1.87268 115.766 2.60319 118.596 2.696 10.822 0.0865217 10.7581 0.120987 10.8887 0.123798 o
10 9 20 59.3892 1.21325 59.3106 1.71918 59.4673 1.71243 7.70596 0.0787217 7.70036 0.11163 7.71053 0.111045 o
10 9 21 44.1758 1.124 43.6907 1.59922 44.6494 1.5801 6.64597 0.0845621 6.60884 0.120991 6.68101 0.118253 o
10 9 22 242.316 3.98607 239.345 5.56299 245.451 5.71437 15.5634 0.12806 15.4645 0.179863 15.6604 0.182447 o
10 9 23 120.481 2.15413 119.773 2.99182 121.244 3.10409 10.9749 0.0981394 10.9411 0.136724 11.0079 0.140994 o
10 9 24 2.77676 1.07762 4.79253 1.5215 0.747765 1.52648 1.63235 0.341163 2.18441 0.348264 1.14811 0.452545 o
10 9 25 0.344234 0.953204 0.967933 1.37373 -0.234896 1.32373 0.877681 0.353423 1.15311 0.435594 0.902355 0.392645 o
10 9 26 45.5528 1.4089 46.8325 2.00747 44.3105 1.97784 6.74713 0.104407 6.83912 0.146763 6.65231 0.148658 o
10 9 27 8.42496 1.01784 7.96556 1.44199 8.88113 1.43691 2.89932 0.175531 2.81553 0.256079 2.97373 0.241601 o
10 9 28 6.09802 0.951524 7.49507 1.35004 4.71896 1.34132 2.46486 0.193018 2.7295 0.247305 2.16209 0.310191 f
10 9 29 5.93716 0.953918 5.57872 1.34685 6.29795 1.35125 2.43108 0.196193 2.35045 0.286508 2.4987 0.270391 o
10 9 30 1.70411 0.87652 2.07232 1.23014 1.32437 1.24925 1.27237 0.338455 1.40817 0.411278 1.20073 0.420414 o
10 9 31 5.84738 0.881925 5.97602 1.25459 5.72172 1.24 2.41095 0.1829 2.43011 0.258135 2.37756 0.260771 o
10 9 32 24.5309 1.07868 23.9833 1.51974 25.0868 1.53129 4.94672 0.10903 4.88501 0.155552 4.99651 0.153236 o
10 9 33 0.507022 0.927785 0.825384 1.31722 0.193574 1.30701 0.897592 0.353123 1.08529 0.422182 0.955266 0.401949 o
10 9 34 4.00106 0.918506 5.03979 1.31129 3.00048 1.28698 1.98407 0.23147 2.21543 0.295944 1.6618 0.392925 o
10 9 35 2.54565 1.0139 2.21708 1.41368 2.89369 1.45495 1.53578 0.339168 1.43255 0.446103 1.61729 0.438726 o
10 9 36 0.663527 1.01036 0.520121 1.40868 0.815456 1.44995 0.953978 0.370028 1.03414 0.424737 1.10209 0.438946 o
10 9 37 -0.266503 0.970571 0.0653647 1.36812 -0.602744 1.37711 0.73654 0.327249 0.932843 0.402434 0.836099 0.379621 o
10 9 38 -0.12129 1.11079 1.25175 1.60747 -1.3761 1.5367 0.811646 0.356374 1.19916 0.466401 0.794027 0.373351 o
10 9 39 -0.443233 0.996644 -0.544379 1.40673 -0.341295 1.41222 0.710622 0.32273 0.842082 0.382695 0.871065 0.390622 o
10 9 40 2.14336 1.0683 2.61868 1.49008 1.64064 1.53243 1.36694 0.378228 1.48297 0.457235 1.24739 0.462398 o
10 9 41 2.7611 1.03996 2.77812 1.46455 2.74379 1.47696 1.55405 0.343748 1.50491 0.451177 1.49441 0.454107 f
10 9 42 -0.28376 1.01739 -2.11307 1.43241 1.57865 1.44531 0.721972 0.327253 0.665724 0.325196 1.17165 0.445563 o
10 9 43 -0.407871 1.01288 -1.19876 1.4338 0.379987 1.43105 0.691434 0.317833 0.732364 0.350024 0.922797 0.404842 o
10 9 44 1.91123 1.09088 2.53539 1.53747 1.27844 1.54805 1.19231 0.393758 1.30212 0.465341 1.04911 0.439249 o
10 9 45 0.487531 1.11805 -0.00142764 1.5691 0.99182 1.5935 0.814674 0.357621 0.823963 0.385197 0.947676 0.420405 o
10 9 46 -0.458901 1.37633 -4.12753 1.87165 3.8607 2.03093 0.707908 0.339436 0.598071 0.303802 1.25859 0.512291 o
10 9 47 2.95595 1.41412 1.13737 2.01439 4.72306 1.98567 1.17437 0.44242 0.861788 0.412599 1.29548 0.514395 o
10 10 0 532.634 14.1668 532.634 14.1668 532.634 14.1668 23.0602 0.307294 23.0695 0.217159 ? ? o
10 10 1 1881.96 36.7261 1881.96 36.7261 1881.96 36.7261 43.3304 0.423882 43.3558 0.299522 ? ? o
10 10 2 29.137 0.813639 29.137 0.813639 29.137 0.813639 5.39611 0.0754244 5.39699 0.0533126 ? ? o
10 10 3 484.554 9.99242 484.554 9.99242 484.554 9.99242 22.0024 0.227131 22.0074 0.160549 ? ? o
10 10 4 488.79 10.0802 488.79 10.0802 488.79 10.0802 22.0981 0.228134 22.1033 0.161258 ? ? o
10 10 5 96.2101 2.27211 96.2101 2.27211 96.2101 2.27211 9.80581 0.115892 9.80724 0.0819228 ? ? o
10 10 6 156.936 3.17062 156.936 3.17062 156.936 3.17062 12.5242 0.126609 12.5258 0.0895042 ? ? o
10 10 7 277.932 5.79462 277.932 5.79462 277.932 5.79462 16.6653 0.173895 16.6683 0.122926 ? ? o
10 10 8 268.291 5.12972 268.291 5.12972 268.291 5.12972 16.3747 0.156668 16.3771 0.110753 ? ? o
10 10 9 327.688 7.39321 327.688 7.39321 327.688 7.39321 18.0935 0.204364 18.0978 0.144452 ? ? f
10 10 10 743.958 15.7465 743.958 15.7465 743.958 15.7465 27.255 0.288946 27.2653 0.204213 ? ? o
10 10 11 80.1195 1.90566 80.1195 1.90566 80.1195 1.90566 8.94838 0.106515 8.94967 0.0752943 ? ? o
10 10 12 30.6044 0.967414 30.6044 0.967414 30.6044 0.967414 5.52979 0.0875224 5.53096 0.0618571 ? ? o
10 10 13 89.0587 2.195 89.0587 2.195 89.0587 2.195 9.43418 0.116372 9.43563 0.0822609 ? ? o
10 10 14 282.112 5.71683 282.112 5.71683 282.112 5.71683 16.791 0.170274 16.7936 0.12037 ? ? o
10 10 15 326.372 6.44326 326.372 6.44326 326.372 6.44326 18.0606 0.178418 18.0632 0.126129 ? ? o
10 10 16 321.966 6.54237 321.966 6.54237 321.966 6.54237 17.9384 0.182399 17.9409 0.128943 ? ? f
10 10 17 825.88 16.7297 825.88 16.7297 825.88 16.7297 28.7247 0.291275 28.7313 0.205891 ? ? o
10 10 18 36.5082 1.38987 36.5082 1.38987 36.5082 1.38987 6.03861 0.115177 6.04041 0.0813845 ? ? o
10 10 19 10.5926 0.942734 10.5926 0.942734 10.5926 0.942734 3.24451 0.145954 3.2496 0.102802 ? ? o
10 10 20 109.406 2.55785 109.406 2.55785 109.406 2.55785 10.4568 0.122343 10.4583 0.0864842 ? ? o
10 10 21 19.7768 1.3764 19.7768 1.3764 19.7768 1.3764 4.43837 0.155489 4.44275 0.109684 ? ? o
10 10 22 151.168 3.51967 151.168 3.51967 151.168 3.51967 12.2909 0.143225 12.293 0.101243 ? ? o
10 10 23 189.019 4.75069 189.019 4.75069 189.019 4.75069 13.7421 0.172913 13.7452 0.122218 ? ? o
10 10 24 2.74619 1.4426 2.74619 1.4426 2.74619 1.4426 1.41923 0.541841 1.52916 0.386217 ? ? o
10 10 25 57.2999 2.03002 57.2999 2.03002 57.2999 2.03002 7.56443 0.134278 7.56705 0.0948818 ? ? o
10 10 26 20.9693 1.60084 20.9693 1.60084 20.9693 1.60084 4.56697 0.175855 4.57312 0.123969 ? ? o
10 10 27 2.70323 1.37446 2.70323 1.37446 2.70323 1.37446 1.41462 0.524961 1.52521 0.367789 ? ? o
10 10 28 8.10173 1.29999 8.10173 1.29999 8.10173 1.29999 2.81348 0.23479 2.83034 0.16364 ? ? o
10 10 29 8.18307 1.35643 8.18307 1.35643 8.18307 1.35643 2.82437 0.244337 2.84296 0.170082 ? ? o
10 10 30 20.6487 1.45238 20.6487 1.45238 20.6487 1.45238 4.53122 0.160722 4.53765 0.113322 ? ? o
10 10 31 1.35021 1.21922 1.35021 1.21922 1.35021 1.21922 0.948522 0.49575 0.960998 0.427112 ? ? o
10 10 32 6.12446 1.2968 6.12446 1.2968 6.12446 1.2968 2.41951 0.276174 2.44842 0.189885 ? ? o
10 10 33 -0.632849 1.33876 -0.632849 1.33876 -0.632849 1.33876 0.573436 0.392009 0.458301 0.318175 ? ? o
10 10 34 7.42586 1.30504 7.42586 1.30504 7.42586 1.30504 2.67877 0.248506 2.70253 0.172336 ? ? o
10 10 35 9.96182 1.54204 9.96182 1.54204 9.96182 1.54204 3.10905 0.251792 3.13308 0.175267 ? ? o
10 10 36 -0.983991 1.35384 -0.983991 1.35384 -0.983991 1.35384 0.535935 0.372783 0.420361 0.297866 ? ? o
10 10 37 0.512267 1.3423 0.512267 1.3423 0.512267 1.3423 0.739522 0.460806 0.664356 0.400779 ? ? o
10 10 38 2.02785 1.58787 2.02785 1.58787 2.02785 1.58787 1.11755 0.570054 1.17367 0.484577 ? ? o
10 10 39 0.151909 1.45303 0.151909 1.45303 0.151909 1.45303 0.691783 0.450107 0.59703 0.384807 ? ? o
10 10 40 0.812083 1.50885 0.812083 1.50885 0.812083 1.50885 0.811151 0.496868 0.752708 0.438035 ? ? o
10 10 41 -0.380892 1.47082 -0.380892 1.47082 -0.380892 1.47082 0.614931 0.417044 0.509204 0.34731 ? ? o
10 10 42 1.44465 1.41995 1.44465 1.41995 1.44465 1.41995 0.91594 0.515884 0.934189 0.457462 ? ? f
10 10 43 1.66239 1.44002 1.66239 1.44002 1.66239 1.44002 0.952376 0.526281 1.00039 0.463557 ? ? o
10 10 44 1.97633 1.55737 1.97633 1.55737 1.97633 1.55737 0.997304 0.548859 1.08033 0.482721 ? ? o
10 10 45 0.836941 1.66066 0.836941 1.66066 0.836941 1.66066 0.736879 0.48015 0.70094 0.433873 ? ? o
10 10 46 -0.186551 2.02211 -0.186551 2.02211 -0.186551 2.02211 0.628222 0.442092 0.558348 0.387924 ? ? f
10 10 47 1.72354 1.99655 1.72354 1.99655 1.72354 1.99655 0.780679 0.515618 0.819201 0.491505 ? ? o
11 0 0 33.6918 0.971431 33.6918 0.971431 33.6918 0.971431 5.80247 0.0837476 5.80347 0.0591945 ? ? o
11 0 1 455.414 8.70405 455.414 8.70405 455.414 8.70405 21.3336 0.20404 21.337 0.144241 ? ? o
11 0 2 417.721 7.99701 417.721 7.99701 417.721 7.99701 20.4319 0.195739 20.435 0.138373 ? ? o
11 0 3 306.423 5.76469 306.423 5.76469 306.423 5.76469 17.5004 0.164734 17.5027 0.116458 ? ? o
11 0 4 161.855 3.08551 161.855 3.08551 161.855 3.08551 12.7196 0.121315 12.7209 0.0857649 ? ? o
11 0 5 580.723 11.1101 580.723 11.1101 580.723 11.1101 24.0883 0.230659 24.0932 0.16305 ? ? o
11 0 6 897.935 17.1565 897.935 17.1565 897.935 17.1565 29.9482 0.286495 29.9568 0.202503 ? ? o
11 0 7 572.163 10.7309 572.163 10.7309 572.163 10.7309 23.91 0.224446 23.9149 0.158659 ? ? f
11 0 8 759.602 14.2341 759.602 14.2341 759.602 14.2341 27.5464 0.258418 27.5536 0.182663 ? ? o
11 0 9 301.703 5.73475 301.703 5.73475 301.703 5.73475 17.3643 0.165164 17.3669 0.116759 ? ? o
11 0 10 38.2568 1.13417 38.2568 1.13417 38.2568 1.13417 6.18283 0.0917649 6.18402 0.064859 ? ? o
11 0 11 333.049 6.3417 333.049 6.3417 333.049 6.3417 18.2435 0.173843 18.2465 0.122892 ? ? o
11 0 12 59.1885 1.66246 59.1885 1.66246 59.1885 1.66246 7.69051 0.108134 7.69196 0.0764305 ? ? o
11 0 13 3.38148 0.700609 3.38148 0.700609 3.38148 0.700609 1.80609 0.199511 1.82322 0.137664 ? ? o
11 0 14 79.2871 1.90039 79.2871 1.90039 79.2871 1.90039 8.90177 0.106777 8.90305 0.0754796 ? ? o
11 0 15 209.768 4.80142 209.768 4.80142 209.768 4.80142 14.4782 0.165865 14.4808 0.117246 ? ? o
11 0 16 381.942 7.66536 381.942 7.66536 381.942 7.66536 19.5366 0.196225 19.5399 0.138712 ? ? o
11 0 17 234.255 4.74501 234.255 4.74501 234.255 4.74501 15.3015 0.155086 15.3035 0.109636 ? ? o
11 0 18 10.7057 0.893289 10.7057 0.893289 10.7057 0.893289 3.26308 0.137432 3.26755 0.0968477 ? ? o
11 0 19 480.799 9.24133 480.799 9.24133 480.799 9.24133 21.9205 0.210836 21.9237 0.149046 ? ? o
11 0 20 3.82254 0.974444 3.82254 0.974444 3.82254 0.974444 1.89809 0.273194 1.92945 0.182297 ? ? o
11 0 21 8.11084 1.0784 8.11084 1.0784 8.11084 1.0784 2.8279 0.192727 2.8381 0.135038 ? ? o
11 0 22 71.1357 2.10629 71.1357 2.10629 71.1357 2.10629 8.43071 0.12498 8.43245 0.0883338 ? ? o
11 0 23 125.634 3.39194 125.634 3.39194 125.634 3.39194 11.204 0.151434 11.2063 0.107036 ? ? o
11 0 24 155.872 3.98674 155.872 3.98674 155.872 3.98674 12.4795 0.159791 12.4822 0.112944 ? ? o
11 0 25 3.033 1.6021 3.033 1.6021 3.033 1.6021 1.48965 0.571567 1.60518 0.408787 ? ? o
11 0 26 27.7512 1.69735 27.7512 1.69735 27.7512 1.69735 5.25885 0.161727 5.26341 0.114136 ? ? o
11 0 27 46.5124 2.06724 46.5124 2.06724 46.5124 2.06724 6.81257 0.151893 6.81629 0.107285 ? ? o
11 0 28 104.903 2.94678 104.903 2.94678 104.903 2.94678 10.2352 0.144018 10.2387 0.101778 ? ? o
11 0 29 27.6439 1.62621 27.6439 1.62621 27.6439 1.62621 5.24759 0.155256 5.25269 0.109566 ? ? o
11 0 30 3.51958 1.34642 3.51958 1.34642 3.51958 1.34642 1.71397 0.455675 1.80859 0.284202 ? ? o
11 0 31 57.1572 2.06506 57.1572 2.06506 57.1572 2.06506 7.55118 0.136839 7.55568 0.0966663 ? ? o
11 0 32 60.017 2.13733 60.017 2.13733 60.017 2.13733 7.73643 0.138234 7.74175 0.0976435 ? ? o
11 0 33 10.4112 1.38862 10.4112 1.38862 10.4112 1.38862 3.19597 0.219626 3.21157 0.153671 ? ? f
11 0 34 -1.87686 1.39101 -1.87686 1.39101 -1.87686 1.39101 0.472048 0.339828 0.357105 0.261157 ? ? o
11 0 35 4.69462 1.43108 4.69462 1.43108 4.69462 1.43108 2.04415 0.392315 2.11484 0.246883 ? ? o
11 0 36 10.3551 1.57521 10.3551 1.57521 10.3551 1.57521 3.17097 0.252043 3.19484 0.17553 ? ? o
11 0 37 34.0513 2.32088 34.0513 2.32088 34.0513 2.32088 5.8011 0.200582 5.81816 0.141222 ? ? o
11 0 38 1.88746 1.41631 1.88746 1.41631 1.88746 1.41631 1.08945 0.541694 1.1487 0.454606 ? ? o
11 0 39 4.5324 1.52406 4.5324 1.52406 4.5324 1.52406 1.9494 0.449747 2.05504 0.272942 ? ? o
11 0 40 0.26877 1.45619 0.26877 1.45619 0.26877 1.45619 0.70867 0.457231 0.619713 0.393281 ? ? o
11 0 41 -1.77885 1.44438 -1.77885 1.44438 -1.77885 1.44438 0.482343 0.347022 0.370392 0.269835 ? ? o
11 0 42 -0.263253 1.44716 -0.263253 1.44716 -0.263253 1.44716 0.620308 0.418276 0.518812 0.350419 ? ? o
11 0 43 0.0270744 1.40691 0.0270744 1.40691 0.0270744 1.40691 0.642528 0.427423 0.552757 0.364662 ? ? o
11 0 44 1.74859 1.52756 1.74859 1.52756 1.74859 1.52756 0.958835 0.537059 1.01002 0.476811 ? ? o
11 0 45 -0.305327 1.61032 -0.305327 1.61032 -0.305327 1.61032 0.612097 0.421606 0.521285 0.357747 ? ? o
11 0 46 5.68927 1.82438 5.68927 1.82438 5.68927 1.82438 1.93706 0.544589 2.19876 0.311158 ? ? o
11 0 47 0.294064 3.03081 0.294064 3.03081 0.294064 3.03081 0.701449 0.504208 0.656846 0.460177 ? ? o
11 0 48 2.75932 3.16713 2.75932 3.16713 2.75932 3.16713 0.753706 0.535786 0.810651 0.539262 ? ? o
11 1 0 7.08423 0.281105 7.08423 0.281105 7.08423 0.281105 2.66001 0.0528863 2.66082 0.0373682 ? ? o
11 1 1 220.551 2.97379 220.765 4.16552 220.329 4.24681 14.8496 0.10013 14.8555 0.140201 14.8407 0.14308 o
11 1 2 825.694 10.9024 824.546 15.4039 826.846 15.4327 28.7254 0.189769 28.6955 0.268403 28.7355 0.26853 o
11 1 3 229.922 3.13626 230.43 4.35197 229.374 4.52369 15.1616 0.103427 15.1769 0.143375 15.1418 0.149377 o
11 1 4 342.506 4.65422 344.674 6.47947 340.195 6.68969 18.504 0.125762 18.5597 0.174558 18.4382 0.181408 o
11 1 5 197.009 2.67674 195.786 3.8038 198.21 3.76743 14.0347 0.0953617 13.9896 0.135951 14.076 0.133824 o
11 1 6 800.509 10.5862 798.833 14.9385 802.201 15.004 28.2825 0.187152 28.2418 0.264476 28.3012 0.265078 o
11 1 7 16.6232 0.368327 16.4568 0.522273 16.7878 0.519523 4.07706 0.0451706 4.0565 0.0643748 4.09711 0.0634012 o
11 1 8 245.641 3.38097 247.694 4.81901 243.651 4.74469 15.6708 0.107875 15.7338 0.153142 15.605 0.152025 o
11 1 9 406.825 5.43383 408.665 7.71786 405.016 7.65177 20.1653 0.134732 20.2062 0.190977 20.1159 0.190192 o
11 1 10 17.3964 0.518491 17.3648 0.732808 17.428 0.733708 4.17069 0.062159 4.16669 0.0879364 4.17427 0.0878847 o
11 1 11 178.411 2.46596 178.086 3.48088 178.739 3.49396 13.3555 0.0923199 13.3418 0.13045 13.3663 0.130701 o
11 1 12 121.725 2.14529 121.426 3.02991 122.025 3.03791 11.0314 0.0972354 11.0164 0.137517 11.0436 0.137542 o
11 1 13 504.083 7.592 509.258 10.8404 499.103 10.6359 22.4433 0.169138 22.5493 0.240372 22.3237 0.23822 o
11 1 14 6.99892 0.477586 6.77272 0.660191 7.24726 0.69173 2.64528 0.0902714 2.60192 0.126866 2.69151 0.128502 o
11 1 15 506.161 7.45377 507.773 10.8467 504.72 10.2602 22.4908 0.165708 22.5182 0.240843 22.4519 0.228492 o
11 1 16 25.885 0.722522 25.7769 1.03573 25.9874 1.00842 5.08747 0.0710099 5.07656 0.102011 5.09728 0.0989175 o
11 1 17 44.7504 0.972006 46.3929 1.42837 43.3338 1.32652 6.68929 0.0726539 6.81062 0.104864 6.58229 0.100764 f
11 1 18 229.018 3.27496 227.913 4.56465 230.19 4.70136 15.132 0.108213 15.0942 0.151205 15.1693 0.154963 o
11 1 19 944.714 12.6187 949.97 17.9337 939.559 17.7585 30.7265 0.205338 30.8016 0.291116 30.6325 0.289864 o
11 1 20 294.829 4.18088 295.129 5.98361 294.543 5.84416 17.1685 0.12176 17.1749 0.174197 17.158 0.170304 f
11 1 21 46.1145 1.11225 47.9189 1.58873 44.38 1.55765 6.7903 0.0819 6.92142 0.114769 6.6609 0.116925 o
11 1 22 210.031 3.33407 211.037 4.63236 208.949 4.80242 14.4904 0.115045 14.5231 0.159483 14.4507 0.166165 o
11 1 23 142.813 2.54855 141.872 3.49727 143.879 3.72157 11.9487 0.106645 11.9078 0.146848 11.9913 0.155178 o
11 1 24 47.3587 1.45272 48.7324 2.03112 45.9201 2.07861 6.88064 0.105566 6.97867 0.145523 6.77408 0.153424 o
11 1 25 101.528 2.18379 100.714 3.05865 102.374 3.11893 10.0739 0.108389 10.0313 0.152456 10.1135 0.154197 o
11 1 26 42.5359 1.37577 41.1115 2.00375 43.8062 1.89228 6.52017 0.105501 6.40797 0.156349 6.6153 0.143023 o
11 1 27 59.9603 1.56112 56.7461 2.21333 63.1425 2.20224 7.74101 0.100835 7.52802 0.147006 7.94155 0.138653 o
11 1 28 63.3483 1.55598 62.2162 2.18169 64.5202 2.21979 7.95622 0.0977839 7.88183 0.1384 8.02645 0.138279 o
11 1 29 10.7983 0.983683 12.3624 1.39443 9.24887 1.38787 3.28221 0.149851 3.5088 0.198705 3.03292 0.2288 o
11 1 30 18.4666 1.0398 18.1898 1.4641 18.7482 1.47698 4.29328 0.121096 4.25694 0.171966 4.32189 0.170872 o
11 1 31 2.67326 0.912931 3.32241 1.29102 2.024 1.29113 1.59941 0.296524 1.77078 0.375904 1.39736 0.424572 o
11 1 32 18.9967 1.04974 18.3438 1.46604 19.6837 1.5038 4.35251 0.12059 4.27102 0.171626 4.4245 0.16994 o
11 1 33 2.83316 0.890678 2.8949 1.26529 2.77253 1.254 1.67006 0.26666 1.64222 0.390436 1.60666 0.392966 o
11 1 34 5.30002 1.00519 3.32321 1.40558 7.36935 1.43809 2.28685 0.219777 1.75013 0.408591 2.68823 0.267479 o
11 1 35 1.06386 0.985078 -0.298291 1.3874 2.44867 1.39889 1.06191 0.373182 0.894799 0.395201 1.49991 0.438745 o
11 1 36 10.6974 1.08659 10.7536 1.50957 10.637 1.56528 3.25438 0.166943 3.24748 0.232422 3.22707 0.242524 o
11 1 37 29.1977 1.48754 26.476 2.06622 32.1261 2.14328 5.38186 0.138199 5.10119 0.202524 5.62474 0.190522 o
11 1 38 0.21371 0.972311 0.8255 1.37635 -0.395776 1.37376 0.829112 0.347672 1.073 0.427566 0.861093 0.38573 f
11 1 39 3.96321 1.06342 3.30304 1.46364 4.70136 1.54768 1.94641 0.273174 1.69057 0.43139 2.04629 0.392155 o
11 1 40 5.26387 1.07332 6.28266 1.52302 4.25864 1.51285 2.24689 0.238846 2.41872 0.31484 1.92066 0.406327 o
11 1 41 2.70696 1.03901 3.39668 1.47755 2.03229 1.46134 1.54217 0.345494 1.67958 0.436086 1.32118 0.455454 o
11 1 42 3.58003 1.05249 3.78397 1.48881 3.37628 1.48809 1.81093 0.290594 1.7489 0.428441 1.63876 0.443312 o
11 1 43 11.7468 1.11012 11.0311 1.57336 12.4563 1.56656 3.36823 0.164793 3.19699 0.246069 3.41364 0.229456 o
11 1 44 -0.815537 1.0621 -0.576027 1.50255 -1.05471 1.50151 0.647434 0.306397 0.799121 0.374395 0.751763 0.359032 o
11 1 45 1.40741 1.16275 0.6509 1.6789 2.10474 1.6119 1.03204 0.397644 0.943493 0.424401 1.16954 0.463753 o
11 1 46 -1.29409 1.2304 -2.17846 1.74834 -0.426313 1.73187 0.617381 0.301538 0.677582 0.336482 0.794406 0.380876 o
11 1 47 1.40551 2.00574 0.501698 2.63156 2.65839 3.09836 0.884011 0.419631 0.841185 0.416833 0.942805 0.464362 o
11 1 48 -1.02613 2.14109 -0.290146 3.09146 -1.7046 2.96823 0.67183 0.338841 ? ? ? ? o
11 2 0 296.5 5.57295 296.5 5.57295 296.5 5.57295 17.2148 0.161897 17.217 0.114453 ? ? o
11 2 1 411.815 5.51779 404.466 7.59632 420.025 8.02827 20.2898 0.135975 20.1045 0.18892 20.4871 0.195935 o
11 2 2 154.694 2.19127 154.828 3.00022 154.54 3.20806 12.4367 0.088097 12.4412 0.120575 12.4294 0.129051 o
11 2 3 2320.62 30.9885 2326.96 43.4722 2314.08 44.1851 48.1241 0.321964 48.141 0.451509 48.0038 0.460225 o
11 2 4 576.351 7.80352 577.688 11.0602 575.026 11.0117 24.0009 0.162567 24.022 0.230209 23.9666 0.229729 o
11 2 5 543.822 7.36706 545.855 10.2313 541.633 10.6165 23.3138 0.157998 23.3515 0.219072 23.26 0.228215 o
11 2 6 470.116 6.2531 465.352 8.75803 475.07 8.93095 21.6772 0.144233 21.562 0.203089 21.7858 0.204972 o
11 2 7 214.436 2.89396 214.287 4.08917 214.585 4.0962 14.642 0.0988242 14.6352 0.139703 14.6454 0.139846 o
11 2 8 565.043 7.51269 563.558 10.5994 566.541 10.6499 23.7634 0.158072 23.7249 0.223381 23.7876 0.223853 o
11 2 9 48.5739 0.826629 49.6869 1.18735 47.5271 1.15153 6.96919 0.059306 7.04826 0.08423 6.89338 0.0835245 o
11 2 10 193.645 3.18853 196.173 4.62892 191.362 4.39844 13.9132 0.114586 14.0012 0.165305 13.8288 0.159032 o
11 2 11 34.6154 0.747283 32.693 1.06315 36.4926 1.0506 5.88316 0.0635104 5.71711 0.0929798 6.04029 0.0869658 o
11 2 12 35.4785 0.851462 33.6466 1.14738 37.7239 1.27027 5.95596 0.0714798 5.79977 0.0989162 6.14106 0.103424 o
11 2 13 990.134 14.2254 991.271 19.8938 988.945 20.3493 31.4453 0.226193 31.4429 0.316349 31.4039 0.323993 o
11 2 14 11.9516 0.532162 11.9443 0.739443 11.9594 0.766466 3.45685 0.0769721 3.45555 0.106993 3.45771 0.110834 o
11 2 15 181.866 2.7255 182.666 3.82205 181.039 3.88767 13.4842 0.101063 13.5122 0.14143 13.4517 0.144505 o
11 2 16 312.344 4.3753 309.392 6.27312 315.14 6.1055 17.6706 0.123801 17.5841 0.178375 17.747 0.172015 o
11 2 17 164.977 2.44835 167.84 3.58356 162.471 3.35292 12.8434 0.0953155 12.9533 0.138326 12.7446 0.131543 o
11 2 18 387.363 5.35236 388.289 7.66379 386.48 7.47838 19.6789 0.135993 19.6995 0.194518 19.6538 0.190253 f
11 2 19 260.046 3.69991 263.526 5.24486 256.598 5.22016 16.1243 0.114731 16.2302 0.161577 16.0154 0.162973 o
11 2 20 138.223 2.25776 136.935 3.2072 139.489 3.17889 11.7559 0.0960265 11.7 0.13706 11.8087 0.1346 o
11 2 21 495.887 6.84075 500.052 9.84971 492.005 9.5079 22.2631 0.153634 22.3507 0.220344 22.1708 0.214424 o
11 2 22 7.932 0.905675 7.7507 1.28443 8.11128 1.27724 2.81559 0.160832 2.78238 0.230815 2.84646 0.224356 o
11 2 23 65.2041 1.53096 65.011 2.1295 65.4107 2.20255 8.07399 0.0948081 8.06114 0.132084 8.08577 0.136199 o
11 2 24 21.3286 1.17996 22.5839 1.69713 20.154 1.64168 4.61716 0.12778 4.74998 0.178646 4.48707 0.182935 o
11 2 25 288.519 4.81311 294.627 6.82984 282.493 6.78391 16.9793 0.141735 17.1515 0.199103 16.7943 0.201971 o
11 2 26 121.569 2.35337 120.782 3.39324 122.298 3.2667 11.0227 0.106751 10.9835 0.154469 11.0528 0.147777 o
11 2 27 80.3702 1.79755 78.1641 2.60716 82.3692 2.48172 8.96216 0.100286 8.83504 0.147547 9.07045 0.136802 o
11 2 28 84.3774 1.79946 83.6435 2.50409 85.1611 2.58762 9.18224 0.097986 9.13884 0.137002 9.22104 0.140311 o
11 2 29 20.9372 1.05138 22.5467 1.49991 19.3824 1.47419 4.57251 0.114968 4.74207 0.158149 4.39601 0.167673 o
11 2 30 5.64089 0.937563 5.304 1.32394 5.97981 1.3279 2.36906 0.197877 2.29067 0.288985 2.43365 0.27282 o
11 2 31 5.15878 0.920043 4.94202 1.29938 5.37672 1.3029 2.26402 0.203188 2.20805 0.294236 2.30431 0.282711 o
11 2 32 9.59293 0.980506 9.52242 1.37927 9.66498 1.39414 3.08976 0.15867 3.07097 0.224566 3.09377 0.225313 o
11 2 33 0.621969 0.870263 -0.35903 1.2414 1.56998 1.22035 0.912111 0.346071 0.840553 0.372203 1.2545 0.416469 o
11 2 34 14.2032 1.07325 12.834 1.50432 15.6227 1.53167 3.75795 0.142798 3.56037 0.211259 3.93181 0.19478 o
11 2 35 4.3968 0.990891 2.74987 1.39465 6.07567 1.40811 2.07743 0.238489 1.58269 0.429627 2.43102 0.289614 o
11 2 36 6.38683 1.04192 6.40188 1.46751 6.37153 1.47957 2.50755 0.207757 2.49072 0.294594 2.48396 0.297824 o
11 2 37 11.0694 1.23495 9.40084 1.67729 13.0447 1.82501 3.3022 0.186989 3.01577 0.278086 3.56125 0.256231 o
11 2 38 0.717004 0.98898 0.195249 1.3848 1.26013 1.41288 0.952409 0.366778 0.956111 0.408455 1.17303 0.442158 o
11 2 39 0.5169 1.05639 -0.476648 1.44913 1.64369 1.54324 0.917811 0.371036 0.867802 0.392103 1.2674 0.464886 o
11 2 40 4.10557 1.06889 3.14859 1.50395 5.08237 1.51945 1.97268 0.270923 1.6262 0.448246 2.15651 0.352293 o
11 2 41 0.790195 1.02465 0.892289 1.44086 0.685741 1.45743 0.958446 0.372455 1.06637 0.432404 1.03187 0.428732 o
11 2 42 11.4289 1.12882 9.79687 1.58299 13.1174 1.61014 3.32835 0.169577 3.01739 0.262311 3.52154 0.228613 o
11 2 43 2.87079 1.02671 3.77672 1.4581 1.97989 1.44596 1.55792 0.338965 1.719 0.425781 1.24993 0.450821 o
11 2 44 1.10548 1.09984 1.38297 1.58318 0.84664 1.52906 0.987298 0.385424 1.08284 0.448186 0.98792 0.425811 o
11 2 45 0.601924 1.17029 1.81323 1.70511 -0.476852 1.60913 0.862408 0.372127 1.10967 0.462563 0.804037 0.379219 o
11 2 46 -0.545207 1.21694 -0.0546304 1.72355 -1.03289 1.71847 0.683107 0.325493 0.824008 0.390128 0.744022 0.362056 o
11 2 47 2.7684 1.99401 1.41162 2.65179 4.53372 3.0248 1.01275 0.458646 0.882731 0.434289 1.04261 0.500717 o
11 2 48 1.81489 2.09415 0.770746 2.87389 2.99696 3.05783 0.806204 0.39368 0.750227 0.380107 0.81802 0.411843 o
11 3 0 100.677 2.16999 100.677 2.16999 100.677 2.16999 10.0315 0.108187 10.0326 0.0764813 ? ? o
11 3 1 1184.19 16.3344 1165.58 22.2468 1205.97 24.0602 34.3935 0.237463 34.1051 0.326151 34.6863 0.346826 o
11 3 2 4.98961 0.171451 5.05397 0.241796 4.92453 0.243146 2.23371 0.038378 2.24804 0.0537792 2.21906 0.0547857 o
11 3 3 623.447 8.53109 624.784 12.2394 622.184 11.8975 24.9616 0.170884 24.9804 0.24498 24.9291 0.238626 o
11 3 4 107.501 1.52284 110.73 2.14421 104.215 2.16317 10.3677 0.0734418 10.5217 0.101895 10.2074 0.105961 o
11 3 5 910.076 12.035 909.36 17.0044 910.795 17.0359 30.1545 0.199557 30.1293 0.282191 30.153 0.282491 o
11 3 6 63.8254 0.956574 65.3022 1.36437 62.3978 1.34152 7.98876 0.05987 8.08032 0.0844254 7.89857 0.0849217 o
11 3 7 724.558 9.69934 727.032 13.6167 722.009 13.8194 26.9073 0.180236 26.9431 0.252694 26.8491 0.257352 o
11 3 8 157.555 2.16331 154.42 3.00173 160.943 3.12049 12.551 0.086181 12.4244 0.1208 12.684 0.123009 o
11 3 9 24.6739 0.543386 24.5867 0.756323 24.767 0.781209 4.9671 0.0546986 4.95813 0.076271 4.97625 0.0784938 o
11 3 10 709.695 10.463 717.871 15.1457 702.231 14.4713 26.6265 0.196478 26.7647 0.282941 26.4735 0.273317 f
11 3 11 648.083 9.33497 646.488 13.3284 649.618 13.0784 25.4458 0.183429 25.4022 0.262348 25.4646 0.256795 o
11 3 12 509.526 7.87536 503.354 11.0064 516 11.2732 22.5631 0.174519 22.4167 0.245496 22.6961 0.248352 o
11 3 13 611.157 8.72583 612.664 12.3705 609.665 12.3101 24.7116 0.176553 24.7318 0.250092 24.6713 0.249483 o
11 3 14 44.39 0.937764 45.2249 1.32959 43.5635 1.32283 6.66218 0.0703797 6.72414 0.098867 6.59945 0.100223 o
11 3 15 53.4691 1.01467 53.5245 1.43805 53.414 1.4319 7.31185 0.0693856 7.31521 0.0982917 7.30766 0.0979724 o
11 3 16 144.214 2.18373 147.87 3.19082 140.992 2.99498 12.008 0.0909282 12.1582 0.131221 11.8722 0.126134 o
11 3 17 293.439 4.1036 292.487 5.85392 294.358 5.7541 17.1282 0.119791 17.0983 0.171184 17.1531 0.167728 o
11 3 18 105.259 1.67565 105.271 2.37374 105.248 2.36573 10.2591 0.0816665 10.2591 0.115689 10.258 0.115311 o
11 3 19 293.553 4.13803 291.557 5.87735 295.515 5.8271 17.1315 0.120773 17.0711 0.172143 17.1867 0.169523 o
11 3 20 132.454 2.18046 131.62 3.19149 133.184 2.98604 11.508 0.0947372 11.4706 0.139116 11.5388 0.129391 o
11 3 21 100.56 1.7528 100.849 2.487 100.275 2.47075 10.0272 0.0874028 10.0407 0.123845 10.0121 0.123388 o
11 3 22 84.8719 1.74761 82.4834 2.41278 87.508 2.53472 9.21168 0.0948585 9.08026 0.132859 9.35267 0.135508 o
11 3 23 54.6311 1.40433 54.6728 1.96726 54.5877 2.00534 7.39043 0.0950103 7.39241 0.13306 7.38659 0.135742 o
11 3 24 36.2927 1.32776 33.5631 1.84909 39.1983 1.90777 6.02323 0.11022 5.79111 0.159649 6.25863 0.152411 o
11 3 25 104.198 2.19914 105.132 3.05968 103.2 3.16299 10.2054 0.107744 10.2488 0.14927 10.1538 0.155754 o
11 3 26 251.447 4.14676 253.777 5.92465 249.209 5.80596 15.8501 0.130811 15.9163 0.186119 15.7727 0.184051 o
11 3 27 108.687 2.16361 107.987 3.05112 109.395 3.06856 10.4218 0.103802 10.3845 0.146907 10.452 0.146793 f
11 3 28 3.71126 0.98161 3.61975 1.37691 3.80583 1.39978 1.92139 0.255443 1.85779 0.383658 1.90705 0.380476 o
11 3 29 34.9699 1.19001 34.0656 1.68938 35.8605 1.67654 5.91031 0.100672 5.83002 0.144886 5.98207 0.14013 o
11 3 30 2.93895 0.911058 4.81137 1.29423 1.09969 1.28271 1.70632 0.266966 2.18082 0.296729 1.15315 0.423749 o
11 3 31 22.644 1.05298 23.1295 1.49372 22.1645 1.4846 4.75395 0.110748 4.8 0.155595 4.69852 0.157986 o
11 3 32 7.34659 0.942526 7.41039 1.31048 7.27823 1.35658 2.70243 0.174385 2.70676 0.242075 2.68111 0.252989 o
11 3 33 7.61835 0.919713 7.41346 1.28921 7.83069 1.31244 2.75136 0.167138 2.70531 0.238274 2.78074 0.235988 o
11 3 34 -1.23409 0.980828 -0.75585 1.36486 -1.74482 1.41047 0.609999 0.291053 0.825382 0.375599 0.730377 0.348618 o
11 3 35 6.99973 1.02055 6.11171 1.46162 7.84452 1.4256 2.62914 0.194084 2.43526 0.300096 2.76986 0.257341 o
11 3 36 3.75768 1.03607 2.16414 1.491 5.24561 1.44074 1.91268 0.270841 1.4224 0.460188 2.24771 0.320491 o
11 3 37 14.4627 1.19479 12.755 1.66192 16.2896 1.7189 3.78204 0.157956 3.52796 0.235536 3.99495 0.215134 o
11 3 38 12.0982 1.11609 13.2032 1.62415 11.1096 1.5363 3.45347 0.16159 3.58302 0.226646 3.28371 0.233927 o
11 3 39 3.02418 1.10118 1.82783 1.54291 4.26624 1.57211 1.65214 0.344554 1.30805 0.466293 1.93022 0.418991 o
11 3 40 4.03086 1.08841 4.06636 1.56295 3.99744 1.51659 1.95147 0.27887 1.86233 0.428294 1.85136 0.41926 o
11 3 41 -0.882232 1.02587 -0.841723 1.46602 -0.9211 1.43604 0.653299 0.306664 0.8122 0.376833 0.793665 0.37005 o
11 3 42 0.960576 1.0476 2.93727 1.49819 -0.930549 1.4654 0.988993 0.378392 1.51368 0.456839 0.786567 0.368733 o
11 3 43 0.21005 0.997887 0.478723 1.42089 -0.0514327 1.40175 0.796951 0.343751 0.9472 0.409393 0.863146 0.388052 o
11 3 44 0.733847 1.07977 1.21966 1.53651 0.259852 1.51771 0.898766 0.370952 1.04722 0.437978 0.89817 0.403792 o
11 3 45 1.96705 1.12631 1.59752 1.59514 2.33445 1.59055 1.1723 0.400101 1.06685 0.446225 1.20332 0.46478 o
11 3 46 -0.865269 1.24538 -1.28041 1.70193 -0.386764 1.82721 0.657296 0.317033 0.721977 0.353093 0.808192 0.388387 o
11 3 47 -0.779734 1.83929 0.727467 2.662 -2.15659 2.54429 0.714589 0.352734 0.84422 0.418555 0.723721 0.365734 o
11 3 48 1.40779 2.34667 3.02643 3.20428 -0.464614 3.44632 0.779824 0.387608 0.814811 0.411489 ? ? o
11 4 0 207.597 4.10254 207.597 4.10254 207.597 4.10254 14.4047 0.142434 14.4064 0.100693 ? ? o
11 4 1 161.096 2.25719 158.035 3.20707 164.1 3.17742 12.6913 0.0889262 12.5691 0.127577 12.8082 0.124039 o
11 4 2 101.339 1.44672 101.982 2.05903 100.712 2.03314 10.0662 0.07186 10.0975 0.101957 10.0345 0.101308 o
11 4 3 226.36 3.09212 227.37 4.39179 225.367 4.35429 15.0436 0.102772 15.0754 0.14566 15.0089 0.145057 o
11 4 4 18.3959 0.345779 18.5423 0.484611 18.2442 0.493521 4.28897 0.0403102 4.30593 0.0562726 4.27116 0.0577736 o
11 4 5 22.3342 0.514509 23.9768 0.72916 20.7053 0.726101 4.72575 0.0544368 4.89631 0.0744602 4.54998 0.0797916 o
11 4 6 335.756 4.53052 333.291 6.29574 338.404 6.52465 18.3204 0.123647 18.25 0.172487 18.389 0.177406 o
11 4 7 157.189 2.173 158.797 3.13402 155.7 3.01557 12.5364 0.0866677 12.5991 0.124374 12.4758 0.120857 o
11 4 8 548.986 7.45252 547.733 10.2961 550.366 10.8009 23.4231 0.159085 23.3895 0.220101 23.4443 0.230352 o
11 4 9 24.6046 0.549328 24.6593 0.776531 24.5498 0.777202 4.9601 0.0553746 4.96542 0.0781939 4.95438 0.0784359 o
11 4 10 1.38359 0.348932 1.96661 0.493787 0.802085 0.493144 1.17592 0.148366 1.40178 0.176129 0.887927 0.260746 f
11 4 11 36.5822 0.765603 36.7361 1.08432 36.4292 1.08114 6.04799 0.0632941 6.06036 0.08946 6.03499 0.0895727 o
11 4 12 273.867 4.25017 273.814 5.92979 273.922 6.09492 16.5452 0.128441 16.54 0.179256 16.5429 0.184216 o
11 4 13 334.015 4.78491 330.681 6.78233 337.32 6.75155 18.2721 0.130935 18.1765 0.186569 18.3583 0.183883 o
11 4 14 110.399 1.79416 109.669 2.5597 111.104 2.51554 10.5062 0.0853863 10.4704 0.122235 10.5388 0.119347 o
11 4 15 3.4311 0.494665 3.7896 0.691999 3.05649 0.707377 1.85195 0.133552 1.94598 0.177802 1.74746 0.202402 o
11 4 16 48.9098 1.03294 51.0092 1.53666 47.1792 1.39517 6.99321 0.0738531 7.14132 0.107589 6.86806 0.101569 o
11 4 17 704.756 9.53732 703.575 13.6153 705.894 13.3639 26.5408 0.179673 26.5116 0.256779 26.5558 0.251619 o
11 4 18 22.9343 0.738391 22.5556 1.04666 23.3095 1.04184 4.78877 0.0770961 4.74883 0.110202 4.82757 0.107905 o
11 4 19 23.9309 0.775299 24.0637 1.11228 23.8054 1.08126 4.89169 0.0792465 4.90499 0.113382 4.87861 0.110816 o
11 4 20 122.886 2.08632 121.86 2.93084 123.94 2.97057 11.0845 0.0941099 11.0372 0.13277 11.131 0.133437 f
11 4 21 61.5644 1.29282 58.8843 1.82697 64.2525 1.82967 7.84575 0.0823896 7.67248 0.11906 8.01468 0.114145 o
11 4 22 229.448 3.88661 231.498 5.69944 227.666 5.31381 15.1447 0.128316 15.209 0.18737 15.0833 0.176148 o
11 4 23 58.385 1.44776 59.2243 2.02832 57.5132 2.0671 7.64011 0.0947472 7.69396 0.131813 7.58188 0.136319 o
11 4 24 210.76 3.75222 214.872 5.3329 206.729 5.28037 14.5138 0.129264 14.6509 0.181999 14.3705 0.183723 o
11 4 25 318.155 5.25429 316.504 7.49769 319.749 7.36545 17.829 0.147353 17.7741 0.210916 17.8658 0.206133 o
11 4 26 16.3467 1.15119 16.5832 1.64162 16.1179 1.61476 4.04095 0.14244 4.06792 0.201777 4.01047 0.201318 o
11 4 27 21.3924 1.17043 21.8492 1.68324 20.9648 1.6286 4.6228 0.126594 4.66935 0.180244 4.57399 0.178028 o
11 4 28 27.6754 1.17535 26.804 1.6883 28.495 1.63726 5.25799 0.111767 5.17145 0.163232 5.33278 0.153509 o
11 4 29 3.75939 0.937218 2.02423 1.33009 5.47042 1.32081 1.93273 0.24246 1.40634 0.431664 2.32871 0.283592 o
11 4 30 25.2673 1.10233 27.5338 1.61078 23.2707 1.51178 5.02256 0.109738 5.2389 0.153732 4.81595 0.156956 o
11 4 31 63.5757 1.50383 63.5482 2.14453 63.6024 2.10938 7.9677 0.0943705 7.95992 0.134708 7.96371 0.132437 o
11 4 32 30.4393 1.14673 31.9862 1.65866 29.0228 1.58714 5.51127 0.104035 5.6436 0.14695 5.37571 0.147622 o
11 4 33 12.8261 0.978958 13.191 1.40038 12.4774 1.36907 3.57357 0.136972 3.61623 0.193624 3.51689 0.194642 o
11 4 34 9.83463 1.07084 12.2718 1.5471 7.59316 1.48368 3.12285 0.171452 3.47864 0.222371 2.72691 0.272044 o
11 4 35 27.2358 1.23424 26.6675 1.77952 27.7625 1.71332 5.20632 0.118533 5.13756 0.173187 5.24495 0.163331 o
11 4 36 8.50156 1.09265 6.49436 1.53931 10.54 1.55124 2.89643 0.18862 2.50409 0.30736 3.21132 0.241526 o
11 4 37 5.3306 1.09966 4.9221 1.57516 5.71897 1.53588 2.27844 0.241318 2.11984 0.385794 2.33396 0.329029 o
11 4 38 10.7823 1.10235 11.3421 1.58571 10.2588 1.53353 3.25755 0.1692 3.31471 0.239194 3.15072 0.243361 o
11 4 39 32.2584 1.39416 31.95 1.93335 32.5925 2.0123 5.65234 0.123326 5.59908 0.172649 5.65173 0.178026 o
11 4 40 0.87853 1.03586 0.233221 1.46746 1.51942 1.46242 0.991576 0.377171 0.967445 0.417068 1.21423 0.451392 o
11 4 41 1.67409 1.02909 1.69389 1.4742 1.65527 1.43721 1.20952 0.381411 1.23995 0.454412 1.22792 0.448805 o
11 4 42 0.561775 1.0416 2.53488 1.49968 -1.2771 1.44777 0.892427 0.365661 1.40723 0.46168 0.745399 0.355103 o
11 4 43 1.7827 0.993079 2.18586 1.42057 1.39736 1.38882 1.2068 0.373513 1.29544 0.448817 1.11205 0.433316 o
11 4 44 0.0910201 1.05658 0.44529 1.50979 -0.249008 1.47913 0.769226 0.341647 0.919977 0.408527 0.825098 0.381165 o
11 4 45 0.216536 1.09954 1.44542 1.57413 -0.954309 1.53651 0.77768 0.34681 1.03635 0.43883 0.740193 0.355818 o
11 4 46 -2.26355 1.22501 -1.37015 1.79892 -3.03607 1.6728 0.546274 0.272697 0.732029 0.359356 0.614376 0.309122 o
11 4 47 -0.251586 1.8109 -1.58755 2.57013 1.06556 2.55196 0.74119 0.362893 0.741784 0.374098 0.85395 0.420585 o
11 5 0 363.084 6.82044 363.084 6.82044 363.084 6.82044 19.0491 0.179058 19.0519 0.126582 ? ? o
11 5 1 456.244 6.25592 450.098 8.63082 463.048 9.08073 21.3552 0.146473 21.2064 0.203496 21.5086 0.211096 o
11 5 2 19.7319 0.365503 19.743 0.532686 19.7221 0.502438 4.44199 0.0411418 4.44314 0.0599448 4.44081 0.0565705 o
11 5 3 598.237 8.37632 604.409 12.1049 592.565 11.6029 24.4512 0.171286 24.5687 0.246348 24.3277 0.238471 o
11 5 4 486.673 6.60545 491.135 9.4225 482.361 9.26259 22.0552 0.149748 22.1505 0.212693 21.9519 0.210975 o
11 5 5 16.8181 0.353774 16.8656 0.492989 16.7677 0.507971 4.10091 0.0431336 4.10661 0.0600239 4.09466 0.0620284 o
11 5 6 571.156 7.59355 574.563 10.8057 567.832 10.6733 23.8918 0.158915 23.9556 0.225536 23.8151 0.224088 o
11 5 7 75.5899 1.11892 77.9407 1.59047 73.2862 1.57444 8.69381 0.0643516 8.82753 0.0900856 8.55985 0.0919666 o
11 5 8 63.0329 0.995232 63.2922 1.39469 62.7638 1.42061 7.93893 0.0626805 7.95486 0.0876625 7.92156 0.0896676 o
11 5 9 110.927 1.73992 109.246 2.45666 112.618 2.4646 10.5312 0.0826077 10.4502 0.117541 10.6103 0.116142 o
11 5 10 368.816 5.29193 366.482 7.26775 371.449 7.72062 19.1997 0.137813 19.1344 0.189913 19.2626 0.200405 o
11 5 11 120.305 1.9894 119.417 2.72149 121.324 2.91536 10.9671 0.0906982 10.9255 0.124548 11.012 0.132372 o
11 5 12 151.343 2.29223 148.93 3.11862 154.179 3.3806 12.3007 0.0931745 12.201 0.127802 12.4138 0.136164 o
11 5 13 607.132 8.47702 611.545 11.7986 602.424 12.1875 24.6308 0.172081 24.7115 0.238727 24.525 0.24847 o
11 5 14 36.8558 0.85659 35.3216 1.20649 38.4152 1.21637 6.07053 0.0705531 5.94245 0.101514 6.19728 0.0981376 o
11 5 15 1.49425 0.480032 1.65743 0.682565 1.33455 0.675231 1.22189 0.19643 1.26144 0.278031 1.13317 0.295073 o
11 5 16 227.966 3.37082 231.848 4.895 224.466 4.64864 15.0969 0.111639 15.2231 0.160776 14.979 0.155172 o
11 5 17 42.2229 0.91516 42.7755 1.32571 41.7198 1.26489 6.49768 0.0704221 6.5398 0.101357 6.45862 0.097923 o
11 5 18 348.476 5.19425 346.009 7.21192 351.134 7.48739 18.6648 0.139146 18.596 0.19391 18.7329 0.199846 o
11 5 19 521.041 7.13544 520.979 10.203 521.1 9.9827 22.822 0.156328 22.816 0.223593 22.819 0.218737 o
11 5 20 196.925 2.92184 193.163 4.11445 200.752 4.14998 14.0316 0.104116 13.8954 0.14805 14.1659 0.146478 o
11 5 21 22.39 0.893324 22.7349 1.26928 22.0514 1.2575 4.73136 0.0944045 4.76722 0.133126 4.695 0.133919 o
11 5 22 454.398 7.22973 452.362 10.1758 456.475 10.2736 21.3096 0.169635 21.2548 0.239377 21.351 0.240589 o
11 5 23 171.843 2.82585 166.901 3.86179 177.539 4.14605 13.1068 0.107801 12.9151 0.149507 13.32 0.155633 o
11 5 24 479.307 7.80708 488.199 11.3714 471.378 10.7376 21.882 0.178391 22.0719 0.257598 21.6901 0.247524 o
11 5 25 11.0409 1.11548 11.1785 1.53626 10.8875 1.62232 3.32078 0.167955 3.33959 0.230007 3.29529 0.246157 o
11 5 26 -0.876496 1.05251 -0.97147 1.48533 -0.780715 1.49162 0.694982 0.321237 0.856668 0.390368 0.88309 0.398474 o
11 5 27 3.85301 1.01418 2.8415 1.48767 4.7313 1.38624 1.95856 0.25891 1.64668 0.442259 2.16773 0.319744 o
11 5 28 12.2182 1.03101 13.2288 1.49296 11.2968 1.42552 3.49215 0.147619 3.63046 0.205615 3.35447 0.212481 o
11 5 29 17.5444 1.0323 17.2708 1.4723 17.8091 1.4478 4.18508 0.123331 4.14857 0.177447 4.21318 0.171818 o
11 5 30 48.5282 1.34621 49.7256 1.9386 47.4131 1.87086 6.96174 0.0966861 7.04244 0.137637 6.87695 0.136024 f
11 5 31 1.49324 0.895324 2.28454 1.28863 0.754791 1.24486 1.19871 0.351119 1.47038 0.418233 1.05837 0.410687 o
11 5 32 1.49149 0.891879 2.08437 1.296 0.958116 1.22926 1.19543 0.350533 1.40978 0.424778 1.09969 0.412842 o
11 5 33 2.12686 0.905756 2.51793 1.29999 1.7579 1.26268 1.41343 0.326704 1.52979 0.414578 1.31062 0.423438 o
11 5 34 3.61523 0.996823 2.8137 1.42991 4.37304 1.39036 1.88224 0.264798 1.60617 0.434587 2.05744 0.337885 o
11 5 35 13.3036 1.09215 13.0781 1.59895 13.5007 1.49532 3.63314 0.150304 3.58521 0.222992 3.64753 0.204977 o
11 5 36 2.31415 1.02111 0.166133 1.44503 4.4565 1.44312 1.45879 0.353243 0.982409 0.418388 2.03124 0.368832 f
11 5 37 0.62854 0.996705 -0.12806 1.38013 1.45328 1.44094 0.936265 0.366619 0.907739 0.39791 1.22956 0.449388 o
11 5 38 7.29832 1.12227 8.23547 1.60076 6.39244 1.57383 2.66815 0.210308 2.80518 0.285322 2.45728 0.320239 o
11 5 39 10.4142 1.14604 9.91281 1.60912 10.9303 1.63263 3.19407 0.179401 3.08089 0.261145 3.2399 0.251956 o
11 5 40 0.391621 1.02886 -1.12137 1.482 1.79925 1.42947 0.874258 0.361544 0.792678 0.371457 1.27524 0.449402 o
11 5 41 0.0691781 1.0121 0.431874 1.44804 -0.277248 1.41518 0.796445 0.344893 0.984197 0.418976 0.866991 0.389837 o
11 5 42 1.73833 1.02993 3.02822 1.48476 0.542025 1.42988 1.20657 0.381687 1.53537 0.452937 0.974541 0.415649 o
11 5 43 -0.110778 0.970125 1.47388 1.3869 -1.62895 1.3575 0.727537 0.325069 1.1255 0.434154 0.674637 0.326479 f
11 5 44 4.03357 1.16306 3.41078 1.6741 4.61463 1.61703 1.81927 0.331965 1.49104 0.487789 1.81314 0.447951 o
11 5 45 -0.970742 1.06718 -1.99976 1.47009 0.175626 1.55166 0.612931 0.295103 0.643248 0.316998 0.853418 0.392752 o
11 5 46 -0.728732 1.29047 -2.71338 1.97731 0.743827 1.70322 0.678812 0.326257 0.687233 0.343543 0.895769 0.411925 o
11 5 47 0.771607 1.56678 1.64338 2.0341 -0.500152 2.45682 0.805601 0.378306 0.891536 0.422911 0.77718 0.387713 o
11 6 0 902.541 16.8991 902.541 16.8991 902.541 16.8991 30.0258 0.281466 30.034 0.198952 ? ? o
11 6 1 310.385 4.32201 309.385 6.09114 311.4 6.13356 17.6149 0.12268 17.5837 0.173204 17.6408 0.173846 o
11 6 2 1015.77 14.1974 1009.3 20.1967 1022.08 19.9616 31.8541 0.22285 31.7346 0.318212 31.9361 0.312524 o
11 6 3 586.269 8.11573 592.134 11.5855 580.619 11.3722 24.2056 0.167642 24.3185 0.238204 24.0812 0.236122 o
11 6 4 973.633 13.4552 980.612 19.6017 967.414 18.5028 31.1868 0.215719 31.2798 0.313328 31.072 0.297741 o
11 6 5 91.9371 1.31509 95.0188 1.91766 89.201 1.80692 9.58786 0.0685811 9.74666 0.0983752 9.44362 0.0956689 o
11 6 6 139.071 1.9081 138.611 2.69082 139.536 2.70618 11.7919 0.0809073 11.7714 0.114294 11.8107 0.114565 o
11 6 7 195.736 2.65582 196.193 3.7636 195.282 3.74825 13.989 0.0949254 14.0037 0.134378 13.9712 0.134142 o
11 6 8 110.251 1.67465 109.165 2.37513 111.324 2.36156 10.4992 0.0797516 10.4465 0.113681 10.5493 0.11193 o
11 6 9 54.5809 0.934502 55.2401 1.30186 53.8803 1.34223 7.3875 0.0632488 7.43161 0.0875895 7.33951 0.0914387 o
11 6 10 104.39 1.66638 105.85 2.41486 103.063 2.30239 10.2162 0.0815554 10.2864 0.117381 10.1502 0.113416 o
11 6 11 58.9187 1.10891 59.3695 1.55432 58.4515 1.58253 7.67529 0.0722391 7.70406 0.100877 7.64421 0.103512 o
11 6 12 57.5418 1.08008 56.1798 1.46556 59.161 1.59793 7.58512 0.071197 7.49437 0.0977771 7.69052 0.10389 o
11 6 13 30.8394 0.732961 30.3597 0.993853 31.4114 1.0853 5.55302 0.0659966 5.5094 0.0901961 5.60392 0.096834 o
11 6 14 512.107 7.44367 510.203 10.3578 514.14 10.7046 22.6225 0.164519 22.5734 0.229425 22.6595 0.236205 o
11 6 15 32.6263 0.744015 32.1719 1.04834 33.0876 1.05609 5.7117 0.0651307 5.67152 0.0924216 5.75168 0.0918072 o
11 6 16 199.241 3.02687 195.491 4.32004 202.857 4.2423 14.1139 0.10723 13.979 0.154519 14.2401 0.148956 o
11 6 17 193.634 2.83257 191.264 4.0544 195.894 3.95903 13.9142 0.101787 13.8276 0.146605 13.9941 0.141453 o
11 6 18 169.858 2.69515 165.858 3.87794 173.596 3.74839 13.0319 0.103406 12.8764 0.150584 13.1735 0.14227 o
11 6 19 16.7591 0.722859 15.5506 1.02072 17.9751 1.02385 4.09354 0.0882927 3.94288 0.129438 4.23921 0.120759 o
11 6 20 73.6631 1.38618 77.4226 2.02224 70.3311 1.90383 8.58219 0.0807592 8.79789 0.114928 8.38532 0.113522 o
11 6 21 9.61327 0.805008 9.5961 1.15306 9.6296 1.12438 3.09997 0.129841 3.09661 0.186181 3.10208 0.181231 o
11 6 22 12.7501 0.990947 11.2737 1.38157 14.3145 1.42213 3.56992 0.138791 3.35595 0.20584 3.78188 0.188019 o
11 6 23 33.3904 1.14816 32.3951 1.6173 34.4017 1.63027 5.77766 0.0993625 5.69008 0.142116 5.86372 0.139014 o
11 6 24 170.02 3.29081 170.485 4.81463 169.613 4.50829 13.0358 0.126222 13.0497 0.184473 13.0171 0.173168 o
11 6 25 14.1801 1.09694 13.5288 1.54511 14.842 1.55759 3.76388 0.14572 3.6745 0.210247 3.84899 0.202337 o
11 6 26 24.7967 1.22202 23.8733 1.73013 25.7161 1.72628 4.97756 0.122753 4.88181 0.177201 5.06706 0.170344 o
11 6 27 27.7502 1.17043 29.4789 1.66679 26.0686 1.64392 5.26563 0.111139 5.42503 0.153621 5.10116 0.161132 o
11 6 28 21.9142 1.09223 21.8542 1.53959 21.9749 1.54976 4.67838 0.116732 4.66911 0.16487 4.68195 0.165503 o
11 6 29 15.5193 1.00879 14.1065 1.44719 16.8547 1.40696 3.93581 0.128156 3.74797 0.193064 4.09862 0.171638 o
11 6 30 12.6005 0.992668 11.1666 1.40643 14.0239 1.40127 3.54485 0.140015 3.33122 0.211098 3.73563 0.187555 o
11 6 31 10.8385 0.958899 10.8917 1.38468 10.7894 1.3292 3.28626 0.145895 3.28782 0.210577 3.27321 0.203042 o
11 6 32 1.11358 0.885753 0.279029 1.26204 1.92373 1.24346 1.06705 0.354812 0.961183 0.399135 1.35925 0.417401 o
11 6 33 3.38769 0.925117 3.79696 1.33332 3.00773 1.28466 1.82638 0.253265 1.88874 0.366028 1.67167 0.390848 o
11 6 34 12.254 1.06393 12.7046 1.54179 11.8444 1.47003 3.48859 0.152487 3.53975 0.217782 3.4184 0.215017 o
11 6 35 14.0676 1.12152 15.8269 1.6322 12.494 1.54364 3.73572 0.150107 3.94821 0.206701 3.50437 0.220245 o
11 6 36 0.139683 1.01125 0.233196 1.46609 0.0548158 1.39667 0.83493 0.352542 0.999319 0.423343 0.94847 0.407856 o
11 6 37 7.05138 1.01365 9.21757 1.45575 5.01267 1.41227 2.63132 0.192612 2.99276 0.243212 2.18336 0.323417 f
11 6 38 7.77286 1.15401 8.08157 1.74569 7.53324 1.53799 2.75348 0.209554 2.7645 0.315734 2.68187 0.286739 o
11 6 39 4.18945 1.06789 3.58565 1.50503 4.80166 1.51548 2.0006 0.266892 1.75724 0.430943 2.07016 0.38024 o
11 6 40 0.0600246 1.03276 1.19378 1.51153 -0.932683 1.41439 0.807676 0.349057 1.15022 0.45126 0.792075 0.368511 o
11 6 41 0.0543208 1.01554 1.18871 1.45567 -1.02134 1.41748 0.794678 0.344822 1.12652 0.442593 0.775742 0.363478 o
11 6 42 2.57302 1.049 2.54732 1.4774 2.59914 1.48969 1.47034 0.35928 1.40737 0.458238 1.41962 0.460056 f
11 6 43 2.20239 1.01304 2.80299 1.4486 1.62753 1.41723 1.33593 0.367732 1.44355 0.45199 1.15815 0.440985 o
11 6 44 1.17307 1.11838 1.99998 1.54677 0.267163 1.61897 0.997408 0.388805 1.18794 0.458442 0.912445 0.413243 o
11 6 45 -1.32716 1.08327 -2.80658 1.54948 0.0872212 1.51504 0.582384 0.284161 0.61285 0.306039 0.83354 0.385331 o
11 6 46 -0.211854 1.35414 0.0799011 1.87695 -0.528556 1.95555 0.741896 0.349314 0.844886 0.403008 0.806758 0.390666 o
11 6 47 -0.332066 1.52899 -2.34675 2.18656 1.59565 2.13885 0.706553 0.343095 0.68065 0.343282 0.890058 0.425898 o
11 7 0 148.082 3.27089 148.082 3.27089 148.082 3.27089 12.1655 0.13447 12.1672 0.0950586 ? ? f
11 7 1 267.854 3.68909 267.751 5.27463 267.953 5.16154 16.364 0.11272 16.3584 0.161221 16.3648 0.157703 o
11 7 2 1384.06 19.5399 1384.52 27.6513 1383.61 27.6158 37.1746 0.262812 37.1516 0.372141 37.1395 0.371784 o
11 7 3 642.724 9.11363 639.661 12.8227 645.851 12.9556 25.3428 0.179807 25.273 0.253683 25.3948 0.255083 o
11 7 4 78.5022 1.15831 79.1116 1.69194 77.9646 1.58909 8.85971 0.0653696 8.89353 0.0951218 8.82892 0.0899937 o
11 7 5 280.227 3.79201 282.403 5.46216 278.203 5.2685 16.7374 0.113279 16.7996 0.162569 16.6744 0.157981 o
11 7 6 147.785 2.04567 147.799 2.92462 147.772 2.8624 12.1556 0.0841447 12.1551 0.120304 12.1541 0.117755 f
11 7 7 157.058 2.19982 157.92 3.12608 156.213 3.09617 12.5311 0.0877747 12.5641 0.124405 12.4961 0.123885 o
11 7 8 422.691 6.18183 420.24 8.69446 425.197 8.79119 20.5534 0.150384 20.4878 0.212187 20.6081 0.213295 o
11 7 9 183.806 2.69198 183.401 3.79641 184.215 3.81774 13.5557 0.0992931 13.539 0.140203 13.569 0.140679 o
11 7 10 210.697 3.42418 210.087 4.697 211.39 5.00245 14.5126 0.117972 14.4891 0.162087 14.5333 0.172103 f
11 7 11 191.885 3.01866 192.16 4.10799 191.561 4.45063 13.85 0.108977 13.858 0.148218 13.8356 0.16084 o
11 7 12 439.163 6.46433 432.898 8.795 446.525 9.53347 20.9498 0.154282 20.7941 0.211479 21.1171 0.225729 o
11 7 13 80.8225 1.3422 82.1979 1.89942 79.4508 1.89691 8.98952 0.0746538 9.06507 0.104766 8.91227 0.106421 o
11 7 14 10.3618 0.557657 9.61945 0.774862 11.1595 0.803193 3.2187 0.0866277 3.10095 0.124939 3.34001 0.120238 o
11 7 15 160.593 2.30528 161.254 3.26931 159.938 3.2511 12.6715 0.0909633 12.6965 0.128748 12.6446 0.128556 o
11 7 16 184.212 2.75458 185.216 3.91732 183.231 3.87418 13.5714 0.101485 13.6071 0.143944 13.534 0.143127 o
11 7 17 268.373 3.95497 272.735 5.74124 264.435 5.45599 16.3804 0.120723 16.5109 0.173862 16.258 0.167794 o
11 7 18 173.791 2.59364 171.812 3.71608 175.67 3.62165 13.182 0.0983778 13.1057 0.141774 13.2522 0.136644 o
11 7 19 358.732 5.06751 360.584 7.35961 357.063 6.98792 18.9374 0.133796 18.983 0.193847 18.8907 0.184957 o
11 7 20 210.494 3.10266 212.683 4.47753 208.473 4.3033 14.5068 0.106938 14.5802 0.153548 14.4354 0.149054 o
11 7 21 15.0923 0.831018 14.736 1.16856 15.4569 1.18203 3.88441 0.106968 3.83779 0.152243 3.93057 0.150364 o
11 7 22 1.43308 0.930092 2.14755 1.32277 0.734422 1.30805 1.19164 0.360012 1.45141 0.427309 1.08467 0.420962 o
11 7 23 4.2725 0.948176 5.45192 1.3432 3.10105 1.33866 2.06547 0.22953 2.33219 0.28797 1.72307 0.396446 f
11 7 24 85.6159 2.07405 87.61 2.94855 83.663 2.91798 9.25089 0.1121 9.35602 0.157575 9.14273 0.159579 o
11 7 25 5.9193 1.0265 4.22551 1.42876 7.72637 1.47577 2.43048 0.211173 2.01802 0.367608 2.7751 0.265894 f
11 7 26 21.303 1.1843 19.2518 1.62837 23.6064 1.72554 4.61336 0.128355 4.3834 0.185743 4.85429 0.177734 o
11 7 27 2.91836 0.996557 1.64805 1.406 4.20084 1.41272 1.67637 0.308815 1.32106 0.447027 2.0093 0.365009 o
11 7 28 7.26519 0.966542 6.3435 1.34597 8.2465 1.38883 2.6913 0.179568 2.51013 0.268108 2.86374 0.242485 o
11 7 29 43.2217 1.2999 43.7813 1.84794 42.6737 1.82889 6.57061 0.0989179 6.60926 0.1398 6.52508 0.140143 o
11 7 30 58.6515 1.45533 56.1227 2.01105 61.4319 2.10873 7.65348 0.0950766 7.4818 0.134396 7.82765 0.134697 o
11 7 31 5.52967 0.899107 6.02199 1.26973 5.03456 1.27333 2.34401 0.191788 2.43951 0.260244 2.22786 0.285775 o
11 7 32 7.9727 0.934441 8.54147 1.31656 7.39532 1.32649 2.81562 0.165939 2.90734 0.22642 2.70281 0.245392 o
11 7 33 -0.646509 0.926975 -0.352266 1.34014 -0.916438 1.28357 0.665006 0.305001 0.875951 0.387446 0.775976 0.357156 o
11 7 34 0.435673 0.952201 0.932037 1.3278 -0.0898533 1.36625 0.885664 0.354645 1.10695 0.425281 0.922279 0.400069 o
11 7 35 11.6368 1.13774 11.4317 1.61247 11.8401 1.60557 3.39409 0.167606 3.34599 0.240955 3.40677 0.235644 o
11 7 36 -0.335625 1.00878 0.685191 1.38601 -1.48555 1.47106 0.74473 0.332151 1.0604 0.426516 0.7718 0.363595 o
11 7 37 0.869699 0.981072 -0.5909 1.3806 2.35961 1.39439 0.994718 0.369729 0.839049 0.380724 1.45278 0.441185 f
11 7 38 -0.319766 1.13889 -0.00788731 1.69134 -0.578494 1.54049 0.788884 0.352352 1.00651 0.440855 0.886326 0.402171 o
11 7 39 0.876539 1.02734 1.51653 1.45153 0.234171 1.45422 0.995422 0.376497 1.22237 0.450618 0.971462 0.416904 o
11 7 40 3.00706 1.0657 1.59339 1.50801 4.41741 1.50624 1.64023 0.336436 1.23475 0.458502 1.96045 0.398015 o
11 7 41 1.91869 1.06407 2.78635 1.49074 1.01744 1.51932 1.28496 0.384441 1.50872 0.455773 1.10207 0.445198 o
11 7 42 -0.342211 1.03127 0.727382 1.49461 -1.31419 1.42477 0.718818 0.32694 1.01522 0.428627 0.732545 0.349826 o
11 7 43 1.462 1.01311 1.46347 1.42399 1.4605 1.44167 1.09985 0.379218 1.11953 0.438247 1.12024 0.440354 f
11 7 44 0.559727 1.1021 -0.308326 1.56379 1.41636 1.55347 0.861578 0.366111 0.833773 0.387747 1.0755 0.444482 o
11 7 45 0.478167 1.0679 0.0762145 1.52072 0.869225 1.49997 0.807186 0.351951 0.828913 0.384285 0.927593 0.410144 o
11 7 46 -0.0717609 1.38937 1.69511 2.01594 -1.67027 1.91749 0.75597 0.355324 0.994902 0.45374 0.722742 0.357574 o
11 7 47 -0.380098 1.40739 -0.0861911 2.04051 -0.646779 1.9437 0.687285 0.33257 0.776283 0.381609 0.735396 0.362909 o
11 8 0 140.71 2.94489 140.71 2.94489 140.71 2.94489 11.8592 0.124192 11.8606 0.087795 ? ? o
11 8 1 1067.58 14.4276 1062.67 20.3173 1072.57 20.4912 32.6559 0.220903 32.5626 0.311973 32.7136 0.313191 o
11 8 2 46.3648 0.731612 46.1424 1.03111 46.5902 1.03823 6.80895 0.0537243 6.79237 0.0759024 6.82525 0.0760582 o
11 8 3 916.154 12.9756 919.651 18.4228 912.711 18.2787 30.252 0.214459 30.2931 0.304075 30.1788 0.30284 o
11 8 4 82.6505 1.23089 82.8694 1.7685 82.4448 1.71425 9.09074 0.0677004 9.10224 0.0971466 9.07895 0.0944082 o
11 8 5 727.16 9.63828 728.535 13.6532 725.794 13.6081 26.9555 0.178781 26.9703 0.253115 26.9196 0.252755 f
11 8 6 9.90237 0.299193 9.31299 0.412896 10.554 0.434149 3.14671 0.0475405 3.05154 0.0676536 3.24851 0.0668228 o
11 8 7 343.248 4.97106 341.342 7.07794 345.103 6.9833 18.5227 0.134189 18.4667 0.19164 18.5685 0.188042 f
11 8 8 54.2887 0.881527 55.2917 1.26787 53.3502 1.2265 7.36774 0.0598234 7.43512 0.0852621 7.30344 0.083967 o
11 8 9 354.217 5.08825 354.708 7.19998 353.727 7.19176 18.816 0.135211 18.8244 0.191241 18.7983 0.191288 o
11 8 10 123.922 2.02907 124.638 2.88287 123.219 2.85638 11.1307 0.091147 11.1616 0.129143 11.0978 0.128691 o
11 8 11 104.988 1.67651 104.766 2.36309 105.212 2.37889 10.2454 0.0818177 10.2337 0.115456 10.2554 0.115982 o
11 8 12 98.2257 1.58961 99.5212 2.19352 96.7928 2.30687 9.91008 0.0802019 9.97449 0.109956 9.8366 0.11726 o
11 8 13 107.543 1.69217 108.5 2.44058 106.658 2.34826 10.3695 0.0815938 10.4146 0.117171 10.3259 0.113708 f
11 8 14 77.8321 1.3311 80.7461 1.90736 75.0654 1.8585 8.82168 0.0754447 8.98471 0.106145 8.66288 0.107268 o
11 8 15 185.295 2.68833 184.452 3.70523 186.232 3.9065 13.6111 0.0987551 13.579 0.136433 13.6441 0.143157 o
11 8 16 126.353 2.0535 127.001 2.8819 125.684 2.92678 11.2399 0.0913482 11.268 0.12788 11.2094 0.130551 o
11 8 17 181.189 2.83098 178.916 4.11703 183.229 3.89908 13.4596 0.105166 13.3735 0.153924 13.5341 0.144047 o
11 8 18 56.2798 1.09431 54.471 1.53614 58.1435 1.55928 7.50169 0.0729373 7.37983 0.104077 7.62458 0.102254 o
11 8 19 649.215 8.94592 653.316 13.0086 645.536 12.3221 25.473 0.175596 25.5457 0.254615 25.3944 0.242615 o
11 8 20 600.345 8.29751 598.612 11.9591 601.952 11.522 24.4948 0.169373 24.4516 0.244546 24.5209 0.234943 o
11 8 21 57.6708 1.26717 58.0023 1.81609 57.3564 1.76894 7.59356 0.0834372 7.61474 0.119248 7.57227 0.116804 o
11 8 22 133.337 2.49935 132.092 3.41729 134.768 3.66494 11.5455 0.10824 11.49 0.148707 11.6053 0.157899 o
11 8 23 61.2778 1.48651 61.7824 2.06486 60.7349 2.14173 7.82699 0.0949604 7.8582 0.131382 7.79111 0.137447 o
11 8 24 56.8866 1.5314 57.3437 2.1701 56.4331 2.16139 7.54092 0.101539 7.56975 0.14334 7.50938 0.143913 o
11 8 25 96.2707 1.94337 97.8133 2.74245 94.7148 2.75428 9.80948 0.0990559 9.88552 0.13871 9.7275 0.141572 f
11 8 26 144.651 2.56848 146.597 3.65389 142.75 3.61125 12.0231 0.106815 12.0996 0.150992 11.9398 0.151228 o
11 8 27 15.1499 1.06526 14.5731 1.54328 15.6749 1.47225 3.88962 0.136936 3.8117 0.20244 3.95408 0.186168 o
11 8 28 11.8476 0.981656 11.5774 1.37865 12.1256 1.39809 3.43855 0.142743 3.39564 0.203003 3.47523 0.201151 o
11 8 29 22.122 1.0921 20.7744 1.53278 23.5115 1.55641 4.69962 0.11619 4.55018 0.168431 4.84139 0.16074 o
11 8 30 5.17541 0.920087 5.50897 1.29976 4.84036 1.30264 2.26815 0.202827 2.33385 0.278459 2.18586 0.29797 o
11 8 31 2.37304 0.863517 2.06578 1.21853 2.68301 1.22389 1.50349 0.297761 1.4019 0.409296 1.58564 0.388462 o
11 8 32 3.11397 0.876719 3.31831 1.23626 2.90722 1.24351 1.75321 0.250033 1.76717 0.362254 1.64836 0.383979 o
11 8 33 13.9425 1.05416 13.7052 1.49812 14.1753 1.48361 3.72439 0.141522 3.6826 0.203405 3.74625 0.198013 o
11 8 34 5.18128 0.939629 5.53376 1.32762 4.82752 1.33005 2.26134 0.207759 2.32348 0.285697 2.16607 0.30702 o
11 8 35 9.81776 1.1301 10.9041 1.63957 8.83455 1.55982 3.11492 0.181401 3.26503 0.251081 2.93497 0.265731 o
11 8 36 -0.335473 0.985836 -0.0581872 1.34379 -0.658635 1.4507 0.735222 0.328118 0.912633 0.396339 0.8602 0.390298 o
11 8 37 -0.334402 0.955487 0.33354 1.34636 -1.01217 1.35622 0.718536 0.321786 0.973045 0.408622 0.777611 0.361424 f
11 8 38 13.2196 1.22387 11.5076 1.78486 14.7389 1.68139 3.60561 0.169717 3.32275 0.268582 3.78478 0.222125 o
11 8 39 1.85454 1.00831 2.1289 1.41537 1.5718 1.4368 1.28378 0.37152 1.36738 0.448514 1.23176 0.448883 o
11 8 40 2.99239 1.07901 1.20147 1.49361 4.94731 1.5605 1.63318 0.341419 1.14809 0.448954 2.0827 0.389079 o
11 8 41 0.942343 1.04345 0.535837 1.49284 1.33067 1.45907 0.997721 0.37883 1.00788 0.42709 1.15196 0.445112 o
11 8 42 -0.526115 1.01883 -0.775154 1.44126 -0.277363 1.44043 0.686587 0.31686 0.791706 0.36975 0.851579 0.387075 f
11 8 43 -1.10507 1.01459 -1.29761 1.44293 -0.916785 1.42689 0.604909 0.290384 0.725751 0.347886 0.757758 0.357306 o
11 8 44 4.92762 1.12593 4.0996 1.58024 5.78143 1.60466 2.08063 0.270575 1.68404 0.4574 2.10432 0.395819 f
11 8 45 0.0902602 1.12371 -1.49653 1.57653 1.72897 1.60212 0.75207 0.341854 0.695148 0.33994 1.05913 0.445305 o
11 8 46 -1.43411 1.37754 -2.09411 1.99364 -0.83112 1.90561 0.628603 0.309607 0.704279 0.351051 0.762155 0.372948 o
11 8 47 1.65738 1.46882 2.997 2.04655 0.234306 2.10932 0.924458 0.407682 1.03581 0.467102 0.802928 0.392778 o
11 9 0 291.458 5.49248 291.458 5.49248 291.458 5.49248 17.0673 0.160939 17.0697 0.113773 ? ? o
11 9 1 886 12.1201 889.589 17.3973 882.615 16.8946 29.7515 0.20369 29.7963 0.291937 29.6807 0.284606 o
11 9 2 6.67198 0.242543 6.64382 0.340194 6.70109 0.345892 2.58295 0.0469507 2.57743 0.0659947 2.58851 0.0668129 o
11 9 3 168.162 2.49734 167.487 3.5218 168.845 3.54182 12.9663 0.096301 12.9388 0.136094 12.9912 0.136317 o
11 9 4 602.517 8.54863 601.636 12.0727 603.402 12.1065 24.5372 0.174197 24.5102 0.24628 24.5461 0.246608 o
11 9 5 300.512 4.06613 298.783 5.65798 302.358 5.84745 17.3323 0.117299 17.2796 0.163719 17.3823 0.168201 o
11 9 6 195.37 2.76556 196.739 3.93678 194.036 3.88591 13.9757 0.0989415 14.0229 0.14037 13.9262 0.139518 o
11 9 7 306.984 4.51331 306.263 6.36776 307.712 6.39792 17.5172 0.128825 17.4928 0.182011 17.5341 0.182442 o
11 9 8 144.234 2.06333 143.535 2.93364 144.919 2.90258 12.0086 0.0859106 11.9782 0.122457 12.0359 0.12058 o
11 9 9 91.7804 1.60803 92.4761 2.25569 91.0615 2.29297 9.57928 0.0839327 9.61463 0.117305 9.54072 0.120167 f
11 9 10 62.9141 1.08903 66.3355 1.60698 60.0081 1.48097 7.93131 0.0686538 8.14355 0.0986656 7.7455 0.095602 o
11 9 11 211.852 3.19004 211.767 4.50681 211.938 4.516 14.5529 0.109602 14.5476 0.154899 14.5535 0.155152 o
11 9 12 160.795 2.39889 161.609 3.3681 159.958 3.41753 12.6791 0.0946001 12.7097 0.132501 12.6446 0.135138 o
11 9 13 42.4848 0.872165 43.2233 1.26052 41.8065 1.20801 6.51769 0.0669075 6.57371 0.095876 6.46512 0.093425 o
11 9 14 82.4367 1.34151 83.1342 1.86628 81.691 1.92968 9.07894 0.0738803 9.11677 0.102354 9.0372 0.106763 o
11 9 15 428.657 6.05675 425.632 8.32025 432.067 8.83387 20.7002 0.146297 20.6235 0.201718 20.778 0.212578 o
11 9 16 471.836 6.59568 474.372 9.26673 469.231 9.3899 21.7181 0.151848 21.7727 0.212807 21.6541 0.216816 o
11 9 17 451.274 6.40676 451.815 9.06869 450.734 9.05238 21.2396 0.150821 21.2486 0.213395 21.2232 0.213266 o
11 9 18 6.88292 0.608613 5.95662 0.867884 7.77921 0.85371 2.62327 0.116003 2.44002 0.177843 2.78862 0.15307 o
11 9 19 411.15 5.70639 402.031 8.00841 420.556 8.13316 20.2733 0.140737 20.0435 0.199776 20.5002 0.198368 o
11 9 20 198.754 2.96057 200.257 4.26136 197.351 4.11618 14.0964 0.105012 14.1479 0.1506 14.0451 0.146535 o
11 9 21 209.303 3.42752 207.027 4.86925 211.537 4.82553 14.4651 0.118476 14.3839 0.169261 14.5399 0.165941 o
11 9 22 815.721 11.1236 814.561 15.876 816.84 15.5902 28.547 0.19483 28.5121 0.278409 28.553 0.273005 o
11 9 23 31.0822 1.25423 30.1605 1.79994 31.9522 1.74868 5.57408 0.112506 5.48963 0.16394 5.65059 0.154734 o
11 9 24 96.6163 1.92388 96.8026 2.68212 96.4188 2.76116 9.82757 0.0978819 9.83533 0.136351 9.81559 0.140652 o
11 9 25 17.5631 1.07538 17.8304 1.52527 17.2988 1.51641 4.18913 0.128354 4.21921 0.180753 4.15577 0.182446 o
11 9 26 46.485 1.3939 48.4964 2.01186 44.6282 1.93304 6.81583 0.102254 6.95951 0.14454 6.67617 0.144772 o
11 9 27 14.9353 1.07196 14.952 1.50154 14.9179 1.53085 3.86179 0.138791 3.86116 0.194442 3.85653 0.198475 o
11 9 28 23.1551 1.05017 22.9108 1.481 23.4022 1.48938 4.809 0.109188 4.78063 0.154896 4.83169 0.154126 o
11 9 29 34.0931 1.21153 33.9304 1.70478 34.2591 1.72206 5.83505 0.103815 5.81726 0.146528 5.84529 0.147303 o
11 9 30 3.46667 0.894885 3.3423 1.2553 3.59519 1.27607 1.85386 0.241358 1.77905 0.36535 1.84861 0.357918 f
11 9 31 28.0794 1.10506 27.5868 1.56227 28.5727 1.56332 5.29371 0.104375 5.24161 0.149026 5.33481 0.14652 f
11 9 32 31.56 1.16465 30.5766 1.63141 32.5821 1.66319 5.61139 0.103776 5.51687 0.147856 5.69524 0.146016 o
11 9 33 4.99711 0.976909 5.21207 1.37754 4.77963 1.38561 2.2212 0.219906 2.25541 0.305386 2.15708 0.321177 o
11 9 34 5.87141 0.907944 6.51564 1.28963 5.23825 1.27849 2.40978 0.188387 2.52684 0.255187 2.26048 0.282791 o
11 9 35 3.33538 1.0672 2.34996 1.54338 4.23822 1.4773 1.7981 0.296759 1.47428 0.467327 1.9762 0.387589 o
11 9 36 4.9237 1.0397 5.13798 1.46363 4.70543 1.47718 2.19444 0.236894 2.21859 0.329856 2.11792 0.348734 o
11 9 37 4.33039 0.990253 5.07714 1.38868 3.55782 1.41248 2.05091 0.241418 2.19844 0.315835 1.78253 0.405263 o
11 9 38 3.52369 1.16705 4.05281 1.70097 3.05307 1.60418 1.79327 0.337778 1.86646 0.458391 1.61862 0.468673 o
11 9 39 4.73246 1.05479 4.56856 1.47673 4.90319 1.50714 2.13008 0.247595 2.01295 0.380671 2.09039 0.374005 o
11 9 40 3.60783 1.09481 4.61606 1.53493 2.56374 1.562 1.83762 0.297887 2.00514 0.396867 1.46647 0.470676 o
11 9 41 -0.183805 1.02619 -0.445322 1.44618 0.0814109 1.45637 0.752301 0.33528 0.848827 0.386363 0.924725 0.40703 o
11 9 42 1.54132 1.00798 1.99599 1.42819 1.09007 1.42282 1.14031 0.378501 1.26488 0.448852 1.06629 0.430792 o
11 9 43 1.16742 1.00605 1.6666 1.42626 0.673104 1.41931 1.01054 0.374646 1.15426 0.441546 0.963202 0.412563 o
11 9 44 0.471676 1.10819 0.98405 1.56815 -0.0394886 1.5663 0.843545 0.363031 0.999929 0.431107 0.86162 0.395717 o
11 9 45 0.909599 1.12505 0.190485 1.57565 1.65755 1.60693 0.889344 0.373505 0.841693 0.390576 1.04055 0.442118 o
11 9 46 -1.22781 1.34859 -1.00677 1.83595 -1.48682 1.98744 0.629867 0.309827 0.730687 0.359924 0.723715 0.359304 o
11 9 47 0.880266 1.42251 0.623296 2.03595 1.12536 1.98837 0.812758 0.374828 0.815714 0.396042 0.85111 0.408073 o
11 10 0 278.109 5.25266 278.109 5.25266 278.109 5.25266 16.6719 0.157562 16.6742 0.111386 ? ? o
11 10 1 265.576 3.71102 268.563 5.30484 262.713 5.19328 16.294 0.113877 16.3828 0.161903 16.2034 0.160253 o
11 10 2 5.14194 0.262013 5.19202 0.369604 5.09135 0.371488 2.26749 0.0577759 2.27842 0.0811097 2.25622 0.0823254 o
11 10 3 107.842 1.63611 108.949 2.33601 106.775 2.29222 10.3839 0.078781 10.4363 0.111918 10.3316 0.110932 o
11 10 4 129.796 1.93362 126.731 2.64432 133.317 2.83469 11.3918 0.0848689 11.2556 0.117467 11.5441 0.122776 o
11 10 5 102.203 1.45994 102 2.06146 102.408 2.06789 10.1089 0.0722106 10.0982 0.102071 10.1183 0.102185 o
11 10 6 65.0499 1.02122 66.4261 1.47114 63.7701 1.41872 8.06493 0.063312 8.14936 0.0902613 7.9848 0.0888385 o
11 10 7 32.261 0.628842 30.1251 0.883571 34.4534 0.895177 5.67964 0.0553593 5.48816 0.0804979 5.86925 0.07626 o
11 10 8 420.215 5.86951 423.288 8.35203 417.216 8.25038 20.4935 0.143205 20.5625 0.203089 20.4146 0.202071 o
11 10 9 237.59 3.88863 239.168 5.6206 236.142 5.38564 15.4106 0.126168 15.4579 0.181803 15.3604 0.17531 o
11 10 10 7.19406 0.403377 8.1464 0.58592 6.336 0.556165 2.68197 0.0752017 2.85378 0.102657 2.51672 0.110494 o
11 10 11 270.553 4.08399 273.455 5.90765 267.896 5.65209 16.4452 0.124169 16.5296 0.178699 16.3612 0.172728 o
11 10 12 78.0346 1.28539 77.3955 1.78671 78.7203 1.85061 8.83315 0.0727595 8.79635 0.10156 8.87125 0.104304 o
11 10 13 23.8649 0.643034 23.6031 0.910436 24.1255 0.908342 4.88492 0.0658182 4.8578 0.0937088 4.91127 0.0924752 o
11 10 14 97.0806 1.49451 96.0239 2.09188 98.1823 2.13593 9.85239 0.0758452 9.79806 0.10675 9.90755 0.107793 o
11 10 15 57.9887 1.12321 58.0006 1.59125 57.9768 1.58567 7.61469 0.0737526 7.61512 0.10448 7.61356 0.104135 o
11 10 16 292.689 4.1359 292.248 5.836 293.135 5.86217 17.1063 0.120888 17.0915 0.170728 17.1174 0.171234 o
11 10 17 913.501 12.8906 906.235 17.8809 921.363 18.6006 30.214 0.213322 30.0835 0.297187 30.3323 0.306614 o
11 10 18 133.474 2.09929 137.036 3.06876 130.342 2.8781 11.5524 0.0908598 11.7046 0.131092 11.4153 0.126063 o
11 10 19 129.503 2.07885 124.964 2.89862 134.31 2.98308 11.379 0.0913457 11.177 0.129669 11.5874 0.128721 o
11 10 20 407.856 5.68414 411.179 8.18683 404.763 7.89811 20.1913 0.140757 20.2689 0.201956 20.1106 0.196367 o
11 10 21 86.4279 1.79212 83.5097 2.48279 89.6023 2.58944 9.29568 0.0963951 9.13644 0.135873 9.46383 0.136807 o
11 10 22 370.901 5.26455 370.136 7.50777 371.641 7.38417 19.254 0.136713 19.2292 0.195218 19.2686 0.191612 o
11 10 23 42.2122 1.40538 43.7296 2.0329 40.8232 1.94501 6.49591 0.108174 6.6104 0.153765 6.387 0.152264 o
11 10 24 41.6539 1.32968 38.9235 1.82827 44.72 1.93738 6.4526 0.103035 6.23614 0.146587 6.68444 0.144917 o
11 10 25 117.464 2.25318 119.821 3.14965 114.992 3.22462 10.8351 0.103976 10.9405 0.143945 10.7172 0.150441 o
11 10 26 5.65464 1.0128 5.17726 1.46044 6.09695 1.40577 2.37456 0.213261 2.26791 0.321978 2.46284 0.285395 o
11 10 27 77.6338 1.74115 79.9065 2.46809 75.382 2.45666 8.80758 0.0988436 8.93219 0.138157 8.67529 0.141589 o
11 10 28 36.836 1.17962 36.3976 1.6783 37.264 1.65833 6.06622 0.0972282 6.02688 0.139235 6.09848 0.135963 o
11 10 29 14.9786 1.01802 15.7888 1.45047 14.1921 1.42917 3.86593 0.131666 3.965 0.182909 3.75853 0.190124 o
11 10 30 11.7707 0.954829 12.1702 1.34851 11.3689 1.35216 3.42574 0.139361 3.47845 0.193838 3.36124 0.20114 o
11 10 31 38.0051 1.22227 38.0985 1.73166 37.9123 1.72544 6.1591 0.0992243 6.16091 0.140536 6.14586 0.140374 f
11 10 32 14.8355 0.982308 15.3341 1.38977 14.3376 1.38862 3.84481 0.127745 3.90241 0.178065 3.7726 0.18404 o
11 10 33 9.05744 1.02966 9.52959 1.46097 8.59147 1.4514 2.99743 0.171757 3.06337 0.238458 2.90654 0.249677 o
11 10 34 1.34936 0.882996 0.679874 1.26418 1.98712 1.23386 1.13746 0.352234 1.03394 0.410473 1.3636 0.415194 o
11 10 35 1.46279 1.04813 0.0392778 1.50049 2.81923 1.46471 1.1892 0.385946 0.98022 0.422146 1.59693 0.443227 o
11 10 36 14.7991 1.0926 16.2091 1.55987 13.4411 1.53087 3.83131 0.142588 3.99518 0.195219 3.63354 0.210659 o
11 10 37 0.908327 0.979622 -0.195806 1.36868 2.06809 1.40274 1.00413 0.370188 0.891068 0.393172 1.37302 0.446508 o
11 10 38 1.29775 1.11921 2.64495 1.59027 -0.0244518 1.57544 1.1294 0.397688 1.51253 0.473574 0.970745 0.425334 o
11 10 39 -1.52225 0.998327 -1.70521 1.39837 -1.33208 1.42572 0.575041 0.278608 0.709672 0.340732 0.754672 0.356234 o
11 10 40 0.843978 1.08103 1.95343 1.5221 -0.285252 1.53561 0.989183 0.382943 1.31333 0.463643 0.906423 0.406882 o
11 10 41 -1.37117 1.00536 -0.611275 1.39444 -2.19376 1.45082 0.585965 0.283116 0.81022 0.372641 0.674086 0.328896 o
11 10 42 2.93443 1.01504 3.15163 1.43857 2.71909 1.43242 1.58678 0.330712 1.56292 0.441044 1.44655 0.448766 o
11 10 43 1.54878 1.06399 1.799 1.512 1.30334 1.49752 1.11554 0.388238 1.17878 0.453601 1.08028 0.439838 o
11 10 44 -0.297106 1.08417 -0.216277 1.53446 -0.377679 1.53203 0.712486 0.328064 0.832993 0.386115 0.814243 0.380641 o
11 10 45 -1.52918 1.11568 -0.766116 1.5926 -2.26454 1.56343 0.569071 0.280311 0.748243 0.360313 0.637732 0.316898 o
11 10 46 -1.86203 1.34287 -0.714313 1.83056 -3.19932 1.97597 0.582027 0.289833 0.740808 0.363293 0.638583 0.322625 o
11 10 47 0.407464 1.35648 2.53654 1.96775 -1.52046 1.87249 0.746666 0.350992 0.966513 0.443744 0.670824 0.335194 o
11 11 0 1889.71 49.9539 1889.71 49.9539 1889.71 49.9539 43.3719 0.576108 43.4211 0.406827 ? ? o
11 11 1 689.174 13.4996 689.174 13.4996 689.174 13.4996 26.2377 0.257311 26.2449 0.181877 ? ? o
11 11 2 218.642 4.56307 218.642 4.56307 218.642 4.56307 14.782 0.154384 14.7842 0.109135 ? ? o
11 11 3 312.198 6.47984 312.198 6.47984 312.198 6.47984 17.6626 0.183479 17.6658 0.129699 ? ? o
11 11 4 8.24866 0.48605 8.24866 0.48605 8.24866 0.48605 2.86815 0.0849006 2.87011 0.059933 ? ? o
11 11 5 133.452 2.84996 133.452 2.84996 133.452 2.84996 11.549 0.123417 11.5506 0.0872461 ? ? o
11 11 6 1084.2 22.2138 1084.2 22.2138 1084.2 22.2138 32.8973 0.337703 32.9122 0.238656 ? ? o
11 11 7 88.066 2.07398 88.066 2.07398 88.066 2.07398 9.38163 0.110569 9.38299 0.0781604 ? ? o
11 11 8 149.859 3.3996 149.859 3.3996 149.859 3.3996 12.2377 0.138939 12.2397 0.0982144 ? ? o
11 11 9 31.8215 1.00455 31.8215 1.00455 31.8215 1.00455 5.63863 0.0891276 5.63985 0.0629914 ? ? o
11 11 10 114.981 2.44839 114.981 2.44839 114.981 2.44839 10.7202 0.114224 10.7216 0.0807482 ? ? f
11 11 11 712.293 15.0977 712.293 15.0977 712.293 15.0977 26.6709 0.283109 26.6798 0.200096 ? ? o
11 11 12 464.407 9.66498 464.407 9.66498 464.407 9.66498 21.5401 0.224404 21.545 0.158621 ? ? f
11 11 13 122.907 2.55926 122.907 2.55926 122.907 2.55926 11.0837 0.11548 11.085 0.0816369 ? ? o
11 11 14 1410.19 26.4484 1410.19 26.4484 1410.19 26.4484 37.5261 0.352469 37.5391 0.249122 ? ? o
11 11 15 87.9634 2.33871 87.9634 2.33871 87.9634 2.33871 9.37582 0.12477 9.37735 0.0881936 ? ? o
11 11 16 5.01524 0.72535 5.01524 0.72535 5.01524 0.72535 2.22096 0.165405 2.2304 0.11569 ? ? o
11 11 17 177.275 3.98006 177.275 3.98006 177.275 3.98006 13.3108 0.149547 13.3126 0.105717 ? ? f
11 11 18 0.567025 0.827196 0.567025 0.827196 0.567025 0.827196 0.669051 0.387326 0.628528 0.339119 ? ? o
11 11 19 83.6202 2.20153 83.6202 2.20153 83.6202 2.20153 9.14138 0.120463 9.14289 0.0851493 ? ? o
11 11 20 34.394 1.37004 34.394 1.37004 34.394 1.37004 5.86071 0.116988 5.86268 0.0826583 ? ? o
11 11 21 299.235 7.85739 299.235 7.85739 299.235 7.85739 17.2887 0.227329 17.2935 0.16067 ? ? o
11 11 22 54.7998 1.91043 54.7998 1.91043 54.7998 1.91043 7.39846 0.129199 7.40057 0.0912997 ? ? o
11 11 23 62.303 2.38378 62.303 2.38378 62.303 2.38378 7.88743 0.151238 7.89033 0.106858 ? ? o
11 11 24 31.418 1.68339 31.418 1.68339 31.418 1.68339 5.59774 0.15061 5.60146 0.106339 ? ? o
11 11 25 42.0906 1.87614 42.0906 1.87614 42.0906 1.87614 6.48105 0.144904 6.4844 0.102351 ? ? o
11 11 26 164.158 4.02274 164.158 4.02274 164.158 4.02274 12.8044 0.157138 12.8084 0.11106 ? ? o
11 11 27 121.28 3.19556 121.28 3.19556 121.28 3.19556 11.005 0.145244 11.0088 0.102647 ? ? o
11 11 28 5.53906 1.26154 5.53906 1.26154 5.53906 1.26154 2.29756 0.284362 2.32707 0.194807 ? ? o
11 11 29 4.66225 1.29697 4.66225 1.29697 4.66225 1.29697 2.07374 0.340385 2.12192 0.221637 ? ? o
11 11 30 118.237 3.02105 118.237 3.02105 118.237 3.02105 10.8627 0.139108 10.8681 0.0982967 ? ? o
11 11 31 11.5795 1.32233 11.5795 1.32233 11.5795 1.32233 3.37945 0.197178 3.3913 0.13838 ? ? o
11 11 32 7.19627 1.28884 7.19627 1.28884 7.19627 1.28884 2.63905 0.249298 2.6615 0.172883 ? ? o
11 11 33 1.7585 1.34688 1.7585 1.34688 1.7585 1.34688 1.0707 0.528921 1.11809 0.443518 ? ? o
11 11 34 2.09009 1.22818 2.09009 1.22818 2.09009 1.22818 1.19479 0.508647 1.29131 0.386686 ? ? o
11 11 35 -0.468696 1.47487 -0.468696 1.47487 -0.468696 1.47487 0.624669 0.421539 0.509015 0.347407 ? ? o
11 11 36 3.62141 1.38128 3.62141 1.38128 3.62141 1.38128 1.71527 0.4666 1.82431 0.289619 ? ? o
11 11 37 1.3263 1.46385 1.3263 1.46385 1.3263 1.46385 0.933939 0.524682 0.921498 0.46229 ? ? o
11 11 38 -0.27161 1.56836 -0.27161 1.56836 -0.27161 1.56836 0.661377 0.442773 0.550191 0.369507 ? ? o
11 11 39 1.19682 1.43547 1.19682 1.43547 1.19682 1.43547 0.886683 0.51161 0.86737 0.452617 ? ? o
11 11 40 -2.33346 1.49618 -2.33346 1.49618 -2.33346 1.49618 0.459902 0.333222 0.347764 0.256528 ? ? o
11 11 41 1.25703 1.42442 1.25703 1.42442 1.25703 1.42442 0.882289 0.509389 0.875301 0.452328 ? ? o
11 11 42 1.82313 1.44966 1.82313 1.44966 1.82313 1.44966 1.01363 0.537537 1.07696 0.465398 ? ? o
11 11 43 -2.10932 1.53258 -2.10932 1.53258 -2.10932 1.53258 0.467965 0.338859 0.360164 0.264746 ? ? o
11 11 44 1.42829 1.45918 1.42829 1.45918 1.42829 1.45918 0.868036 0.509097 0.89042 0.458328 ? ? o
11 11 45 -1.90284 1.63818 -1.90284 1.63818 -1.90284 1.63818 0.480889 0.34848 0.380987 0.279463 ? ? o
11 11 46 -1.84029 1.99159 -1.84029 1.99159 -1.84029 1.99159 0.517939 0.377212 0.426621 0.312104 ? ? o
11 11 47 -1.21331 1.89904 -1.21331 1.89904 -1.21331 1.89904 0.522354 0.378228 0.442121 0.320105 ? ? o
12 0 0 69.9413 1.92085 69.9413 1.92085 69.9413 1.92085 8.36022 0.11493 8.36165 0.0812362 ? ? o
12 0 1 98.0104 1.96091 98.0104 1.96091 98.0104 1.96091 9.89809 0.0990776 9.89905 0.0700437 ? ? o
12 0 2 284.268 5.45546 284.268 5.45546 284.268 5.45546 16.8558 0.16186 16.858 0.114426 ? ? f
12 0 3 771.11 14.4325 771.11 14.4325 771.11 14.4325 27.7561 0.26004 27.7624 0.183816 ? ? o
12 0 4 2741.75 51.1701 2741.75 51.1701 2741.75 51.1701 52.2915 0.489373 52.3261 0.345776 ? ? o
12 0 5 35.3842 1.05876 35.3842 1.05876 35.3842 1.05876 5.94621 0.0890732 5.94734 0.0629564 ? ? o
12 0 6 431.193 8.46289 431.193 8.46289 431.193 8.46289 20.7574 0.203896 20.7613 0.144134 ? ? o
12 0 7 46.0546 1.24122 46.0546 1.24122 46.0546 1.24122 6.78417 0.0915165 6.78526 0.0646883 ? ? o
12 0 8 129.207 2.53619 129.207 2.53619 129.207 2.53619 11.3644 0.111609 11.3657 0.0789023 ? ? o
12 0 9 14.0079 0.563198 14.0079 0.563198 14.0079 0.563198 3.7403 0.0753568 3.74151 0.0532436 ? ? o
12 0 10 176.512 4.19284 176.512 4.19284 176.512 4.19284 13.2808 0.157904 13.2833 0.111616 ? ? o
12 0 11 1.24689 0.489033 1.24689 0.489033 1.24689 0.489033 1.02008 0.277762 1.07636 0.174458 ? ? o
12 0 12 204.913 4.88732 204.913 4.88732 204.913 4.88732 14.3088 0.170835 14.3118 0.120754 ? ? o
12 0 13 161.086 3.531 161.086 3.531 161.086 3.531 12.688 0.139184 12.69 0.0983898 ? ? o
12 0 14 0.725148 0.623215 0.725148 0.623215 0.725148 0.623215 0.700684 0.357194 0.713691 0.304779 ? ? o
12 0 15 29.5329 1.12398 29.5329 1.12398 29.5329 1.12398 5.43112 0.103561 5.43277 0.0731763 ? ? o
12 0 16 19.2025 0.929222 19.2025 0.929222 19.2025 0.929222 4.37797 0.106266 4.38002 0.0750561 ? ? o
12 0 17 178.291 3.70831 178.291 3.70831 178.291 3.70831 13.3494 0.138928 13.351 0.0982135 ? ? o
12 0 18 97.2366 2.26386 97.2366 2.26386 97.2366 2.26386 9.85838 0.114854 9.85961 0.0811917 ? ? o
12 0 19 110.8 2.54921 110.8 2.54921 110.8 2.54921 10.5235 0.121157 10.5248 0.085647 ? ? o
12 0 20 679.656 12.9553 679.656 12.9553 679.656 12.9553 26.0598 0.24862 26.065 0.175748 ? ? o
12 0 21 1.73893 1.03963 1.73893 1.03963 1.73893 1.03963 1.107 0.4676 1.18553 0.35637 ? ? o
12 0 22 16.1971 1.4138 16.1971 1.4138 16.1971 1.4138 4.01221 0.17697 4.01842 0.124662 ? ? o
12 0 23 93.2262 2.70708 93.2262 2.70708 93.2262 2.70708 9.65112 0.140314 9.65324 0.0991712 ? ? o
12 0 24 29.1736 1.69572 29.1736 1.69572 29.1736 1.69572 5.39338 0.157508 5.39733 0.111185 ? ? o
12 0 25 103.237 3.10007 103.237 3.10007 103.237 3.10007 10.1549 0.152718 10.1577 0.10793 ? ? o
12 0 26 91.0282 2.74407 91.0282 2.74407 91.0282 2.74407 9.53515 0.143966 9.53801 0.101743 ? ? o
12 0 27 43.4455 1.98167 43.4455 1.98167 43.4455 1.98167 6.58386 0.150673 6.58759 0.106418 ? ? o
12 0 28 33.5836 1.74456 33.5836 1.74456 33.5836 1.74456 5.78665 0.150972 5.79089 0.106593 ? ? o
12 0 29 2.86604 1.29571 2.86604 1.29571 2.86604 1.29571 1.49202 0.49102 1.60087 0.3231 ? ? f
12 0 30 2.24227 1.29526 2.24227 1.29526 2.24227 1.29526 1.25453 0.520898 1.35102 0.391096 ? ? o
[truncated: 8,242,130 more chars]
