# Supplementary material for: Unveiling the Catalytic Mechanism of a Processive Metalloaminopeptidase
Source: Biochemistry. 2023 Nov 4;62(22):3188–205. doi: 10.1021/acs.biochem.3c00420 (PMC10666288; doi:10.1021/acs.biochem.3c00420)
Supplement: Supplementary file 6 — bi3c00420_si_006.cif [file bi3c00420_si_006.cif]

data_DEPOSITED_XRAY
# 
_cell.entry_id           DEPOSITED_XRAY 
_cell.length_a           87.530 
_cell.length_b           183.030 
_cell.length_c           316.530 
_cell.angle_alpha        90.00 
_cell.angle_beta         90.00 
_cell.angle_gamma        90.00 
_cell.Z_PDB              24 
_cell.pdbx_unique_axis   ? 
# 
_symmetry.entry_id                         DEPOSITED_XRAY 
_symmetry.space_group_name_H-M             'P 21 21 21' 
_symmetry.pdbx_full_space_group_name_H-M   ? 
_symmetry.cell_setting                     ? 
_symmetry.Int_Tables_number                ? 
# 
_atom_sites.entry_id                    DEPOSITED_XRAY 
_atom_sites.fract_transf_matrix[1][1]   0.011425 
_atom_sites.fract_transf_matrix[1][2]   0.000000 
_atom_sites.fract_transf_matrix[1][3]   0.000000 
_atom_sites.fract_transf_matrix[2][1]   0.000000 
_atom_sites.fract_transf_matrix[2][2]   0.005464 
_atom_sites.fract_transf_matrix[2][3]   0.000000 
_atom_sites.fract_transf_matrix[3][1]   0.000000 
_atom_sites.fract_transf_matrix[3][2]   0.000000 
_atom_sites.fract_transf_matrix[3][3]   0.003159 
_atom_sites.fract_transf_vector[1]      0.00000 
_atom_sites.fract_transf_vector[2]      0.00000 
_atom_sites.fract_transf_vector[3]      0.00000 
# 
_refine.pdbx_refine_id                           'X-RAY DIFFRACTION' 
_refine.entry_id                                 DEPOSITED_XRAY 
_refine.pdbx_diffrn_id                           1 
_refine.pdbx_TLS_residual_ADP_flag               ? 
_refine.ls_number_reflns_obs                     357297 
_refine.ls_number_reflns_all                     ? 
_refine.pdbx_ls_sigma_I                          ? 
_refine.pdbx_ls_sigma_F                          1.34 
_refine.pdbx_data_cutoff_high_absF               ? 
_refine.pdbx_data_cutoff_low_absF                ? 
_refine.pdbx_data_cutoff_high_rms_absF           ? 
_refine.ls_d_res_low                             52.75 
_refine.ls_d_res_high                            1.97 
_refine.ls_percent_reflns_obs                    99.94 
_refine.ls_R_factor_obs                          0.1778 
_refine.ls_R_factor_all                          ? 
_refine.ls_R_factor_R_work                       0.1764 
_refine.ls_R_factor_R_free                       0.2040 
_refine.ls_R_factor_R_free_error                 ? 
_refine.ls_R_factor_R_free_error_details         ? 
_refine.ls_percent_reflns_R_free                 5.02 
_refine.ls_number_reflns_R_free                  17937 
_refine.ls_number_parameters                     ? 
_refine.ls_number_restraints                     ? 
_refine.occupancy_min                            ? 
_refine.occupancy_max                            ? 
_refine.correlation_coeff_Fo_to_Fc               ? 
_refine.correlation_coeff_Fo_to_Fc_free          ? 
_refine.B_iso_mean                               ? 
_refine.aniso_B[1][1]                            ? 
_refine.aniso_B[2][2]                            ? 
_refine.aniso_B[3][3]                            ? 
_refine.aniso_B[1][2]                            ? 
_refine.aniso_B[1][3]                            ? 
_refine.aniso_B[2][3]                            ? 
_refine.solvent_model_details                    'FLAT BULK SOLVENT MODEL' 
_refine.solvent_model_param_ksol                 ? 
_refine.solvent_model_param_bsol                 ? 
_refine.pdbx_solvent_vdw_probe_radii             1.10 
_refine.pdbx_solvent_ion_probe_radii             ? 
_refine.pdbx_solvent_shrinkage_radii             0.90 
_refine.pdbx_ls_cross_valid_method               ? 
_refine.details                                  ? 
_refine.pdbx_starting_model                      ? 
_refine.pdbx_method_to_determine_struct          ? 
_refine.pdbx_isotropic_thermal_model             ? 
_refine.pdbx_stereochemistry_target_values       ML 
_refine.pdbx_stereochem_target_val_spec_case     ? 
_refine.pdbx_R_Free_selection_details            ? 
_refine.pdbx_overall_ESU_R                       ? 
_refine.pdbx_overall_ESU_R_Free                  ? 
_refine.overall_SU_ML                            0.26 
_refine.pdbx_overall_phase_error                 23.32 
_refine.overall_SU_B                             ? 
_refine.overall_SU_R_Cruickshank_DPI             ? 
_refine.pdbx_overall_SU_R_free_Cruickshank_DPI   ? 
_refine.pdbx_overall_SU_R_Blow_DPI               ? 
_refine.pdbx_overall_SU_R_free_Blow_DPI          ? 
# 
loop_
_refine_ls_restr.type 
_refine_ls_restr.dev_ideal 
_refine_ls_restr.dev_ideal_target 
_refine_ls_restr.weight 
_refine_ls_restr.number 
_refine_ls_restr.pdbx_refine_id 
_refine_ls_restr.pdbx_restraint_function 
f_bond_d           0.008 ? ? '22708 Z= 0.364' 'X-RAY DIFFRACTION' ? 
f_angle_d          0.965 ? ? '30613 Z= 0.511' 'X-RAY DIFFRACTION' ? 
f_dihedral_angle_d 6.737 ? ? 3221             'X-RAY DIFFRACTION' ? 
f_chiral_restr     0.053 ? ? 3538             'X-RAY DIFFRACTION' ? 
f_plane_restr      0.010 ? ? 3969             'X-RAY DIFFRACTION' ? 
# 
loop_
_refine_ls_shell.pdbx_refine_id 
_refine_ls_shell.pdbx_total_number_of_bins_used 
_refine_ls_shell.d_res_high 
_refine_ls_shell.d_res_low 
_refine_ls_shell.number_reflns_R_work 
_refine_ls_shell.R_factor_R_work 
_refine_ls_shell.percent_reflns_obs 
_refine_ls_shell.R_factor_R_free 
_refine_ls_shell.R_factor_R_free_error 
_refine_ls_shell.percent_reflns_R_free 
_refine_ls_shell.number_reflns_R_free 
_refine_ls_shell.number_reflns_all 
_refine_ls_shell.R_factor_all 
'X-RAY DIFFRACTION' . 1.97 1.99  11295 0.3822 100.00 0.4025 . . 580 . . 
'X-RAY DIFFRACTION' . 1.99 2.02  11167 0.3445 100.00 0.3570 . . 578 . . 
'X-RAY DIFFRACTION' . 2.02 2.04  11238 0.3298 100.00 0.3575 . . 575 . . 
'X-RAY DIFFRACTION' . 2.04 2.07  11255 0.3013 100.00 0.3207 . . 580 . . 
'X-RAY DIFFRACTION' . 2.07 2.09  11213 0.2912 100.00 0.3257 . . 600 . . 
'X-RAY DIFFRACTION' . 2.09 2.12  11149 0.2671 100.00 0.2926 . . 615 . . 
'X-RAY DIFFRACTION' . 2.12 2.15  11226 0.2573 100.00 0.2911 . . 595 . . 
'X-RAY DIFFRACTION' . 2.15 2.18  11289 0.2458 100.00 0.2765 . . 594 . . 
'X-RAY DIFFRACTION' . 2.18 2.22  11151 0.2455 100.00 0.2801 . . 612 . . 
'X-RAY DIFFRACTION' . 2.22 2.26  11285 0.2477 100.00 0.2828 . . 595 . . 
'X-RAY DIFFRACTION' . 2.26 2.29  11229 0.2289 100.00 0.2779 . . 598 . . 
'X-RAY DIFFRACTION' . 2.29 2.34  11213 0.2111 100.00 0.2393 . . 597 . . 
'X-RAY DIFFRACTION' . 2.34 2.38  11311 0.2039 100.00 0.2503 . . 583 . . 
'X-RAY DIFFRACTION' . 2.38 2.43  11267 0.1855 100.00 0.2423 . . 599 . . 
'X-RAY DIFFRACTION' . 2.43 2.48  11189 0.1883 100.00 0.2236 . . 628 . . 
'X-RAY DIFFRACTION' . 2.48 2.54  11270 0.1812 100.00 0.2157 . . 605 . . 
'X-RAY DIFFRACTION' . 2.54 2.60  11262 0.1792 100.00 0.2146 . . 595 . . 
'X-RAY DIFFRACTION' . 2.60 2.67  11323 0.1732 100.00 0.2246 . . 563 . . 
'X-RAY DIFFRACTION' . 2.67 2.75  11302 0.1807 100.00 0.2108 . . 594 . . 
'X-RAY DIFFRACTION' . 2.75 2.84  11284 0.1906 100.00 0.2326 . . 597 . . 
'X-RAY DIFFRACTION' . 2.84 2.94  11331 0.1804 100.00 0.2197 . . 614 . . 
'X-RAY DIFFRACTION' . 2.94 3.06  11301 0.1736 100.00 0.2078 . . 593 . . 
'X-RAY DIFFRACTION' . 3.06 3.20  11312 0.1723 100.00 0.2032 . . 600 . . 
'X-RAY DIFFRACTION' . 3.20 3.37  11391 0.1848 100.00 0.2086 . . 603 . . 
'X-RAY DIFFRACTION' . 3.37 3.58  11305 0.1711 100.00 0.1947 . . 637 . . 
'X-RAY DIFFRACTION' . 3.58 3.86  11405 0.1580 100.00 0.1854 . . 606 . . 
'X-RAY DIFFRACTION' . 3.86 4.24  11443 0.1400 100.00 0.1576 . . 586 . . 
'X-RAY DIFFRACTION' . 4.24 4.86  11538 0.1260 100.00 0.1482 . . 572 . . 
'X-RAY DIFFRACTION' . 4.86 6.12  11573 0.1444 100.00 0.1586 . . 608 . . 
'X-RAY DIFFRACTION' . 6.12 52.75 11843 0.1594 99.00  0.1781 . . 635 . . 
# 
_software.classification   refinement 
_software.name             PHENIX 
_software.version          '(1.20.1_4487: ???)' 
_software.citation_id      ? 
_software.pdbx_ordinal     1 
# 
loop_
_atom_site.group_PDB 
_atom_site.id 
_atom_site.type_symbol 
_atom_site.label_atom_id 
_atom_site.label_alt_id 
_atom_site.label_comp_id 
_atom_site.label_asym_id 
_atom_site.label_entity_id 
_atom_site.label_seq_id 
_atom_site.pdbx_PDB_ins_code 
_atom_site.Cartn_x 
_atom_site.Cartn_y 
_atom_site.Cartn_z 
_atom_site.occupancy 
_atom_site.B_iso_or_equiv 
_atom_site.pdbx_formal_charge 
_atom_site.auth_seq_id 
_atom_site.auth_comp_id 
_atom_site.auth_asym_id 
_atom_site.auth_atom_id 
_atom_site.pdbx_PDB_model_num 
ATOM   1     N  N    . PHE A  1 1   ? 0.880   -35.869  18.257  1.00 71.82  ? 18   PHE A N    1 
ATOM   2     C  CA   . PHE A  1 1   ? 1.228   -37.285  18.272  1.00 73.95  ? 18   PHE A CA   1 
ATOM   3     C  C    . PHE A  1 1   ? 2.218   -37.577  17.127  1.00 81.92  ? 18   PHE A C    1 
ATOM   4     O  O    . PHE A  1 1   ? 3.332   -38.053  17.362  1.00 89.02  ? 18   PHE A O    1 
ATOM   5     C  CB   . PHE A  1 1   ? -0.047  -38.152  18.171  1.00 66.71  ? 18   PHE A CB   1 
ATOM   6     C  CG   . PHE A  1 1   ? -0.833  -37.970  16.884  1.00 64.58  ? 18   PHE A CG   1 
ATOM   7     C  CD1  . PHE A  1 1   ? -1.426  -36.751  16.564  1.00 61.80  ? 18   PHE A CD1  1 
ATOM   8     C  CD2  . PHE A  1 1   ? -0.986  -39.033  16.004  1.00 64.95  ? 18   PHE A CD2  1 
ATOM   9     C  CE1  . PHE A  1 1   ? -2.143  -36.594  15.372  1.00 63.86  ? 18   PHE A CE1  1 
ATOM   10    C  CE2  . PHE A  1 1   ? -1.700  -38.893  14.819  1.00 62.99  ? 18   PHE A CE2  1 
ATOM   11    C  CZ   . PHE A  1 1   ? -2.283  -37.676  14.498  1.00 59.49  ? 18   PHE A CZ   1 
ATOM   12    N  N    . GLN A  1 2   ? 1.777   -37.287  15.899  1.00 82.08  ? 19   GLN A N    1 
ATOM   13    C  CA   . GLN A  1 2   ? 2.566   -37.244  14.666  1.00 83.43  ? 19   GLN A CA   1 
ATOM   14    C  C    . GLN A  1 2   ? 2.035   -36.128  13.773  1.00 81.61  ? 19   GLN A C    1 
ATOM   15    O  O    . GLN A  1 2   ? 2.796   -35.273  13.307  1.00 84.67  ? 19   GLN A O    1 
ATOM   16    C  CB   . GLN A  1 2   ? 2.521   -38.577  13.908  1.00 85.88  ? 19   GLN A CB   1 
ATOM   17    C  CG   . GLN A  1 2   ? 3.357   -39.713  14.477  1.00 91.75  ? 19   GLN A CG   1 
ATOM   18    C  CD   . GLN A  1 2   ? 4.709   -39.838  13.766  1.00 98.35  ? 19   GLN A CD   1 
ATOM   19    O  OE1  . GLN A  1 2   ? 5.599   -39.000  13.939  1.00 96.52  ? 19   GLN A OE1  1 
ATOM   20    N  NE2  . GLN A  1 2   ? 4.853   -40.878  12.942  1.00 97.53  ? 19   GLN A NE2  1 
ATOM   21    N  N    . GLY A  1 3   ? 0.724   -36.129  13.543  1.00 75.97  ? 20   GLY A N    1 
ATOM   22    C  CA   . GLY A  1 3   ? 0.113   -35.123  12.689  1.00 74.60  ? 20   GLY A CA   1 
ATOM   23    C  C    . GLY A  1 3   ? 0.265   -35.497  11.227  1.00 77.26  ? 20   GLY A C    1 
ATOM   24    O  O    . GLY A  1 3   ? -0.047  -36.622  10.817  1.00 77.60  ? 20   GLY A O    1 
ATOM   25    N  N    . GLY A  1 4   ? 0.749   -34.551  10.429  1.00 74.32  ? 21   GLY A N    1 
ATOM   26    C  CA   . GLY A  1 4   ? 0.997   -34.825  9.029   1.00 75.69  ? 21   GLY A CA   1 
ATOM   27    C  C    . GLY A  1 4   ? -0.027  -34.245  8.076   1.00 66.42  ? 21   GLY A C    1 
ATOM   28    O  O    . GLY A  1 4   ? 0.347   -33.804  6.983   1.00 66.40  ? 21   GLY A O    1 
ATOM   29    N  N    . MET A  1 5   ? -1.308  -34.244  8.460   1.00 55.39  ? 22   MET A N    1 
ATOM   30    C  CA   . MET A  1 5   ? -2.361  -33.747  7.580   1.00 52.65  ? 22   MET A CA   1 
ATOM   31    C  C    . MET A  1 5   ? -1.952  -32.440  6.928   1.00 50.24  ? 22   MET A C    1 
ATOM   32    O  O    . MET A  1 5   ? -1.650  -31.460  7.614   1.00 48.18  ? 22   MET A O    1 
ATOM   33    C  CB   . MET A  1 5   ? -3.667  -33.530  8.343   1.00 45.91  ? 22   MET A CB   1 
ATOM   34    C  CG   . MET A  1 5   ? -4.930  -33.560  7.465   1.00 47.48  ? 22   MET A CG   1 
ATOM   35    S  SD   . MET A  1 5   ? -4.906  -34.633  6.000   1.00 48.98  ? 22   MET A SD   1 
ATOM   36    C  CE   . MET A  1 5   ? -5.362  -36.180  6.774   1.00 42.81  ? 22   MET A CE   1 
ATOM   37    N  N    . GLU A  1 6   ? -1.980  -32.417  5.599   1.00 46.62  ? 23   GLU A N    1 
ATOM   38    C  CA   . GLU A  1 6   ? -1.795  -31.183  4.857   1.00 45.73  ? 23   GLU A CA   1 
ATOM   39    C  C    . GLU A  1 6   ? -3.160  -30.551  4.587   1.00 41.65  ? 23   GLU A C    1 
ATOM   40    O  O    . GLU A  1 6   ? -4.077  -31.220  4.104   1.00 39.67  ? 23   GLU A O    1 
ATOM   41    C  CB   . GLU A  1 6   ? -1.029  -31.473  3.556   1.00 45.51  ? 23   GLU A CB   1 
ATOM   42    C  CG   . GLU A  1 6   ? -0.484  -30.240  2.844   1.00 45.89  ? 23   GLU A CG   1 
ATOM   43    C  CD   . GLU A  1 6   ? 0.790   -29.696  3.483   1.00 51.69  ? 23   GLU A CD   1 
ATOM   44    O  OE1  . GLU A  1 6   ? 1.742   -30.476  3.729   1.00 51.09  ? 23   GLU A OE1  1 
ATOM   45    O  OE2  . GLU A  1 6   ? 0.836   -28.475  3.733   1.00 53.61  ? 23   GLU A OE2  1 
ATOM   46    N  N    . PHE A  1 7   ? -3.300  -29.273  4.920   1.00 39.36  ? 24   PHE A N    1 
ATOM   47    C  CA   . PHE A  1 7   ? -4.516  -28.515  4.646   1.00 38.57  ? 24   PHE A CA   1 
ATOM   48    C  C    . PHE A  1 7   ? -4.178  -27.459  3.601   1.00 45.63  ? 24   PHE A C    1 
ATOM   49    O  O    . PHE A  1 7   ? -3.308  -26.609  3.829   1.00 45.37  ? 24   PHE A O    1 
ATOM   50    C  CB   . PHE A  1 7   ? -5.076  -27.851  5.912   1.00 39.31  ? 24   PHE A CB   1 
ATOM   51    C  CG   . PHE A  1 7   ? -5.665  -28.826  6.920   1.00 39.99  ? 24   PHE A CG   1 
ATOM   52    C  CD1  . PHE A  1 7   ? -4.866  -29.420  7.878   1.00 39.06  ? 24   PHE A CD1  1 
ATOM   53    C  CD2  . PHE A  1 7   ? -7.016  -29.137  6.897   1.00 39.23  ? 24   PHE A CD2  1 
ATOM   54    C  CE1  . PHE A  1 7   ? -5.410  -30.304  8.823   1.00 41.64  ? 24   PHE A CE1  1 
ATOM   55    C  CE2  . PHE A  1 7   ? -7.558  -30.019  7.813   1.00 39.86  ? 24   PHE A CE2  1 
ATOM   56    C  CZ   . PHE A  1 7   ? -6.756  -30.608  8.776   1.00 42.26  ? 24   PHE A CZ   1 
ATOM   57    N  N    . LEU A  1 8   ? -4.865  -27.510  2.465   1.00 44.18  ? 25   LEU A N    1 
ATOM   58    C  CA   . LEU A  1 8   ? -4.656  -26.564  1.385   1.00 46.15  ? 25   LEU A CA   1 
ATOM   59    C  C    . LEU A  1 8   ? -5.953  -25.817  1.126   1.00 45.65  ? 25   LEU A C    1 
ATOM   60    O  O    . LEU A  1 8   ? -7.044  -26.373  1.302   1.00 46.75  ? 25   LEU A O    1 
ATOM   61    C  CB   . LEU A  1 8   ? -4.201  -27.285  0.115   1.00 43.02  ? 25   LEU A CB   1 
ATOM   62    C  CG   . LEU A  1 8   ? -2.984  -28.185  0.326   1.00 46.16  ? 25   LEU A CG   1 
ATOM   63    C  CD1  . LEU A  1 8   ? -2.707  -28.975  -0.942  1.00 52.93  ? 25   LEU A CD1  1 
ATOM   64    C  CD2  . LEU A  1 8   ? -1.773  -27.335  0.725   1.00 46.74  ? 25   LEU A CD2  1 
ATOM   65    N  N    . VAL A  1 9   ? -5.825  -24.550  0.741   1.00 38.51  ? 26   VAL A N    1 
ATOM   66    C  CA   . VAL A  1 9   ? -6.949  -23.729  0.295   1.00 43.00  ? 26   VAL A CA   1 
ATOM   67    C  C    . VAL A  1 9   ? -6.759  -23.455  -1.193  1.00 41.68  ? 26   VAL A C    1 
ATOM   68    O  O    . VAL A  1 9   ? -5.698  -22.976  -1.602  1.00 43.07  ? 26   VAL A O    1 
ATOM   69    C  CB   . VAL A  1 9   ? -7.047  -22.410  1.088   1.00 47.41  ? 26   VAL A CB   1 
ATOM   70    C  CG1  . VAL A  1 9   ? -8.219  -21.575  0.585   1.00 43.10  ? 26   VAL A CG1  1 
ATOM   71    C  CG2  . VAL A  1 9   ? -7.178  -22.673  2.601   1.00 43.86  ? 26   VAL A CG2  1 
ATOM   72    N  N    . LYS A  1 10  ? -7.772  -23.779  -2.004  1.00 42.30  ? 27   LYS A N    1 
ATOM   73    C  CA   . LYS A  1 10  ? -7.737  -23.530  -3.441  1.00 47.16  ? 27   LYS A CA   1 
ATOM   74    C  C    . LYS A  1 10  ? -9.042  -22.895  -3.892  1.00 49.34  ? 27   LYS A C    1 
ATOM   75    O  O    . LYS A  1 10  ? -10.102 -23.137  -3.304  1.00 45.36  ? 27   LYS A O    1 
ATOM   76    C  CB   . LYS A  1 10  ? -7.517  -24.816  -4.248  1.00 41.95  ? 27   LYS A CB   1 
ATOM   77    C  CG   . LYS A  1 10  ? -6.185  -25.467  -3.985  1.00 45.93  ? 27   LYS A CG   1 
ATOM   78    C  CD   . LYS A  1 10  ? -6.007  -26.705  -4.856  1.00 41.67  ? 27   LYS A CD   1 
ATOM   79    C  CE   . LYS A  1 10  ? -4.724  -27.438  -4.469  1.00 51.58  ? 27   LYS A CE   1 
ATOM   80    N  NZ   . LYS A  1 10  ? -4.559  -28.715  -5.246  1.00 53.06  ? 27   LYS A NZ   1 
ATOM   81    N  N    . SER A  1 11  ? -8.959  -22.108  -4.977  1.00 46.80  ? 28   SER A N    1 
ATOM   82    C  CA   . SER A  1 11  ? -10.097 -21.376  -5.521  1.00 49.40  ? 28   SER A CA   1 
ATOM   83    C  C    . SER A  1 11  ? -10.542 -21.919  -6.877  1.00 51.67  ? 28   SER A C    1 
ATOM   84    O  O    . SER A  1 11  ? -11.119 -21.185  -7.673  1.00 57.68  ? 28   SER A O    1 
ATOM   85    C  CB   . SER A  1 11  ? -9.770  -19.891  -5.641  1.00 47.91  ? 28   SER A CB   1 
ATOM   86    O  OG   . SER A  1 11  ? -9.583  -19.318  -4.364  1.00 56.23  ? 28   SER A OG   1 
ATOM   87    N  N    . VAL A  1 12  ? -10.289 -23.196  -7.154  1.00 50.83  ? 29   VAL A N    1 
ATOM   88    C  CA   . VAL A  1 12  ? -10.606 -23.781  -8.455  1.00 50.74  ? 29   VAL A CA   1 
ATOM   89    C  C    . VAL A  1 12  ? -12.013 -24.373  -8.477  1.00 53.45  ? 29   VAL A C    1 
ATOM   90    O  O    . VAL A  1 12  ? -12.639 -24.569  -7.424  1.00 49.78  ? 29   VAL A O    1 
ATOM   91    C  CB   . VAL A  1 12  ? -9.561  -24.848  -8.824  1.00 52.82  ? 29   VAL A CB   1 
ATOM   92    C  CG1  . VAL A  1 12  ? -8.167  -24.221  -8.849  1.00 50.37  ? 29   VAL A CG1  1 
ATOM   93    C  CG2  . VAL A  1 12  ? -9.620  -26.018  -7.842  1.00 48.16  ? 29   VAL A CG2  1 
ATOM   94    N  N    . ARG A  1 13  ? -12.512 -24.665  -9.686  1.00 52.89  ? 30   ARG A N    1 
ATOM   95    C  CA   . ARG A  1 13  ? -13.864 -25.199  -9.844  1.00 49.80  ? 30   ARG A CA   1 
ATOM   96    C  C    . ARG A  1 13  ? -13.935 -26.615  -9.282  1.00 50.92  ? 30   ARG A C    1 
ATOM   97    O  O    . ARG A  1 13  ? -13.095 -27.452  -9.622  1.00 47.71  ? 30   ARG A O    1 
ATOM   98    C  CB   . ARG A  1 13  ? -14.307 -25.238  -11.312 1.00 53.95  ? 30   ARG A CB   1 
ATOM   99    C  CG   . ARG A  1 13  ? -14.091 -23.975  -12.169 1.00 65.41  ? 30   ARG A CG   1 
ATOM   100   C  CD   . ARG A  1 13  ? -15.055 -24.025  -13.384 1.00 69.76  ? 30   ARG A CD   1 
ATOM   101   N  NE   . ARG A  1 13  ? -14.406 -23.932  -14.694 1.00 82.49  ? 30   ARG A NE   1 
ATOM   102   C  CZ   . ARG A  1 13  ? -13.814 -22.852  -15.198 1.00 82.39  ? 30   ARG A CZ   1 
ATOM   103   N  NH1  . ARG A  1 13  ? -13.783 -21.700  -14.538 1.00 81.02  ? 30   ARG A NH1  1 
ATOM   104   N  NH2  . ARG A  1 13  ? -13.244 -22.927  -16.402 1.00 65.75  ? 30   ARG A NH2  1 
ATOM   105   N  N    . PRO A  1 14  ? -14.926 -26.926  -8.445  1.00 53.53  ? 31   PRO A N    1 
ATOM   106   C  CA   . PRO A  1 14  ? -15.038 -28.304  -7.922  1.00 48.98  ? 31   PRO A CA   1 
ATOM   107   C  C    . PRO A  1 14  ? -15.204 -29.363  -8.997  1.00 47.78  ? 31   PRO A C    1 
ATOM   108   O  O    . PRO A  1 14  ? -14.629 -30.451  -8.874  1.00 46.41  ? 31   PRO A O    1 
ATOM   109   C  CB   . PRO A  1 14  ? -16.270 -28.226  -7.001  1.00 48.42  ? 31   PRO A CB   1 
ATOM   110   C  CG   . PRO A  1 14  ? -17.016 -26.958  -7.441  1.00 52.58  ? 31   PRO A CG   1 
ATOM   111   C  CD   . PRO A  1 14  ? -15.928 -26.016  -7.864  1.00 48.01  ? 31   PRO A CD   1 
ATOM   112   N  N    . GLU A  1 15  ? -15.966 -29.076  -10.058 1.00 45.90  ? 32   GLU A N    1 
ATOM   113   C  CA   . GLU A  1 15  ? -16.337 -30.108  -11.027 1.00 51.44  ? 32   GLU A CA   1 
ATOM   114   C  C    . GLU A  1 15  ? -15.179 -30.601  -11.897 1.00 48.68  ? 32   GLU A C    1 
ATOM   115   O  O    . GLU A  1 15  ? -15.335 -31.633  -12.557 1.00 49.28  ? 32   GLU A O    1 
ATOM   116   C  CB   . GLU A  1 15  ? -17.472 -29.600  -11.926 1.00 50.28  ? 32   GLU A CB   1 
ATOM   117   C  CG   . GLU A  1 15  ? -17.119 -28.336  -12.719 1.00 51.54  ? 32   GLU A CG   1 
ATOM   118   C  CD   . GLU A  1 15  ? -17.487 -27.057  -11.987 1.00 51.82  ? 32   GLU A CD   1 
ATOM   119   O  OE1  . GLU A  1 15  ? -17.534 -27.074  -10.742 1.00 54.01  ? 32   GLU A OE1  1 
ATOM   120   O  OE2  . GLU A  1 15  ? -17.702 -26.022  -12.654 1.00 59.82  ? 32   GLU A OE2  1 
ATOM   121   N  N    . THR A  1 16  ? -14.032 -29.916  -11.916 1.00 48.74  ? 33   THR A N    1 
ATOM   122   C  CA   . THR A  1 16  ? -12.870 -30.390  -12.665 1.00 49.89  ? 33   THR A CA   1 
ATOM   123   C  C    . THR A  1 16  ? -11.657 -30.688  -11.792 1.00 53.97  ? 33   THR A C    1 
ATOM   124   O  O    . THR A  1 16  ? -10.601 -31.031  -12.336 1.00 53.42  ? 33   THR A O    1 
ATOM   125   C  CB   . THR A  1 16  ? -12.447 -29.373  -13.746 1.00 54.32  ? 33   THR A CB   1 
ATOM   126   O  OG1  . THR A  1 16  ? -12.472 -28.031  -13.217 1.00 51.40  ? 33   THR A OG1  1 
ATOM   127   C  CG2  . THR A  1 16  ? -13.365 -29.477  -14.961 1.00 51.27  ? 33   THR A CG2  1 
ATOM   128   N  N    . LEU A  1 17  ? -11.765 -30.569  -10.468 1.00 52.73  ? 34   LEU A N    1 
ATOM   129   C  CA   . LEU A  1 17  ? -10.638 -30.880  -9.593  1.00 50.02  ? 34   LEU A CA   1 
ATOM   130   C  C    . LEU A  1 17  ? -10.404 -32.389  -9.520  1.00 47.57  ? 34   LEU A C    1 
ATOM   131   O  O    . LEU A  1 17  ? -11.327 -33.163  -9.249  1.00 47.85  ? 34   LEU A O    1 
ATOM   132   C  CB   . LEU A  1 17  ? -10.888 -30.314  -8.194  1.00 47.32  ? 34   LEU A CB   1 
ATOM   133   C  CG   . LEU A  1 17  ? -9.877  -30.622  -7.084  1.00 48.38  ? 34   LEU A CG   1 
ATOM   134   C  CD1  . LEU A  1 17  ? -8.506  -30.093  -7.444  1.00 46.14  ? 34   LEU A CD1  1 
ATOM   135   C  CD2  . LEU A  1 17  ? -10.326 -30.029  -5.760  1.00 48.50  ? 34   LEU A CD2  1 
ATOM   136   N  N    . LYS A  1 18  ? -9.167  -32.808  -9.770  1.00 44.27  ? 35   LYS A N    1 
ATOM   137   C  CA   . LYS A  1 18  ? -8.780  -34.194  -9.542  1.00 49.58  ? 35   LYS A CA   1 
ATOM   138   C  C    . LYS A  1 18  ? -8.660  -34.440  -8.041  1.00 47.33  ? 35   LYS A C    1 
ATOM   139   O  O    . LYS A  1 18  ? -7.868  -33.783  -7.364  1.00 47.37  ? 35   LYS A O    1 
ATOM   140   C  CB   . LYS A  1 18  ? -7.460  -34.499  -10.247 1.00 48.93  ? 35   LYS A CB   1 
ATOM   141   C  CG   . LYS A  1 18  ? -7.028  -35.952  -10.205 1.00 55.20  ? 35   LYS A CG   1 
ATOM   142   C  CD   . LYS A  1 18  ? -6.039  -36.240  -11.338 1.00 72.56  ? 35   LYS A CD   1 
ATOM   143   C  CE   . LYS A  1 18  ? -5.112  -37.421  -11.037 1.00 79.54  ? 35   LYS A CE   1 
ATOM   144   N  NZ   . LYS A  1 18  ? -4.915  -37.697  -9.585  1.00 77.35  ? 35   LYS A NZ   1 
ATOM   145   N  N    . THR A  1 19  ? -9.450  -35.373  -7.521  1.00 43.30  ? 36   THR A N    1 
ATOM   146   C  CA   . THR A  1 19  ? -9.399  -35.713  -6.105  1.00 40.70  ? 36   THR A CA   1 
ATOM   147   C  C    . THR A  1 19  ? -9.933  -37.128  -5.941  1.00 41.19  ? 36   THR A C    1 
ATOM   148   O  O    . THR A  1 19  ? -10.740 -37.595  -6.750  1.00 42.91  ? 36   THR A O    1 
ATOM   149   C  CB   . THR A  1 19  ? -10.203 -34.712  -5.249  1.00 42.46  ? 36   THR A CB   1 
ATOM   150   O  OG1  . THR A  1 19  ? -10.010 -34.996  -3.854  1.00 42.54  ? 36   THR A OG1  1 
ATOM   151   C  CG2  . THR A  1 19  ? -11.697 -34.763  -5.570  1.00 39.22  ? 36   THR A CG2  1 
ATOM   152   N  N    . ALA A  1 20  ? -9.471  -37.810  -4.891  1.00 39.96  ? 37   ALA A N    1 
ATOM   153   C  CA   . ALA A  1 20  ? -10.037 -39.114  -4.583  1.00 40.21  ? 37   ALA A CA   1 
ATOM   154   C  C    . ALA A  1 20  ? -11.486 -39.003  -4.111  1.00 40.54  ? 37   ALA A C    1 
ATOM   155   O  O    . ALA A  1 20  ? -12.302 -39.874  -4.437  1.00 41.04  ? 37   ALA A O    1 
ATOM   156   C  CB   . ALA A  1 20  ? -9.168  -39.827  -3.543  1.00 43.66  ? 37   ALA A CB   1 
ATOM   157   N  N    . THR A  1 21  ? -11.838 -37.940  -3.376  1.00 40.49  ? 38   THR A N    1 
ATOM   158   C  CA   . THR A  1 21  ? -13.204 -37.763  -2.865  1.00 38.09  ? 38   THR A CA   1 
ATOM   159   C  C    . THR A  1 21  ? -13.548 -36.283  -2.865  1.00 39.28  ? 38   THR A C    1 
ATOM   160   O  O    . THR A  1 21  ? -12.834 -35.469  -2.259  1.00 38.90  ? 38   THR A O    1 
ATOM   161   C  CB   . THR A  1 21  ? -13.374 -38.345  -1.442  1.00 40.28  ? 38   THR A CB   1 
ATOM   162   O  OG1  . THR A  1 21  ? -12.944 -39.701  -1.409  1.00 37.85  ? 38   THR A OG1  1 
ATOM   163   C  CG2  . THR A  1 21  ? -14.851 -38.288  -0.968  1.00 39.22  ? 38   THR A CG2  1 
ATOM   164   N  N    . LEU A  1 22  ? -14.635 -35.931  -3.546  1.00 37.22  ? 39   LEU A N    1 
ATOM   165   C  CA   . LEU A  1 22  ? -15.167 -34.578  -3.505  1.00 37.81  ? 39   LEU A CA   1 
ATOM   166   C  C    . LEU A  1 22  ? -16.346 -34.567  -2.541  1.00 35.81  ? 39   LEU A C    1 
ATOM   167   O  O    . LEU A  1 22  ? -17.238 -35.414  -2.651  1.00 38.73  ? 39   LEU A O    1 
ATOM   168   C  CB   . LEU A  1 22  ? -15.592 -34.121  -4.910  1.00 37.07  ? 39   LEU A CB   1 
ATOM   169   C  CG   . LEU A  1 22  ? -16.302 -32.777  -5.031  1.00 39.61  ? 39   LEU A CG   1 
ATOM   170   C  CD1  . LEU A  1 22  ? -15.332 -31.651  -4.682  1.00 36.59  ? 39   LEU A CD1  1 
ATOM   171   C  CD2  . LEU A  1 22  ? -16.877 -32.608  -6.433  1.00 40.62  ? 39   LEU A CD2  1 
ATOM   172   N  N    . VAL A  1 23  ? -16.343 -33.630  -1.594  1.00 37.98  ? 40   VAL A N    1 
ATOM   173   C  CA   . VAL A  1 23  ? -17.344 -33.580  -0.528  1.00 38.28  ? 40   VAL A CA   1 
ATOM   174   C  C    . VAL A  1 23  ? -18.280 -32.399  -0.786  1.00 39.60  ? 40   VAL A C    1 
ATOM   175   O  O    . VAL A  1 23  ? -17.837 -31.242  -0.843  1.00 40.12  ? 40   VAL A O    1 
ATOM   176   C  CB   . VAL A  1 23  ? -16.693 -33.474  0.866   1.00 39.56  ? 40   VAL A CB   1 
ATOM   177   C  CG1  . VAL A  1 23  ? -17.742 -33.552  1.960   1.00 36.89  ? 40   VAL A CG1  1 
ATOM   178   C  CG2  . VAL A  1 23  ? -15.675 -34.574  1.081   1.00 34.55  ? 40   VAL A CG2  1 
ATOM   179   N  N    . LEU A  1 24  ? -19.578 -32.685  -0.916  1.00 38.82  ? 41   LEU A N    1 
ATOM   180   C  CA   . LEU A  1 24  ? -20.601 -31.670  -1.169  1.00 38.93  ? 41   LEU A CA   1 
ATOM   181   C  C    . LEU A  1 24  ? -21.677 -31.722  -0.092  1.00 39.42  ? 41   LEU A C    1 
ATOM   182   O  O    . LEU A  1 24  ? -22.032 -32.803  0.381   1.00 40.17  ? 41   LEU A O    1 
ATOM   183   C  CB   . LEU A  1 24  ? -21.285 -31.881  -2.524  1.00 38.65  ? 41   LEU A CB   1 
ATOM   184   C  CG   . LEU A  1 24  ? -20.458 -31.964  -3.799  1.00 41.92  ? 41   LEU A CG   1 
ATOM   185   C  CD1  . LEU A  1 24  ? -21.312 -32.495  -4.963  1.00 39.95  ? 41   LEU A CD1  1 
ATOM   186   C  CD2  . LEU A  1 24  ? -19.884 -30.591  -4.088  1.00 40.36  ? 41   LEU A CD2  1 
ATOM   187   N  N    . ALA A  1 25  ? -22.229 -30.560  0.261   1.00 39.71  ? 42   ALA A N    1 
ATOM   188   C  CA   . ALA A  1 25  ? -23.319 -30.492  1.228   1.00 42.46  ? 42   ALA A CA   1 
ATOM   189   C  C    . ALA A  1 25  ? -24.676 -30.568  0.529   1.00 43.85  ? 42   ALA A C    1 
ATOM   190   O  O    . ALA A  1 25  ? -24.846 -30.053  -0.577  1.00 44.16  ? 42   ALA A O    1 
ATOM   191   C  CB   . ALA A  1 25  ? -23.221 -29.207  2.051   1.00 45.89  ? 42   ALA A CB   1 
ATOM   192   N  N    . VAL A  1 26  ? -25.641 -31.224  1.179   1.00 44.54  ? 43   VAL A N    1 
ATOM   193   C  CA   . VAL A  1 26  ? -27.000 -31.371  0.660   1.00 42.35  ? 43   VAL A CA   1 
ATOM   194   C  C    . VAL A  1 26  ? -27.984 -30.973  1.755   1.00 44.00  ? 43   VAL A C    1 
ATOM   195   O  O    . VAL A  1 26  ? -27.963 -31.537  2.858   1.00 44.44  ? 43   VAL A O    1 
ATOM   196   C  CB   . VAL A  1 26  ? -27.294 -32.807  0.186   1.00 43.14  ? 43   VAL A CB   1 
ATOM   197   C  CG1  . VAL A  1 26  ? -28.780 -32.963  -0.139  1.00 46.99  ? 43   VAL A CG1  1 
ATOM   198   C  CG2  . VAL A  1 26  ? -26.426 -33.179  -1.012  1.00 42.06  ? 43   VAL A CG2  1 
ATOM   199   N  N    . GLY A  1 27  ? -28.852 -30.026  1.452   1.00 45.84  ? 44   GLY A N    1 
ATOM   200   C  CA   . GLY A  1 27  ? -29.836 -29.591  2.418   1.00 51.20  ? 44   GLY A CA   1 
ATOM   201   C  C    . GLY A  1 27  ? -31.019 -30.535  2.511   1.00 52.52  ? 44   GLY A C    1 
ATOM   202   O  O    . GLY A  1 27  ? -31.225 -31.406  1.673   1.00 55.70  ? 44   GLY A O    1 
ATOM   203   N  N    . GLU A  1 28  ? -31.804 -30.356  3.565   1.00 51.18  ? 45   GLU A N    1 
ATOM   204   C  CA   . GLU A  1 28  ? -33.036 -31.115  3.736   1.00 58.65  ? 45   GLU A CA   1 
ATOM   205   C  C    . GLU A  1 28  ? -34.130 -30.517  2.851   1.00 65.52  ? 45   GLU A C    1 
ATOM   206   O  O    . GLU A  1 28  ? -34.543 -29.370  3.063   1.00 73.69  ? 45   GLU A O    1 
ATOM   207   C  CB   . GLU A  1 28  ? -33.447 -31.097  5.206   1.00 61.02  ? 45   GLU A CB   1 
ATOM   208   C  CG   . GLU A  1 28  ? -34.049 -32.382  5.715   1.00 58.32  ? 45   GLU A CG   1 
ATOM   209   C  CD   . GLU A  1 28  ? -34.140 -32.430  7.242   1.00 66.40  ? 45   GLU A CD   1 
ATOM   210   O  OE1  . GLU A  1 28  ? -35.011 -33.164  7.759   1.00 67.54  ? 45   GLU A OE1  1 
ATOM   211   O  OE2  . GLU A  1 28  ? -33.338 -31.750  7.924   1.00 63.68  ? 45   GLU A OE2  1 
ATOM   212   N  N    . GLY A  1 29  ? -34.609 -31.283  1.868   1.00 63.36  ? 46   GLY A N    1 
ATOM   213   C  CA   . GLY A  1 29  ? -34.238 -32.656  1.543   1.00 66.42  ? 46   GLY A CA   1 
ATOM   214   C  C    . GLY A  1 29  ? -33.289 -32.831  0.360   1.00 69.50  ? 46   GLY A C    1 
ATOM   215   O  O    . GLY A  1 29  ? -32.680 -33.908  0.221   1.00 69.76  ? 46   GLY A O    1 
ATOM   216   N  N    . ARG A  1 30  ? -33.187 -31.792  -0.493  1.00 70.89  ? 47   ARG A N    1 
ATOM   217   C  CA   . ARG A  1 30  ? -32.150 -31.661  -1.524  1.00 69.24  ? 47   ARG A CA   1 
ATOM   218   C  C    . ARG A  1 30  ? -31.611 -30.224  -1.560  1.00 67.53  ? 47   ARG A C    1 
ATOM   219   O  O    . ARG A  1 30  ? -30.464 -29.969  -1.177  1.00 64.60  ? 47   ARG A O    1 
ATOM   220   C  CB   . ARG A  1 30  ? -32.682 -32.042  -2.913  1.00 64.48  ? 47   ARG A CB   1 
ATOM   221   C  CG   . ARG A  1 30  ? -33.733 -33.174  -2.948  1.00 68.55  ? 47   ARG A CG   1 
ATOM   222   C  CD   . ARG A  1 30  ? -33.196 -34.567  -2.634  1.00 64.66  ? 47   ARG A CD   1 
ATOM   223   N  NE   . ARG A  1 30  ? -34.233 -35.588  -2.788  0.51 62.86  ? 47   ARG A NE   1 
ATOM   224   C  CZ   . ARG A  1 30  ? -34.855 -36.200  -1.788  0.00 60.07  ? 47   ARG A CZ   1 
ATOM   225   N  NH1  . ARG A  1 30  ? -34.538 -35.961  -0.527  1.00 70.35  ? 47   ARG A NH1  1 
ATOM   226   N  NH2  . ARG A  1 30  ? -35.812 -37.087  -2.061  0.89 61.81  ? 47   ARG A NH2  1 
ATOM   227   N  N    . LYS A  1 31  ? -32.428 -29.277  -2.043  1.00 73.35  ? 48   LYS A N    1 
ATOM   228   C  CA   . LYS A  1 31  ? -32.113 -27.843  -2.089  1.00 71.92  ? 48   LYS A CA   1 
ATOM   229   C  C    . LYS A  1 31  ? -30.926 -27.465  -2.989  1.00 68.67  ? 48   LYS A C    1 
ATOM   230   O  O    . LYS A  1 31  ? -30.985 -26.451  -3.691  1.00 75.94  ? 48   LYS A O    1 
ATOM   231   C  CB   . LYS A  1 31  ? -31.848 -27.316  -0.678  1.00 70.98  ? 48   LYS A CB   1 
ATOM   232   C  CG   . LYS A  1 31  ? -33.095 -26.945  0.117   1.00 72.29  ? 48   LYS A CG   1 
ATOM   233   C  CD   . LYS A  1 31  ? -34.113 -28.068  0.092   1.00 66.96  ? 48   LYS A CD   1 
ATOM   234   C  CE   . LYS A  1 31  ? -35.461 -27.600  0.595   1.00 68.62  ? 48   LYS A CE   1 
ATOM   235   N  NZ   . LYS A  1 31  ? -36.217 -28.749  1.170   1.00 67.37  ? 48   LYS A NZ   1 
ATOM   236   N  N    . LEU A  1 32  ? -29.850 -28.260  -2.965  1.00 67.41  ? 49   LEU A N    1 
ATOM   237   C  CA   . LEU A  1 32  ? -28.569 -28.016  -3.640  1.00 59.78  ? 49   LEU A CA   1 
ATOM   238   C  C    . LEU A  1 32  ? -28.137 -26.549  -3.723  1.00 56.72  ? 49   LEU A C    1 
ATOM   239   O  O    . LEU A  1 32  ? -28.712 -25.765  -4.479  1.00 54.60  ? 49   LEU A O    1 
ATOM   240   C  CB   . LEU A  1 32  ? -28.582 -28.615  -5.046  1.00 52.10  ? 49   LEU A CB   1 
ATOM   241   C  CG   . LEU A  1 32  ? -28.590 -30.138  -5.044  1.00 52.50  ? 49   LEU A CG   1 
ATOM   242   C  CD1  . LEU A  1 32  ? -28.010 -30.680  -6.343  1.00 51.84  ? 49   LEU A CD1  1 
ATOM   243   C  CD2  . LEU A  1 32  ? -27.889 -30.720  -3.819  1.00 47.36  ? 49   LEU A CD2  1 
ATOM   244   N  N    . GLY A  1 33  ? -27.108 -26.182  -2.961  1.00 52.24  ? 50   GLY A N    1 
ATOM   245   C  CA   . GLY A  1 33  ? -26.469 -24.890  -3.082  1.00 50.19  ? 50   GLY A CA   1 
ATOM   246   C  C    . GLY A  1 33  ? -25.623 -24.788  -4.349  1.00 49.63  ? 50   GLY A C    1 
ATOM   247   O  O    . GLY A  1 33  ? -25.571 -25.691  -5.183  1.00 47.91  ? 50   GLY A O    1 
ATOM   248   N  N    . ALA A  1 34  ? -24.918 -23.654  -4.467  1.00 48.96  ? 51   ALA A N    1 
ATOM   249   C  CA   . ALA A  1 34  ? -24.308 -23.276  -5.746  1.00 50.82  ? 51   ALA A CA   1 
ATOM   250   C  C    . ALA A  1 34  ? -23.247 -24.286  -6.197  1.00 47.72  ? 51   ALA A C    1 
ATOM   251   O  O    . ALA A  1 34  ? -23.235 -24.714  -7.359  1.00 47.67  ? 51   ALA A O    1 
ATOM   252   C  CB   . ALA A  1 34  ? -23.713 -21.865  -5.639  1.00 45.75  ? 51   ALA A CB   1 
ATOM   253   N  N    . SER A  1 35  ? -22.333 -24.661  -5.293  1.00 48.38  ? 52   SER A N    1 
ATOM   254   C  CA   . SER A  1 35  ? -21.290 -25.630  -5.633  1.00 45.87  ? 52   SER A CA   1 
ATOM   255   C  C    . SER A  1 35  ? -21.878 -26.986  -5.998  1.00 47.06  ? 52   SER A C    1 
ATOM   256   O  O    . SER A  1 35  ? -21.487 -27.590  -7.004  1.00 45.37  ? 52   SER A O    1 
ATOM   257   C  CB   . SER A  1 35  ? -20.307 -25.786  -4.472  1.00 47.45  ? 52   SER A CB   1 
ATOM   258   O  OG   . SER A  1 35  ? -19.541 -24.613  -4.306  1.00 54.24  ? 52   SER A OG   1 
ATOM   259   N  N    . ALA A  1 36  ? -22.789 -27.507  -5.168  1.00 44.74  ? 53   ALA A N    1 
ATOM   260   C  CA   . ALA A  1 36  ? -23.381 -28.807  -5.474  1.00 44.14  ? 53   ALA A CA   1 
ATOM   261   C  C    . ALA A  1 36  ? -24.144 -28.772  -6.797  1.00 43.37  ? 53   ALA A C    1 
ATOM   262   O  O    . ALA A  1 36  ? -24.088 -29.729  -7.577  1.00 43.59  ? 53   ALA A O    1 
ATOM   263   C  CB   . ALA A  1 36  ? -24.298 -29.263  -4.339  1.00 42.04  ? 53   ALA A CB   1 
ATOM   264   N  N    . LYS A  1 37  ? -24.888 -27.694  -7.044  1.00 48.62  ? 54   LYS A N    1 
ATOM   265   C  CA   . LYS A  1 37  ? -25.604 -27.532  -8.311  1.00 48.35  ? 54   LYS A CA   1 
ATOM   266   C  C    . LYS A  1 37  ? -24.651 -27.586  -9.501  1.00 46.06  ? 54   LYS A C    1 
ATOM   267   O  O    . LYS A  1 37  ? -24.924 -28.264  -10.496 1.00 46.60  ? 54   LYS A O    1 
ATOM   268   C  CB   . LYS A  1 37  ? -26.376 -26.210  -8.287  1.00 49.09  ? 54   LYS A CB   1 
ATOM   269   C  CG   . LYS A  1 37  ? -27.166 -25.871  -9.551  1.00 54.77  ? 54   LYS A CG   1 
ATOM   270   C  CD   . LYS A  1 37  ? -27.962 -27.068  -10.072 1.00 60.24  ? 54   LYS A CD   1 
ATOM   271   C  CE   . LYS A  1 37  ? -29.024 -26.630  -11.090 1.00 69.20  ? 54   LYS A CE   1 
ATOM   272   N  NZ   . LYS A  1 37  ? -28.549 -25.500  -11.958 1.00 70.03  ? 54   LYS A NZ   1 
ATOM   273   N  N    . ALA A  1 38  ? -23.525 -26.871  -9.422  1.00 47.52  ? 55   ALA A N    1 
ATOM   274   C  CA   . ALA A  1 38  ? -22.583 -26.882  -10.541 1.00 44.66  ? 55   ALA A CA   1 
ATOM   275   C  C    . ALA A  1 38  ? -22.044 -28.280  -10.785 1.00 47.58  ? 55   ALA A C    1 
ATOM   276   O  O    . ALA A  1 38  ? -21.837 -28.688  -11.935 1.00 47.57  ? 55   ALA A O    1 
ATOM   277   C  CB   . ALA A  1 38  ? -21.431 -25.909  -10.285 1.00 46.50  ? 55   ALA A CB   1 
ATOM   278   N  N    . VAL A  1 39  ? -21.814 -29.040  -9.714  1.00 46.11  ? 56   VAL A N    1 
ATOM   279   C  CA   . VAL A  1 39  ? -21.307 -30.391  -9.902  1.00 41.54  ? 56   VAL A CA   1 
ATOM   280   C  C    . VAL A  1 39  ? -22.394 -31.283  -10.484 1.00 43.01  ? 56   VAL A C    1 
ATOM   281   O  O    . VAL A  1 39  ? -22.139 -32.067  -11.402 1.00 45.59  ? 56   VAL A O    1 
ATOM   282   C  CB   . VAL A  1 39  ? -20.744 -30.944  -8.583  1.00 42.79  ? 56   VAL A CB   1 
ATOM   283   C  CG1  . VAL A  1 39  ? -20.344 -32.394  -8.761  1.00 40.37  ? 56   VAL A CG1  1 
ATOM   284   C  CG2  . VAL A  1 39  ? -19.558 -30.111  -8.142  1.00 42.52  ? 56   VAL A CG2  1 
ATOM   285   N  N    . ASP A  1 40  ? -23.627 -31.160  -9.981  1.00 43.84  ? 57   ASP A N    1 
ATOM   286   C  CA   . ASP A  1 40  ? -24.747 -31.902  -10.560 1.00 48.16  ? 57   ASP A CA   1 
ATOM   287   C  C    . ASP A  1 40  ? -24.859 -31.651  -12.059 1.00 49.64  ? 57   ASP A C    1 
ATOM   288   O  O    . ASP A  1 40  ? -24.953 -32.588  -12.861 1.00 49.44  ? 57   ASP A O    1 
ATOM   289   C  CB   . ASP A  1 40  ? -26.057 -31.521  -9.860  1.00 44.77  ? 57   ASP A CB   1 
ATOM   290   C  CG   . ASP A  1 40  ? -27.190 -32.480  -10.189 1.00 46.90  ? 57   ASP A CG   1 
ATOM   291   O  OD1  . ASP A  1 40  ? -26.928 -33.691  -10.369 1.00 47.36  ? 57   ASP A OD1  1 
ATOM   292   O  OD2  . ASP A  1 40  ? -28.348 -32.017  -10.291 1.00 52.86  ? 57   ASP A OD2  1 
ATOM   293   N  N    . ASP A  1 41  ? -24.858 -30.379  -12.447 1.00 50.63  ? 58   ASP A N    1 
ATOM   294   C  CA   . ASP A  1 41  ? -24.954 -30.017  -13.862 1.00 51.26  ? 58   ASP A CA   1 
ATOM   295   C  C    . ASP A  1 41  ? -23.863 -30.720  -14.669 1.00 50.70  ? 58   ASP A C    1 
ATOM   296   O  O    . ASP A  1 41  ? -24.136 -31.396  -15.668 1.00 46.28  ? 58   ASP A O    1 
ATOM   297   C  CB   . ASP A  1 41  ? -24.848 -28.496  -13.963 1.00 53.52  ? 58   ASP A CB   1 
ATOM   298   C  CG   . ASP A  1 41  ? -26.140 -27.800  -13.561 1.00 57.52  ? 58   ASP A CG   1 
ATOM   299   O  OD1  . ASP A  1 41  ? -27.081 -28.501  -13.121 1.00 58.91  ? 58   ASP A OD1  1 
ATOM   300   O  OD2  . ASP A  1 41  ? -26.183 -26.548  -13.594 1.00 61.60  ? 58   ASP A OD2  1 
ATOM   301   N  N    . ALA A  1 42  ? -22.618 -30.638  -14.192 1.00 49.99  ? 59   ALA A N    1 
ATOM   302   C  CA   . ALA A  1 42  ? -21.513 -31.272  -14.900 1.00 45.65  ? 59   ALA A CA   1 
ATOM   303   C  C    . ALA A  1 42  ? -21.729 -32.771  -15.101 1.00 52.73  ? 59   ALA A C    1 
ATOM   304   O  O    . ALA A  1 42  ? -21.241 -33.329  -16.096 1.00 51.68  ? 59   ALA A O    1 
ATOM   305   C  CB   . ALA A  1 42  ? -20.200 -31.016  -14.153 1.00 49.65  ? 59   ALA A CB   1 
ATOM   306   N  N    . THR A  1 43  ? -22.443 -33.450  -14.188 1.00 43.20  ? 60   THR A N    1 
ATOM   307   C  CA   . THR A  1 43  ? -22.727 -34.872  -14.395 1.00 48.42  ? 60   THR A CA   1 
ATOM   308   C  C    . THR A  1 43  ? -23.975 -35.116  -15.233 1.00 47.83  ? 60   THR A C    1 
ATOM   309   O  O    . THR A  1 43  ? -24.344 -36.275  -15.443 1.00 49.74  ? 60   THR A O    1 
ATOM   310   C  CB   . THR A  1 43  ? -22.889 -35.636  -13.052 1.00 45.69  ? 60   THR A CB   1 
ATOM   311   O  OG1  . THR A  1 43  ? -24.107 -35.244  -12.404 1.00 40.90  ? 60   THR A OG1  1 
ATOM   312   C  CG2  . THR A  1 43  ? -21.700 -35.393  -12.115 1.00 48.52  ? 60   THR A CG2  1 
ATOM   313   N  N    . GLY A  1 44  ? -24.641 -34.073  -15.712 1.00 53.05  ? 61   GLY A N    1 
ATOM   314   C  CA   . GLY A  1 44  ? -25.887 -34.310  -16.421 1.00 51.06  ? 61   GLY A CA   1 
ATOM   315   C  C    . GLY A  1 44  ? -27.025 -34.720  -15.512 1.00 51.97  ? 61   GLY A C    1 
ATOM   316   O  O    . GLY A  1 44  ? -27.919 -35.457  -15.942 1.00 53.31  ? 61   GLY A O    1 
ATOM   317   N  N    . GLY A  1 45  ? -27.006 -34.269  -14.253 1.00 49.03  ? 62   GLY A N    1 
ATOM   318   C  CA   . GLY A  1 45  ? -28.080 -34.526  -13.313 1.00 49.67  ? 62   GLY A CA   1 
ATOM   319   C  C    . GLY A  1 45  ? -28.004 -35.838  -12.557 1.00 49.70  ? 62   GLY A C    1 
ATOM   320   O  O    . GLY A  1 45  ? -28.994 -36.227  -11.921 1.00 54.36  ? 62   GLY A O    1 
ATOM   321   N  N    . ALA A  1 46  ? -26.865 -36.534  -12.595 1.00 47.87  ? 63   ALA A N    1 
ATOM   322   C  CA   . ALA A  1 46  ? -26.773 -37.823  -11.915 1.00 47.03  ? 63   ALA A CA   1 
ATOM   323   C  C    . ALA A  1 46  ? -26.943 -37.679  -10.397 1.00 51.36  ? 63   ALA A C    1 
ATOM   324   O  O    . ALA A  1 46  ? -27.506 -38.568  -9.741  1.00 48.52  ? 63   ALA A O    1 
ATOM   325   C  CB   . ALA A  1 46  ? -25.444 -38.500  -12.253 1.00 44.21  ? 63   ALA A CB   1 
ATOM   326   N  N    . ILE A  1 47  ? -26.464 -36.574  -9.818  1.00 43.55  ? 64   ILE A N    1 
ATOM   327   C  CA   . ILE A  1 47  ? -26.549 -36.418  -8.367  1.00 47.06  ? 64   ILE A CA   1 
ATOM   328   C  C    . ILE A  1 47  ? -27.990 -36.169  -7.933  1.00 51.42  ? 64   ILE A C    1 
ATOM   329   O  O    . ILE A  1 47  ? -28.500 -36.830  -7.017  1.00 45.55  ? 64   ILE A O    1 
ATOM   330   C  CB   . ILE A  1 47  ? -25.608 -35.304  -7.881  1.00 43.59  ? 64   ILE A CB   1 
ATOM   331   C  CG1  . ILE A  1 47  ? -24.149 -35.752  -8.005  1.00 46.30  ? 64   ILE A CG1  1 
ATOM   332   C  CG2  . ILE A  1 47  ? -25.963 -34.866  -6.453  1.00 45.76  ? 64   ILE A CG2  1 
ATOM   333   C  CD1  . ILE A  1 47  ? -23.159 -34.638  -7.754  1.00 40.43  ? 64   ILE A CD1  1 
ATOM   334   N  N    . SER A  1 48  ? -28.680 -35.230  -8.593  1.00 48.05  ? 65   SER A N    1 
ATOM   335   C  CA   . SER A  1 48  ? -30.091 -35.046  -8.271  1.00 49.18  ? 65   SER A CA   1 
ATOM   336   C  C    . SER A  1 48  ? -30.913 -36.287  -8.624  1.00 49.64  ? 65   SER A C    1 
ATOM   337   O  O    . SER A  1 48  ? -31.903 -36.586  -7.945  1.00 49.94  ? 65   SER A O    1 
ATOM   338   C  CB   . SER A  1 48  ? -30.623 -33.771  -8.942  1.00 50.86  ? 65   SER A CB   1 
ATOM   339   O  OG   . SER A  1 48  ? -30.594 -33.856  -10.350 1.00 56.22  ? 65   SER A OG   1 
ATOM   340   N  N    . ALA A  1 49  ? -30.496 -37.058  -9.631  1.00 46.39  ? 66   ALA A N    1 
ATOM   341   C  CA   . ALA A  1 49  ? -31.192 -38.313  -9.898  1.00 48.19  ? 66   ALA A CA   1 
ATOM   342   C  C    . ALA A  1 49  ? -31.062 -39.278  -8.719  1.00 51.53  ? 66   ALA A C    1 
ATOM   343   O  O    . ALA A  1 49  ? -32.040 -39.929  -8.330  1.00 48.39  ? 66   ALA A O    1 
ATOM   344   C  CB   . ALA A  1 49  ? -30.669 -38.960  -11.182 1.00 49.67  ? 66   ALA A CB   1 
ATOM   345   N  N    . VAL A  1 50  ? -29.862 -39.396  -8.144  1.00 47.85  ? 67   VAL A N    1 
ATOM   346   C  CA   . VAL A  1 50  ? -29.689 -40.252  -6.969  1.00 49.25  ? 67   VAL A CA   1 
ATOM   347   C  C    . VAL A  1 50  ? -30.515 -39.728  -5.802  1.00 44.38  ? 67   VAL A C    1 
ATOM   348   O  O    . VAL A  1 50  ? -31.289 -40.470  -5.190  1.00 45.71  ? 67   VAL A O    1 
ATOM   349   C  CB   . VAL A  1 50  ? -28.203 -40.363  -6.588  1.00 48.24  ? 67   VAL A CB   1 
ATOM   350   C  CG1  . VAL A  1 50  ? -28.084 -40.762  -5.124  1.00 51.96  ? 67   VAL A CG1  1 
ATOM   351   C  CG2  . VAL A  1 50  ? -27.522 -41.389  -7.453  1.00 48.40  ? 67   VAL A CG2  1 
ATOM   352   N  N    . LEU A  1 51  ? -30.374 -38.436  -5.488  1.00 46.06  ? 68   LEU A N    1 
ATOM   353   C  CA   . LEU A  1 51  ? -31.094 -37.864  -4.352  1.00 45.97  ? 68   LEU A CA   1 
ATOM   354   C  C    . LEU A  1 51  ? -32.597 -38.075  -4.477  1.00 51.19  ? 68   LEU A C    1 
ATOM   355   O  O    . LEU A  1 51  ? -33.296 -38.228  -3.466  1.00 48.86  ? 68   LEU A O    1 
ATOM   356   C  CB   . LEU A  1 51  ? -30.786 -36.378  -4.230  1.00 45.66  ? 68   LEU A CB   1 
ATOM   357   C  CG   . LEU A  1 51  ? -29.357 -35.998  -3.849  1.00 46.27  ? 68   LEU A CG   1 
ATOM   358   C  CD1  . LEU A  1 51  ? -29.198 -34.481  -3.858  1.00 42.42  ? 68   LEU A CD1  1 
ATOM   359   C  CD2  . LEU A  1 51  ? -29.015 -36.564  -2.474  1.00 45.08  ? 68   LEU A CD2  1 
ATOM   360   N  N    . LYS A  1 52  ? -33.116 -38.075  -5.704  1.00 49.27  ? 69   LYS A N    1 
ATOM   361   C  CA   . LYS A  1 52  ? -34.547 -38.273  -5.895  1.00 51.25  ? 69   LYS A CA   1 
ATOM   362   C  C    . LYS A  1 52  ? -34.989 -39.644  -5.409  1.00 49.07  ? 69   LYS A C    1 
ATOM   363   O  O    . LYS A  1 52  ? -36.139 -39.810  -4.993  1.00 53.43  ? 69   LYS A O    1 
ATOM   364   C  CB   . LYS A  1 52  ? -34.910 -38.082  -7.372  1.00 57.53  ? 69   LYS A CB   1 
ATOM   365   C  CG   . LYS A  1 52  ? -36.331 -37.579  -7.603  1.00 60.76  ? 69   LYS A CG   1 
ATOM   366   C  CD   . LYS A  1 52  ? -36.966 -38.268  -8.806  1.00 68.14  ? 69   LYS A CD   1 
ATOM   367   C  CE   . LYS A  1 52  ? -38.267 -37.579  -9.225  1.00 71.72  ? 69   LYS A CE   1 
ATOM   368   N  NZ   . LYS A  1 52  ? -38.737 -38.041  -10.570 1.00 78.87  ? 69   LYS A NZ   1 
ATOM   369   N  N    . ARG A  1 53  ? -34.092 -40.635  -5.430  1.00 47.89  ? 70   ARG A N    1 
ATOM   370   C  CA   . ARG A  1 53  ? -34.466 -41.955  -4.938  1.00 48.28  ? 70   ARG A CA   1 
ATOM   371   C  C    . ARG A  1 53  ? -34.718 -41.954  -3.428  1.00 50.09  ? 70   ARG A C    1 
ATOM   372   O  O    . ARG A  1 53  ? -35.390 -42.860  -2.926  1.00 49.96  ? 70   ARG A O    1 
ATOM   373   C  CB   . ARG A  1 53  ? -33.399 -42.983  -5.338  1.00 50.95  ? 70   ARG A CB   1 
ATOM   374   C  CG   . ARG A  1 53  ? -33.618 -43.475  -6.775  1.00 61.09  ? 70   ARG A CG   1 
ATOM   375   C  CD   . ARG A  1 53  ? -32.359 -43.964  -7.519  1.00 65.07  ? 70   ARG A CD   1 
ATOM   376   N  NE   . ARG A  1 53  ? -31.607 -45.031  -6.866  1.00 66.25  ? 70   ARG A NE   1 
ATOM   377   C  CZ   . ARG A  1 53  ? -30.740 -45.826  -7.494  1.00 69.69  ? 70   ARG A CZ   1 
ATOM   378   N  NH1  . ARG A  1 53  ? -30.419 -45.641  -8.768  1.00 73.29  ? 70   ARG A NH1  1 
ATOM   379   N  NH2  . ARG A  1 53  ? -30.180 -46.839  -6.830  1.00 59.15  ? 70   ARG A NH2  1 
ATOM   380   N  N    . GLY A  1 54  ? -34.209 -40.959  -2.702  1.00 43.52  ? 71   GLY A N    1 
ATOM   381   C  CA   . GLY A  1 54  ? -34.639 -40.714  -1.341  1.00 49.55  ? 71   GLY A CA   1 
ATOM   382   C  C    . GLY A  1 54  ? -33.826 -41.355  -0.236  1.00 44.88  ? 71   GLY A C    1 
ATOM   383   O  O    . GLY A  1 54  ? -34.272 -41.340  0.911   1.00 45.12  ? 71   GLY A O    1 
ATOM   384   N  N    . ASP A  1 55  ? -32.647 -41.907  -0.530  1.00 44.53  ? 72   ASP A N    1 
ATOM   385   C  CA   . ASP A  1 55  ? -31.870 -42.556  0.518   1.00 43.87  ? 72   ASP A CA   1 
ATOM   386   C  C    . ASP A  1 55  ? -31.262 -41.557  1.505   1.00 45.86  ? 72   ASP A C    1 
ATOM   387   O  O    . ASP A  1 55  ? -30.945 -41.935  2.637   1.00 40.76  ? 72   ASP A O    1 
ATOM   388   C  CB   . ASP A  1 55  ? -30.763 -43.415  -0.097  1.00 43.17  ? 72   ASP A CB   1 
ATOM   389   C  CG   . ASP A  1 55  ? -31.304 -44.662  -0.824  1.00 47.29  ? 72   ASP A CG   1 
ATOM   390   O  OD1  . ASP A  1 55  ? -32.511 -44.983  -0.690  1.00 45.08  ? 72   ASP A OD1  1 
ATOM   391   O  OD2  . ASP A  1 55  ? -30.511 -45.332  -1.523  1.00 46.65  ? 72   ASP A OD2  1 
ATOM   392   N  N    . LEU A  1 56  ? -31.090 -40.298  1.112   1.00 43.74  ? 73   LEU A N    1 
ATOM   393   C  CA   . LEU A  1 56  ? -30.437 -39.306  1.958   1.00 38.78  ? 73   LEU A CA   1 
ATOM   394   C  C    . LEU A  1 56  ? -31.455 -38.224  2.320   1.00 43.77  ? 73   LEU A C    1 
ATOM   395   O  O    . LEU A  1 56  ? -31.787 -37.374  1.489   1.00 44.29  ? 73   LEU A O    1 
ATOM   396   C  CB   . LEU A  1 56  ? -29.225 -38.723  1.246   1.00 38.93  ? 73   LEU A CB   1 
ATOM   397   C  CG   . LEU A  1 56  ? -28.599 -37.542  1.995   1.00 45.30  ? 73   LEU A CG   1 
ATOM   398   C  CD1  . LEU A  1 56  ? -28.150 -37.980  3.392   1.00 46.10  ? 73   LEU A CD1  1 
ATOM   399   C  CD2  . LEU A  1 56  ? -27.451 -36.921  1.206   1.00 41.92  ? 73   LEU A CD2  1 
ATOM   400   N  N    . ALA A  1 57  ? -31.956 -38.249  3.559   1.00 44.23  ? 74   ALA A N    1 
ATOM   401   C  CA   . ALA A  1 57  ? -32.909 -37.226  3.986   1.00 46.90  ? 74   ALA A CA   1 
ATOM   402   C  C    . ALA A  1 57  ? -32.281 -35.843  4.075   1.00 47.71  ? 74   ALA A C    1 
ATOM   403   O  O    . ALA A  1 57  ? -32.994 -34.840  3.955   1.00 47.44  ? 74   ALA A O    1 
ATOM   404   C  CB   . ALA A  1 57  ? -33.529 -37.597  5.343   1.00 43.19  ? 74   ALA A CB   1 
ATOM   405   N  N    . GLY A  1 58  ? -30.974 -35.761  4.284   1.00 45.40  ? 75   GLY A N    1 
ATOM   406   C  CA   . GLY A  1 58  ? -30.315 -34.475  4.389   1.00 46.63  ? 75   GLY A CA   1 
ATOM   407   C  C    . GLY A  1 58  ? -30.193 -33.918  5.785   1.00 46.78  ? 75   GLY A C    1 
ATOM   408   O  O    . GLY A  1 58  ? -29.876 -32.730  5.933   1.00 45.46  ? 75   GLY A O    1 
ATOM   409   N  N    . LYS A  1 59  ? -30.435 -34.725  6.817   1.00 46.17  ? 76   LYS A N    1 
ATOM   410   C  CA   . LYS A  1 59  ? -30.213 -34.250  8.171   1.00 46.84  ? 76   LYS A CA   1 
ATOM   411   C  C    . LYS A  1 59  ? -28.720 -34.083  8.420   1.00 44.40  ? 76   LYS A C    1 
ATOM   412   O  O    . LYS A  1 59  ? -27.890 -34.774  7.825   1.00 43.85  ? 76   LYS A O    1 
ATOM   413   C  CB   . LYS A  1 59  ? -30.821 -35.220  9.185   1.00 46.85  ? 76   LYS A CB   1 
ATOM   414   C  CG   . LYS A  1 59  ? -32.336 -35.225  9.133   1.00 54.31  ? 76   LYS A CG   1 
ATOM   415   C  CD   . LYS A  1 59  ? -32.962 -36.100  10.206  1.00 57.89  ? 76   LYS A CD   1 
ATOM   416   C  CE   . LYS A  1 59  ? -34.404 -36.440  9.824   1.00 66.39  ? 76   LYS A CE   1 
ATOM   417   N  NZ   . LYS A  1 59  ? -35.268 -35.223  9.789   1.00 65.63  ? 76   LYS A NZ   1 
ATOM   418   N  N    . VAL A  1 60  ? -28.384 -33.150  9.311   1.00 41.72  ? 77   VAL A N    1 
ATOM   419   C  CA   . VAL A  1 60  ? -26.999 -32.821  9.610   1.00 41.69  ? 77   VAL A CA   1 
ATOM   420   C  C    . VAL A  1 60  ? -26.196 -34.088  9.890   1.00 45.49  ? 77   VAL A C    1 
ATOM   421   O  O    . VAL A  1 60  ? -26.503 -34.848  10.818  1.00 41.38  ? 77   VAL A O    1 
ATOM   422   C  CB   . VAL A  1 60  ? -26.918 -31.838  10.793  1.00 46.78  ? 77   VAL A CB   1 
ATOM   423   C  CG1  . VAL A  1 60  ? -25.490 -31.692  11.263  1.00 45.46  ? 77   VAL A CG1  1 
ATOM   424   C  CG2  . VAL A  1 60  ? -27.469 -30.482  10.389  1.00 45.69  ? 77   VAL A CG2  1 
ATOM   425   N  N    . GLY A  1 61  ? -25.168 -34.339  9.077   1.00 43.71  ? 78   GLY A N    1 
ATOM   426   C  CA   . GLY A  1 61  ? -24.266 -35.440  9.337   1.00 41.14  ? 78   GLY A CA   1 
ATOM   427   C  C    . GLY A  1 61  ? -24.624 -36.745  8.660   1.00 39.78  ? 78   GLY A C    1 
ATOM   428   O  O    . GLY A  1 61  ? -23.827 -37.683  8.715   1.00 43.34  ? 78   GLY A O    1 
ATOM   429   N  N    . GLN A  1 62  ? -25.804 -36.856  8.061   1.00 38.05  ? 79   GLN A N    1 
ATOM   430   C  CA   . GLN A  1 62  ? -26.090 -38.010  7.225   1.00 42.44  ? 79   GLN A CA   1 
ATOM   431   C  C    . GLN A  1 62  ? -25.182 -37.983  5.996   1.00 40.33  ? 79   GLN A C    1 
ATOM   432   O  O    . GLN A  1 62  ? -24.691 -36.930  5.573   1.00 41.39  ? 79   GLN A O    1 
ATOM   433   C  CB   . GLN A  1 62  ? -27.568 -38.016  6.819   1.00 42.16  ? 79   GLN A CB   1 
ATOM   434   C  CG   . GLN A  1 62  ? -28.513 -38.358  7.998   1.00 39.94  ? 79   GLN A CG   1 
ATOM   435   C  CD   . GLN A  1 62  ? -29.982 -38.330  7.600   1.00 42.79  ? 79   GLN A CD   1 
ATOM   436   O  OE1  . GLN A  1 62  ? -30.370 -37.626  6.668   1.00 44.38  ? 79   GLN A OE1  1 
ATOM   437   N  NE2  . GLN A  1 62  ? -30.803 -39.089  8.312   1.00 42.28  ? 79   GLN A NE2  1 
ATOM   438   N  N    . THR A  1 63  ? -24.935 -39.158  5.430   1.00 38.78  ? 80   THR A N    1 
ATOM   439   C  CA   . THR A  1 63  ? -24.030 -39.232  4.292   1.00 42.94  ? 80   THR A CA   1 
ATOM   440   C  C    . THR A  1 63  ? -24.555 -40.193  3.236   1.00 45.46  ? 80   THR A C    1 
ATOM   441   O  O    . THR A  1 63  ? -25.293 -41.143  3.535   1.00 42.25  ? 80   THR A O    1 
ATOM   442   C  CB   . THR A  1 63  ? -22.615 -39.670  4.717   1.00 44.01  ? 80   THR A CB   1 
ATOM   443   O  OG1  . THR A  1 63  ? -22.704 -40.869  5.491   1.00 45.82  ? 80   THR A OG1  1 
ATOM   444   C  CG2  . THR A  1 63  ? -21.883 -38.558  5.498   1.00 40.93  ? 80   THR A CG2  1 
ATOM   445   N  N    . LEU A  1 64  ? -24.130 -39.947  1.993   1.00 41.57  ? 81   LEU A N    1 
ATOM   446   C  CA   . LEU A  1 64  ? -24.346 -40.856  0.868   1.00 38.42  ? 81   LEU A CA   1 
ATOM   447   C  C    . LEU A  1 64  ? -23.100 -40.797  -0.014  1.00 41.09  ? 81   LEU A C    1 
ATOM   448   O  O    . LEU A  1 64  ? -22.739 -39.719  -0.492  1.00 40.72  ? 81   LEU A O    1 
ATOM   449   C  CB   . LEU A  1 64  ? -25.598 -40.456  0.071   1.00 36.99  ? 81   LEU A CB   1 
ATOM   450   C  CG   . LEU A  1 64  ? -26.227 -41.429  -0.944  1.00 46.72  ? 81   LEU A CG   1 
ATOM   451   C  CD1  . LEU A  1 64  ? -27.620 -40.986  -1.387  1.00 46.05  ? 81   LEU A CD1  1 
ATOM   452   C  CD2  . LEU A  1 64  ? -25.347 -41.588  -2.169  1.00 44.77  ? 81   LEU A CD2  1 
ATOM   453   N  N    . LEU A  1 65  ? -22.429 -41.931  -0.220  1.00 38.08  ? 82   LEU A N    1 
ATOM   454   C  CA   . LEU A  1 65  ? -21.149 -41.961  -0.928  1.00 41.91  ? 82   LEU A CA   1 
ATOM   455   C  C    . LEU A  1 65  ? -21.328 -42.544  -2.331  1.00 42.51  ? 82   LEU A C    1 
ATOM   456   O  O    . LEU A  1 65  ? -21.789 -43.682  -2.483  1.00 39.42  ? 82   LEU A O    1 
ATOM   457   C  CB   . LEU A  1 65  ? -20.114 -42.767  -0.139  1.00 36.83  ? 82   LEU A CB   1 
ATOM   458   C  CG   . LEU A  1 65  ? -18.767 -42.947  -0.840  1.00 42.87  ? 82   LEU A CG   1 
ATOM   459   C  CD1  . LEU A  1 65  ? -18.017 -41.623  -1.002  1.00 36.96  ? 82   LEU A CD1  1 
ATOM   460   C  CD2  . LEU A  1 65  ? -17.924 -43.969  -0.076  1.00 43.05  ? 82   LEU A CD2  1 
ATOM   461   N  N    . LEU A  1 66  ? -20.945 -41.775  -3.354  1.00 40.28  ? 83   LEU A N    1 
ATOM   462   C  CA   . LEU A  1 66  ? -21.033 -42.236  -4.737  1.00 42.58  ? 83   LEU A CA   1 
ATOM   463   C  C    . LEU A  1 66  ? -19.639 -42.529  -5.292  1.00 39.45  ? 83   LEU A C    1 
ATOM   464   O  O    . LEU A  1 66  ? -18.637 -41.960  -4.846  1.00 43.23  ? 83   LEU A O    1 
ATOM   465   C  CB   . LEU A  1 66  ? -21.747 -41.197  -5.614  1.00 39.69  ? 83   LEU A CB   1 
ATOM   466   C  CG   . LEU A  1 66  ? -23.195 -40.903  -5.215  1.00 42.25  ? 83   LEU A CG   1 
ATOM   467   C  CD1  . LEU A  1 66  ? -23.694 -39.626  -5.870  1.00 41.44  ? 83   LEU A CD1  1 
ATOM   468   C  CD2  . LEU A  1 66  ? -24.092 -42.078  -5.570  1.00 45.98  ? 83   LEU A CD2  1 
ATOM   469   N  N    . GLN A  1 67  ? -19.570 -43.451  -6.252  1.00 40.94  ? 84   GLN A N    1 
ATOM   470   C  CA   . GLN A  1 67  ? -18.290 -43.750  -6.891  1.00 45.35  ? 84   GLN A CA   1 
ATOM   471   C  C    . GLN A  1 67  ? -18.030 -42.809  -8.071  1.00 48.92  ? 84   GLN A C    1 
ATOM   472   O  O    . GLN A  1 67  ? -18.219 -41.591  -7.957  1.00 45.16  ? 84   GLN A O    1 
ATOM   473   C  CB   . GLN A  1 67  ? -18.250 -45.213  -7.323  1.00 44.32  ? 84   GLN A CB   1 
ATOM   474   C  CG   . GLN A  1 67  ? -18.586 -46.180  -6.185  1.00 46.19  ? 84   GLN A CG   1 
ATOM   475   C  CD   . GLN A  1 67  ? -17.510 -46.214  -5.095  1.00 45.13  ? 84   GLN A CD   1 
ATOM   476   O  OE1  . GLN A  1 67  ? -16.317 -46.219  -5.385  1.00 42.69  ? 84   GLN A OE1  1 
ATOM   477   N  NE2  . GLN A  1 67  ? -17.938 -46.243  -3.836  1.00 42.37  ? 84   GLN A NE2  1 
ATOM   478   N  N    . SER A  1 68  ? -17.577 -43.341  -9.202  1.00 51.07  ? 85   SER A N    1 
ATOM   479   C  CA   . SER A  1 68  ? -17.291 -42.479  -10.344 1.00 53.26  ? 85   SER A CA   1 
ATOM   480   C  C    . SER A  1 68  ? -18.583 -41.994  -10.992 1.00 52.11  ? 85   SER A C    1 
ATOM   481   O  O    . SER A  1 68  ? -19.462 -42.791  -11.334 1.00 52.63  ? 85   SER A O    1 
ATOM   482   C  CB   . SER A  1 68  ? -16.427 -43.205  -11.375 1.00 55.66  ? 85   SER A CB   1 
ATOM   483   O  OG   . SER A  1 68  ? -15.055 -42.930  -11.141 1.00 57.95  ? 85   SER A OG   1 
ATOM   484   N  N    . LEU A  1 69  ? -18.694 -40.682  -11.145 1.00 46.87  ? 86   LEU A N    1 
ATOM   485   C  CA   . LEU A  1 69  ? -19.800 -40.050  -11.836 1.00 52.74  ? 86   LEU A CA   1 
ATOM   486   C  C    . LEU A  1 69  ? -19.319 -39.468  -13.167 1.00 51.87  ? 86   LEU A C    1 
ATOM   487   O  O    . LEU A  1 69  ? -18.152 -39.089  -13.308 1.00 52.59  ? 86   LEU A O    1 
ATOM   488   C  CB   . LEU A  1 69  ? -20.427 -38.944  -10.977 1.00 48.86  ? 86   LEU A CB   1 
ATOM   489   C  CG   . LEU A  1 69  ? -20.984 -39.414  -9.629  1.00 46.90  ? 86   LEU A CG   1 
ATOM   490   C  CD1  . LEU A  1 69  ? -21.465 -38.230  -8.802  1.00 44.51  ? 86   LEU A CD1  1 
ATOM   491   C  CD2  . LEU A  1 69  ? -22.115 -40.403  -9.841  1.00 49.94  ? 86   LEU A CD2  1 
ATOM   492   N  N    . PRO A  1 70  ? -20.190 -39.399  -14.163 1.00 53.43  ? 87   PRO A N    1 
ATOM   493   C  CA   . PRO A  1 70  ? -19.741 -39.015  -15.509 1.00 52.48  ? 87   PRO A CA   1 
ATOM   494   C  C    . PRO A  1 70  ? -19.224 -37.585  -15.554 1.00 52.33  ? 87   PRO A C    1 
ATOM   495   O  O    . PRO A  1 70  ? -19.815 -36.669  -14.975 1.00 50.90  ? 87   PRO A O    1 
ATOM   496   C  CB   . PRO A  1 70  ? -21.002 -39.187  -16.369 1.00 56.12  ? 87   PRO A CB   1 
ATOM   497   C  CG   . PRO A  1 70  ? -22.148 -39.194  -15.395 1.00 59.73  ? 87   PRO A CG   1 
ATOM   498   C  CD   . PRO A  1 70  ? -21.610 -39.789  -14.125 1.00 51.82  ? 87   PRO A CD   1 
ATOM   499   N  N    . ASN A  1 71  ? -18.100 -37.407  -16.252 1.00 50.81  ? 88   ASN A N    1 
ATOM   500   C  CA   . ASN A  1 71  ? -17.483 -36.118  -16.562 1.00 50.31  ? 88   ASN A CA   1 
ATOM   501   C  C    . ASN A  1 71  ? -16.798 -35.462  -15.376 1.00 55.26  ? 88   ASN A C    1 
ATOM   502   O  O    . ASN A  1 71  ? -16.354 -34.312  -15.500 1.00 57.69  ? 88   ASN A O    1 
ATOM   503   C  CB   . ASN A  1 71  ? -18.490 -35.123  -17.141 1.00 52.01  ? 88   ASN A CB   1 
ATOM   504   C  CG   . ASN A  1 71  ? -19.314 -35.725  -18.248 1.00 59.12  ? 88   ASN A CG   1 
ATOM   505   O  OD1  . ASN A  1 71  ? -18.773 -36.258  -19.221 1.00 59.28  ? 88   ASN A OD1  1 
ATOM   506   N  ND2  . ASN A  1 71  ? -20.631 -35.661  -18.104 1.00 57.61  ? 88   ASN A ND2  1 
ATOM   507   N  N    . LEU A  1 72  ? -16.709 -36.139  -14.233 1.00 51.35  ? 89   LEU A N    1 
ATOM   508   C  CA   . LEU A  1 72  ? -16.022 -35.601  -13.070 1.00 49.87  ? 89   LEU A CA   1 
ATOM   509   C  C    . LEU A  1 72  ? -14.597 -36.131  -13.030 1.00 46.26  ? 89   LEU A C    1 
ATOM   510   O  O    . LEU A  1 72  ? -14.313 -37.225  -13.522 1.00 45.98  ? 89   LEU A O    1 
ATOM   511   C  CB   . LEU A  1 72  ? -16.745 -35.986  -11.776 1.00 51.14  ? 89   LEU A CB   1 
ATOM   512   C  CG   . LEU A  1 72  ? -18.120 -35.388  -11.505 1.00 47.79  ? 89   LEU A CG   1 
ATOM   513   C  CD1  . LEU A  1 72  ? -18.497 -35.616  -10.033 1.00 40.31  ? 89   LEU A CD1  1 
ATOM   514   C  CD2  . LEU A  1 72  ? -18.159 -33.902  -11.876 1.00 46.69  ? 89   LEU A CD2  1 
ATOM   515   N  N    . LYS A  1 73  ? -13.698 -35.354  -12.433 1.00 44.89  ? 90   LYS A N    1 
ATOM   516   C  CA   . LYS A  1 73  ? -12.352 -35.843  -12.173 1.00 51.26  ? 90   LYS A CA   1 
ATOM   517   C  C    . LYS A  1 73  ? -12.190 -36.396  -10.755 1.00 50.55  ? 90   LYS A C    1 
ATOM   518   O  O    . LYS A  1 73  ? -11.089 -36.825  -10.385 1.00 49.80  ? 90   LYS A O    1 
ATOM   519   C  CB   . LYS A  1 73  ? -11.331 -34.734  -12.444 1.00 50.39  ? 90   LYS A CB   1 
ATOM   520   C  CG   . LYS A  1 73  ? -11.182 -34.449  -13.952 1.00 57.26  ? 90   LYS A CG   1 
ATOM   521   C  CD   . LYS A  1 73  ? -9.807  -33.878  -14.314 1.00 63.34  ? 90   LYS A CD   1 
ATOM   522   C  CE   . LYS A  1 73  ? -9.893  -32.673  -15.250 1.00 62.59  ? 90   LYS A CE   1 
ATOM   523   N  NZ   . LYS A  1 73  ? -9.220  -31.477  -14.654 1.00 62.19  ? 90   LYS A NZ   1 
ATOM   524   N  N    . ALA A  1 74  ? -13.263 -36.399  -9.962  1.00 48.29  ? 91   ALA A N    1 
ATOM   525   C  CA   . ALA A  1 74  ? -13.271 -36.977  -8.622  1.00 45.50  ? 91   ALA A CA   1 
ATOM   526   C  C    . ALA A  1 74  ? -13.556 -38.477  -8.697  1.00 42.40  ? 91   ALA A C    1 
ATOM   527   O  O    . ALA A  1 74  ? -14.528 -38.895  -9.332  1.00 41.55  ? 91   ALA A O    1 
ATOM   528   C  CB   . ALA A  1 74  ? -14.330 -36.275  -7.767  1.00 41.29  ? 91   ALA A CB   1 
ATOM   529   N  N    . GLU A  1 75  ? -12.730 -39.294  -8.041  1.00 39.71  ? 92   GLU A N    1 
ATOM   530   C  CA   . GLU A  1 75  ? -13.031 -40.727  -8.070  1.00 43.66  ? 92   GLU A CA   1 
ATOM   531   C  C    . GLU A  1 75  ? -14.318 -41.057  -7.324  1.00 45.25  ? 92   GLU A C    1 
ATOM   532   O  O    . GLU A  1 75  ? -15.001 -42.025  -7.682  1.00 47.30  ? 92   GLU A O    1 
ATOM   533   C  CB   . GLU A  1 75  ? -11.901 -41.552  -7.480  1.00 45.09  ? 92   GLU A CB   1 
ATOM   534   C  CG   . GLU A  1 75  ? -10.603 -41.494  -8.237  1.00 52.57  ? 92   GLU A CG   1 
ATOM   535   C  CD   . GLU A  1 75  ? -9.481  -42.110  -7.431  1.00 61.68  ? 92   GLU A CD   1 
ATOM   536   O  OE1  . GLU A  1 75  ? -9.767  -43.069  -6.669  1.00 58.92  ? 92   GLU A OE1  1 
ATOM   537   O  OE2  . GLU A  1 75  ? -8.330  -41.627  -7.542  1.00 67.77  ? 92   GLU A OE2  1 
ATOM   538   N  N    . ARG A  1 76  ? -14.662 -40.267  -6.304  1.00 41.15  ? 93   ARG A N    1 
ATOM   539   C  CA   . ARG A  1 76  ? -15.833 -40.473  -5.458  1.00 40.46  ? 93   ARG A CA   1 
ATOM   540   C  C    . ARG A  1 76  ? -16.460 -39.121  -5.144  1.00 40.38  ? 93   ARG A C    1 
ATOM   541   O  O    . ARG A  1 76  ? -15.767 -38.102  -5.112  1.00 38.60  ? 93   ARG A O    1 
ATOM   542   C  CB   . ARG A  1 76  ? -15.475 -41.161  -4.121  1.00 38.07  ? 93   ARG A CB   1 
ATOM   543   C  CG   . ARG A  1 76  ? -14.562 -42.405  -4.184  1.00 38.97  ? 93   ARG A CG   1 
ATOM   544   C  CD   . ARG A  1 76  ? -14.052 -42.722  -2.758  1.00 40.31  ? 93   ARG A CD   1 
ATOM   545   N  NE   . ARG A  1 76  ? -13.067 -43.799  -2.663  1.00 39.80  ? 93   ARG A NE   1 
ATOM   546   C  CZ   . ARG A  1 76  ? -11.813 -43.738  -3.093  1.00 43.32  ? 93   ARG A CZ   1 
ATOM   547   N  NH1  . ARG A  1 76  ? -11.322 -42.644  -3.659  1.00 37.50  ? 93   ARG A NH1  1 
ATOM   548   N  NH2  . ARG A  1 76  ? -11.027 -44.803  -2.944  1.00 42.13  ? 93   ARG A NH2  1 
ATOM   549   N  N    . VAL A  1 77  ? -17.768 -39.115  -4.886  1.00 36.14  ? 94   VAL A N    1 
ATOM   550   C  CA   . VAL A  1 77  ? -18.461 -37.924  -4.390  1.00 38.45  ? 94   VAL A CA   1 
ATOM   551   C  C    . VAL A  1 77  ? -19.182 -38.290  -3.095  1.00 39.45  ? 94   VAL A C    1 
ATOM   552   O  O    . VAL A  1 77  ? -19.998 -39.220  -3.081  1.00 38.00  ? 94   VAL A O    1 
ATOM   553   C  CB   . VAL A  1 77  ? -19.451 -37.357  -5.418  1.00 41.15  ? 94   VAL A CB   1 
ATOM   554   C  CG1  . VAL A  1 77  ? -20.262 -36.215  -4.782  1.00 40.60  ? 94   VAL A CG1  1 
ATOM   555   C  CG2  . VAL A  1 77  ? -18.708 -36.853  -6.631  1.00 41.50  ? 94   VAL A CG2  1 
ATOM   556   N  N    . LEU A  1 78  ? -18.871 -37.574  -2.008  1.00 37.87  ? 95   LEU A N    1 
ATOM   557   C  CA   . LEU A  1 78  ? -19.512 -37.792  -0.712  1.00 37.81  ? 95   LEU A CA   1 
ATOM   558   C  C    . LEU A  1 78  ? -20.493 -36.653  -0.453  1.00 39.91  ? 95   LEU A C    1 
ATOM   559   O  O    . LEU A  1 78  ? -20.092 -35.486  -0.373  1.00 39.11  ? 95   LEU A O    1 
ATOM   560   C  CB   . LEU A  1 78  ? -18.476 -37.882  0.411   1.00 34.96  ? 95   LEU A CB   1 
ATOM   561   C  CG   . LEU A  1 78  ? -19.007 -37.959  1.844   1.00 37.63  ? 95   LEU A CG   1 
ATOM   562   C  CD1  . LEU A  1 78  ? -19.766 -39.263  2.077   1.00 36.61  ? 95   LEU A CD1  1 
ATOM   563   C  CD2  . LEU A  1 78  ? -17.881 -37.761  2.875   1.00 36.29  ? 95   LEU A CD2  1 
ATOM   564   N  N    . LEU A  1 79  ? -21.770 -36.998  -0.317  1.00 38.52  ? 96   LEU A N    1 
ATOM   565   C  CA   . LEU A  1 79  ? -22.819 -36.053  0.032   1.00 36.81  ? 96   LEU A CA   1 
ATOM   566   C  C    . LEU A  1 79  ? -23.072 -36.133  1.537   1.00 41.03  ? 96   LEU A C    1 
ATOM   567   O  O    . LEU A  1 79  ? -23.231 -37.229  2.092   1.00 38.01  ? 96   LEU A O    1 
ATOM   568   C  CB   . LEU A  1 79  ? -24.097 -36.357  -0.758  1.00 34.78  ? 96   LEU A CB   1 
ATOM   569   C  CG   . LEU A  1 79  ? -23.928 -36.616  -2.272  1.00 39.20  ? 96   LEU A CG   1 
ATOM   570   C  CD1  . LEU A  1 79  ? -25.223 -37.096  -2.924  1.00 37.51  ? 96   LEU A CD1  1 
ATOM   571   C  CD2  . LEU A  1 79  ? -23.436 -35.347  -2.979  1.00 40.53  ? 96   LEU A CD2  1 
ATOM   572   N  N    . VAL A  1 80  ? -23.093 -34.980  2.198   1.00 37.90  ? 97   VAL A N    1 
ATOM   573   C  CA   . VAL A  1 80  ? -23.341 -34.914  3.631   1.00 35.67  ? 97   VAL A CA   1 
ATOM   574   C  C    . VAL A  1 80  ? -24.512 -33.976  3.875   1.00 37.51  ? 97   VAL A C    1 
ATOM   575   O  O    . VAL A  1 80  ? -24.610 -32.910  3.252   1.00 41.45  ? 97   VAL A O    1 
ATOM   576   C  CB   . VAL A  1 80  ? -22.083 -34.476  4.412   1.00 37.39  ? 97   VAL A CB   1 
ATOM   577   C  CG1  . VAL A  1 80  ? -21.575 -33.128  3.924   1.00 38.55  ? 97   VAL A CG1  1 
ATOM   578   C  CG2  . VAL A  1 80  ? -22.375 -34.424  5.920   1.00 39.35  ? 97   VAL A CG2  1 
ATOM   579   N  N    . GLY A  1 81  ? -25.418 -34.389  4.759   1.00 39.87  ? 98   GLY A N    1 
ATOM   580   C  CA   . GLY A  1 81  ? -26.600 -33.580  5.026   1.00 39.59  ? 98   GLY A CA   1 
ATOM   581   C  C    . GLY A  1 81  ? -26.253 -32.328  5.815   1.00 40.19  ? 98   GLY A C    1 
ATOM   582   O  O    . GLY A  1 81  ? -25.392 -32.336  6.696   1.00 43.19  ? 98   GLY A O    1 
ATOM   583   N  N    . ALA A  1 82  ? -26.935 -31.234  5.489   1.00 41.74  ? 99   ALA A N    1 
ATOM   584   C  CA   . ALA A  1 82  ? -26.702 -29.952  6.140   1.00 42.29  ? 99   ALA A CA   1 
ATOM   585   C  C    . ALA A  1 82  ? -27.923 -29.447  6.894   1.00 44.73  ? 99   ALA A C    1 
ATOM   586   O  O    . ALA A  1 82  ? -27.918 -28.303  7.373   1.00 44.20  ? 99   ALA A O    1 
ATOM   587   C  CB   . ALA A  1 82  ? -26.251 -28.919  5.106   1.00 40.25  ? 99   ALA A CB   1 
ATOM   588   N  N    . GLY A  1 83  ? -28.964 -30.265  7.015   1.00 43.02  ? 100  GLY A N    1 
ATOM   589   C  CA   . GLY A  1 83  ? -30.161 -29.877  7.728   1.00 49.94  ? 100  GLY A CA   1 
ATOM   590   C  C    . GLY A  1 83  ? -31.049 -28.954  6.917   1.00 52.46  ? 100  GLY A C    1 
ATOM   591   O  O    . GLY A  1 83  ? -30.832 -28.699  5.732   1.00 52.22  ? 100  GLY A O    1 
ATOM   592   N  N    . LYS A  1 84  ? -32.085 -28.446  7.577   1.00 56.68  ? 101  LYS A N    1 
ATOM   593   C  CA   . LYS A  1 84  ? -33.029 -27.586  6.882   1.00 58.85  ? 101  LYS A CA   1 
ATOM   594   C  C    . LYS A  1 84  ? -32.818 -26.109  7.178   1.00 61.82  ? 101  LYS A C    1 
ATOM   595   O  O    . LYS A  1 84  ? -33.345 -25.273  6.442   1.00 60.86  ? 101  LYS A O    1 
ATOM   596   C  CB   . LYS A  1 84  ? -34.474 -27.978  7.222   1.00 60.51  ? 101  LYS A CB   1 
ATOM   597   C  CG   . LYS A  1 84  ? -34.771 -28.134  8.689   1.00 61.59  ? 101  LYS A CG   1 
ATOM   598   C  CD   . LYS A  1 84  ? -36.194 -28.627  8.901   1.00 66.83  ? 101  LYS A CD   1 
ATOM   599   C  CE   . LYS A  1 84  ? -36.280 -30.141  8.711   1.00 73.70  ? 101  LYS A CE   1 
ATOM   600   N  NZ   . LYS A  1 84  ? -37.491 -30.735  9.364   1.00 77.09  ? 101  LYS A NZ   1 
ATOM   601   N  N    . GLU A  1 85  ? -32.056 -25.770  8.215   1.00 62.39  ? 102  GLU A N    1 
ATOM   602   C  CA   . GLU A  1 85  ? -31.866 -24.374  8.587   1.00 66.87  ? 102  GLU A CA   1 
ATOM   603   C  C    . GLU A  1 85  ? -31.057 -23.666  7.511   1.00 68.55  ? 102  GLU A C    1 
ATOM   604   O  O    . GLU A  1 85  ? -30.268 -24.287  6.792   1.00 70.41  ? 102  GLU A O    1 
ATOM   605   C  CB   . GLU A  1 85  ? -31.138 -24.266  9.934   1.00 69.64  ? 102  GLU A CB   1 
ATOM   606   C  CG   . GLU A  1 85  ? -32.034 -24.411  11.166  1.00 76.27  ? 102  GLU A CG   1 
ATOM   607   C  CD   . GLU A  1 85  ? -33.495 -24.097  10.873  1.00 83.73  ? 102  GLU A CD   1 
ATOM   608   O  OE1  . GLU A  1 85  ? -33.766 -23.030  10.264  1.00 87.45  ? 102  GLU A OE1  1 
ATOM   609   O  OE2  . GLU A  1 85  ? -34.364 -24.934  11.228  1.00 78.49  ? 102  GLU A OE2  1 
ATOM   610   N  N    . ARG A  1 86  ? -31.253 -22.354  7.392   1.00 66.04  ? 103  ARG A N    1 
ATOM   611   C  CA   . ARG A  1 86  ? -30.402 -21.605  6.478   1.00 66.22  ? 103  ARG A CA   1 
ATOM   612   C  C    . ARG A  1 86  ? -28.988 -21.482  7.035   1.00 63.83  ? 103  ARG A C    1 
ATOM   613   O  O    . ARG A  1 86  ? -28.006 -21.606  6.293   1.00 66.48  ? 103  ARG A O    1 
ATOM   614   C  CB   . ARG A  1 86  ? -30.992 -20.227  6.198   1.00 73.97  ? 103  ARG A CB   1 
ATOM   615   C  CG   . ARG A  1 86  ? -30.221 -19.470  5.130   1.00 82.40  ? 103  ARG A CG   1 
ATOM   616   C  CD   . ARG A  1 86  ? -30.848 -18.122  4.808   1.00 87.46  ? 103  ARG A CD   1 
ATOM   617   N  NE   . ARG A  1 86  ? -30.791 -17.240  5.969   1.00 94.88  ? 103  ARG A NE   1 
ATOM   618   C  CZ   . ARG A  1 86  ? -29.714 -16.555  6.338   1.00 91.89  ? 103  ARG A CZ   1 
ATOM   619   N  NH1  . ARG A  1 86  ? -28.571 -16.649  5.673   1.00 88.39  ? 103  ARG A NH1  1 
ATOM   620   N  NH2  . ARG A  1 86  ? -29.781 -15.771  7.412   1.00 88.32  ? 103  ARG A NH2  1 
ATOM   621   N  N    . GLU A  1 87  ? -28.861 -21.246  8.337   1.00 57.83  ? 104  GLU A N    1 
ATOM   622   C  CA   . GLU A  1 87  ? -27.572 -21.232  9.011   1.00 58.20  ? 104  GLU A CA   1 
ATOM   623   C  C    . GLU A  1 87  ? -27.470 -22.384  10.004  1.00 59.64  ? 104  GLU A C    1 
ATOM   624   O  O    . GLU A  1 87  ? -28.450 -22.746  10.668  1.00 58.37  ? 104  GLU A O    1 
ATOM   625   C  CB   . GLU A  1 87  ? -27.347 -19.922  9.766   1.00 56.03  ? 104  GLU A CB   1 
ATOM   626   C  CG   . GLU A  1 87  ? -27.310 -18.693  8.887   1.00 68.49  ? 104  GLU A CG   1 
ATOM   627   C  CD   . GLU A  1 87  ? -27.096 -17.434  9.698   1.00 69.40  ? 104  GLU A CD   1 
ATOM   628   O  OE1  . GLU A  1 87  ? -27.587 -17.385  10.849  1.00 69.63  ? 104  GLU A OE1  1 
ATOM   629   O  OE2  . GLU A  1 87  ? -26.432 -16.505  9.189   1.00 74.99  ? 104  GLU A OE2  1 
ATOM   630   N  N    . LEU A  1 88  ? -26.269 -22.946  10.108  1.00 53.65  ? 105  LEU A N    1 
ATOM   631   C  CA   . LEU A  1 88  ? -25.945 -23.897  11.162  1.00 48.25  ? 105  LEU A CA   1 
ATOM   632   C  C    . LEU A  1 88  ? -25.393 -23.157  12.367  1.00 48.54  ? 105  LEU A C    1 
ATOM   633   O  O    . LEU A  1 88  ? -24.776 -22.095  12.234  1.00 46.55  ? 105  LEU A O    1 
ATOM   634   C  CB   . LEU A  1 88  ? -24.902 -24.912  10.694  1.00 45.77  ? 105  LEU A CB   1 
ATOM   635   C  CG   . LEU A  1 88  ? -25.184 -25.709  9.423   1.00 47.43  ? 105  LEU A CG   1 
ATOM   636   C  CD1  . LEU A  1 88  ? -23.907 -26.408  9.044   1.00 47.17  ? 105  LEU A CD1  1 
ATOM   637   C  CD2  . LEU A  1 88  ? -26.289 -26.733  9.635   1.00 47.49  ? 105  LEU A CD2  1 
ATOM   638   N  N    . GLY A  1 89  ? -25.617 -23.732  13.549  1.00 45.23  ? 106  GLY A N    1 
ATOM   639   C  CA   . GLY A  1 89  ? -24.893 -23.327  14.732  1.00 43.53  ? 106  GLY A CA   1 
ATOM   640   C  C    . GLY A  1 89  ? -23.552 -24.056  14.810  1.00 49.07  ? 106  GLY A C    1 
ATOM   641   O  O    . GLY A  1 89  ? -23.255 -24.962  14.020  1.00 43.00  ? 106  GLY A O    1 
ATOM   642   N  N    . ASP A  1 90  ? -22.737 -23.641  15.790  1.00 43.52  ? 107  ASP A N    1 
ATOM   643   C  CA   . ASP A  1 90  ? -21.398 -24.211  15.937  1.00 44.97  ? 107  ASP A CA   1 
ATOM   644   C  C    . ASP A  1 90  ? -21.452 -25.721  16.146  1.00 48.44  ? 107  ASP A C    1 
ATOM   645   O  O    . ASP A  1 90  ? -20.623 -26.465  15.601  1.00 43.46  ? 107  ASP A O    1 
ATOM   646   C  CB   . ASP A  1 90  ? -20.666 -23.546  17.107  1.00 48.24  ? 107  ASP A CB   1 
ATOM   647   C  CG   . ASP A  1 90  ? -20.140 -22.153  16.766  1.00 47.01  ? 107  ASP A CG   1 
ATOM   648   O  OD1  . ASP A  1 90  ? -20.238 -21.736  15.588  1.00 46.81  ? 107  ASP A OD1  1 
ATOM   649   O  OD2  . ASP A  1 90  ? -19.643 -21.469  17.690  1.00 45.46  ? 107  ASP A OD2  1 
ATOM   650   N  N    . ARG A  1 91  ? -22.413 -26.193  16.941  1.00 43.87  ? 108  ARG A N    1 
ATOM   651   C  CA   . ARG A  1 91  ? -22.485 -27.618  17.228  1.00 42.90  ? 108  ARG A CA   1 
ATOM   652   C  C    . ARG A  1 91  ? -22.859 -28.412  15.981  1.00 42.53  ? 108  ARG A C    1 
ATOM   653   O  O    . ARG A  1 91  ? -22.297 -29.486  15.744  1.00 44.45  ? 108  ARG A O    1 
ATOM   654   C  CB   . ARG A  1 91  ? -23.483 -27.892  18.363  1.00 45.74  ? 108  ARG A CB   1 
ATOM   655   C  CG   . ARG A  1 91  ? -23.262 -29.245  19.054  1.00 46.91  ? 108  ARG A CG   1 
ATOM   656   C  CD   . ARG A  1 91  ? -21.907 -29.171  19.736  1.00 55.49  ? 108  ARG A CD   1 
ATOM   657   N  NE   . ARG A  1 91  ? -21.744 -27.823  20.272  1.00 59.54  ? 108  ARG A NE   1 
ATOM   658   C  CZ   . ARG A  1 91  ? -20.592 -27.178  20.405  1.00 58.94  ? 108  ARG A CZ   1 
ATOM   659   N  NH1  . ARG A  1 91  ? -19.455 -27.686  19.954  1.00 59.69  ? 108  ARG A NH1  1 
ATOM   660   N  NH2  . ARG A  1 91  ? -20.586 -25.976  20.982  1.00 56.85  ? 108  ARG A NH2  1 
ATOM   661   N  N    . GLN A  1 92  ? -23.810 -27.919  15.177  1.00 39.93  ? 109  GLN A N    1 
ATOM   662   C  CA   . GLN A  1 92  ? -24.124 -28.616  13.928  1.00 44.72  ? 109  GLN A CA   1 
ATOM   663   C  C    . GLN A  1 92  ? -22.944 -28.587  12.955  1.00 43.62  ? 109  GLN A C    1 
ATOM   664   O  O    . GLN A  1 92  ? -22.664 -29.594  12.292  1.00 39.00  ? 109  GLN A O    1 
ATOM   665   C  CB   . GLN A  1 92  ? -25.387 -28.047  13.254  1.00 45.84  ? 109  GLN A CB   1 
ATOM   666   C  CG   . GLN A  1 92  ? -26.651 -27.893  14.135  1.00 47.31  ? 109  GLN A CG   1 
ATOM   667   C  CD   . GLN A  1 92  ? -27.708 -26.922  13.526  1.00 57.78  ? 109  GLN A CD   1 
ATOM   668   O  OE1  . GLN A  1 92  ? -27.633 -25.698  13.713  1.00 57.92  ? 109  GLN A OE1  1 
ATOM   669   N  NE2  . GLN A  1 92  ? -28.698 -27.478  12.820  1.00 59.74  ? 109  GLN A NE2  1 
ATOM   670   N  N    . TYR A  1 93  ? -22.227 -27.458  12.869  1.00 38.61  ? 110  TYR A N    1 
ATOM   671   C  CA   . TYR A  1 93  ? -21.075 -27.379  11.968  1.00 40.24  ? 110  TYR A CA   1 
ATOM   672   C  C    . TYR A  1 93  ? -20.026 -28.432  12.316  1.00 40.19  ? 110  TYR A C    1 
ATOM   673   O  O    . TYR A  1 93  ? -19.533 -29.155  11.437  1.00 41.99  ? 110  TYR A O    1 
ATOM   674   C  CB   . TYR A  1 93  ? -20.467 -25.980  12.023  1.00 40.97  ? 110  TYR A CB   1 
ATOM   675   C  CG   . TYR A  1 93  ? -19.572 -25.604  10.858  1.00 39.37  ? 110  TYR A CG   1 
ATOM   676   C  CD1  . TYR A  1 93  ? -20.006 -25.724  9.539   1.00 39.93  ? 110  TYR A CD1  1 
ATOM   677   C  CD2  . TYR A  1 93  ? -18.306 -25.071  11.088  1.00 39.81  ? 110  TYR A CD2  1 
ATOM   678   C  CE1  . TYR A  1 93  ? -19.178 -25.348  8.475   1.00 42.25  ? 110  TYR A CE1  1 
ATOM   679   C  CE2  . TYR A  1 93  ? -17.485 -24.687  10.047  1.00 39.42  ? 110  TYR A CE2  1 
ATOM   680   C  CZ   . TYR A  1 93  ? -17.921 -24.822  8.745   1.00 41.98  ? 110  TYR A CZ   1 
ATOM   681   O  OH   . TYR A  1 93  ? -17.083 -24.423  7.728   1.00 42.79  ? 110  TYR A OH   1 
ATOM   682   N  N    . ARG A  1 94  ? -19.673 -28.531  13.599  1.00 37.81  ? 111  ARG A N    1 
ATOM   683   C  CA   . ARG A  1 94  ? -18.723 -29.546  14.044  1.00 42.19  ? 111  ARG A CA   1 
ATOM   684   C  C    . ARG A  1 94  ? -19.243 -30.949  13.771  1.00 39.39  ? 111  ARG A C    1 
ATOM   685   O  O    . ARG A  1 94  ? -18.484 -31.847  13.390  1.00 39.35  ? 111  ARG A O    1 
ATOM   686   C  CB   . ARG A  1 94  ? -18.457 -29.380  15.540  1.00 42.36  ? 111  ARG A CB   1 
ATOM   687   C  CG   . ARG A  1 94  ? -17.556 -28.240  15.940  1.00 43.67  ? 111  ARG A CG   1 
ATOM   688   C  CD   . ARG A  1 94  ? -17.055 -28.563  17.336  1.00 47.59  ? 111  ARG A CD   1 
ATOM   689   N  NE   . ARG A  1 94  ? -16.507 -27.427  18.060  1.00 48.11  ? 111  ARG A NE   1 
ATOM   690   C  CZ   . ARG A  1 94  ? -15.211 -27.253  18.288  1.00 51.83  ? 111  ARG A CZ   1 
ATOM   691   N  NH1  . ARG A  1 94  ? -14.297 -28.050  17.750  1.00 48.58  ? 111  ARG A NH1  1 
ATOM   692   N  NH2  . ARG A  1 94  ? -14.822 -26.276  19.100  1.00 47.01  ? 111  ARG A NH2  1 
ATOM   693   N  N    . LYS A  1 95  ? -20.531 -31.170  14.004  1.00 38.90  ? 112  LYS A N    1 
ATOM   694   C  CA   . LYS A  1 95  ? -21.081 -32.493  13.775  1.00 38.02  ? 112  LYS A CA   1 
ATOM   695   C  C    . LYS A  1 95  ? -20.966 -32.870  12.298  1.00 41.21  ? 112  LYS A C    1 
ATOM   696   O  O    . LYS A  1 95  ? -20.576 -34.000  11.959  1.00 35.90  ? 112  LYS A O    1 
ATOM   697   C  CB   . LYS A  1 95  ? -22.528 -32.524  14.256  1.00 38.19  ? 112  LYS A CB   1 
ATOM   698   C  CG   . LYS A  1 95  ? -23.174 -33.878  14.097  1.00 46.63  ? 112  LYS A CG   1 
ATOM   699   C  CD   . LYS A  1 95  ? -24.675 -33.801  14.314  1.00 48.43  ? 112  LYS A CD   1 
ATOM   700   C  CE   . LYS A  1 95  ? -25.271 -35.204  14.347  1.00 49.80  ? 112  LYS A CE   1 
ATOM   701   N  NZ   . LYS A  1 95  ? -26.744 -35.102  14.435  1.00 57.71  ? 112  LYS A NZ   1 
ATOM   702   N  N    . LEU A  1 96  ? -21.274 -31.918  11.408  1.00 39.36  ? 113  LEU A N    1 
ATOM   703   C  CA   . LEU A  1 96  ? -21.109 -32.126  9.972   1.00 40.38  ? 113  LEU A CA   1 
ATOM   704   C  C    . LEU A  1 96  ? -19.652 -32.436  9.630   1.00 40.07  ? 113  LEU A C    1 
ATOM   705   O  O    . LEU A  1 96  ? -19.364 -33.398  8.906   1.00 38.73  ? 113  LEU A O    1 
ATOM   706   C  CB   . LEU A  1 96  ? -21.601 -30.891  9.202   1.00 37.76  ? 113  LEU A CB   1 
ATOM   707   C  CG   . LEU A  1 96  ? -21.694 -31.001  7.678   1.00 41.16  ? 113  LEU A CG   1 
ATOM   708   C  CD1  . LEU A  1 96  ? -22.829 -30.138  7.102   1.00 39.89  ? 113  LEU A CD1  1 
ATOM   709   C  CD2  . LEU A  1 96  ? -20.350 -30.653  7.016   1.00 36.68  ? 113  LEU A CD2  1 
ATOM   710   N  N    . ALA A  1 97  ? -18.714 -31.634  10.149  1.00 35.98  ? 114  ALA A N    1 
ATOM   711   C  CA   . ALA A  1 97  ? -17.304 -31.890  9.871   1.00 37.99  ? 114  ALA A CA   1 
ATOM   712   C  C    . ALA A  1 97  ? -16.887 -33.277  10.348  1.00 39.30  ? 114  ALA A C    1 
ATOM   713   O  O    . ALA A  1 97  ? -16.149 -33.991  9.651   1.00 36.76  ? 114  ALA A O    1 
ATOM   714   C  CB   . ALA A  1 97  ? -16.434 -30.811  10.522  1.00 34.79  ? 114  ALA A CB   1 
ATOM   715   N  N    . SER A  1 98  ? -17.341 -33.676  11.543  1.00 38.72  ? 115  SER A N    1 
ATOM   716   C  CA   . SER A  1 98  ? -16.931 -34.965  12.100  1.00 38.11  ? 115  SER A CA   1 
ATOM   717   C  C    . SER A  1 98  ? -17.509 -36.137  11.324  1.00 38.53  ? 115  SER A C    1 
ATOM   718   O  O    . SER A  1 98  ? -16.867 -37.189  11.230  1.00 38.08  ? 115  SER A O    1 
ATOM   719   C  CB   . SER A  1 98  ? -17.363 -35.082  13.577  1.00 39.25  ? 115  SER A CB   1 
ATOM   720   O  OG   . SER A  1 98  ? -16.787 -34.064  14.377  1.00 43.00  ? 115  SER A OG   1 
ATOM   721   N  N    . ALA A  1 99  ? -18.744 -36.010  10.837  1.00 35.02  ? 116  ALA A N    1 
ATOM   722   C  CA   . ALA A  1 99  ? -19.298 -37.064  10.002  1.00 41.01  ? 116  ALA A CA   1 
ATOM   723   C  C    . ALA A  1 99  ? -18.501 -37.213  8.706   1.00 38.94  ? 116  ALA A C    1 
ATOM   724   O  O    . ALA A  1 99  ? -18.288 -38.336  8.237   1.00 38.09  ? 116  ALA A O    1 
ATOM   725   C  CB   . ALA A  1 99  ? -20.776 -36.790  9.694   1.00 38.78  ? 116  ALA A CB   1 
ATOM   726   N  N    . VAL A  1 100 ? -18.039 -36.098  8.124   1.00 39.10  ? 117  VAL A N    1 
ATOM   727   C  CA   . VAL A  1 100 ? -17.242 -36.180  6.896   1.00 38.69  ? 117  VAL A CA   1 
ATOM   728   C  C    . VAL A  1 100 ? -15.914 -36.865  7.188   1.00 39.94  ? 117  VAL A C    1 
ATOM   729   O  O    . VAL A  1 100 ? -15.501 -37.793  6.486   1.00 38.29  ? 117  VAL A O    1 
ATOM   730   C  CB   . VAL A  1 100 ? -17.025 -34.783  6.277   1.00 40.32  ? 117  VAL A CB   1 
ATOM   731   C  CG1  . VAL A  1 100 ? -15.947 -34.848  5.163   1.00 39.52  ? 117  VAL A CG1  1 
ATOM   732   C  CG2  . VAL A  1 100 ? -18.326 -34.220  5.685   1.00 35.95  ? 117  VAL A CG2  1 
ATOM   733   N  N    . LEU A  1 101 ? -15.230 -36.419  8.243   1.00 36.47  ? 118  LEU A N    1 
ATOM   734   C  CA   . LEU A  1 101 ? -13.931 -36.996  8.570   1.00 39.54  ? 118  LEU A CA   1 
ATOM   735   C  C    . LEU A  1 101 ? -14.049 -38.493  8.868   1.00 41.72  ? 118  LEU A C    1 
ATOM   736   O  O    . LEU A  1 101 ? -13.203 -39.299  8.449   1.00 37.84  ? 118  LEU A O    1 
ATOM   737   C  CB   . LEU A  1 101 ? -13.328 -36.247  9.757   1.00 40.71  ? 118  LEU A CB   1 
ATOM   738   C  CG   . LEU A  1 101 ? -11.925 -36.674  10.186  1.00 42.98  ? 118  LEU A CG   1 
ATOM   739   C  CD1  . LEU A  1 101 ? -10.910 -36.377  9.077   1.00 38.49  ? 118  LEU A CD1  1 
ATOM   740   C  CD2  . LEU A  1 101 ? -11.568 -35.942  11.468  1.00 39.48  ? 118  LEU A CD2  1 
ATOM   741   N  N    . SER A  1 102 ? -15.110 -38.887  9.566   1.00 38.34  ? 119  SER A N    1 
ATOM   742   C  CA   . SER A  1 102 ? -15.276 -40.295  9.905   1.00 40.88  ? 119  SER A CA   1 
ATOM   743   C  C    . SER A  1 102 ? -15.414 -41.155  8.642   1.00 39.59  ? 119  SER A C    1 
ATOM   744   O  O    . SER A  1 102 ? -14.832 -42.244  8.550   1.00 37.13  ? 119  SER A O    1 
ATOM   745   C  CB   . SER A  1 102 ? -16.486 -40.456  10.836  1.00 41.23  ? 119  SER A CB   1 
ATOM   746   O  OG   . SER A  1 102 ? -16.855 -41.815  10.985  1.00 49.43  ? 119  SER A OG   1 
ATOM   747   N  N    . THR A  1 103 ? -16.171 -40.684  7.652   1.00 39.29  ? 120  THR A N    1 
ATOM   748   C  CA   . THR A  1 103 ? -16.248 -41.431  6.401   1.00 41.42  ? 120  THR A CA   1 
ATOM   749   C  C    . THR A  1 103 ? -14.888 -41.471  5.702   1.00 37.49  ? 120  THR A C    1 
ATOM   750   O  O    . THR A  1 103 ? -14.417 -42.544  5.323   1.00 37.05  ? 120  THR A O    1 
ATOM   751   C  CB   . THR A  1 103 ? -17.326 -40.839  5.490   1.00 41.69  ? 120  THR A CB   1 
ATOM   752   O  OG1  . THR A  1 103 ? -18.610 -41.036  6.103   1.00 41.78  ? 120  THR A OG1  1 
ATOM   753   C  CG2  . THR A  1 103 ? -17.329 -41.548  4.156   1.00 37.77  ? 120  THR A CG2  1 
ATOM   754   N  N    . LEU A  1 104 ? -14.221 -40.320  5.565   1.00 37.17  ? 121  LEU A N    1 
ATOM   755   C  CA   . LEU A  1 104 ? -12.943 -40.295  4.846   1.00 38.87  ? 121  LEU A CA   1 
ATOM   756   C  C    . LEU A  1 104 ? -11.899 -41.209  5.495   1.00 39.60  ? 121  LEU A C    1 
ATOM   757   O  O    . LEU A  1 104 ? -11.086 -41.832  4.798   1.00 38.18  ? 121  LEU A O    1 
ATOM   758   C  CB   . LEU A  1 104 ? -12.415 -38.862  4.772   1.00 36.40  ? 121  LEU A CB   1 
ATOM   759   C  CG   . LEU A  1 104 ? -13.318 -37.847  4.060   1.00 37.46  ? 121  LEU A CG   1 
ATOM   760   C  CD1  . LEU A  1 104 ? -12.692 -36.460  4.050   1.00 31.37  ? 121  LEU A CD1  1 
ATOM   761   C  CD2  . LEU A  1 104 ? -13.622 -38.301  2.629   1.00 38.21  ? 121  LEU A CD2  1 
ATOM   762   N  N    . LYS A  1 105 ? -11.875 -41.272  6.831   1.00 36.69  ? 122  LYS A N    1 
ATOM   763   C  CA   . LYS A  1 105 ? -10.923 -42.144  7.516   1.00 40.55  ? 122  LYS A CA   1 
ATOM   764   C  C    . LYS A  1 105 ? -11.049 -43.599  7.063   1.00 40.80  ? 122  LYS A C    1 
ATOM   765   O  O    . LYS A  1 105 ? -10.048 -44.312  6.997   1.00 39.59  ? 122  LYS A O    1 
ATOM   766   C  CB   . LYS A  1 105 ? -11.124 -42.069  9.035   1.00 37.20  ? 122  LYS A CB   1 
ATOM   767   C  CG   . LYS A  1 105 ? -10.608 -40.784  9.678   1.00 43.84  ? 122  LYS A CG   1 
ATOM   768   C  CD   . LYS A  1 105 ? -10.364 -41.023  11.174  1.00 47.77  ? 122  LYS A CD   1 
ATOM   769   C  CE   . LYS A  1 105 ? -10.642 -39.811  12.008  1.00 50.63  ? 122  LYS A CE   1 
ATOM   770   N  NZ   . LYS A  1 105 ? -11.064 -40.159  13.411  1.00 53.21  ? 122  LYS A NZ   1 
ATOM   771   N  N    . GLY A  1 106 ? -12.264 -44.060  6.761   1.00 38.65  ? 123  GLY A N    1 
ATOM   772   C  CA   . GLY A  1 106 ? -12.460 -45.449  6.383   1.00 39.53  ? 123  GLY A CA   1 
ATOM   773   C  C    . GLY A  1 106 ? -12.184 -45.765  4.930   1.00 39.70  ? 123  GLY A C    1 
ATOM   774   O  O    . GLY A  1 106 ? -12.125 -46.944  4.560   1.00 41.13  ? 123  GLY A O    1 
ATOM   775   N  N    . LEU A  1 107 ? -12.007 -44.739  4.105   1.00 38.98  ? 124  LEU A N    1 
ATOM   776   C  CA   . LEU A  1 107 ? -11.775 -44.897  2.682   1.00 41.33  ? 124  LEU A CA   1 
ATOM   777   C  C    . LEU A  1 107 ? -10.287 -45.026  2.404   1.00 39.92  ? 124  LEU A C    1 
ATOM   778   O  O    . LEU A  1 107 ? -9.446  -44.617  3.202   1.00 41.71  ? 124  LEU A O    1 
ATOM   779   C  CB   . LEU A  1 107 ? -12.345 -43.709  1.901   1.00 41.73  ? 124  LEU A CB   1 
ATOM   780   C  CG   . LEU A  1 107 ? -13.808 -43.341  2.119   1.00 41.82  ? 124  LEU A CG   1 
ATOM   781   C  CD1  . LEU A  1 107 ? -14.185 -42.167  1.201   1.00 38.63  ? 124  LEU A CD1  1 
ATOM   782   C  CD2  . LEU A  1 107 ? -14.691 -44.563  1.865   1.00 39.74  ? 124  LEU A CD2  1 
ATOM   783   N  N    . ALA A  1 108 ? -9.967  -45.589  1.247   1.00 39.93  ? 125  ALA A N    1 
ATOM   784   C  CA   . ALA A  1 108 ? -8.583  -45.713  0.824   1.00 37.77  ? 125  ALA A CA   1 
ATOM   785   C  C    . ALA A  1 108 ? -8.126  -44.529  -0.026  1.00 40.05  ? 125  ALA A C    1 
ATOM   786   O  O    . ALA A  1 108 ? -7.051  -44.595  -0.622  1.00 43.90  ? 125  ALA A O    1 
ATOM   787   C  CB   . ALA A  1 108 ? -8.385  -47.032  0.065   1.00 45.79  ? 125  ALA A CB   1 
ATOM   788   N  N    . GLY A  1 109 ? -8.911  -43.452  -0.083  1.00 40.99  ? 126  GLY A N    1 
ATOM   789   C  CA   . GLY A  1 109 ? -8.506  -42.270  -0.833  1.00 40.58  ? 126  GLY A CA   1 
ATOM   790   C  C    . GLY A  1 109 ? -7.364  -41.526  -0.152  1.00 41.56  ? 126  GLY A C    1 
ATOM   791   O  O    . GLY A  1 109 ? -7.317  -41.394  1.073   1.00 39.11  ? 126  GLY A O    1 
ATOM   792   N  N    . ALA A  1 110 ? -6.417  -41.052  -0.970  1.00 38.79  ? 127  ALA A N    1 
ATOM   793   C  CA   . ALA A  1 110 ? -5.262  -40.348  -0.428  1.00 35.36  ? 127  ALA A CA   1 
ATOM   794   C  C    . ALA A  1 110 ? -5.541  -38.880  -0.154  1.00 37.62  ? 127  ALA A C    1 
ATOM   795   O  O    . ALA A  1 110 ? -4.751  -38.240  0.553   1.00 36.74  ? 127  ALA A O    1 
ATOM   796   C  CB   . ALA A  1 110 ? -4.062  -40.470  -1.372  1.00 38.96  ? 127  ALA A CB   1 
ATOM   797   N  N    . ASP A  1 111 ? -6.634  -38.330  -0.680  1.00 37.50  ? 128  ASP A N    1 
ATOM   798   C  CA   . ASP A  1 111 ? -6.970  -36.955  -0.371  1.00 37.68  ? 128  ASP A CA   1 
ATOM   799   C  C    . ASP A  1 111 ? -8.478  -36.812  -0.485  1.00 38.93  ? 128  ASP A C    1 
ATOM   800   O  O    . ASP A  1 111 ? -9.186  -37.725  -0.934  1.00 38.81  ? 128  ASP A O    1 
ATOM   801   C  CB   . ASP A  1 111 ? -6.287  -35.968  -1.326  1.00 40.58  ? 128  ASP A CB   1 
ATOM   802   C  CG   . ASP A  1 111 ? -6.918  -35.961  -2.721  1.00 42.46  ? 128  ASP A CG   1 
ATOM   803   O  OD1  . ASP A  1 111 ? -6.886  -36.988  -3.416  1.00 45.28  ? 128  ASP A OD1  1 
ATOM   804   O  OD2  . ASP A  1 111 ? -7.535  -34.917  -3.077  1.00 49.19  ? 128  ASP A OD2  1 
ATOM   805   N  N    . ALA A  1 112 ? -8.958  -35.639  -0.085  1.00 36.13  ? 129  ALA A N    1 
ATOM   806   C  CA   . ALA A  1 112 ? -10.345 -35.253  -0.280  1.00 36.66  ? 129  ALA A CA   1 
ATOM   807   C  C    . ALA A  1 112 ? -10.395 -33.745  -0.463  1.00 34.65  ? 129  ALA A C    1 
ATOM   808   O  O    . ALA A  1 112 ? -9.513  -33.022  0.008   1.00 37.93  ? 129  ALA A O    1 
ATOM   809   C  CB   . ALA A  1 112 ? -11.232 -35.686  0.893   1.00 37.01  ? 129  ALA A CB   1 
ATOM   810   N  N    . ALA A  1 113 ? -11.411 -33.280  -1.184  1.00 37.53  ? 130  ALA A N    1 
ATOM   811   C  CA   . ALA A  1 113 ? -11.630 -31.859  -1.413  1.00 40.93  ? 130  ALA A CA   1 
ATOM   812   C  C    . ALA A  1 113 ? -12.987 -31.481  -0.833  1.00 37.29  ? 130  ALA A C    1 
ATOM   813   O  O    . ALA A  1 113 ? -13.998 -32.119  -1.146  1.00 38.84  ? 130  ALA A O    1 
ATOM   814   C  CB   . ALA A  1 113 ? -11.552 -31.525  -2.913  1.00 39.03  ? 130  ALA A CB   1 
ATOM   815   N  N    . LEU A  1 114 ? -13.009 -30.457  0.018   1.00 36.55  ? 131  LEU A N    1 
ATOM   816   C  CA   . LEU A  1 114 ? -14.243 -30.000  0.660   1.00 41.70  ? 131  LEU A CA   1 
ATOM   817   C  C    . LEU A  1 114 ? -14.796 -28.783  -0.087  1.00 41.48  ? 131  LEU A C    1 
ATOM   818   O  O    . LEU A  1 114 ? -14.207 -27.698  -0.043  1.00 41.52  ? 131  LEU A O    1 
ATOM   819   C  CB   . LEU A  1 114 ? -14.007 -29.675  2.139   1.00 34.53  ? 131  LEU A CB   1 
ATOM   820   C  CG   . LEU A  1 114 ? -13.241 -30.720  2.963   1.00 45.01  ? 131  LEU A CG   1 
ATOM   821   C  CD1  . LEU A  1 114 ? -13.280 -30.419  4.459   1.00 41.13  ? 131  LEU A CD1  1 
ATOM   822   C  CD2  . LEU A  1 114 ? -13.789 -32.116  2.700   1.00 38.28  ? 131  LEU A CD2  1 
ATOM   823   N  N    . ALA A  1 115 ? -15.937 -28.962  -0.755  1.00 43.34  ? 132  ALA A N    1 
ATOM   824   C  CA   . ALA A  1 115 ? -16.667 -27.848  -1.369  1.00 43.80  ? 132  ALA A CA   1 
ATOM   825   C  C    . ALA A  1 115 ? -17.828 -27.430  -0.466  1.00 45.58  ? 132  ALA A C    1 
ATOM   826   O  O    . ALA A  1 115 ? -19.008 -27.557  -0.802  1.00 46.06  ? 132  ALA A O    1 
ATOM   827   C  CB   . ALA A  1 115 ? -17.148 -28.230  -2.765  1.00 40.69  ? 132  ALA A CB   1 
ATOM   828   N  N    . LEU A  1 116 ? -17.459 -26.899  0.701   1.00 45.32  ? 133  LEU A N    1 
ATOM   829   C  CA   . LEU A  1 116 ? -18.404 -26.567  1.762   1.00 47.77  ? 133  LEU A CA   1 
ATOM   830   C  C    . LEU A  1 116 ? -18.551 -25.060  1.974   1.00 52.60  ? 133  LEU A C    1 
ATOM   831   O  O    . LEU A  1 116 ? -19.102 -24.633  2.990   1.00 54.21  ? 133  LEU A O    1 
ATOM   832   C  CB   . LEU A  1 116 ? -17.982 -27.256  3.065   1.00 44.40  ? 133  LEU A CB   1 
ATOM   833   C  CG   . LEU A  1 116 ? -17.939 -28.794  2.992   1.00 43.15  ? 133  LEU A CG   1 
ATOM   834   C  CD1  . LEU A  1 116 ? -17.591 -29.430  4.323   1.00 41.72  ? 133  LEU A CD1  1 
ATOM   835   C  CD2  . LEU A  1 116 ? -19.253 -29.366  2.449   1.00 44.62  ? 133  LEU A CD2  1 
ATOM   836   N  N    . GLY A  1 117 ? -18.089 -24.245  1.024   1.00 53.28  ? 134  GLY A N    1 
ATOM   837   C  CA   . GLY A  1 117 ? -18.163 -22.804  1.179   1.00 55.67  ? 134  GLY A CA   1 
ATOM   838   C  C    . GLY A  1 117 ? -19.569 -22.241  1.180   1.00 55.74  ? 134  GLY A C    1 
ATOM   839   O  O    . GLY A  1 117 ? -19.774 -21.131  1.679   1.00 60.04  ? 134  GLY A O    1 
ATOM   840   N  N    . ASP A  1 118 ? -20.542 -22.974  0.631   1.00 54.39  ? 135  ASP A N    1 
ATOM   841   C  CA   . ASP A  1 118 ? -21.935 -22.534  0.648   1.00 53.15  ? 135  ASP A CA   1 
ATOM   842   C  C    . ASP A  1 118 ? -22.601 -22.648  2.025   1.00 57.49  ? 135  ASP A C    1 
ATOM   843   O  O    . ASP A  1 118 ? -23.687 -22.088  2.205   1.00 57.75  ? 135  ASP A O    1 
ATOM   844   C  CB   . ASP A  1 118 ? -22.744 -23.336  -0.374  1.00 56.87  ? 135  ASP A CB   1 
ATOM   845   C  CG   . ASP A  1 118 ? -22.293 -23.097  -1.814  1.00 60.94  ? 135  ASP A CG   1 
ATOM   846   O  OD1  . ASP A  1 118 ? -21.876 -21.958  -2.159  1.00 57.76  ? 135  ASP A OD1  1 
ATOM   847   O  OD2  . ASP A  1 118 ? -22.320 -24.080  -2.592  1.00 54.81  ? 135  ASP A OD2  1 
ATOM   848   N  N    . LEU A  1 119 ? -22.009 -23.357  2.988   1.00 51.97  ? 136  LEU A N    1 
ATOM   849   C  CA   . LEU A  1 119 ? -22.609 -23.429  4.318   1.00 53.51  ? 136  LEU A CA   1 
ATOM   850   C  C    . LEU A  1 119 ? -22.516 -22.085  5.036   1.00 55.13  ? 136  LEU A C    1 
ATOM   851   O  O    . LEU A  1 119 ? -21.492 -21.395  4.978   1.00 54.61  ? 136  LEU A O    1 
ATOM   852   C  CB   . LEU A  1 119 ? -21.930 -24.512  5.168   1.00 52.01  ? 136  LEU A CB   1 
ATOM   853   C  CG   . LEU A  1 119 ? -22.105 -25.951  4.683   1.00 48.19  ? 136  LEU A CG   1 
ATOM   854   C  CD1  . LEU A  1 119 ? -21.413 -26.961  5.624   1.00 46.03  ? 136  LEU A CD1  1 
ATOM   855   C  CD2  . LEU A  1 119 ? -23.587 -26.248  4.536   1.00 49.78  ? 136  LEU A CD2  1 
ATOM   856   N  N    . ALA A  1 120 ? -23.591 -21.714  5.723   1.00 51.46  ? 137  ALA A N    1 
ATOM   857   C  CA   . ALA A  1 120 ? -23.591 -20.554  6.603   1.00 53.84  ? 137  ALA A CA   1 
ATOM   858   C  C    . ALA A  1 120 ? -23.617 -21.017  8.057   1.00 49.07  ? 137  ALA A C    1 
ATOM   859   O  O    . ALA A  1 120 ? -24.350 -21.949  8.409   1.00 50.29  ? 137  ALA A O    1 
ATOM   860   C  CB   . ALA A  1 120 ? -24.789 -19.636  6.314   1.00 53.13  ? 137  ALA A CB   1 
ATOM   861   N  N    . VAL A  1 121 ? -22.800 -20.375  8.888   1.00 43.23  ? 138  VAL A N    1 
ATOM   862   C  CA   . VAL A  1 121 ? -22.724 -20.646  10.320  1.00 46.91  ? 138  VAL A CA   1 
ATOM   863   C  C    . VAL A  1 121 ? -22.992 -19.346  11.070  1.00 49.52  ? 138  VAL A C    1 
ATOM   864   O  O    . VAL A  1 121 ? -22.370 -18.317  10.778  1.00 46.73  ? 138  VAL A O    1 
ATOM   865   C  CB   . VAL A  1 121 ? -21.361 -21.248  10.707  1.00 44.82  ? 138  VAL A CB   1 
ATOM   866   C  CG1  . VAL A  1 121 ? -21.287 -21.485  12.193  1.00 45.31  ? 138  VAL A CG1  1 
ATOM   867   C  CG2  . VAL A  1 121 ? -21.140 -22.565  9.958   1.00 43.97  ? 138  VAL A CG2  1 
ATOM   868   N  N    . LYS A  1 122 ? -23.915 -19.393  12.031  1.00 47.68  ? 139  LYS A N    1 
ATOM   869   C  CA   . LYS A  1 122 ? -24.386 -18.185  12.707  1.00 56.43  ? 139  LYS A CA   1 
ATOM   870   C  C    . LYS A  1 122 ? -23.245 -17.390  13.326  1.00 49.59  ? 139  LYS A C    1 
ATOM   871   O  O    . LYS A  1 122 ? -22.472 -17.910  14.140  1.00 48.60  ? 139  LYS A O    1 
ATOM   872   C  CB   . LYS A  1 122 ? -25.419 -18.540  13.786  1.00 58.79  ? 139  LYS A CB   1 
ATOM   873   C  CG   . LYS A  1 122 ? -26.311 -17.352  14.178  1.00 66.24  ? 139  LYS A CG   1 
ATOM   874   C  CD   . LYS A  1 122 ? -26.986 -17.543  15.543  1.00 74.99  ? 139  LYS A CD   1 
ATOM   875   C  CE   . LYS A  1 122 ? -28.425 -17.014  15.553  1.00 81.31  ? 139  LYS A CE   1 
ATOM   876   N  NZ   . LYS A  1 122 ? -29.285 -17.678  16.585  1.00 76.42  ? 139  LYS A NZ   1 
ATOM   877   N  N    . GLY A  1 123 ? -23.157 -16.120  12.939  1.00 47.91  ? 140  GLY A N    1 
ATOM   878   C  CA   . GLY A  1 123 ? -22.177 -15.206  13.488  1.00 45.81  ? 140  GLY A CA   1 
ATOM   879   C  C    . GLY A  1 123 ? -20.763 -15.372  12.980  1.00 48.59  ? 140  GLY A C    1 
ATOM   880   O  O    . GLY A  1 123 ? -19.861 -14.719  13.514  1.00 46.41  ? 140  GLY A O    1 
ATOM   881   N  N    . ARG A  1 124 ? -20.532 -16.208  11.960  1.00 44.51  ? 141  ARG A N    1 
ATOM   882   C  CA   . ARG A  1 124 ? -19.176 -16.580  11.548  1.00 47.88  ? 141  ARG A CA   1 
ATOM   883   C  C    . ARG A  1 124 ? -18.955 -16.259  10.073  1.00 44.69  ? 141  ARG A C    1 
ATOM   884   O  O    . ARG A  1 124 ? -19.639 -16.813  9.205   1.00 43.69  ? 141  ARG A O    1 
ATOM   885   C  CB   . ARG A  1 124 ? -18.908 -18.077  11.802  1.00 44.29  ? 141  ARG A CB   1 
ATOM   886   C  CG   . ARG A  1 124 ? -18.803 -18.466  13.288  1.00 46.76  ? 141  ARG A CG   1 
ATOM   887   C  CD   . ARG A  1 124 ? -18.035 -19.797  13.520  1.00 46.06  ? 141  ARG A CD   1 
ATOM   888   N  NE   . ARG A  1 124 ? -18.003 -20.138  14.942  1.00 50.23  ? 141  ARG A NE   1 
ATOM   889   C  CZ   . ARG A  1 124 ? -16.939 -19.980  15.720  1.00 53.23  ? 141  ARG A CZ   1 
ATOM   890   N  NH1  . ARG A  1 124 ? -15.793 -19.521  15.232  1.00 47.96  ? 141  ARG A NH1  1 
ATOM   891   N  NH2  . ARG A  1 124 ? -17.030 -20.270  17.021  1.00 45.72  ? 141  ARG A NH2  1 
ATOM   892   N  N    . GLY A  1 125 ? -17.974 -15.404  9.789   1.00 47.12  ? 142  GLY A N    1 
ATOM   893   C  CA   . GLY A  1 125 ? -17.504 -15.202  8.433   1.00 47.11  ? 142  GLY A CA   1 
ATOM   894   C  C    . GLY A  1 125 ? -16.493 -16.255  8.012   1.00 49.27  ? 142  GLY A C    1 
ATOM   895   O  O    . GLY A  1 125 ? -16.343 -17.313  8.639   1.00 43.11  ? 142  GLY A O    1 
ATOM   896   N  N    . ALA A  1 126 ? -15.756 -15.926  6.945   1.00 42.15  ? 143  ALA A N    1 
ATOM   897   C  CA   . ALA A  1 126 ? -14.888 -16.903  6.292   1.00 43.37  ? 143  ALA A CA   1 
ATOM   898   C  C    . ALA A  1 126 ? -13.751 -17.344  7.211   1.00 43.68  ? 143  ALA A C    1 
ATOM   899   O  O    . ALA A  1 126 ? -13.419 -18.539  7.286   1.00 39.44  ? 143  ALA A O    1 
ATOM   900   C  CB   . ALA A  1 126 ? -14.337 -16.319  4.988   1.00 44.12  ? 143  ALA A CB   1 
ATOM   901   N  N    . HIS A  1 127 ? -13.114 -16.382  7.890   1.00 38.52  ? 144  HIS A N    1 
ATOM   902   C  CA   . HIS A  1 127 ? -12.035 -16.715  8.815   1.00 40.58  ? 144  HIS A CA   1 
ATOM   903   C  C    . HIS A  1 127 ? -12.547 -17.502  10.025  1.00 41.85  ? 144  HIS A C    1 
ATOM   904   O  O    . HIS A  1 127 ? -11.933 -18.498  10.431  1.00 37.65  ? 144  HIS A O    1 
ATOM   905   C  CB   . HIS A  1 127 ? -11.330 -15.444  9.276   1.00 39.87  ? 144  HIS A CB   1 
ATOM   906   C  CG   . HIS A  1 127 ? -10.356 -15.668  10.392  1.00 43.02  ? 144  HIS A CG   1 
ATOM   907   N  ND1  . HIS A  1 127 ? -10.692 -15.495  11.718  1.00 42.06  ? 144  HIS A ND1  1 
ATOM   908   C  CD2  . HIS A  1 127 ? -9.047  -16.024  10.379  1.00 41.21  ? 144  HIS A CD2  1 
ATOM   909   C  CE1  . HIS A  1 127 ? -9.638  -15.742  12.477  1.00 40.49  ? 144  HIS A CE1  1 
ATOM   910   N  NE2  . HIS A  1 127 ? -8.627  -16.066  11.690  1.00 46.18  ? 144  HIS A NE2  1 
ATOM   911   N  N    . ALA A  1 128 ? -13.663 -17.070  10.621  1.00 40.58  ? 145  ALA A N    1 
ATOM   912   C  CA   . ALA A  1 128 ? -14.150 -17.738  11.826  1.00 41.73  ? 145  ALA A CA   1 
ATOM   913   C  C    . ALA A  1 128 ? -14.654 -19.144  11.521  1.00 41.65  ? 145  ALA A C    1 
ATOM   914   O  O    . ALA A  1 128 ? -14.526 -20.041  12.368  1.00 43.18  ? 145  ALA A O    1 
ATOM   915   C  CB   . ALA A  1 128 ? -15.250 -16.900  12.495  1.00 41.16  ? 145  ALA A CB   1 
ATOM   916   N  N    . LYS A  1 129 ? -15.206 -19.369  10.322  1.00 39.76  ? 146  LYS A N    1 
ATOM   917   C  CA   . LYS A  1 129 ? -15.613 -20.721  9.935   1.00 40.41  ? 146  LYS A CA   1 
ATOM   918   C  C    . LYS A  1 129 ? -14.407 -21.623  9.703   1.00 41.78  ? 146  LYS A C    1 
ATOM   919   O  O    . LYS A  1 129 ? -14.383 -22.772  10.171  1.00 41.39  ? 146  LYS A O    1 
ATOM   920   C  CB   . LYS A  1 129 ? -16.483 -20.678  8.680   1.00 42.78  ? 146  LYS A CB   1 
ATOM   921   C  CG   . LYS A  1 129 ? -17.949 -20.415  8.952   1.00 42.71  ? 146  LYS A CG   1 
ATOM   922   C  CD   . LYS A  1 129 ? -18.774 -20.532  7.680   1.00 52.16  ? 146  LYS A CD   1 
ATOM   923   C  CE   . LYS A  1 129 ? -18.300 -19.546  6.611   1.00 53.91  ? 146  LYS A CE   1 
ATOM   924   N  NZ   . LYS A  1 129 ? -19.399 -19.239  5.649   1.00 56.93  ? 146  LYS A NZ   1 
ATOM   925   N  N    . ALA A  1 130 ? -13.402 -21.124  8.975   1.00 39.38  ? 147  ALA A N    1 
ATOM   926   C  CA   . ALA A  1 130 ? -12.199 -21.919  8.752   1.00 41.43  ? 147  ALA A CA   1 
ATOM   927   C  C    . ALA A  1 130 ? -11.568 -22.346  10.074  1.00 36.78  ? 147  ALA A C    1 
ATOM   928   O  O    . ALA A  1 130 ? -11.119 -23.490  10.208  1.00 39.99  ? 147  ALA A O    1 
ATOM   929   C  CB   . ALA A  1 130 ? -11.189 -21.138  7.896   1.00 37.29  ? 147  ALA A CB   1 
ATOM   930   N  N    . ARG A  1 131 ? -11.497 -21.431  11.049  1.00 37.71  ? 148  ARG A N    1 
ATOM   931   C  CA   . ARG A  1 131 ? -10.926 -21.766  12.357  1.00 40.14  ? 148  ARG A CA   1 
ATOM   932   C  C    . ARG A  1 131 ? -11.653 -22.943  12.997  1.00 44.10  ? 148  ARG A C    1 
ATOM   933   O  O    . ARG A  1 131 ? -11.019 -23.872  13.511  1.00 41.01  ? 148  ARG A O    1 
ATOM   934   C  CB   . ARG A  1 131 ? -10.983 -20.556  13.297  1.00 39.11  ? 148  ARG A CB   1 
ATOM   935   C  CG   . ARG A  1 131 ? -9.909  -19.511  13.009  1.00 36.66  ? 148  ARG A CG   1 
ATOM   936   C  CD   . ARG A  1 131 ? -8.564  -19.972  13.561  1.00 39.55  ? 148  ARG A CD   1 
ATOM   937   N  NE   . ARG A  1 131 ? -8.606  -20.077  15.016  1.00 39.96  ? 148  ARG A NE   1 
ATOM   938   C  CZ   . ARG A  1 131 ? -8.506  -19.041  15.843  1.00 41.92  ? 148  ARG A CZ   1 
ATOM   939   N  NH1  . ARG A  1 131 ? -8.309  -17.811  15.394  1.00 43.83  ? 148  ARG A NH1  1 
ATOM   940   N  NH2  . ARG A  1 131 ? -8.625  -19.239  17.153  1.00 41.40  ? 148  ARG A NH2  1 
ATOM   941   N  N    . LEU A  1 132 ? -12.985 -22.912  12.983  1.00 41.40  ? 149  LEU A N    1 
ATOM   942   C  CA   . LEU A  1 132 ? -13.772 -23.990  13.563  1.00 38.76  ? 149  LEU A CA   1 
ATOM   943   C  C    . LEU A  1 132 ? -13.660 -25.278  12.737  1.00 41.24  ? 149  LEU A C    1 
ATOM   944   O  O    . LEU A  1 132 ? -13.495 -26.371  13.298  1.00 40.59  ? 149  LEU A O    1 
ATOM   945   C  CB   . LEU A  1 132 ? -15.230 -23.533  13.680  1.00 41.23  ? 149  LEU A CB   1 
ATOM   946   C  CG   . LEU A  1 132 ? -16.213 -24.316  14.554  1.00 48.44  ? 149  LEU A CG   1 
ATOM   947   C  CD1  . LEU A  1 132 ? -15.637 -24.644  15.921  1.00 47.26  ? 149  LEU A CD1  1 
ATOM   948   C  CD2  . LEU A  1 132 ? -17.519 -23.526  14.682  1.00 49.29  ? 149  LEU A CD2  1 
ATOM   949   N  N    . LEU A  1 133 ? -13.749 -25.174  11.405  1.00 35.98  ? 150  LEU A N    1 
ATOM   950   C  CA   . LEU A  1 133 ? -13.745 -26.378  10.571  1.00 39.51  ? 150  LEU A CA   1 
ATOM   951   C  C    . LEU A  1 133 ? -12.406 -27.099  10.655  1.00 36.95  ? 150  LEU A C    1 
ATOM   952   O  O    . LEU A  1 133 ? -12.352 -28.317  10.877  1.00 37.17  ? 150  LEU A O    1 
ATOM   953   C  CB   . LEU A  1 133 ? -14.068 -26.022  9.112   1.00 38.00  ? 150  LEU A CB   1 
ATOM   954   C  CG   . LEU A  1 133 ? -13.937 -27.181  8.121   1.00 40.10  ? 150  LEU A CG   1 
ATOM   955   C  CD1  . LEU A  1 133 ? -14.927 -28.310  8.470   1.00 34.67  ? 150  LEU A CD1  1 
ATOM   956   C  CD2  . LEU A  1 133 ? -14.163 -26.699  6.692   1.00 43.08  ? 150  LEU A CD2  1 
ATOM   957   N  N    . VAL A  1 134 ? -11.310 -26.357  10.490  1.00 37.25  ? 151  VAL A N    1 
ATOM   958   C  CA   . VAL A  1 134 ? -9.990  -26.975  10.431  1.00 36.98  ? 151  VAL A CA   1 
ATOM   959   C  C    . VAL A  1 134 ? -9.585  -27.489  11.810  1.00 36.85  ? 151  VAL A C    1 
ATOM   960   O  O    . VAL A  1 134 ? -8.941  -28.539  11.932  1.00 38.87  ? 151  VAL A O    1 
ATOM   961   C  CB   . VAL A  1 134 ? -8.958  -25.983  9.854   1.00 40.14  ? 151  VAL A CB   1 
ATOM   962   C  CG1  . VAL A  1 134 ? -7.542  -26.553  9.984   1.00 39.77  ? 151  VAL A CG1  1 
ATOM   963   C  CG2  . VAL A  1 134 ? -9.282  -25.655  8.364   1.00 37.63  ? 151  VAL A CG2  1 
ATOM   964   N  N    . GLU A  1 135 ? -9.962  -26.778  12.870  1.00 40.48  ? 152  GLU A N    1 
ATOM   965   C  CA   . GLU A  1 135 ? -9.619  -27.273  14.199  1.00 37.32  ? 152  GLU A CA   1 
ATOM   966   C  C    . GLU A  1 135 ? -10.318 -28.598  14.469  1.00 37.77  ? 152  GLU A C    1 
ATOM   967   O  O    . GLU A  1 135 ? -9.711  -29.535  14.999  1.00 37.64  ? 152  GLU A O    1 
ATOM   968   C  CB   . GLU A  1 135 ? -9.987  -26.256  15.274  1.00 42.31  ? 152  GLU A CB   1 
ATOM   969   C  CG   . GLU A  1 135 ? -9.296  -26.541  16.601  1.00 43.40  ? 152  GLU A CG   1 
ATOM   970   C  CD   . GLU A  1 135 ? -9.741  -25.604  17.714  1.00 52.02  ? 152  GLU A CD   1 
ATOM   971   O  OE1  . GLU A  1 135 ? -10.539 -26.068  18.575  1.00 47.15  ? 152  GLU A OE1  1 
ATOM   972   O  OE2  . GLU A  1 135 ? -9.342  -24.408  17.698  1.00 51.01  ? 152  GLU A OE2  1 
ATOM   973   N  N    . THR A  1 136 ? -11.591 -28.703  14.076  1.00 40.03  ? 153  THR A N    1 
ATOM   974   C  CA   . THR A  1 136 ? -12.335 -29.944  14.274  1.00 39.40  ? 153  THR A CA   1 
ATOM   975   C  C    . THR A  1 136 ? -11.721 -31.081  13.468  1.00 40.87  ? 153  THR A C    1 
ATOM   976   O  O    . THR A  1 136 ? -11.545 -32.199  13.974  1.00 38.46  ? 153  THR A O    1 
ATOM   977   C  CB   . THR A  1 136 ? -13.803 -29.732  13.888  1.00 38.53  ? 153  THR A CB   1 
ATOM   978   O  OG1  . THR A  1 136 ? -14.358 -28.732  14.743  1.00 42.38  ? 153  THR A OG1  1 
ATOM   979   C  CG2  . THR A  1 136 ? -14.614 -31.020  14.036  1.00 40.75  ? 153  THR A CG2  1 
ATOM   980   N  N    . LEU A  1 137 ? -11.395 -30.814  12.203  1.00 38.00  ? 154  LEU A N    1 
ATOM   981   C  CA   . LEU A  1 137 ? -10.824 -31.853  11.354  1.00 38.31  ? 154  LEU A CA   1 
ATOM   982   C  C    . LEU A  1 137 ? -9.468  -32.296  11.884  1.00 37.28  ? 154  LEU A C    1 
ATOM   983   O  O    . LEU A  1 137 ? -9.229  -33.493  12.066  1.00 39.63  ? 154  LEU A O    1 
ATOM   984   C  CB   . LEU A  1 137 ? -10.714 -31.363  9.904   1.00 35.99  ? 154  LEU A CB   1 
ATOM   985   C  CG   . LEU A  1 137 ? -12.053 -31.170  9.188   1.00 33.93  ? 154  LEU A CG   1 
ATOM   986   C  CD1  . LEU A  1 137 ? -11.861 -30.500  7.831   1.00 35.27  ? 154  LEU A CD1  1 
ATOM   987   C  CD2  . LEU A  1 137 ? -12.820 -32.485  9.065   1.00 34.48  ? 154  LEU A CD2  1 
ATOM   988   N  N    . ALA A  1 138 ? -8.577  -31.339  12.173  1.00 39.39  ? 155  ALA A N    1 
ATOM   989   C  CA   . ALA A  1 138 ? -7.226  -31.680  12.618  1.00 38.84  ? 155  ALA A CA   1 
ATOM   990   C  C    . ALA A  1 138 ? -7.241  -32.380  13.982  1.00 41.14  ? 155  ALA A C    1 
ATOM   991   O  O    . ALA A  1 138 ? -6.555  -33.397  14.178  1.00 37.48  ? 155  ALA A O    1 
ATOM   992   C  CB   . ALA A  1 138 ? -6.362  -30.420  12.656  1.00 36.42  ? 155  ALA A CB   1 
ATOM   993   N  N    . ASP A  1 139 ? -8.015  -31.851  14.943  1.00 36.08  ? 156  ASP A N    1 
ATOM   994   C  CA   . ASP A  1 139 ? -8.067  -32.485  16.264  1.00 39.27  ? 156  ASP A CA   1 
ATOM   995   C  C    . ASP A  1 139 ? -8.738  -33.851  16.187  1.00 37.88  ? 156  ASP A C    1 
ATOM   996   O  O    . ASP A  1 139 ? -8.417  -34.746  16.977  1.00 39.06  ? 156  ASP A O    1 
ATOM   997   C  CB   . ASP A  1 139 ? -8.829  -31.622  17.276  1.00 37.58  ? 156  ASP A CB   1 
ATOM   998   C  CG   . ASP A  1 139 ? -8.705  -32.150  18.711  1.00 44.39  ? 156  ASP A CG   1 
ATOM   999   O  OD1  . ASP A  1 139 ? -7.588  -32.528  19.156  1.00 40.09  ? 156  ASP A OD1  1 
ATOM   1000  O  OD2  . ASP A  1 139 ? -9.775  -32.351  19.328  1.00 39.54  ? 156  ASP A OD2  1 
ATOM   1001  N  N    . GLY A  1 140 ? -9.678  -34.022  15.251  1.00 37.04  ? 157  GLY A N    1 
ATOM   1002  C  CA   . GLY A  1 140 ? -10.337 -35.299  15.029  1.00 35.62  ? 157  GLY A CA   1 
ATOM   1003  C  C    . GLY A  1 140 ? -9.408  -36.399  14.551  1.00 39.73  ? 157  GLY A C    1 
ATOM   1004  O  O    . GLY A  1 140 ? -9.720  -37.578  14.720  1.00 39.50  ? 157  GLY A O    1 
ATOM   1005  N  N    . LEU A  1 141 ? -8.266  -36.040  13.970  1.00 38.68  ? 158  LEU A N    1 
ATOM   1006  C  CA   . LEU A  1 141 ? -7.273  -37.005  13.525  1.00 39.86  ? 158  LEU A CA   1 
ATOM   1007  C  C    . LEU A  1 141 ? -6.386  -37.524  14.652  1.00 42.95  ? 158  LEU A C    1 
ATOM   1008  O  O    . LEU A  1 141 ? -5.553  -38.403  14.392  1.00 40.47  ? 158  LEU A O    1 
ATOM   1009  C  CB   . LEU A  1 141 ? -6.400  -36.363  12.444  1.00 41.63  ? 158  LEU A CB   1 
ATOM   1010  C  CG   . LEU A  1 141 ? -7.132  -36.148  11.114  1.00 42.03  ? 158  LEU A CG   1 
ATOM   1011  C  CD1  . LEU A  1 141 ? -6.440  -35.072  10.271  1.00 43.22  ? 158  LEU A CD1  1 
ATOM   1012  C  CD2  . LEU A  1 141 ? -7.250  -37.468  10.351  1.00 40.20  ? 158  LEU A CD2  1 
ATOM   1013  N  N    . TYR A  1 142 ? -6.531  -37.002  15.877  1.00 39.71  ? 159  TYR A N    1 
ATOM   1014  C  CA   . TYR A  1 142 ? -5.664  -37.388  16.991  1.00 38.72  ? 159  TYR A CA   1 
ATOM   1015  C  C    . TYR A  1 142 ? -5.773  -38.883  17.283  1.00 39.20  ? 159  TYR A C    1 
ATOM   1016  O  O    . TYR A  1 142 ? -6.869  -39.446  17.312  1.00 39.30  ? 159  TYR A O    1 
ATOM   1017  C  CB   . TYR A  1 142 ? -6.042  -36.592  18.253  1.00 38.24  ? 159  TYR A CB   1 
ATOM   1018  C  CG   . TYR A  1 142 ? -5.235  -36.964  19.468  1.00 38.35  ? 159  TYR A CG   1 
ATOM   1019  C  CD1  . TYR A  1 142 ? -3.971  -36.423  19.676  1.00 37.10  ? 159  TYR A CD1  1 
ATOM   1020  C  CD2  . TYR A  1 142 ? -5.719  -37.895  20.393  1.00 37.69  ? 159  TYR A CD2  1 
ATOM   1021  C  CE1  . TYR A  1 142 ? -3.209  -36.778  20.793  1.00 40.54  ? 159  TYR A CE1  1 
ATOM   1022  C  CE2  . TYR A  1 142 ? -4.974  -38.255  21.507  1.00 39.29  ? 159  TYR A CE2  1 
ATOM   1023  C  CZ   . TYR A  1 142 ? -3.722  -37.697  21.702  1.00 39.47  ? 159  TYR A CZ   1 
ATOM   1024  O  OH   . TYR A  1 142 ? -2.979  -38.051  22.804  1.00 36.03  ? 159  TYR A OH   1 
ATOM   1025  N  N    . VAL A  1 143 ? -4.626  -39.516  17.535  1.00 39.52  ? 160  VAL A N    1 
ATOM   1026  C  CA   . VAL A  1 143 ? -4.554  -40.926  17.923  1.00 42.59  ? 160  VAL A CA   1 
ATOM   1027  C  C    . VAL A  1 143 ? -3.527  -41.064  19.047  1.00 41.32  ? 160  VAL A C    1 
ATOM   1028  O  O    . VAL A  1 143 ? -2.432  -40.497  18.976  1.00 42.08  ? 160  VAL A O    1 
ATOM   1029  C  CB   . VAL A  1 143 ? -4.171  -41.837  16.730  1.00 48.07  ? 160  VAL A CB   1 
ATOM   1030  C  CG1  . VAL A  1 143 ? -3.871  -43.275  17.207  1.00 45.10  ? 160  VAL A CG1  1 
ATOM   1031  C  CG2  . VAL A  1 143 ? -5.255  -41.839  15.662  1.00 44.83  ? 160  VAL A CG2  1 
ATOM   1032  N  N    . PHE A  1 144 ? -3.883  -41.798  20.093  1.00 41.87  ? 161  PHE A N    1 
ATOM   1033  C  CA   . PHE A  1 144 ? -2.960  -42.149  21.167  1.00 38.58  ? 161  PHE A CA   1 
ATOM   1034  C  C    . PHE A  1 144 ? -2.999  -43.672  21.263  1.00 42.34  ? 161  PHE A C    1 
ATOM   1035  O  O    . PHE A  1 144 ? -4.028  -44.252  21.623  1.00 43.65  ? 161  PHE A O    1 
ATOM   1036  C  CB   . PHE A  1 144 ? -3.356  -41.464  22.482  1.00 40.74  ? 161  PHE A CB   1 
ATOM   1037  C  CG   . PHE A  1 144 ? -2.439  -41.768  23.634  1.00 43.22  ? 161  PHE A CG   1 
ATOM   1038  C  CD1  . PHE A  1 144 ? -1.301  -41.006  23.863  1.00 38.83  ? 161  PHE A CD1  1 
ATOM   1039  C  CD2  . PHE A  1 144 ? -2.715  -42.835  24.488  1.00 41.96  ? 161  PHE A CD2  1 
ATOM   1040  C  CE1  . PHE A  1 144 ? -0.457  -41.294  24.937  1.00 39.58  ? 161  PHE A CE1  1 
ATOM   1041  C  CE2  . PHE A  1 144 ? -1.875  -43.128  25.563  1.00 42.85  ? 161  PHE A CE2  1 
ATOM   1042  C  CZ   . PHE A  1 144 ? -0.746  -42.353  25.790  1.00 37.38  ? 161  PHE A CZ   1 
ATOM   1043  N  N    . ASP A  1 145 ? -1.912  -44.319  20.878  1.00 39.48  ? 162  ASP A N    1 
ATOM   1044  C  CA   . ASP A  1 145 ? -1.865  -45.776  20.873  1.00 41.96  ? 162  ASP A CA   1 
ATOM   1045  C  C    . ASP A  1 145 ? -0.494  -46.305  21.298  1.00 41.51  ? 162  ASP A C    1 
ATOM   1046  O  O    . ASP A  1 145 ? -0.165  -47.462  21.025  1.00 41.42  ? 162  ASP A O    1 
ATOM   1047  C  CB   . ASP A  1 145 ? -2.251  -46.346  19.490  1.00 40.37  ? 162  ASP A CB   1 
ATOM   1048  C  CG   . ASP A  1 145 ? -1.274  -45.936  18.388  1.00 46.82  ? 162  ASP A CG   1 
ATOM   1049  O  OD1  . ASP A  1 145 ? -0.300  -45.202  18.685  1.00 44.67  ? 162  ASP A OD1  1 
ATOM   1050  O  OD2  . ASP A  1 145 ? -1.474  -46.353  17.227  1.00 49.90  ? 162  ASP A OD2  1 
ATOM   1051  N  N    . ARG A  1 146 ? 0.302   -45.514  22.020  1.00 40.32  ? 163  ARG A N    1 
ATOM   1052  C  CA   . ARG A  1 146 ? 1.679   -45.950  22.208  1.00 45.07  ? 163  ARG A CA   1 
ATOM   1053  C  C    . ARG A  1 146 ? 1.821   -47.156  23.139  1.00 44.04  ? 163  ARG A C    1 
ATOM   1054  O  O    . ARG A  1 146 ? 2.860   -47.818  23.084  1.00 43.60  ? 163  ARG A O    1 
ATOM   1055  C  CB   . ARG A  1 146 ? 2.556   -44.813  22.706  1.00 49.44  ? 163  ARG A CB   1 
ATOM   1056  C  CG   . ARG A  1 146 ? 2.382   -44.422  24.125  1.00 45.13  ? 163  ARG A CG   1 
ATOM   1057  C  CD   . ARG A  1 146 ? 3.515   -43.478  24.500  1.00 54.13  ? 163  ARG A CD   1 
ATOM   1058  N  NE   . ARG A  1 146 ? 3.290   -42.170  23.887  1.00 59.96  ? 163  ARG A NE   1 
ATOM   1059  C  CZ   . ARG A  1 146 ? 4.092   -41.115  24.001  1.00 62.11  ? 163  ARG A CZ   1 
ATOM   1060  N  NH1  . ARG A  1 146 ? 5.190   -41.153  24.746  1.00 57.39  ? 163  ARG A NH1  1 
ATOM   1061  N  NH2  . ARG A  1 146 ? 3.768   -39.985  23.369  1.00 54.92  ? 163  ARG A NH2  1 
ATOM   1062  N  N    . TYR A  1 147 ? 0.824   -47.484  23.976  1.00 41.58  ? 164  TYR A N    1 
ATOM   1063  C  CA   . TYR A  1 147 ? 0.922   -48.704  24.780  1.00 42.53  ? 164  TYR A CA   1 
ATOM   1064  C  C    . TYR A  1 147 ? 0.069   -49.838  24.235  1.00 43.91  ? 164  TYR A C    1 
ATOM   1065  O  O    . TYR A  1 147 ? -0.073  -50.867  24.899  1.00 46.63  ? 164  TYR A O    1 
ATOM   1066  C  CB   . TYR A  1 147 ? 0.568   -48.429  26.243  1.00 38.41  ? 164  TYR A CB   1 
ATOM   1067  C  CG   . TYR A  1 147 ? 1.516   -47.414  26.818  1.00 41.00  ? 164  TYR A CG   1 
ATOM   1068  C  CD1  . TYR A  1 147 ? 2.804   -47.761  27.182  1.00 43.03  ? 164  TYR A CD1  1 
ATOM   1069  C  CD2  . TYR A  1 147 ? 1.142   -46.081  26.923  1.00 41.45  ? 164  TYR A CD2  1 
ATOM   1070  C  CE1  . TYR A  1 147 ? 3.688   -46.798  27.672  1.00 44.73  ? 164  TYR A CE1  1 
ATOM   1071  C  CE2  . TYR A  1 147 ? 2.004   -45.134  27.406  1.00 39.51  ? 164  TYR A CE2  1 
ATOM   1072  C  CZ   . TYR A  1 147 ? 3.271   -45.489  27.778  1.00 40.39  ? 164  TYR A CZ   1 
ATOM   1073  O  OH   . TYR A  1 147 ? 4.126   -44.522  28.264  1.00 46.94  ? 164  TYR A OH   1 
ATOM   1074  N  N    . LYS A  1 148 ? -0.484  -49.684  23.039  1.00 42.36  ? 165  LYS A N    1 
ATOM   1075  C  CA   . LYS A  1 148 ? -1.216  -50.757  22.386  1.00 44.16  ? 165  LYS A CA   1 
ATOM   1076  C  C    . LYS A  1 148 ? -0.251  -51.610  21.569  1.00 46.80  ? 165  LYS A C    1 
ATOM   1077  O  O    . LYS A  1 148 ? 0.555   -51.076  20.800  1.00 46.41  ? 165  LYS A O    1 
ATOM   1078  C  CB   . LYS A  1 148 ? -2.321  -50.185  21.492  1.00 45.74  ? 165  LYS A CB   1 
ATOM   1079  C  CG   . LYS A  1 148 ? -3.445  -49.525  22.314  1.00 44.29  ? 165  LYS A CG   1 
ATOM   1080  C  CD   . LYS A  1 148 ? -4.507  -50.570  22.646  1.00 47.09  ? 165  LYS A CD   1 
ATOM   1081  C  CE   . LYS A  1 148 ? -5.808  -49.940  23.133  1.00 48.48  ? 165  LYS A CE   1 
ATOM   1082  N  NZ   . LYS A  1 148 ? -6.790  -51.038  23.434  1.00 47.16  ? 165  LYS A NZ   1 
ATOM   1083  N  N    . SER A  1 149 ? -0.314  -52.934  21.764  1.00 43.23  ? 166  SER A N    1 
ATOM   1084  C  CA   . SER A  1 149 ? 0.489   -53.845  20.950  1.00 44.00  ? 166  SER A CA   1 
ATOM   1085  C  C    . SER A  1 149 ? -0.009  -53.901  19.510  1.00 51.25  ? 166  SER A C    1 
ATOM   1086  O  O    . SER A  1 149 ? 0.793   -54.038  18.585  1.00 50.17  ? 166  SER A O    1 
ATOM   1087  C  CB   . SER A  1 149 ? 0.479   -55.249  21.563  1.00 42.74  ? 166  SER A CB   1 
ATOM   1088  O  OG   . SER A  1 149 ? 1.036   -55.219  22.868  1.00 48.67  ? 166  SER A OG   1 
ATOM   1089  N  N    . GLN A  1 150 ? -1.319  -53.813  19.306  1.00 49.01  ? 167  GLN A N    1 
ATOM   1090  C  CA   . GLN A  1 150 ? -1.932  -53.762  17.983  1.00 55.85  ? 167  GLN A CA   1 
ATOM   1091  C  C    . GLN A  1 150 ? -2.243  -52.294  17.684  1.00 60.24  ? 167  GLN A C    1 
ATOM   1092  O  O    . GLN A  1 150 ? -3.199  -51.727  18.227  1.00 58.59  ? 167  GLN A O    1 
ATOM   1093  C  CB   . GLN A  1 150 ? -3.192  -54.627  17.955  1.00 60.82  ? 167  GLN A CB   1 
ATOM   1094  C  CG   . GLN A  1 150 ? -3.548  -55.261  16.595  1.00 72.94  ? 167  GLN A CG   1 
ATOM   1095  C  CD   . GLN A  1 150 ? -2.328  -55.681  15.784  1.00 76.85  ? 167  GLN A CD   1 
ATOM   1096  O  OE1  . GLN A  1 150 ? -2.085  -55.164  14.690  1.00 76.40  ? 167  GLN A OE1  1 
ATOM   1097  N  NE2  . GLN A  1 150 ? -1.550  -56.618  16.325  1.00 76.95  ? 167  GLN A NE2  1 
ATOM   1098  N  N    . LYS A  1 151 ? -1.421  -51.673  16.838  1.00 56.07  ? 168  LYS A N    1 
ATOM   1099  C  CA   . LYS A  1 151 ? -1.611  -50.279  16.460  1.00 57.35  ? 168  LYS A CA   1 
ATOM   1100  C  C    . LYS A  1 151 ? -2.642  -50.143  15.343  1.00 59.72  ? 168  LYS A C    1 
ATOM   1101  O  O    . LYS A  1 151 ? -2.889  -51.074  14.569  1.00 66.07  ? 168  LYS A O    1 
ATOM   1102  C  CB   . LYS A  1 151 ? -0.293  -49.659  16.014  1.00 55.90  ? 168  LYS A CB   1 
ATOM   1103  C  CG   . LYS A  1 151 ? 0.866   -49.922  16.942  1.00 55.56  ? 168  LYS A CG   1 
ATOM   1104  C  CD   . LYS A  1 151 ? 0.775   -48.976  18.093  1.00 52.35  ? 168  LYS A CD   1 
ATOM   1105  C  CE   . LYS A  1 151 ? 2.135   -48.575  18.590  1.00 52.68  ? 168  LYS A CE   1 
ATOM   1106  N  NZ   . LYS A  1 151 ? 2.663   -49.535  19.547  1.00 53.12  ? 168  LYS A NZ   1 
ATOM   1107  N  N    . ALA A  1 152 ? -3.247  -48.959  15.260  1.00 65.20  ? 169  ALA A N    1 
ATOM   1108  C  CA   . ALA A  1 152 ? -4.232  -48.714  14.213  1.00 68.50  ? 169  ALA A CA   1 
ATOM   1109  C  C    . ALA A  1 152 ? -3.560  -48.680  12.846  1.00 59.14  ? 169  ALA A C    1 
ATOM   1110  O  O    . ALA A  1 152 ? -2.452  -48.153  12.696  1.00 61.59  ? 169  ALA A O    1 
ATOM   1111  C  CB   . ALA A  1 152 ? -4.974  -47.402  14.466  1.00 71.25  ? 169  ALA A CB   1 
ATOM   1112  N  N    . GLU A  1 153 ? -4.220  -49.292  11.862  1.00 67.89  ? 170  GLU A N    1 
ATOM   1113  C  CA   . GLU A  1 153 ? -3.830  -49.169  10.463  1.00 65.45  ? 170  GLU A CA   1 
ATOM   1114  C  C    . GLU A  1 153 ? -3.636  -47.695  10.099  1.00 59.45  ? 170  GLU A C    1 
ATOM   1115  O  O    . GLU A  1 153 ? -4.531  -46.879  10.355  1.00 55.69  ? 170  GLU A O    1 
ATOM   1116  C  CB   . GLU A  1 153 ? -4.918  -49.799  9.582   1.00 69.37  ? 170  GLU A CB   1 
ATOM   1117  C  CG   . GLU A  1 153 ? -4.644  -49.890  8.068   1.00 72.15  ? 170  GLU A CG   1 
ATOM   1118  C  CD   . GLU A  1 153 ? -3.622  -50.956  7.658   1.00 81.24  ? 170  GLU A CD   1 
ATOM   1119  O  OE1  . GLU A  1 153 ? -3.228  -51.796  8.505   1.00 79.79  ? 170  GLU A OE1  1 
ATOM   1120  O  OE2  . GLU A  1 153 ? -3.235  -50.963  6.461   1.00 82.01  ? 170  GLU A OE2  1 
ATOM   1121  N  N    . PRO A  1 154 ? -2.500  -47.320  9.513   1.00 56.80  ? 171  PRO A N    1 
ATOM   1122  C  CA   . PRO A  1 154 ? -2.291  -45.918  9.126   1.00 59.21  ? 171  PRO A CA   1 
ATOM   1123  C  C    . PRO A  1 154 ? -3.347  -45.475  8.126   1.00 53.53  ? 171  PRO A C    1 
ATOM   1124  O  O    . PRO A  1 154 ? -3.775  -46.255  7.275   1.00 52.58  ? 171  PRO A O    1 
ATOM   1125  C  CB   . PRO A  1 154 ? -0.897  -45.927  8.490   1.00 55.01  ? 171  PRO A CB   1 
ATOM   1126  C  CG   . PRO A  1 154 ? -0.246  -47.168  9.014   1.00 58.48  ? 171  PRO A CG   1 
ATOM   1127  C  CD   . PRO A  1 154 ? -1.345  -48.167  9.181   1.00 60.40  ? 171  PRO A CD   1 
ATOM   1128  N  N    . LEU A  1 155 ? -3.771  -44.217  8.241   1.00 46.97  ? 172  LEU A N    1 
ATOM   1129  C  CA   . LEU A  1 155 ? -4.764  -43.675  7.321   1.00 46.55  ? 172  LEU A CA   1 
ATOM   1130  C  C    . LEU A  1 155 ? -4.178  -43.530  5.922   1.00 42.93  ? 172  LEU A C    1 
ATOM   1131  O  O    . LEU A  1 155 ? -3.024  -43.133  5.757   1.00 44.91  ? 172  LEU A O    1 
ATOM   1132  C  CB   . LEU A  1 155 ? -5.249  -42.303  7.788   1.00 42.77  ? 172  LEU A CB   1 
ATOM   1133  C  CG   . LEU A  1 155 ? -5.982  -42.109  9.111   1.00 48.90  ? 172  LEU A CG   1 
ATOM   1134  C  CD1  . LEU A  1 155 ? -6.321  -40.637  9.257   1.00 45.62  ? 172  LEU A CD1  1 
ATOM   1135  C  CD2  . LEU A  1 155 ? -7.238  -42.953  9.164   1.00 47.02  ? 172  LEU A CD2  1 
ATOM   1136  N  N    . LYS A  1 156 ? -4.998  -43.809  4.910   1.00 46.08  ? 173  LYS A N    1 
ATOM   1137  C  CA   . LYS A  1 156 ? -4.632  -43.426  3.546   1.00 43.87  ? 173  LYS A CA   1 
ATOM   1138  C  C    . LYS A  1 156 ? -4.758  -41.924  3.340   1.00 40.85  ? 173  LYS A C    1 
ATOM   1139  O  O    . LYS A  1 156 ? -3.939  -41.329  2.628   1.00 40.58  ? 173  LYS A O    1 
ATOM   1140  C  CB   . LYS A  1 156 ? -5.496  -44.175  2.528   1.00 44.20  ? 173  LYS A CB   1 
ATOM   1141  C  CG   . LYS A  1 156 ? -5.346  -45.691  2.598   1.00 50.06  ? 173  LYS A CG   1 
ATOM   1142  C  CD   . LYS A  1 156 ? -3.882  -46.049  2.529   1.00 55.36  ? 173  LYS A CD   1 
ATOM   1143  C  CE   . LYS A  1 156 ? -3.654  -47.514  2.196   1.00 61.02  ? 173  LYS A CE   1 
ATOM   1144  N  NZ   . LYS A  1 156 ? -2.214  -47.733  1.852   1.00 68.60  ? 173  LYS A NZ   1 
ATOM   1145  N  N    . LEU A  1 157 ? -5.748  -41.291  3.981   1.00 39.65  ? 174  LEU A N    1 
ATOM   1146  C  CA   . LEU A  1 157 ? -5.980  -39.855  3.841   1.00 35.84  ? 174  LEU A CA   1 
ATOM   1147  C  C    . LEU A  1 157 ? -4.790  -39.047  4.354   1.00 40.51  ? 174  LEU A C    1 
ATOM   1148  O  O    . LEU A  1 157 ? -4.449  -39.107  5.539   1.00 41.97  ? 174  LEU A O    1 
ATOM   1149  C  CB   . LEU A  1 157 ? -7.251  -39.456  4.589   1.00 35.75  ? 174  LEU A CB   1 
ATOM   1150  C  CG   . LEU A  1 157 ? -7.653  -37.980  4.486   1.00 40.17  ? 174  LEU A CG   1 
ATOM   1151  C  CD1  . LEU A  1 157 ? -8.260  -37.658  3.100   1.00 38.32  ? 174  LEU A CD1  1 
ATOM   1152  C  CD2  . LEU A  1 157 ? -8.635  -37.595  5.606   1.00 39.86  ? 174  LEU A CD2  1 
ATOM   1153  N  N    . LYS A  1 158 ? -4.167  -38.269  3.466   1.00 43.52  ? 175  LYS A N    1 
ATOM   1154  C  CA   . LYS A  1 158 ? -3.020  -37.455  3.833   1.00 40.76  ? 175  LYS A CA   1 
ATOM   1155  C  C    . LYS A  1 158 ? -3.162  -36.001  3.414   1.00 40.82  ? 175  LYS A C    1 
ATOM   1156  O  O    . LYS A  1 158 ? -2.272  -35.198  3.712   1.00 40.70  ? 175  LYS A O    1 
ATOM   1157  C  CB   . LYS A  1 158 ? -1.734  -38.039  3.228   1.00 42.43  ? 175  LYS A CB   1 
ATOM   1158  C  CG   . LYS A  1 158 ? -1.491  -39.471  3.684   1.00 52.54  ? 175  LYS A CG   1 
ATOM   1159  C  CD   . LYS A  1 158 ? -0.022  -39.767  3.866   1.00 57.29  ? 175  LYS A CD   1 
ATOM   1160  C  CE   . LYS A  1 158 ? 0.176   -41.010  4.735   1.00 59.64  ? 175  LYS A CE   1 
ATOM   1161  N  NZ   . LYS A  1 158 ? 1.101   -41.987  4.098   1.00 57.97  ? 175  LYS A NZ   1 
ATOM   1162  N  N    . LYS A  1 159 ? -4.263  -35.625  2.774   1.00 39.42  ? 176  LYS A N    1 
ATOM   1163  C  CA   . LYS A  1 159 ? -4.387  -34.261  2.281   1.00 40.53  ? 176  LYS A CA   1 
ATOM   1164  C  C    . LYS A  1 159 ? -5.854  -33.868  2.271   1.00 37.44  ? 176  LYS A C    1 
ATOM   1165  O  O    . LYS A  1 159 ? -6.691  -34.629  1.780   1.00 39.77  ? 176  LYS A O    1 
ATOM   1166  C  CB   . LYS A  1 159 ? -3.790  -34.143  0.863   1.00 36.47  ? 176  LYS A CB   1 
ATOM   1167  C  CG   . LYS A  1 159 ? -3.680  -32.732  0.361   1.00 42.48  ? 176  LYS A CG   1 
ATOM   1168  C  CD   . LYS A  1 159 ? -2.980  -32.673  -1.019  1.00 46.07  ? 176  LYS A CD   1 
ATOM   1169  C  CE   . LYS A  1 159 ? -3.774  -33.360  -2.111  1.00 43.84  ? 176  LYS A CE   1 
ATOM   1170  N  NZ   . LYS A  1 159 ? -3.006  -33.335  -3.391  1.00 46.28  ? 176  LYS A NZ   1 
ATOM   1171  N  N    . LEU A  1 160 ? -6.156  -32.673  2.770   1.00 36.97  ? 177  LEU A N    1 
ATOM   1172  C  CA   . LEU A  1 160 ? -7.502  -32.115  2.725   1.00 37.69  ? 177  LEU A CA   1 
ATOM   1173  C  C    . LEU A  1 160 ? -7.442  -30.736  2.085   1.00 40.20  ? 177  LEU A C    1 
ATOM   1174  O  O    . LEU A  1 160 ? -6.689  -29.873  2.545   1.00 42.99  ? 177  LEU A O    1 
ATOM   1175  C  CB   . LEU A  1 160 ? -8.117  -32.025  4.134   1.00 40.41  ? 177  LEU A CB   1 
ATOM   1176  C  CG   . LEU A  1 160 ? -8.570  -33.364  4.732   1.00 42.60  ? 177  LEU A CG   1 
ATOM   1177  C  CD1  . LEU A  1 160 ? -8.858  -33.255  6.231   1.00 37.45  ? 177  LEU A CD1  1 
ATOM   1178  C  CD2  . LEU A  1 160 ? -9.796  -33.852  3.966   1.00 40.95  ? 177  LEU A CD2  1 
ATOM   1179  N  N    . THR A  1 161 ? -8.234  -30.527  1.034   1.00 41.14  ? 178  THR A N    1 
ATOM   1180  C  CA   . THR A  1 161 ? -8.314  -29.248  0.336   1.00 38.13  ? 178  THR A CA   1 
ATOM   1181  C  C    . THR A  1 161 ? -9.624  -28.547  0.678   1.00 42.04  ? 178  THR A C    1 
ATOM   1182  O  O    . THR A  1 161 ? -10.703 -29.134  0.535   1.00 43.05  ? 178  THR A O    1 
ATOM   1183  C  CB   . THR A  1 161 ? -8.224  -29.436  -1.187  1.00 40.92  ? 178  THR A CB   1 
ATOM   1184  O  OG1  . THR A  1 161 ? -6.951  -29.985  -1.534  1.00 47.06  ? 178  THR A OG1  1 
ATOM   1185  C  CG2  . THR A  1 161 ? -8.403  -28.091  -1.923  1.00 39.90  ? 178  THR A CG2  1 
ATOM   1186  N  N    . LEU A  1 162 ? -9.533  -27.289  1.100   1.00 37.93  ? 179  LEU A N    1 
ATOM   1187  C  CA   . LEU A  1 162 ? -10.704 -26.445  1.309   1.00 43.18  ? 179  LEU A CA   1 
ATOM   1188  C  C    . LEU A  1 162 ? -10.920 -25.601  0.057   1.00 44.00  ? 179  LEU A C    1 
ATOM   1189  O  O    . LEU A  1 162 ? -10.091 -24.744  -0.260  1.00 44.60  ? 179  LEU A O    1 
ATOM   1190  C  CB   . LEU A  1 162 ? -10.525 -25.522  2.515   1.00 41.08  ? 179  LEU A CB   1 
ATOM   1191  C  CG   . LEU A  1 162 ? -10.239 -26.140  3.883   1.00 49.04  ? 179  LEU A CG   1 
ATOM   1192  C  CD1  . LEU A  1 162 ? -10.526 -25.122  5.002   1.00 42.74  ? 179  LEU A CD1  1 
ATOM   1193  C  CD2  . LEU A  1 162 ? -11.035 -27.399  4.076   1.00 42.92  ? 179  LEU A CD2  1 
ATOM   1194  N  N    . LEU A  1 163 ? -12.032 -25.816  -0.631  1.00 41.59  ? 180  LEU A N    1 
ATOM   1195  C  CA   . LEU A  1 163 ? -12.380 -24.940  -1.746  1.00 45.49  ? 180  LEU A CA   1 
ATOM   1196  C  C    . LEU A  1 163 ? -13.036 -23.670  -1.230  1.00 47.03  ? 180  LEU A C    1 
ATOM   1197  O  O    . LEU A  1 163 ? -14.001 -23.735  -0.461  1.00 45.15  ? 180  LEU A O    1 
ATOM   1198  C  CB   . LEU A  1 163 ? -13.316 -25.656  -2.716  1.00 43.05  ? 180  LEU A CB   1 
ATOM   1199  C  CG   . LEU A  1 163 ? -12.639 -26.856  -3.365  1.00 48.06  ? 180  LEU A CG   1 
ATOM   1200  C  CD1  . LEU A  1 163 ? -13.621 -27.580  -4.257  1.00 48.16  ? 180  LEU A CD1  1 
ATOM   1201  C  CD2  . LEU A  1 163 ? -11.391 -26.408  -4.139  1.00 44.64  ? 180  LEU A CD2  1 
ATOM   1202  N  N    . ALA A  1 164 ? -12.523 -22.518  -1.662  1.00 43.17  ? 181  ALA A N    1 
ATOM   1203  C  CA   . ALA A  1 164 ? -13.110 -21.228  -1.329  1.00 47.58  ? 181  ALA A CA   1 
ATOM   1204  C  C    . ALA A  1 164 ? -13.087 -20.319  -2.555  1.00 50.61  ? 181  ALA A C    1 
ATOM   1205  O  O    . ALA A  1 164 ? -12.252 -20.473  -3.449  1.00 50.53  ? 181  ALA A O    1 
ATOM   1206  C  CB   . ALA A  1 164 ? -12.365 -20.548  -0.169  1.00 47.34  ? 181  ALA A CB   1 
ATOM   1207  N  N    . ASP A  1 165 ? -14.007 -19.354  -2.581  1.00 55.06  ? 182  ASP A N    1 
ATOM   1208  C  CA   . ASP A  1 165 ? -13.935 -18.287  -3.572  1.00 55.13  ? 182  ASP A CA   1 
ATOM   1209  C  C    . ASP A  1 165 ? -12.663 -17.467  -3.386  1.00 53.74  ? 182  ASP A C    1 
ATOM   1210  O  O    . ASP A  1 165 ? -12.157 -17.294  -2.269  1.00 50.38  ? 182  ASP A O    1 
ATOM   1211  C  CB   . ASP A  1 165 ? -15.150 -17.361  -3.485  1.00 58.14  ? 182  ASP A CB   1 
ATOM   1212  C  CG   . ASP A  1 165 ? -16.335 -17.876  -4.279  1.00 76.98  ? 182  ASP A CG   1 
ATOM   1213  O  OD1  . ASP A  1 165 ? -16.122 -18.612  -5.273  1.00 81.76  ? 182  ASP A OD1  1 
ATOM   1214  O  OD2  . ASP A  1 165 ? -17.485 -17.554  -3.892  1.00 82.09  ? 182  ASP A OD2  1 
ATOM   1215  N  N    . LYS A  1 166 ? -12.161 -16.941  -4.505  1.00 52.01  ? 183  LYS A N    1 
ATOM   1216  C  CA   . LYS A  1 166 ? -10.909 -16.200  -4.475  1.00 52.12  ? 183  LYS A CA   1 
ATOM   1217  C  C    . LYS A  1 166 ? -10.989 -15.018  -3.519  1.00 50.39  ? 183  LYS A C    1 
ATOM   1218  O  O    . LYS A  1 166 ? -9.983  -14.646  -2.905  1.00 53.36  ? 183  LYS A O    1 
ATOM   1219  C  CB   . LYS A  1 166 ? -10.546 -15.739  -5.893  1.00 56.48  ? 183  LYS A CB   1 
ATOM   1220  C  CG   . LYS A  1 166 ? -9.518  -14.628  -5.946  1.00 65.23  ? 183  LYS A CG   1 
ATOM   1221  C  CD   . LYS A  1 166 ? -8.106  -15.192  -5.721  1.00 72.39  ? 183  LYS A CD   1 
ATOM   1222  C  CE   . LYS A  1 166 ? -7.017  -14.136  -5.959  1.00 81.15  ? 183  LYS A CE   1 
ATOM   1223  N  NZ   . LYS A  1 166 ? -6.915  -13.706  -7.393  1.00 83.18  ? 183  LYS A NZ   1 
ATOM   1224  N  N    . ALA A  1 167 ? -12.174 -14.427  -3.354  1.00 50.43  ? 184  ALA A N    1 
ATOM   1225  C  CA   . ALA A  1 167 ? -12.291 -13.295  -2.443  1.00 51.89  ? 184  ALA A CA   1 
ATOM   1226  C  C    . ALA A  1 167 ? -12.173 -13.712  -0.978  1.00 55.54  ? 184  ALA A C    1 
ATOM   1227  O  O    . ALA A  1 167 ? -11.838 -12.876  -0.126  1.00 50.09  ? 184  ALA A O    1 
ATOM   1228  C  CB   . ALA A  1 167 ? -13.616 -12.565  -2.672  1.00 51.54  ? 184  ALA A CB   1 
ATOM   1229  N  N    . ASP A  1 168 ? -12.437 -14.980  -0.664  1.00 52.23  ? 185  ASP A N    1 
ATOM   1230  C  CA   . ASP A  1 168 ? -12.369 -15.451  0.712   1.00 51.36  ? 185  ASP A CA   1 
ATOM   1231  C  C    . ASP A  1 168 ? -11.089 -16.215  1.005   1.00 49.20  ? 185  ASP A C    1 
ATOM   1232  O  O    . ASP A  1 168 ? -10.805 -16.490  2.175   1.00 47.34  ? 185  ASP A O    1 
ATOM   1233  C  CB   . ASP A  1 168 ? -13.567 -16.360  1.023   1.00 52.02  ? 185  ASP A CB   1 
ATOM   1234  C  CG   . ASP A  1 168 ? -14.882 -15.608  1.049   1.00 55.67  ? 185  ASP A CG   1 
ATOM   1235  O  OD1  . ASP A  1 168 ? -14.921 -14.474  1.571   1.00 55.16  ? 185  ASP A OD1  1 
ATOM   1236  O  OD2  . ASP A  1 168 ? -15.882 -16.162  0.542   1.00 60.68  ? 185  ASP A OD2  1 
ATOM   1237  N  N    . SER A  1 169 ? -10.311 -16.554  -0.026  1.00 44.94  ? 186  SER A N    1 
ATOM   1238  C  CA   . SER A  1 169 ? -9.277  -17.563  0.148   1.00 48.53  ? 186  SER A CA   1 
ATOM   1239  C  C    . SER A  1 169 ? -8.234  -17.117  1.163   1.00 44.65  ? 186  SER A C    1 
ATOM   1240  O  O    . SER A  1 169 ? -7.685  -17.950  1.896   1.00 44.15  ? 186  SER A O    1 
ATOM   1241  C  CB   . SER A  1 169 ? -8.634  -17.895  -1.203  1.00 46.18  ? 186  SER A CB   1 
ATOM   1242  O  OG   . SER A  1 169 ? -8.042  -16.742  -1.752  1.00 48.39  ? 186  SER A OG   1 
ATOM   1243  N  N    . ALA A  1 170 ? -7.945  -15.811  1.223   1.00 45.05  ? 187  ALA A N    1 
ATOM   1244  C  CA   . ALA A  1 170 ? -6.954  -15.326  2.182   1.00 43.44  ? 187  ALA A CA   1 
ATOM   1245  C  C    . ALA A  1 170 ? -7.443  -15.515  3.614   1.00 45.18  ? 187  ALA A C    1 
ATOM   1246  O  O    . ALA A  1 170 ? -6.672  -15.919  4.496   1.00 41.61  ? 187  ALA A O    1 
ATOM   1247  C  CB   . ALA A  1 170 ? -6.624  -13.856  1.923   1.00 47.70  ? 187  ALA A CB   1 
ATOM   1248  N  N    . ALA A  1 171 ? -8.722  -15.215  3.860   1.00 44.16  ? 188  ALA A N    1 
ATOM   1249  C  CA   . ALA A  1 171 ? -9.291  -15.397  5.194   1.00 46.36  ? 188  ALA A CA   1 
ATOM   1250  C  C    . ALA A  1 171 ? -9.322  -16.874  5.589   1.00 41.09  ? 188  ALA A C    1 
ATOM   1251  O  O    . ALA A  1 171 ? -9.024  -17.222  6.739   1.00 43.05  ? 188  ALA A O    1 
ATOM   1252  C  CB   . ALA A  1 171 ? -10.700 -14.805  5.247   1.00 43.57  ? 188  ALA A CB   1 
ATOM   1253  N  N    . VAL A  1 172 ? -9.714  -17.748  4.658   1.00 41.11  ? 189  VAL A N    1 
ATOM   1254  C  CA   . VAL A  1 172 ? -9.735  -19.183  4.932   1.00 39.65  ? 189  VAL A CA   1 
ATOM   1255  C  C    . VAL A  1 172 ? -8.327  -19.693  5.189   1.00 41.67  ? 189  VAL A C    1 
ATOM   1256  O  O    . VAL A  1 172 ? -8.092  -20.478  6.122   1.00 41.72  ? 189  VAL A O    1 
ATOM   1257  C  CB   . VAL A  1 172 ? -10.419 -19.942  3.779   1.00 41.38  ? 189  VAL A CB   1 
ATOM   1258  C  CG1  . VAL A  1 172 ? -10.382 -21.454  4.018   1.00 42.97  ? 189  VAL A CG1  1 
ATOM   1259  C  CG2  . VAL A  1 172 ? -11.859 -19.482  3.640   1.00 41.94  ? 189  VAL A CG2  1 
ATOM   1260  N  N    . GLU A  1 173 ? -7.365  -19.238  4.387   1.00 41.11  ? 190  GLU A N    1 
ATOM   1261  C  CA   . GLU A  1 173 ? -5.976  -19.621  4.610   1.00 43.69  ? 190  GLU A CA   1 
ATOM   1262  C  C    . GLU A  1 173 ? -5.509  -19.232  6.010   1.00 45.45  ? 190  GLU A C    1 
ATOM   1263  O  O    . GLU A  1 173 ? -4.910  -20.047  6.725   1.00 41.29  ? 190  GLU A O    1 
ATOM   1264  C  CB   . GLU A  1 173 ? -5.073  -18.994  3.543   1.00 47.34  ? 190  GLU A CB   1 
ATOM   1265  C  CG   . GLU A  1 173 ? -3.612  -19.477  3.593   1.00 52.13  ? 190  GLU A CG   1 
ATOM   1266  C  CD   . GLU A  1 173 ? -3.469  -20.977  3.870   1.00 63.48  ? 190  GLU A CD   1 
ATOM   1267  O  OE1  . GLU A  1 173 ? -2.442  -21.395  4.458   1.00 64.17  ? 190  GLU A OE1  1 
ATOM   1268  O  OE2  . GLU A  1 173 ? -4.378  -21.747  3.479   1.00 66.54  ? 190  GLU A OE2  1 
ATOM   1269  N  N    . GLN A  1 174 ? -5.748  -17.978  6.416   1.00 43.13  ? 191  GLN A N    1 
ATOM   1270  C  CA   . GLN A  1 174 ? -5.288  -17.567  7.743   1.00 40.72  ? 191  GLN A CA   1 
ATOM   1271  C  C    . GLN A  1 174 ? -5.992  -18.357  8.841   1.00 42.26  ? 191  GLN A C    1 
ATOM   1272  O  O    . GLN A  1 174 ? -5.357  -18.776  9.814   1.00 41.52  ? 191  GLN A O    1 
ATOM   1273  C  CB   . GLN A  1 174 ? -5.505  -16.073  7.965   1.00 43.30  ? 191  GLN A CB   1 
ATOM   1274  C  CG   . GLN A  1 174 ? -4.878  -15.592  9.275   1.00 49.10  ? 191  GLN A CG   1 
ATOM   1275  C  CD   . GLN A  1 174 ? -5.337  -14.201  9.670   1.00 63.52  ? 191  GLN A CD   1 
ATOM   1276  O  OE1  . GLN A  1 174 ? -4.874  -13.636  10.667  1.00 69.98  ? 191  GLN A OE1  1 
ATOM   1277  N  NE2  . GLN A  1 174 ? -6.249  -13.634  8.884   1.00 65.49  ? 191  GLN A NE2  1 
ATOM   1278  N  N    . GLY A  1 175 ? -7.302  -18.557  8.711   1.00 39.73  ? 192  GLY A N    1 
ATOM   1279  C  CA   . GLY A  1 175 ? -8.006  -19.350  9.698   1.00 42.00  ? 192  GLY A CA   1 
ATOM   1280  C  C    . GLY A  1 175 ? -7.476  -20.770  9.769   1.00 42.06  ? 192  GLY A C    1 
ATOM   1281  O  O    . GLY A  1 175 ? -7.341  -21.342  10.858  1.00 39.74  ? 192  GLY A O    1 
ATOM   1282  N  N    . SER A  1 176 ? -7.165  -21.355  8.608   1.00 40.54  ? 193  SER A N    1 
ATOM   1283  C  CA   . SER A  1 176 ? -6.618  -22.708  8.575   1.00 39.07  ? 193  SER A CA   1 
ATOM   1284  C  C    . SER A  1 176 ? -5.258  -22.776  9.253   1.00 41.59  ? 193  SER A C    1 
ATOM   1285  O  O    . SER A  1 176 ? -4.981  -23.716  10.002  1.00 39.88  ? 193  SER A O    1 
ATOM   1286  C  CB   . SER A  1 176 ? -6.506  -23.191  7.132   1.00 44.12  ? 193  SER A CB   1 
ATOM   1287  O  OG   . SER A  1 176 ? -5.763  -24.394  7.088   1.00 42.25  ? 193  SER A OG   1 
ATOM   1288  N  N    . LYS A  1 177 ? -4.385  -21.799  8.994   1.00 38.46  ? 194  LYS A N    1 
ATOM   1289  C  CA   . LYS A  1 177 ? -3.051  -21.839  9.591   1.00 40.98  ? 194  LYS A CA   1 
ATOM   1290  C  C    . LYS A  1 177 ? -3.125  -21.734  11.116  1.00 41.89  ? 194  LYS A C    1 
ATOM   1291  O  O    . LYS A  1 177 ? -2.404  -22.443  11.832  1.00 39.39  ? 194  LYS A O    1 
ATOM   1292  C  CB   . LYS A  1 177 ? -2.178  -20.721  8.999   1.00 50.99  ? 194  LYS A CB   1 
ATOM   1293  C  CG   . LYS A  1 177 ? -0.854  -20.478  9.738   1.00 53.66  ? 194  LYS A CG   1 
ATOM   1294  C  CD   . LYS A  1 177 ? -0.377  -19.008  9.613   1.00 60.13  ? 194  LYS A CD   1 
ATOM   1295  C  CE   . LYS A  1 177 ? 1.151   -18.912  9.782   1.00 62.88  ? 194  LYS A CE   1 
ATOM   1296  N  NZ   . LYS A  1 177 ? 1.592   -17.610  10.374  1.00 69.59  ? 194  LYS A NZ   1 
ATOM   1297  N  N    . GLU A  1 178 ? -3.975  -20.845  11.634  1.00 38.79  ? 195  GLU A N    1 
ATOM   1298  C  CA   . GLU A  1 178 ? -4.125  -20.735  13.086  1.00 39.09  ? 195  GLU A CA   1 
ATOM   1299  C  C    . GLU A  1 178 ? -4.729  -22.006  13.668  1.00 39.72  ? 195  GLU A C    1 
ATOM   1300  O  O    . GLU A  1 178 ? -4.259  -22.503  14.695  1.00 38.07  ? 195  GLU A O    1 
ATOM   1301  C  CB   . GLU A  1 178 ? -4.979  -19.515  13.439  1.00 40.39  ? 195  GLU A CB   1 
ATOM   1302  C  CG   . GLU A  1 178 ? -4.286  -18.188  13.052  1.00 42.35  ? 195  GLU A CG   1 
ATOM   1303  C  CD   . GLU A  1 178 ? -5.206  -16.957  13.034  1.00 45.29  ? 195  GLU A CD   1 
ATOM   1304  O  OE1  . GLU A  1 178 ? -6.450  -17.094  13.114  1.00 45.30  ? 195  GLU A OE1  1 
ATOM   1305  O  OE2  . GLU A  1 178 ? -4.663  -15.832  12.939  1.00 45.40  ? 195  GLU A OE2  1 
ATOM   1306  N  N    . ALA A  1 179 ? -5.740  -22.565  12.997  1.00 36.39  ? 196  ALA A N    1 
ATOM   1307  C  CA   . ALA A  1 179 ? -6.388  -23.778  13.481  1.00 39.11  ? 196  ALA A CA   1 
ATOM   1308  C  C    . ALA A  1 179 ? -5.404  -24.943  13.559  1.00 40.44  ? 196  ALA A C    1 
ATOM   1309  O  O    . ALA A  1 179 ? -5.458  -25.746  14.497  1.00 38.33  ? 196  ALA A O    1 
ATOM   1310  C  CB   . ALA A  1 179 ? -7.566  -24.142  12.580  1.00 33.64  ? 196  ALA A CB   1 
ATOM   1311  N  N    . GLN A  1 180 ? -4.503  -25.059  12.573  1.00 39.52  ? 197  GLN A N    1 
ATOM   1312  C  CA   . GLN A  1 180 ? -3.519  -26.140  12.597  1.00 39.14  ? 197  GLN A CA   1 
ATOM   1313  C  C    . GLN A  1 180 ? -2.555  -25.987  13.760  1.00 37.94  ? 197  GLN A C    1 
ATOM   1314  O  O    . GLN A  1 180 ? -2.176  -26.981  14.394  1.00 38.92  ? 197  GLN A O    1 
ATOM   1315  C  CB   . GLN A  1 180 ? -2.741  -26.187  11.281  1.00 40.46  ? 197  GLN A CB   1 
ATOM   1316  C  CG   . GLN A  1 180 ? -3.568  -26.578  10.083  1.00 40.50  ? 197  GLN A CG   1 
ATOM   1317  C  CD   . GLN A  1 180 ? -2.751  -26.515  8.812   1.00 41.74  ? 197  GLN A CD   1 
ATOM   1318  O  OE1  . GLN A  1 180 ? -1.780  -27.256  8.648   1.00 39.88  ? 197  GLN A OE1  1 
ATOM   1319  N  NE2  . GLN A  1 180 ? -3.091  -25.563  7.938   1.00 40.42  ? 197  GLN A NE2  1 
ATOM   1320  N  N    . ALA A  1 181 ? -2.114  -24.759  14.033  1.00 37.47  ? 198  ALA A N    1 
ATOM   1321  C  CA   . ALA A  1 181 ? -1.218  -24.553  15.167  1.00 40.02  ? 198  ALA A CA   1 
ATOM   1322  C  C    . ALA A  1 181 ? -1.918  -24.880  16.487  1.00 39.78  ? 198  ALA A C    1 
ATOM   1323  O  O    . ALA A  1 181 ? -1.310  -25.472  17.387  1.00 35.77  ? 198  ALA A O    1 
ATOM   1324  C  CB   . ALA A  1 181 ? -0.685  -23.118  15.167  1.00 39.39  ? 198  ALA A CB   1 
ATOM   1325  N  N    . ILE A  1 182 ? -3.201  -24.522  16.607  1.00 36.24  ? 199  ILE A N    1 
ATOM   1326  C  CA   . ILE A  1 182 ? -3.962  -24.847  17.812  1.00 38.23  ? 199  ILE A CA   1 
ATOM   1327  C  C    . ILE A  1 182 ? -4.116  -26.361  17.954  1.00 38.59  ? 199  ILE A C    1 
ATOM   1328  O  O    . ILE A  1 182 ? -3.889  -26.922  19.038  1.00 37.81  ? 199  ILE A O    1 
ATOM   1329  C  CB   . ILE A  1 182 ? -5.325  -24.125  17.796  1.00 38.10  ? 199  ILE A CB   1 
ATOM   1330  C  CG1  . ILE A  1 182 ? -5.147  -22.614  18.000  1.00 32.23  ? 199  ILE A CG1  1 
ATOM   1331  C  CG2  . ILE A  1 182 ? -6.246  -24.665  18.888  1.00 37.37  ? 199  ILE A CG2  1 
ATOM   1332  C  CD1  . ILE A  1 182 ? -6.429  -21.805  17.658  1.00 36.60  ? 199  ILE A CD1  1 
ATOM   1333  N  N    . ALA A  1 183 ? -4.486  -27.046  16.865  1.00 33.68  ? 200  ALA A N    1 
ATOM   1334  C  CA   . ALA A  1 183 ? -4.626  -28.504  16.920  1.00 39.15  ? 200  ALA A CA   1 
ATOM   1335  C  C    . ALA A  1 183 ? -3.318  -29.203  17.272  1.00 40.25  ? 200  ALA A C    1 
ATOM   1336  O  O    . ALA A  1 183 ? -3.338  -30.227  17.973  1.00 38.13  ? 200  ALA A O    1 
ATOM   1337  C  CB   . ALA A  1 183 ? -5.141  -29.046  15.584  1.00 36.42  ? 200  ALA A CB   1 
ATOM   1338  N  N    . ASN A  1 184 ? -2.186  -28.700  16.759  1.00 36.30  ? 201  ASN A N    1 
ATOM   1339  C  CA   . ASN A  1 184 ? -0.887  -29.259  17.117  1.00 37.93  ? 201  ASN A CA   1 
ATOM   1340  C  C    . ASN A  1 184 ? -0.606  -29.075  18.602  1.00 41.45  ? 201  ASN A C    1 
ATOM   1341  O  O    . ASN A  1 184 ? -0.128  -30.001  19.272  1.00 34.96  ? 201  ASN A O    1 
ATOM   1342  C  CB   . ASN A  1 184 ? 0.217   -28.618  16.275  1.00 36.87  ? 201  ASN A CB   1 
ATOM   1343  C  CG   . ASN A  1 184 ? 0.155   -29.044  14.809  1.00 47.14  ? 201  ASN A CG   1 
ATOM   1344  O  OD1  . ASN A  1 184 ? -0.426  -30.087  14.483  1.00 41.02  ? 201  ASN A OD1  1 
ATOM   1345  N  ND2  . ASN A  1 184 ? 0.747   -28.234  13.917  1.00 42.11  ? 201  ASN A ND2  1 
ATOM   1346  N  N    . GLY A  1 185 ? -0.913  -27.887  19.126  1.00 37.12  ? 202  GLY A N    1 
ATOM   1347  C  CA   . GLY A  1 185 ? -0.837  -27.679  20.558  1.00 36.54  ? 202  GLY A CA   1 
ATOM   1348  C  C    . GLY A  1 185 ? -1.724  -28.633  21.334  1.00 33.32  ? 202  GLY A C    1 
ATOM   1349  O  O    . GLY A  1 185 ? -1.288  -29.223  22.323  1.00 38.52  ? 202  GLY A O    1 
ATOM   1350  N  N    . MET A  1 186 ? -2.980  -28.804  20.904  1.00 35.12  ? 203  MET A N    1 
ATOM   1351  C  CA   . MET A  1 186 ? -3.831  -29.727  21.649  1.00 37.86  ? 203  MET A CA   1 
ATOM   1352  C  C    . MET A  1 186 ? -3.310  -31.159  21.583  1.00 36.04  ? 203  MET A C    1 
ATOM   1353  O  O    . MET A  1 186 ? -3.531  -31.936  22.521  1.00 34.95  ? 203  MET A O    1 
ATOM   1354  C  CB   . MET A  1 186 ? -5.311  -29.723  21.229  1.00 36.80  ? 203  MET A CB   1 
ATOM   1355  C  CG   . MET A  1 186 ? -6.065  -28.378  21.240  1.00 35.98  ? 203  MET A CG   1 
ATOM   1356  S  SD   . MET A  1 186 ? -7.401  -28.315  20.024  1.00 40.63  ? 203  MET A SD   1 
ATOM   1357  C  CE   . MET A  1 186 ? -8.661  -29.279  20.888  1.00 43.85  ? 203  MET A CE   1 
ATOM   1358  N  N    . ALA A  1 187 ? -2.611  -31.533  20.509  1.00 35.33  ? 204  ALA A N    1 
ATOM   1359  C  CA   . ALA A  1 187 ? -2.142  -32.917  20.425  1.00 35.92  ? 204  ALA A CA   1 
ATOM   1360  C  C    . ALA A  1 187 ? -1.060  -33.177  21.458  1.00 35.34  ? 204  ALA A C    1 
ATOM   1361  O  O    . ALA A  1 187 ? -0.972  -34.276  22.023  1.00 37.49  ? 204  ALA A O    1 
ATOM   1362  C  CB   . ALA A  1 187 ? -1.633  -33.227  19.012  1.00 36.25  ? 204  ALA A CB   1 
ATOM   1363  N  N    . LEU A  1 188 ? -0.201  -32.188  21.691  1.00 33.93  ? 205  LEU A N    1 
ATOM   1364  C  CA   . LEU A  1 188 ? 0.791   -32.293  22.749  1.00 33.78  ? 205  LEU A CA   1 
ATOM   1365  C  C    . LEU A  1 188 ? 0.111   -32.358  24.115  1.00 36.47  ? 205  LEU A C    1 
ATOM   1366  O  O    . LEU A  1 188 ? 0.468   -33.184  24.971  1.00 34.83  ? 205  LEU A O    1 
ATOM   1367  C  CB   . LEU A  1 188 ? 1.751   -31.095  22.668  1.00 34.17  ? 205  LEU A CB   1 
ATOM   1368  C  CG   . LEU A  1 188 ? 2.787   -30.966  23.787  1.00 37.51  ? 205  LEU A CG   1 
ATOM   1369  C  CD1  . LEU A  1 188 ? 3.620   -32.255  23.857  1.00 35.39  ? 205  LEU A CD1  1 
ATOM   1370  C  CD2  . LEU A  1 188 ? 3.687   -29.745  23.568  1.00 37.00  ? 205  LEU A CD2  1 
ATOM   1371  N  N    . THR A  1 189 ? -0.890  -31.497  24.328  1.00 34.22  ? 206  THR A N    1 
ATOM   1372  C  CA   . THR A  1 189 ? -1.600  -31.487  25.605  1.00 35.70  ? 206  THR A CA   1 
ATOM   1373  C  C    . THR A  1 189 ? -2.259  -32.835  25.864  1.00 35.81  ? 206  THR A C    1 
ATOM   1374  O  O    . THR A  1 189 ? -2.152  -33.391  26.968  1.00 36.58  ? 206  THR A O    1 
ATOM   1375  C  CB   . THR A  1 189 ? -2.635  -30.358  25.616  1.00 37.39  ? 206  THR A CB   1 
ATOM   1376  O  OG1  . THR A  1 189 ? -1.956  -29.102  25.490  1.00 35.74  ? 206  THR A OG1  1 
ATOM   1377  C  CG2  . THR A  1 189 ? -3.452  -30.363  26.936  1.00 32.89  ? 206  THR A CG2  1 
ATOM   1378  N  N    . ARG A  1 190 ? -2.922  -33.383  24.839  1.00 34.05  ? 207  ARG A N    1 
ATOM   1379  C  CA   . ARG A  1 190 ? -3.639  -34.647  24.985  1.00 34.86  ? 207  ARG A CA   1 
ATOM   1380  C  C    . ARG A  1 190 ? -2.678  -35.801  25.246  1.00 35.96  ? 207  ARG A C    1 
ATOM   1381  O  O    . ARG A  1 190 ? -2.955  -36.662  26.090  1.00 34.29  ? 207  ARG A O    1 
ATOM   1382  C  CB   . ARG A  1 190 ? -4.488  -34.915  23.740  1.00 34.82  ? 207  ARG A CB   1 
ATOM   1383  C  CG   . ARG A  1 190 ? -5.595  -33.848  23.532  1.00 36.70  ? 207  ARG A CG   1 
ATOM   1384  C  CD   . ARG A  1 190 ? -6.358  -34.089  22.231  1.00 33.26  ? 207  ARG A CD   1 
ATOM   1385  N  NE   . ARG A  1 190 ? -7.270  -35.220  22.360  1.00 35.03  ? 207  ARG A NE   1 
ATOM   1386  C  CZ   . ARG A  1 190 ? -8.135  -35.594  21.427  1.00 40.29  ? 207  ARG A CZ   1 
ATOM   1387  N  NH1  . ARG A  1 190 ? -8.261  -34.918  20.295  1.00 33.88  ? 207  ARG A NH1  1 
ATOM   1388  N  NH2  . ARG A  1 190 ? -8.904  -36.670  21.643  1.00 37.53  ? 207  ARG A NH2  1 
ATOM   1389  N  N    . ASP A  1 191 ? -1.533  -35.825  24.552  1.00 35.90  ? 208  ASP A N    1 
ATOM   1390  C  CA   . ASP A  1 191 ? -0.527  -36.850  24.826  1.00 36.25  ? 208  ASP A CA   1 
ATOM   1391  C  C    . ASP A  1 191 ? -0.065  -36.789  26.279  1.00 37.87  ? 208  ASP A C    1 
ATOM   1392  O  O    . ASP A  1 191 ? -0.002  -37.817  26.963  1.00 37.53  ? 208  ASP A O    1 
ATOM   1393  C  CB   . ASP A  1 191 ? 0.675   -36.704  23.897  1.00 33.33  ? 208  ASP A CB   1 
ATOM   1394  C  CG   . ASP A  1 191 ? 0.406   -37.230  22.490  1.00 43.44  ? 208  ASP A CG   1 
ATOM   1395  O  OD1  . ASP A  1 191 ? -0.677  -37.814  22.241  1.00 41.94  ? 208  ASP A OD1  1 
ATOM   1396  O  OD2  . ASP A  1 191 ? 1.291   -37.040  21.628  1.00 46.24  ? 208  ASP A OD2  1 
ATOM   1397  N  N    . LEU A  1 192 ? 0.286   -35.593  26.768  1.00 35.91  ? 209  LEU A N    1 
ATOM   1398  C  CA   . LEU A  1 192 ? 0.770   -35.485  28.141  1.00 34.48  ? 209  LEU A CA   1 
ATOM   1399  C  C    . LEU A  1 192 ? -0.311  -35.933  29.129  1.00 38.31  ? 209  LEU A C    1 
ATOM   1400  O  O    . LEU A  1 192 ? -0.019  -36.630  30.113  1.00 36.87  ? 209  LEU A O    1 
ATOM   1401  C  CB   . LEU A  1 192 ? 1.233   -34.049  28.423  1.00 37.91  ? 209  LEU A CB   1 
ATOM   1402  C  CG   . LEU A  1 192 ? 2.428   -33.560  27.582  1.00 39.65  ? 209  LEU A CG   1 
ATOM   1403  C  CD1  . LEU A  1 192 ? 2.746   -32.080  27.799  1.00 33.51  ? 209  LEU A CD1  1 
ATOM   1404  C  CD2  . LEU A  1 192 ? 3.668   -34.412  27.845  1.00 37.71  ? 209  LEU A CD2  1 
ATOM   1405  N  N    . GLY A  1 193 ? -1.571  -35.577  28.864  1.00 33.58  ? 210  GLY A N    1 
ATOM   1406  C  CA   . GLY A  1 193 ? -2.642  -35.977  29.761  1.00 34.23  ? 210  GLY A CA   1 
ATOM   1407  C  C    . GLY A  1 193 ? -2.915  -37.473  29.740  1.00 38.50  ? 210  GLY A C    1 
ATOM   1408  O  O    . GLY A  1 193 ? -3.230  -38.064  30.775  1.00 35.76  ? 210  GLY A O    1 
ATOM   1409  N  N    . ASN A  1 194 ? -2.790  -38.107  28.563  1.00 34.91  ? 211  ASN A N    1 
ATOM   1410  C  CA   . ASN A  1 194 ? -3.164  -39.509  28.391  1.00 35.34  ? 211  ASN A CA   1 
ATOM   1411  C  C    . ASN A  1 194 ? -2.091  -40.472  28.904  1.00 34.94  ? 211  ASN A C    1 
ATOM   1412  O  O    . ASN A  1 194 ? -2.401  -41.636  29.173  1.00 36.89  ? 211  ASN A O    1 
ATOM   1413  C  CB   . ASN A  1 194 ? -3.435  -39.817  26.909  1.00 37.30  ? 211  ASN A CB   1 
ATOM   1414  C  CG   . ASN A  1 194 ? -4.780  -39.281  26.414  1.00 38.10  ? 211  ASN A CG   1 
ATOM   1415  O  OD1  . ASN A  1 194 ? -5.749  -39.162  27.179  1.00 36.71  ? 211  ASN A OD1  1 
ATOM   1416  N  ND2  . ASN A  1 194 ? -4.847  -38.982  25.109  1.00 34.52  ? 211  ASN A ND2  1 
ATOM   1417  N  N    . LEU A  1 195 ? -0.850  -40.019  29.028  1.00 35.51  ? 212  LEU A N    1 
ATOM   1418  C  CA   . LEU A  1 195 ? 0.235   -40.860  29.505  1.00 34.61  ? 212  LEU A CA   1 
ATOM   1419  C  C    . LEU A  1 195 ? -0.060  -41.372  30.914  1.00 37.37  ? 212  LEU A C    1 
ATOM   1420  O  O    . LEU A  1 195 ? -0.620  -40.646  31.744  1.00 34.91  ? 212  LEU A O    1 
ATOM   1421  C  CB   . LEU A  1 195 ? 1.538   -40.069  29.514  1.00 32.26  ? 212  LEU A CB   1 
ATOM   1422  C  CG   . LEU A  1 195 ? 2.194   -39.907  28.141  1.00 41.00  ? 212  LEU A CG   1 
ATOM   1423  C  CD1  . LEU A  1 195 ? 3.330   -38.908  28.249  1.00 38.62  ? 212  LEU A CD1  1 
ATOM   1424  C  CD2  . LEU A  1 195 ? 2.679   -41.262  27.595  1.00 39.53  ? 212  LEU A CD2  1 
ATOM   1425  N  N    . PRO A  1 196 ? 0.330   -42.615  31.216  1.00 36.40  ? 213  PRO A N    1 
ATOM   1426  C  CA   . PRO A  1 196 ? 0.083   -43.153  32.561  1.00 30.95  ? 213  PRO A CA   1 
ATOM   1427  C  C    . PRO A  1 196 ? 0.937   -42.441  33.588  1.00 34.66  ? 213  PRO A C    1 
ATOM   1428  O  O    . PRO A  1 196 ? 2.035   -41.946  33.269  1.00 34.27  ? 213  PRO A O    1 
ATOM   1429  C  CB   . PRO A  1 196 ? 0.484   -44.640  32.427  1.00 30.82  ? 213  PRO A CB   1 
ATOM   1430  C  CG   . PRO A  1 196 ? 1.506   -44.652  31.313  1.00 33.99  ? 213  PRO A CG   1 
ATOM   1431  C  CD   . PRO A  1 196 ? 1.091   -43.534  30.345  1.00 33.12  ? 213  PRO A CD   1 
ATOM   1432  N  N    . PRO A  1 197 ? 0.501   -42.396  34.861  1.00 33.35  ? 214  PRO A N    1 
ATOM   1433  C  CA   . PRO A  1 197 ? 1.226   -41.586  35.860  1.00 34.26  ? 214  PRO A CA   1 
ATOM   1434  C  C    . PRO A  1 197 ? 2.550   -42.179  36.287  1.00 35.38  ? 214  PRO A C    1 
ATOM   1435  O  O    . PRO A  1 197 ? 3.384   -41.435  36.820  1.00 36.80  ? 214  PRO A O    1 
ATOM   1436  C  CB   . PRO A  1 197 ? 0.242   -41.495  37.043  1.00 33.17  ? 214  PRO A CB   1 
ATOM   1437  C  CG   . PRO A  1 197 ? -0.622  -42.732  36.896  1.00 35.39  ? 214  PRO A CG   1 
ATOM   1438  C  CD   . PRO A  1 197 ? -0.733  -42.989  35.402  1.00 34.23  ? 214  PRO A CD   1 
ATOM   1439  N  N    . ASN A  1 198 ? 2.780   -43.483  36.091  1.00 35.03  ? 215  ASN A N    1 
ATOM   1440  C  CA   . ASN A  1 198 ? 4.105   -44.030  36.357  1.00 34.24  ? 215  ASN A CA   1 
ATOM   1441  C  C    . ASN A  1 198 ? 5.144   -43.608  35.319  1.00 37.16  ? 215  ASN A C    1 
ATOM   1442  O  O    . ASN A  1 198 ? 6.340   -43.715  35.596  1.00 37.25  ? 215  ASN A O    1 
ATOM   1443  C  CB   . ASN A  1 198 ? 4.055   -45.577  36.478  1.00 37.40  ? 215  ASN A CB   1 
ATOM   1444  C  CG   . ASN A  1 198 ? 3.479   -46.271  35.247  1.00 37.32  ? 215  ASN A CG   1 
ATOM   1445  O  OD1  . ASN A  1 198 ? 2.547   -45.789  34.616  1.00 35.03  ? 215  ASN A OD1  1 
ATOM   1446  N  ND2  . ASN A  1 198 ? 4.047   -47.438  34.908  1.00 40.81  ? 215  ASN A ND2  1 
ATOM   1447  N  N    . VAL A  1 199 ? 4.729   -43.107  34.159  1.00 33.62  ? 216  VAL A N    1 
ATOM   1448  C  CA   . VAL A  1 199 ? 5.638   -42.529  33.152  1.00 33.49  ? 216  VAL A CA   1 
ATOM   1449  C  C    . VAL A  1 199 ? 5.685   -41.009  33.257  1.00 37.81  ? 216  VAL A C    1 
ATOM   1450  O  O    . VAL A  1 199 ? 6.754   -40.398  33.248  1.00 37.22  ? 216  VAL A O    1 
ATOM   1451  C  CB   . VAL A  1 199 ? 5.205   -42.955  31.731  1.00 34.49  ? 216  VAL A CB   1 
ATOM   1452  C  CG1  . VAL A  1 199 ? 6.013   -42.208  30.673  1.00 36.47  ? 216  VAL A CG1  1 
ATOM   1453  C  CG2  . VAL A  1 199 ? 5.339   -44.475  31.529  1.00 36.00  ? 216  VAL A CG2  1 
ATOM   1454  N  N    . CYS A  1 200 ? 4.517   -40.379  33.345  1.00 37.45  ? 217  CYS A N    1 
ATOM   1455  C  CA   . CYS A  1 200 ? 4.427   -38.921  33.285  1.00 39.74  ? 217  CYS A CA   1 
ATOM   1456  C  C    . CYS A  1 200 ? 4.435   -38.361  34.708  1.00 36.62  ? 217  CYS A C    1 
ATOM   1457  O  O    . CYS A  1 200 ? 3.401   -38.013  35.286  1.00 37.94  ? 217  CYS A O    1 
ATOM   1458  C  CB   . CYS A  1 200 ? 3.182   -38.507  32.514  1.00 37.93  ? 217  CYS A CB   1 
ATOM   1459  S  SG   . CYS A  1 200 ? 2.996   -36.707  32.421  1.00 43.33  ? 217  CYS A SG   1 
ATOM   1460  N  N    . HIS A  1 201 ? 5.627   -38.302  35.284  1.00 35.72  ? 218  HIS A N    1 
ATOM   1461  C  CA   . HIS A  1 201 ? 5.848   -37.696  36.587  1.00 39.24  ? 218  HIS A CA   1 
ATOM   1462  C  C    . HIS A  1 201 ? 6.500   -36.331  36.405  1.00 34.95  ? 218  HIS A C    1 
ATOM   1463  O  O    . HIS A  1 201 ? 6.796   -35.927  35.276  1.00 38.22  ? 218  HIS A O    1 
ATOM   1464  C  CB   . HIS A  1 201 ? 6.714   -38.612  37.468  1.00 37.83  ? 218  HIS A CB   1 
ATOM   1465  C  CG   . HIS A  1 201 ? 7.921   -39.180  36.780  1.00 38.77  ? 218  HIS A CG   1 
ATOM   1466  N  ND1  . HIS A  1 201 ? 8.893   -38.395  36.198  1.00 41.33  ? 218  HIS A ND1  1 
ATOM   1467  C  CD2  . HIS A  1 201 ? 8.327   -40.465  36.606  1.00 46.54  ? 218  HIS A CD2  1 
ATOM   1468  C  CE1  . HIS A  1 201 ? 9.837   -39.168  35.683  1.00 43.16  ? 218  HIS A CE1  1 
ATOM   1469  N  NE2  . HIS A  1 201 ? 9.514   -40.429  35.910  1.00 39.39  ? 218  HIS A NE2  1 
ATOM   1470  N  N    . PRO A  1 202 ? 6.722   -35.573  37.495  1.00 37.45  ? 219  PRO A N    1 
ATOM   1471  C  CA   . PRO A  1 202 ? 7.248   -34.202  37.317  1.00 35.36  ? 219  PRO A CA   1 
ATOM   1472  C  C    . PRO A  1 202 ? 8.610   -34.147  36.639  1.00 38.35  ? 219  PRO A C    1 
ATOM   1473  O  O    . PRO A  1 202 ? 8.853   -33.238  35.837  1.00 40.49  ? 219  PRO A O    1 
ATOM   1474  C  CB   . PRO A  1 202 ? 7.309   -33.670  38.757  1.00 34.38  ? 219  PRO A CB   1 
ATOM   1475  C  CG   . PRO A  1 202 ? 6.212   -34.421  39.470  1.00 34.71  ? 219  PRO A CG   1 
ATOM   1476  C  CD   . PRO A  1 202 ? 6.316   -35.821  38.895  1.00 34.44  ? 219  PRO A CD   1 
ATOM   1477  N  N    . THR A  1 203 ? 9.505   -35.093  36.937  1.00 35.86  ? 220  THR A N    1 
ATOM   1478  C  CA   . THR A  1 203 ? 10.806  -35.116  36.275  1.00 37.46  ? 220  THR A CA   1 
ATOM   1479  C  C    . THR A  1 203 ? 10.645  -35.321  34.772  1.00 40.31  ? 220  THR A C    1 
ATOM   1480  O  O    . THR A  1 203 ? 11.319  -34.661  33.968  1.00 41.00  ? 220  THR A O    1 
ATOM   1481  C  CB   . THR A  1 203 ? 11.684  -36.225  36.882  1.00 42.29  ? 220  THR A CB   1 
ATOM   1482  O  OG1  . THR A  1 203 ? 12.027  -35.890  38.231  1.00 41.71  ? 220  THR A OG1  1 
ATOM   1483  C  CG2  . THR A  1 203 ? 12.973  -36.419  36.085  1.00 40.79  ? 220  THR A CG2  1 
ATOM   1484  N  N    . PHE A  1 204 ? 9.748   -36.229  34.376  1.00 36.65  ? 221  PHE A N    1 
ATOM   1485  C  CA   . PHE A  1 204 ? 9.457   -36.430  32.960  1.00 41.27  ? 221  PHE A CA   1 
ATOM   1486  C  C    . PHE A  1 204 ? 8.970   -35.142  32.295  1.00 40.42  ? 221  PHE A C    1 
ATOM   1487  O  O    . PHE A  1 204 ? 9.383   -34.819  31.172  1.00 39.26  ? 221  PHE A O    1 
ATOM   1488  C  CB   . PHE A  1 204 ? 8.419   -37.534  32.799  1.00 37.40  ? 221  PHE A CB   1 
ATOM   1489  C  CG   . PHE A  1 204 ? 7.923   -37.707  31.396  1.00 41.68  ? 221  PHE A CG   1 
ATOM   1490  C  CD1  . PHE A  1 204 ? 8.568   -38.574  30.528  1.00 44.04  ? 221  PHE A CD1  1 
ATOM   1491  C  CD2  . PHE A  1 204 ? 6.790   -37.049  30.953  1.00 40.97  ? 221  PHE A CD2  1 
ATOM   1492  C  CE1  . PHE A  1 204 ? 8.116   -38.758  29.240  1.00 45.01  ? 221  PHE A CE1  1 
ATOM   1493  C  CE2  . PHE A  1 204 ? 6.324   -37.229  29.661  1.00 38.70  ? 221  PHE A CE2  1 
ATOM   1494  C  CZ   . PHE A  1 204 ? 6.987   -38.089  28.801  1.00 42.68  ? 221  PHE A CZ   1 
ATOM   1495  N  N    . LEU A  1 205 ? 8.075   -34.407  32.959  1.00 37.03  ? 222  LEU A N    1 
ATOM   1496  C  CA   . LEU A  1 205 ? 7.591   -33.153  32.380  1.00 37.79  ? 222  LEU A CA   1 
ATOM   1497  C  C    . LEU A  1 205 ? 8.724   -32.143  32.229  1.00 35.25  ? 222  LEU A C    1 
ATOM   1498  O  O    . LEU A  1 205 ? 8.757   -31.377  31.258  1.00 41.71  ? 222  LEU A O    1 
ATOM   1499  C  CB   . LEU A  1 205 ? 6.450   -32.575  33.228  1.00 35.61  ? 222  LEU A CB   1 
ATOM   1500  C  CG   . LEU A  1 205 ? 5.117   -33.340  33.142  1.00 38.98  ? 222  LEU A CG   1 
ATOM   1501  C  CD1  . LEU A  1 205 ? 4.078   -32.779  34.146  1.00 37.34  ? 222  LEU A CD1  1 
ATOM   1502  C  CD2  . LEU A  1 205 ? 4.568   -33.331  31.689  1.00 32.92  ? 222  LEU A CD2  1 
ATOM   1503  N  N    . GLY A  1 206 ? 9.660   -32.116  33.178  1.00 37.23  ? 223  GLY A N    1 
ATOM   1504  C  CA   . GLY A  1 206 ? 10.823  -31.260  33.012  1.00 38.36  ? 223  GLY A CA   1 
ATOM   1505  C  C    . GLY A  1 206 ? 11.577  -31.588  31.740  1.00 43.13  ? 223  GLY A C    1 
ATOM   1506  O  O    . GLY A  1 206 ? 11.943  -30.693  30.968  1.00 43.05  ? 223  GLY A O    1 
ATOM   1507  N  N    A GLU A  1 207 ? 11.805  -32.881  31.485  0.58 41.95  ? 224  GLU A N    1 
ATOM   1508  N  N    B GLU A  1 207 ? 11.792  -32.887  31.494  0.42 41.94  ? 224  GLU A N    1 
ATOM   1509  C  CA   A GLU A  1 207 ? 12.526  -33.264  30.273  0.58 41.15  ? 224  GLU A CA   1 
ATOM   1510  C  CA   B GLU A  1 207 ? 12.497  -33.333  30.295  0.42 41.22  ? 224  GLU A CA   1 
ATOM   1511  C  C    A GLU A  1 207 ? 11.718  -32.958  29.018  0.58 42.35  ? 224  GLU A C    1 
ATOM   1512  C  C    B GLU A  1 207 ? 11.720  -32.971  29.034  0.42 42.34  ? 224  GLU A C    1 
ATOM   1513  O  O    A GLU A  1 207 ? 12.296  -32.638  27.974  0.58 41.75  ? 224  GLU A O    1 
ATOM   1514  O  O    B GLU A  1 207 ? 12.314  -32.628  28.006  0.42 41.78  ? 224  GLU A O    1 
ATOM   1515  C  CB   A GLU A  1 207 ? 12.900  -34.749  30.317  0.58 42.98  ? 224  GLU A CB   1 
ATOM   1516  C  CB   B GLU A  1 207 ? 12.741  -34.848  30.365  0.42 42.96  ? 224  GLU A CB   1 
ATOM   1517  C  CG   A GLU A  1 207 ? 13.996  -35.097  31.326  0.58 44.83  ? 224  GLU A CG   1 
ATOM   1518  C  CG   B GLU A  1 207 ? 13.518  -35.309  31.609  0.42 44.42  ? 224  GLU A CG   1 
ATOM   1519  C  CD   A GLU A  1 207 ? 15.223  -34.210  31.194  0.58 46.71  ? 224  GLU A CD   1 
ATOM   1520  C  CD   B GLU A  1 207 ? 13.436  -36.815  31.871  0.42 45.94  ? 224  GLU A CD   1 
ATOM   1521  O  OE1  A GLU A  1 207 ? 15.844  -34.209  30.105  0.58 46.99  ? 224  GLU A OE1  1 
ATOM   1522  O  OE1  B GLU A  1 207 ? 12.642  -37.517  31.199  0.42 45.85  ? 224  GLU A OE1  1 
ATOM   1523  O  OE2  A GLU A  1 207 ? 15.574  -33.526  32.183  0.58 51.66  ? 224  GLU A OE2  1 
ATOM   1524  O  OE2  B GLU A  1 207 ? 14.167  -37.296  32.768  0.42 49.73  ? 224  GLU A OE2  1 
ATOM   1525  N  N    . GLN A  1 208 ? 10.388  -33.044  29.092  1.00 41.46  ? 225  GLN A N    1 
ATOM   1526  C  CA   . GLN A  1 208 ? 9.579   -32.704  27.929  1.00 40.31  ? 225  GLN A CA   1 
ATOM   1527  C  C    . GLN A  1 208 ? 9.743   -31.231  27.578  1.00 44.65  ? 225  GLN A C    1 
ATOM   1528  O  O    . GLN A  1 208 ? 9.784   -30.860  26.395  1.00 43.44  ? 225  GLN A O    1 
ATOM   1529  C  CB   . GLN A  1 208 ? 8.097   -32.976  28.186  1.00 40.46  ? 225  GLN A CB   1 
ATOM   1530  C  CG   . GLN A  1 208 ? 7.592   -34.409  28.124  1.00 48.01  ? 225  GLN A CG   1 
ATOM   1531  C  CD   . GLN A  1 208 ? 7.759   -35.027  26.755  1.00 55.29  ? 225  GLN A CD   1 
ATOM   1532  O  OE1  . GLN A  1 208 ? 8.760   -35.698  26.496  1.00 48.57  ? 225  GLN A OE1  1 
ATOM   1533  N  NE2  . GLN A  1 208 ? 6.879   -34.647  25.813  1.00 48.59  ? 225  GLN A NE2  1 
ATOM   1534  N  N    . ALA A  1 209 ? 9.792   -30.370  28.596  1.00 40.58  ? 226  ALA A N    1 
ATOM   1535  C  CA   . ALA A  1 209 ? 10.016  -28.950  28.361  1.00 39.48  ? 226  ALA A CA   1 
ATOM   1536  C  C    . ALA A  1 209 ? 11.362  -28.707  27.684  1.00 40.02  ? 226  ALA A C    1 
ATOM   1537  O  O    . ALA A  1 209 ? 11.469  -27.874  26.773  1.00 40.58  ? 226  ALA A O    1 
ATOM   1538  C  CB   . ALA A  1 209 ? 9.938   -28.186  29.688  1.00 37.86  ? 226  ALA A CB   1 
ATOM   1539  N  N    . LYS A  1 210 ? 12.407  -29.404  28.135  1.00 41.22  ? 227  LYS A N    1 
ATOM   1540  C  CA   . LYS A  1 210 ? 13.712  -29.263  27.500  1.00 44.81  ? 227  LYS A CA   1 
ATOM   1541  C  C    . LYS A  1 210 ? 13.662  -29.717  26.049  1.00 44.64  ? 227  LYS A C    1 
ATOM   1542  O  O    . LYS A  1 210 ? 14.296  -29.110  25.181  1.00 45.40  ? 227  LYS A O    1 
ATOM   1543  C  CB   . LYS A  1 210 ? 14.766  -30.050  28.272  1.00 41.86  ? 227  LYS A CB   1 
ATOM   1544  C  CG   . LYS A  1 210 ? 15.067  -29.463  29.643  1.00 45.34  ? 227  LYS A CG   1 
ATOM   1545  C  CD   . LYS A  1 210 ? 16.050  -30.331  30.412  1.00 50.22  ? 227  LYS A CD   1 
ATOM   1546  C  CE   . LYS A  1 210 ? 16.371  -29.709  31.757  1.00 54.65  ? 227  LYS A CE   1 
ATOM   1547  N  NZ   . LYS A  1 210 ? 16.867  -30.757  32.698  1.00 64.22  ? 227  LYS A NZ   1 
ATOM   1548  N  N    . GLY A  1 211 ? 12.924  -30.795  25.769  1.00 43.64  ? 228  GLY A N    1 
ATOM   1549  C  CA   . GLY A  1 211 ? 12.736  -31.217  24.390  1.00 44.64  ? 228  GLY A CA   1 
ATOM   1550  C  C    . GLY A  1 211 ? 12.027  -30.173  23.538  1.00 46.56  ? 228  GLY A C    1 
ATOM   1551  O  O    . GLY A  1 211 ? 12.356  -29.993  22.364  1.00 43.52  ? 228  GLY A O    1 
ATOM   1552  N  N    . LEU A  1 212 ? 11.012  -29.504  24.097  1.00 42.25  ? 229  LEU A N    1 
ATOM   1553  C  CA   . LEU A  1 212 ? 10.344  -28.447  23.338  1.00 43.89  ? 229  LEU A CA   1 
ATOM   1554  C  C    . LEU A  1 212 ? 11.305  -27.305  23.016  1.00 41.60  ? 229  LEU A C    1 
ATOM   1555  O  O    . LEU A  1 212 ? 11.185  -26.663  21.962  1.00 45.68  ? 229  LEU A O    1 
ATOM   1556  C  CB   . LEU A  1 212 ? 9.132   -27.909  24.115  1.00 42.80  ? 229  LEU A CB   1 
ATOM   1557  C  CG   . LEU A  1 212 ? 8.157   -27.057  23.293  1.00 43.16  ? 229  LEU A CG   1 
ATOM   1558  C  CD1  . LEU A  1 212 ? 7.529   -27.882  22.182  1.00 41.13  ? 229  LEU A CD1  1 
ATOM   1559  C  CD2  . LEU A  1 212 ? 7.065   -26.428  24.167  1.00 40.70  ? 229  LEU A CD2  1 
ATOM   1560  N  N    . ALA A  1 213 ? 12.262  -27.040  23.906  1.00 40.31  ? 230  ALA A N    1 
ATOM   1561  C  CA   . ALA A  1 213 ? 13.272  -26.025  23.628  1.00 44.60  ? 230  ALA A CA   1 
ATOM   1562  C  C    . ALA A  1 213 ? 14.228  -26.472  22.528  1.00 45.95  ? 230  ALA A C    1 
ATOM   1563  O  O    . ALA A  1 213 ? 14.727  -25.636  21.769  1.00 45.43  ? 230  ALA A O    1 
ATOM   1564  C  CB   . ALA A  1 213 ? 14.053  -25.691  24.901  1.00 43.56  ? 230  ALA A CB   1 
ATOM   1565  N  N    . LYS A  1 214 ? 14.504  -27.777  22.436  1.00 48.07  ? 231  LYS A N    1 
ATOM   1566  C  CA   . LYS A  1 214 ? 15.289  -28.297  21.321  1.00 48.09  ? 231  LYS A CA   1 
ATOM   1567  C  C    . LYS A  1 214 ? 14.588  -28.046  19.990  1.00 46.50  ? 231  LYS A C    1 
ATOM   1568  O  O    . LYS A  1 214 ? 15.232  -27.670  19.005  1.00 48.78  ? 231  LYS A O    1 
ATOM   1569  C  CB   . LYS A  1 214 ? 15.559  -29.792  21.520  1.00 47.47  ? 231  LYS A CB   1 
ATOM   1570  C  CG   . LYS A  1 214 ? 16.688  -30.094  22.509  1.00 49.80  ? 231  LYS A CG   1 
ATOM   1571  C  CD   . LYS A  1 214 ? 17.017  -31.593  22.585  1.00 60.78  ? 231  LYS A CD   1 
ATOM   1572  C  CE   . LYS A  1 214 ? 17.008  -32.096  24.054  1.00 70.12  ? 231  LYS A CE   1 
ATOM   1573  N  NZ   . LYS A  1 214 ? 16.037  -33.206  24.387  1.00 65.37  ? 231  LYS A NZ   1 
ATOM   1574  N  N    . GLU A  1 215 ? 13.266  -28.245  19.941  1.00 43.31  ? 232  GLU A N    1 
ATOM   1575  C  CA   . GLU A  1 215 ? 12.528  -28.079  18.691  1.00 42.25  ? 232  GLU A CA   1 
ATOM   1576  C  C    . GLU A  1 215 ? 12.418  -26.615  18.282  1.00 47.03  ? 232  GLU A C    1 
ATOM   1577  O  O    . GLU A  1 215 ? 12.366  -26.306  17.082  1.00 49.03  ? 232  GLU A O    1 
ATOM   1578  C  CB   . GLU A  1 215 ? 11.122  -28.658  18.826  1.00 46.21  ? 232  GLU A CB   1 
ATOM   1579  C  CG   . GLU A  1 215 ? 10.553  -29.281  17.580  1.00 52.59  ? 232  GLU A CG   1 
ATOM   1580  C  CD   . GLU A  1 215 ? 9.081   -29.664  17.746  1.00 61.42  ? 232  GLU A CD   1 
ATOM   1581  O  OE1  . GLU A  1 215 ? 8.270   -29.310  16.864  1.00 62.27  ? 232  GLU A OE1  1 
ATOM   1582  O  OE2  . GLU A  1 215 ? 8.723   -30.280  18.779  1.00 61.40  ? 232  GLU A OE2  1 
ATOM   1583  N  N    . PHE A  1 216 ? 12.321  -25.712  19.258  1.00 42.51  ? 233  PHE A N    1 
ATOM   1584  C  CA   . PHE A  1 216 ? 12.009  -24.303  19.011  1.00 44.38  ? 233  PHE A CA   1 
ATOM   1585  C  C    . PHE A  1 216 ? 13.093  -23.435  19.639  1.00 47.11  ? 233  PHE A C    1 
ATOM   1586  O  O    . PHE A  1 216 ? 13.098  -23.204  20.855  1.00 44.87  ? 233  PHE A O    1 
ATOM   1587  C  CB   . PHE A  1 216 ? 10.634  -23.941  19.561  1.00 46.03  ? 233  PHE A CB   1 
ATOM   1588  C  CG   . PHE A  1 216 ? 9.489   -24.604  18.833  1.00 44.14  ? 233  PHE A CG   1 
ATOM   1589  C  CD1  . PHE A  1 216 ? 9.010   -24.082  17.645  1.00 44.91  ? 233  PHE A CD1  1 
ATOM   1590  C  CD2  . PHE A  1 216 ? 8.875   -25.730  19.357  1.00 42.30  ? 233  PHE A CD2  1 
ATOM   1591  C  CE1  . PHE A  1 216 ? 7.946   -24.681  16.977  1.00 41.03  ? 233  PHE A CE1  1 
ATOM   1592  C  CE2  . PHE A  1 216 ? 7.817   -26.336  18.703  1.00 43.86  ? 233  PHE A CE2  1 
ATOM   1593  C  CZ   . PHE A  1 216 ? 7.349   -25.813  17.504  1.00 46.55  ? 233  PHE A CZ   1 
ATOM   1594  N  N    . LYS A  1 217 ? 13.995  -22.928  18.799  1.00 47.07  ? 234  LYS A N    1 
ATOM   1595  C  CA   . LYS A  1 217 ? 15.089  -22.095  19.285  1.00 49.66  ? 234  LYS A CA   1 
ATOM   1596  C  C    . LYS A  1 217 ? 14.587  -20.836  19.992  1.00 46.85  ? 234  LYS A C    1 
ATOM   1597  O  O    . LYS A  1 217 ? 15.319  -20.250  20.800  1.00 46.41  ? 234  LYS A O    1 
ATOM   1598  C  CB   . LYS A  1 217 ? 15.998  -21.730  18.111  1.00 50.19  ? 234  LYS A CB   1 
ATOM   1599  C  CG   . LYS A  1 217 ? 16.937  -22.863  17.675  1.00 60.17  ? 234  LYS A CG   1 
ATOM   1600  C  CD   . LYS A  1 217 ? 17.000  -23.993  18.718  1.00 64.58  ? 234  LYS A CD   1 
ATOM   1601  C  CE   . LYS A  1 217 ? 17.975  -25.120  18.305  1.00 68.33  ? 234  LYS A CE   1 
ATOM   1602  N  NZ   . LYS A  1 217 ? 17.984  -26.265  19.276  1.00 60.50  ? 234  LYS A NZ   1 
ATOM   1603  N  N    . SER A  1 218 ? 13.350  -20.416  19.718  1.00 42.72  ? 235  SER A N    1 
ATOM   1604  C  CA   . SER A  1 218 ? 12.796  -19.226  20.345  1.00 48.48  ? 235  SER A CA   1 
ATOM   1605  C  C    . SER A  1 218 ? 12.418  -19.435  21.808  1.00 49.07  ? 235  SER A C    1 
ATOM   1606  O  O    . SER A  1 218 ? 12.096  -18.457  22.492  1.00 45.87  ? 235  SER A O    1 
ATOM   1607  C  CB   . SER A  1 218 ? 11.553  -18.768  19.585  1.00 50.33  ? 235  SER A CB   1 
ATOM   1608  O  OG   . SER A  1 218 ? 11.913  -18.008  18.457  1.00 62.90  ? 235  SER A OG   1 
ATOM   1609  N  N    . LEU A  1 219 ? 12.431  -20.672  22.301  1.00 44.16  ? 236  LEU A N    1 
ATOM   1610  C  CA   . LEU A  1 219 ? 11.933  -20.981  23.635  1.00 41.72  ? 236  LEU A CA   1 
ATOM   1611  C  C    . LEU A  1 219 ? 13.106  -21.175  24.590  1.00 44.43  ? 236  LEU A C    1 
ATOM   1612  O  O    . LEU A  1 219 ? 14.064  -21.890  24.272  1.00 44.87  ? 236  LEU A O    1 
ATOM   1613  C  CB   . LEU A  1 219 ? 11.052  -22.239  23.597  1.00 39.64  ? 236  LEU A CB   1 
ATOM   1614  C  CG   . LEU A  1 219 ? 10.577  -22.769  24.959  1.00 43.77  ? 236  LEU A CG   1 
ATOM   1615  C  CD1  . LEU A  1 219 ? 9.660   -21.742  25.605  1.00 38.37  ? 236  LEU A CD1  1 
ATOM   1616  C  CD2  . LEU A  1 219 ? 9.901   -24.156  24.843  1.00 38.31  ? 236  LEU A CD2  1 
ATOM   1617  N  N    . LYS A  1 220 ? 13.031  -20.551  25.763  1.00 43.62  ? 237  LYS A N    1 
ATOM   1618  C  CA   . LYS A  1 220 ? 13.995  -20.799  26.827  1.00 44.09  ? 237  LYS A CA   1 
ATOM   1619  C  C    . LYS A  1 220 ? 13.312  -21.503  27.997  1.00 42.48  ? 237  LYS A C    1 
ATOM   1620  O  O    . LYS A  1 220 ? 12.206  -21.132  28.403  1.00 38.58  ? 237  LYS A O    1 
ATOM   1621  C  CB   . LYS A  1 220 ? 14.654  -19.503  27.304  1.00 42.06  ? 237  LYS A CB   1 
ATOM   1622  C  CG   . LYS A  1 220 ? 15.490  -18.847  26.213  1.00 56.75  ? 237  LYS A CG   1 
ATOM   1623  C  CD   . LYS A  1 220 ? 16.687  -19.731  25.837  1.00 61.90  ? 237  LYS A CD   1 
ATOM   1624  C  CE   . LYS A  1 220 ? 17.553  -19.080  24.757  1.00 68.19  ? 237  LYS A CE   1 
ATOM   1625  N  NZ   . LYS A  1 220 ? 18.675  -19.983  24.344  1.00 67.37  ? 237  LYS A NZ   1 
ATOM   1626  N  N    . VAL A  1 221 ? 13.977  -22.519  28.535  1.00 40.13  ? 238  VAL A N    1 
ATOM   1627  C  CA   . VAL A  1 221 ? 13.405  -23.373  29.568  1.00 41.46  ? 238  VAL A CA   1 
ATOM   1628  C  C    . VAL A  1 221 ? 14.353  -23.420  30.756  1.00 44.93  ? 238  VAL A C    1 
ATOM   1629  O  O    . VAL A  1 221 ? 15.567  -23.592  30.591  1.00 42.59  ? 238  VAL A O    1 
ATOM   1630  C  CB   . VAL A  1 221 ? 13.135  -24.808  29.053  1.00 45.06  ? 238  VAL A CB   1 
ATOM   1631  C  CG1  . VAL A  1 221 ? 12.745  -25.722  30.213  1.00 39.32  ? 238  VAL A CG1  1 
ATOM   1632  C  CG2  . VAL A  1 221 ? 12.059  -24.816  27.978  1.00 39.63  ? 238  VAL A CG2  1 
ATOM   1633  N  N    . GLU A  1 222 ? 13.790  -23.306  31.958  1.00 42.68  ? 239  GLU A N    1 
ATOM   1634  C  CA   . GLU A  1 222 ? 14.515  -23.596  33.183  1.00 42.18  ? 239  GLU A CA   1 
ATOM   1635  C  C    . GLU A  1 222 ? 13.668  -24.513  34.067  1.00 44.78  ? 239  GLU A C    1 
ATOM   1636  O  O    . GLU A  1 222 ? 12.446  -24.355  34.149  1.00 39.16  ? 239  GLU A O    1 
ATOM   1637  C  CB   . GLU A  1 222 ? 14.873  -22.298  33.904  1.00 45.81  ? 239  GLU A CB   1 
ATOM   1638  C  CG   . GLU A  1 222 ? 15.564  -22.482  35.251  1.00 54.35  ? 239  GLU A CG   1 
ATOM   1639  C  CD   . GLU A  1 222 ? 16.065  -21.160  35.842  1.00 64.37  ? 239  GLU A CD   1 
ATOM   1640  O  OE1  . GLU A  1 222 ? 15.501  -20.093  35.491  1.00 70.41  ? 239  GLU A OE1  1 
ATOM   1641  O  OE2  . GLU A  1 222 ? 17.026  -21.190  36.650  1.00 66.41  ? 239  GLU A OE2  1 
ATOM   1642  N  N    . VAL A  1 223 ? 14.317  -25.468  34.732  1.00 40.04  ? 240  VAL A N    1 
ATOM   1643  C  CA   . VAL A  1 223 ? 13.631  -26.471  35.554  1.00 44.52  ? 240  VAL A CA   1 
ATOM   1644  C  C    . VAL A  1 223 ? 14.228  -26.425  36.956  1.00 41.88  ? 240  VAL A C    1 
ATOM   1645  O  O    . VAL A  1 223 ? 15.405  -26.756  37.135  1.00 47.90  ? 240  VAL A O    1 
ATOM   1646  C  CB   . VAL A  1 223 ? 13.756  -27.882  34.952  1.00 45.38  ? 240  VAL A CB   1 
ATOM   1647  C  CG1  . VAL A  1 223 ? 13.130  -28.955  35.870  1.00 42.90  ? 240  VAL A CG1  1 
ATOM   1648  C  CG2  . VAL A  1 223 ? 13.157  -27.921  33.541  1.00 40.02  ? 240  VAL A CG2  1 
ATOM   1649  N  N    . LEU A  1 224 ? 13.427  -26.020  37.948  1.00 40.47  ? 241  LEU A N    1 
ATOM   1650  C  CA   . LEU A  1 224 ? 13.868  -25.929  39.342  1.00 40.74  ? 241  LEU A CA   1 
ATOM   1651  C  C    . LEU A  1 224 ? 13.484  -27.188  40.114  1.00 44.37  ? 241  LEU A C    1 
ATOM   1652  O  O    . LEU A  1 224 ? 12.336  -27.638  40.033  1.00 40.22  ? 241  LEU A O    1 
ATOM   1653  C  CB   . LEU A  1 224 ? 13.250  -24.715  40.036  1.00 43.07  ? 241  LEU A CB   1 
ATOM   1654  C  CG   . LEU A  1 224 ? 13.242  -23.418  39.221  1.00 48.17  ? 241  LEU A CG   1 
ATOM   1655  C  CD1  . LEU A  1 224 ? 12.702  -22.253  40.050  1.00 46.00  ? 241  LEU A CD1  1 
ATOM   1656  C  CD2  . LEU A  1 224 ? 14.654  -23.119  38.706  1.00 48.80  ? 241  LEU A CD2  1 
ATOM   1657  N  N    . ASP A  1 225 ? 14.433  -27.733  40.883  1.00 41.75  ? 242  ASP A N    1 
ATOM   1658  C  CA   . ASP A  1 225 ? 14.198  -28.918  41.698  1.00 46.43  ? 242  ASP A CA   1 
ATOM   1659  C  C    . ASP A  1 225 ? 13.893  -28.526  43.156  1.00 44.47  ? 242  ASP A C    1 
ATOM   1660  O  O    . ASP A  1 225 ? 13.755  -27.341  43.497  1.00 42.46  ? 242  ASP A O    1 
ATOM   1661  C  CB   . ASP A  1 225 ? 15.388  -29.889  41.602  1.00 50.69  ? 242  ASP A CB   1 
ATOM   1662  C  CG   . ASP A  1 225 ? 16.705  -29.288  42.123  1.00 55.71  ? 242  ASP A CG   1 
ATOM   1663  O  OD1  . ASP A  1 225 ? 16.665  -28.314  42.910  1.00 52.82  ? 242  ASP A OD1  1 
ATOM   1664  O  OD2  . ASP A  1 225 ? 17.791  -29.799  41.749  1.00 58.35  ? 242  ASP A OD2  1 
ATOM   1665  N  N    . GLU A  1 226 ? 13.805  -29.535  44.036  1.00 45.27  ? 243  GLU A N    1 
ATOM   1666  C  CA   . GLU A  1 226 ? 13.286  -29.298  45.384  1.00 49.45  ? 243  GLU A CA   1 
ATOM   1667  C  C    . GLU A  1 226 ? 14.218  -28.398  46.176  1.00 47.26  ? 243  GLU A C    1 
ATOM   1668  O  O    . GLU A  1 226 ? 13.756  -27.578  46.975  1.00 45.66  ? 243  GLU A O    1 
ATOM   1669  C  CB   . GLU A  1 226 ? 13.071  -30.624  46.125  1.00 48.25  ? 243  GLU A CB   1 
ATOM   1670  C  CG   . GLU A  1 226 ? 14.302  -31.503  46.117  1.00 55.72  ? 243  GLU A CG   1 
ATOM   1671  C  CD   . GLU A  1 226 ? 14.120  -32.764  45.281  1.00 65.79  ? 243  GLU A CD   1 
ATOM   1672  O  OE1  . GLU A  1 226 ? 14.245  -32.634  44.024  1.00 54.91  ? 243  GLU A OE1  1 
ATOM   1673  O  OE2  . GLU A  1 226 ? 13.863  -33.860  45.869  1.00 61.62  ? 243  GLU A OE2  1 
ATOM   1674  N  N    . LYS A  1 227 ? 15.532  -28.528  45.961  1.00 49.15  ? 244  LYS A N    1 
ATOM   1675  C  CA   . LYS A  1 227 ? 16.477  -27.676  46.678  1.00 51.31  ? 244  LYS A CA   1 
ATOM   1676  C  C    . LYS A  1 227 ? 16.225  -26.209  46.355  1.00 49.36  ? 244  LYS A C    1 
ATOM   1677  O  O    . LYS A  1 227 ? 16.186  -25.363  47.254  1.00 48.08  ? 244  LYS A O    1 
ATOM   1678  C  CB   . LYS A  1 227 ? 17.917  -28.080  46.342  1.00 54.62  ? 244  LYS A CB   1 
ATOM   1679  C  CG   . LYS A  1 227 ? 19.012  -27.179  46.960  1.00 63.61  ? 244  LYS A CG   1 
ATOM   1680  C  CD   . LYS A  1 227 ? 20.428  -27.541  46.435  1.00 66.60  ? 244  LYS A CD   1 
ATOM   1681  C  CE   . LYS A  1 227 ? 21.224  -26.336  45.873  1.00 69.15  ? 244  LYS A CE   1 
ATOM   1682  N  NZ   . LYS A  1 227 ? 20.498  -25.469  44.864  1.00 70.85  ? 244  LYS A NZ   1 
ATOM   1683  N  N    . LYS A  1 228 ? 16.022  -25.896  45.073  1.00 45.38  ? 245  LYS A N    1 
ATOM   1684  C  CA   . LYS A  1 228 ? 15.749  -24.518  44.681  1.00 47.44  ? 245  LYS A CA   1 
ATOM   1685  C  C    . LYS A  1 228 ? 14.403  -24.041  45.232  1.00 47.04  ? 245  LYS A C    1 
ATOM   1686  O  O    . LYS A  1 228 ? 14.288  -22.907  45.715  1.00 45.13  ? 245  LYS A O    1 
ATOM   1687  C  CB   . LYS A  1 228 ? 15.803  -24.413  43.155  1.00 47.54  ? 245  LYS A CB   1 
ATOM   1688  C  CG   . LYS A  1 228 ? 15.607  -23.026  42.584  1.00 58.36  ? 245  LYS A CG   1 
ATOM   1689  C  CD   . LYS A  1 228 ? 16.570  -22.016  43.226  1.00 62.82  ? 245  LYS A CD   1 
ATOM   1690  C  CE   . LYS A  1 228 ? 16.509  -20.654  42.546  1.00 63.34  ? 245  LYS A CE   1 
ATOM   1691  N  NZ   . LYS A  1 228 ? 16.866  -19.560  43.496  1.00 65.50  ? 245  LYS A NZ   1 
ATOM   1692  N  N    . LEU A  1 229 ? 13.373  -24.900  45.198  1.00 48.24  ? 246  LEU A N    1 
ATOM   1693  C  CA   . LEU A  1 229 ? 12.074  -24.514  45.753  1.00 46.41  ? 246  LEU A CA   1 
ATOM   1694  C  C    . LEU A  1 229 ? 12.180  -24.199  47.246  1.00 44.28  ? 246  LEU A C    1 
ATOM   1695  O  O    . LEU A  1 229 ? 11.496  -23.299  47.750  1.00 41.88  ? 246  LEU A O    1 
ATOM   1696  C  CB   . LEU A  1 229 ? 11.032  -25.615  45.515  1.00 44.14  ? 246  LEU A CB   1 
ATOM   1697  C  CG   . LEU A  1 229 ? 10.681  -26.050  44.087  1.00 46.94  ? 246  LEU A CG   1 
ATOM   1698  C  CD1  . LEU A  1 229 ? 9.467   -26.970  44.137  1.00 48.60  ? 246  LEU A CD1  1 
ATOM   1699  C  CD2  . LEU A  1 229 ? 10.420  -24.877  43.160  1.00 45.20  ? 246  LEU A CD2  1 
ATOM   1700  N  N    . ARG A  1 230 ? 13.016  -24.943  47.978  1.00 45.67  ? 247  ARG A N    1 
ATOM   1701  C  CA   . ARG A  1 230 ? 13.154  -24.681  49.407  1.00 45.75  ? 247  ARG A CA   1 
ATOM   1702  C  C    . ARG A  1 230 ? 13.922  -23.388  49.649  1.00 45.87  ? 247  ARG A C    1 
ATOM   1703  O  O    . ARG A  1 230 ? 13.593  -22.620  50.564  1.00 46.06  ? 247  ARG A O    1 
ATOM   1704  C  CB   . ARG A  1 230 ? 13.818  -25.875  50.090  1.00 48.48  ? 247  ARG A CB   1 
ATOM   1705  C  CG   . ARG A  1 230 ? 14.008  -25.707  51.584  1.00 56.77  ? 247  ARG A CG   1 
ATOM   1706  C  CD   . ARG A  1 230 ? 14.524  -27.000  52.180  1.00 58.57  ? 247  ARG A CD   1 
ATOM   1707  N  NE   . ARG A  1 230 ? 13.468  -28.008  52.144  1.00 68.27  ? 247  ARG A NE   1 
ATOM   1708  C  CZ   . ARG A  1 230 ? 13.464  -29.074  51.352  1.00 67.80  ? 247  ARG A CZ   1 
ATOM   1709  N  NH1  . ARG A  1 230 ? 14.455  -29.314  50.507  1.00 69.65  ? 247  ARG A NH1  1 
ATOM   1710  N  NH2  . ARG A  1 230 ? 12.433  -29.914  51.401  1.00 69.79  ? 247  ARG A NH2  1 
ATOM   1711  N  N    . GLU A  1 231 ? 14.920  -23.118  48.807  1.00 44.39  ? 248  GLU A N    1 
ATOM   1712  C  CA   . GLU A  1 231 ? 15.612  -21.831  48.822  1.00 49.68  ? 248  GLU A CA   1 
ATOM   1713  C  C    . GLU A  1 231 ? 14.643  -20.675  48.602  1.00 45.67  ? 248  GLU A C    1 
ATOM   1714  O  O    . GLU A  1 231 ? 14.780  -19.614  49.216  1.00 44.49  ? 248  GLU A O    1 
ATOM   1715  C  CB   . GLU A  1 231 ? 16.682  -21.837  47.731  1.00 49.53  ? 248  GLU A CB   1 
ATOM   1716  C  CG   . GLU A  1 231 ? 18.007  -22.450  48.148  1.00 55.81  ? 248  GLU A CG   1 
ATOM   1717  C  CD   . GLU A  1 231 ? 18.969  -22.605  46.971  1.00 69.15  ? 248  GLU A CD   1 
ATOM   1718  O  OE1  . GLU A  1 231 ? 18.779  -21.915  45.929  1.00 73.67  ? 248  GLU A OE1  1 
ATOM   1719  O  OE2  . GLU A  1 231 ? 19.895  -23.443  47.080  1.00 69.34  ? 248  GLU A OE2  1 
ATOM   1720  N  N    . LEU A  1 232 ? 13.670  -20.851  47.707  1.00 44.96  ? 249  LEU A N    1 
ATOM   1721  C  CA   . LEU A  1 232 ? 12.707  -19.794  47.436  1.00 42.25  ? 249  LEU A CA   1 
ATOM   1722  C  C    . LEU A  1 232 ? 11.633  -19.662  48.516  1.00 43.56  ? 249  LEU A C    1 
ATOM   1723  O  O    . LEU A  1 232 ? 10.915  -18.653  48.523  1.00 44.50  ? 249  LEU A O    1 
ATOM   1724  C  CB   . LEU A  1 232 ? 12.054  -20.032  46.062  1.00 46.53  ? 249  LEU A CB   1 
ATOM   1725  C  CG   . LEU A  1 232 ? 12.963  -19.855  44.833  1.00 49.02  ? 249  LEU A CG   1 
ATOM   1726  C  CD1  . LEU A  1 232 ? 12.347  -20.438  43.557  1.00 45.80  ? 249  LEU A CD1  1 
ATOM   1727  C  CD2  . LEU A  1 232 ? 13.340  -18.376  44.637  1.00 44.06  ? 249  LEU A CD2  1 
ATOM   1728  N  N    . GLY A  1 233 ? 11.500  -20.642  49.416  1.00 41.50  ? 250  GLY A N    1 
ATOM   1729  C  CA   . GLY A  1 233 ? 10.487  -20.581  50.460  1.00 42.00  ? 250  GLY A CA   1 
ATOM   1730  C  C    . GLY A  1 233 ? 9.101   -21.092  50.098  1.00 41.45  ? 250  GLY A C    1 
ATOM   1731  O  O    . GLY A  1 233 ? 8.118   -20.691  50.732  1.00 40.03  ? 250  GLY A O    1 
ATOM   1732  N  N    . MET A  1 234 ? 8.984   -21.985  49.111  1.00 40.23  ? 251  MET A N    1 
ATOM   1733  C  CA   . MET A  1 234 ? 7.669   -22.465  48.664  1.00 40.74  ? 251  MET A CA   1 
ATOM   1734  C  C    . MET A  1 234 ? 7.195   -23.619  49.561  1.00 42.52  ? 251  MET A C    1 
ATOM   1735  O  O    . MET A  1 234 ? 7.143   -24.793  49.174  1.00 40.95  ? 251  MET A O    1 
ATOM   1736  C  CB   . MET A  1 234 ? 7.725   -22.851  47.195  1.00 41.29  ? 251  MET A CB   1 
ATOM   1737  C  CG   . MET A  1 234 ? 8.284   -21.720  46.292  1.00 41.46  ? 251  MET A CG   1 
ATOM   1738  S  SD   . MET A  1 234 ? 8.265   -22.159  44.555  1.00 49.05  ? 251  MET A SD   1 
ATOM   1739  C  CE   . MET A  1 234 ? 7.771   -20.626  43.749  1.00 47.68  ? 251  MET A CE   1 
ATOM   1740  N  N    . GLY A  1 235 ? 6.803   -23.238  50.781  1.00 40.47  ? 252  GLY A N    1 
ATOM   1741  C  CA   . GLY A  1 235 ? 6.484   -24.210  51.812  1.00 41.27  ? 252  GLY A CA   1 
ATOM   1742  C  C    . GLY A  1 235 ? 5.230   -25.013  51.534  1.00 40.60  ? 252  GLY A C    1 
ATOM   1743  O  O    . GLY A  1 235 ? 5.140   -26.184  51.919  1.00 42.86  ? 252  GLY A O    1 
ATOM   1744  N  N    . SER A  1 236 ? 4.242   -24.412  50.879  1.00 39.59  ? 253  SER A N    1 
ATOM   1745  C  CA   . SER A  1 236 ? 3.028   -25.167  50.597  1.00 38.23  ? 253  SER A CA   1 
ATOM   1746  C  C    . SER A  1 236 ? 3.161   -26.041  49.350  1.00 41.25  ? 253  SER A C    1 
ATOM   1747  O  O    . SER A  1 236 ? 2.645   -27.168  49.339  1.00 37.01  ? 253  SER A O    1 
ATOM   1748  C  CB   . SER A  1 236 ? 1.833   -24.205  50.527  1.00 38.39  ? 253  SER A CB   1 
ATOM   1749  O  OG   . SER A  1 236 ? 1.675   -23.600  49.268  1.00 43.98  ? 253  SER A OG   1 
ATOM   1750  N  N    . PHE A  1 237 ? 3.897   -25.574  48.337  1.00 39.39  ? 254  PHE A N    1 
ATOM   1751  C  CA   . PHE A  1 237 ? 4.313   -26.429  47.222  1.00 38.35  ? 254  PHE A CA   1 
ATOM   1752  C  C    . PHE A  1 237 ? 5.043   -27.662  47.747  1.00 36.85  ? 254  PHE A C    1 
ATOM   1753  O  O    . PHE A  1 237 ? 4.685   -28.800  47.423  1.00 34.48  ? 254  PHE A O    1 
ATOM   1754  C  CB   . PHE A  1 237 ? 5.196   -25.590  46.272  1.00 37.63  ? 254  PHE A CB   1 
ATOM   1755  C  CG   . PHE A  1 237 ? 5.466   -26.193  44.907  1.00 39.46  ? 254  PHE A CG   1 
ATOM   1756  C  CD1  . PHE A  1 237 ? 5.303   -27.544  44.643  1.00 37.20  ? 254  PHE A CD1  1 
ATOM   1757  C  CD2  . PHE A  1 237 ? 5.907   -25.375  43.877  1.00 35.34  ? 254  PHE A CD2  1 
ATOM   1758  C  CE1  . PHE A  1 237 ? 5.587   -28.061  43.383  1.00 37.34  ? 254  PHE A CE1  1 
ATOM   1759  C  CE2  . PHE A  1 237 ? 6.194   -25.889  42.615  1.00 39.22  ? 254  PHE A CE2  1 
ATOM   1760  C  CZ   . PHE A  1 237 ? 6.035   -27.241  42.374  1.00 39.35  ? 254  PHE A CZ   1 
ATOM   1761  N  N    . LEU A  1 238 ? 6.051   -27.451  48.592  1.00 36.37  ? 255  LEU A N    1 
ATOM   1762  C  CA   . LEU A  1 238 ? 6.827   -28.570  49.119  1.00 38.88  ? 255  LEU A CA   1 
ATOM   1763  C  C    . LEU A  1 238 ? 5.975   -29.480  49.996  1.00 39.21  ? 255  LEU A C    1 
ATOM   1764  O  O    . LEU A  1 238 ? 6.194   -30.698  50.010  1.00 39.55  ? 255  LEU A O    1 
ATOM   1765  C  CB   . LEU A  1 238 ? 8.033   -28.048  49.906  1.00 39.08  ? 255  LEU A CB   1 
ATOM   1766  C  CG   . LEU A  1 238 ? 9.110   -27.322  49.078  1.00 44.32  ? 255  LEU A CG   1 
ATOM   1767  C  CD1  . LEU A  1 238 ? 10.105  -26.604  49.971  1.00 44.99  ? 255  LEU A CD1  1 
ATOM   1768  C  CD2  . LEU A  1 238 ? 9.847   -28.293  48.175  1.00 48.43  ? 255  LEU A CD2  1 
ATOM   1769  N  N    . ALA A  1 239 ? 5.005   -28.916  50.736  1.00 37.15  ? 256  ALA A N    1 
ATOM   1770  C  CA   . ALA A  1 239 ? 4.130   -29.746  51.573  1.00 38.46  ? 256  ALA A CA   1 
ATOM   1771  C  C    . ALA A  1 239 ? 3.336   -30.752  50.735  1.00 38.70  ? 256  ALA A C    1 
ATOM   1772  O  O    . ALA A  1 239 ? 3.182   -31.921  51.129  1.00 36.91  ? 256  ALA A O    1 
ATOM   1773  C  CB   . ALA A  1 239 ? 3.183   -28.863  52.389  1.00 36.83  ? 256  ALA A CB   1 
ATOM   1774  N  N    . VAL A  1 240 ? 2.834   -30.324  49.571  1.00 34.14  ? 257  VAL A N    1 
ATOM   1775  C  CA   . VAL A  1 240 ? 2.112   -31.245  48.698  1.00 34.47  ? 257  VAL A CA   1 
ATOM   1776  C  C    . VAL A  1 240 ? 3.032   -32.372  48.249  1.00 37.37  ? 257  VAL A C    1 
ATOM   1777  O  O    . VAL A  1 240 ? 2.647   -33.548  48.255  1.00 37.34  ? 257  VAL A O    1 
ATOM   1778  C  CB   . VAL A  1 240 ? 1.510   -30.491  47.497  1.00 36.16  ? 257  VAL A CB   1 
ATOM   1779  C  CG1  . VAL A  1 240 ? 0.958   -31.468  46.455  1.00 34.06  ? 257  VAL A CG1  1 
ATOM   1780  C  CG2  . VAL A  1 240 ? 0.425   -29.509  47.968  1.00 33.38  ? 257  VAL A CG2  1 
ATOM   1781  N  N    . ALA A  1 241 ? 4.277   -32.035  47.885  1.00 35.82  ? 258  ALA A N    1 
ATOM   1782  C  CA   . ALA A  1 241 ? 5.191   -32.989  47.252  1.00 36.03  ? 258  ALA A CA   1 
ATOM   1783  C  C    . ALA A  1 241 ? 5.796   -34.009  48.215  1.00 37.85  ? 258  ALA A C    1 
ATOM   1784  O  O    . ALA A  1 241 ? 6.217   -35.092  47.780  1.00 36.32  ? 258  ALA A O    1 
ATOM   1785  C  CB   . ALA A  1 241 ? 6.340   -32.237  46.560  1.00 34.58  ? 258  ALA A CB   1 
ATOM   1786  N  N    . GLN A  1 242 ? 5.880   -33.687  49.506  1.00 37.24  ? 259  GLN A N    1 
ATOM   1787  C  CA   . GLN A  1 242 ? 6.767   -34.430  50.394  1.00 35.13  ? 259  GLN A CA   1 
ATOM   1788  C  C    . GLN A  1 242 ? 6.338   -35.887  50.613  1.00 35.39  ? 259  GLN A C    1 
ATOM   1789  O  O    . GLN A  1 242 ? 7.184   -36.719  50.937  1.00 35.35  ? 259  GLN A O    1 
ATOM   1790  C  CB   . GLN A  1 242 ? 6.887   -33.667  51.719  1.00 34.34  ? 259  GLN A CB   1 
ATOM   1791  C  CG   . GLN A  1 242 ? 5.711   -33.818  52.683  1.00 39.03  ? 259  GLN A CG   1 
ATOM   1792  C  CD   . GLN A  1 242 ? 5.845   -32.893  53.917  1.00 43.90  ? 259  GLN A CD   1 
ATOM   1793  O  OE1  . GLN A  1 242 ? 6.280   -31.752  53.801  1.00 45.39  ? 259  GLN A OE1  1 
ATOM   1794  N  NE2  . GLN A  1 242 ? 5.501   -33.407  55.099  1.00 39.94  ? 259  GLN A NE2  1 
ATOM   1795  N  N    . GLY A  1 243 ? 5.066   -36.228  50.441  1.00 36.50  ? 260  GLY A N    1 
ATOM   1796  C  CA   . GLY A  1 243 ? 4.704   -37.623  50.644  1.00 38.44  ? 260  GLY A CA   1 
ATOM   1797  C  C    . GLY A  1 243 ? 5.146   -38.588  49.559  1.00 41.59  ? 260  GLY A C    1 
ATOM   1798  O  O    . GLY A  1 243 ? 5.107   -39.806  49.784  1.00 40.95  ? 260  GLY A O    1 
ATOM   1799  N  N    . SER A  1 244 ? 5.582   -38.089  48.400  1.00 40.05  ? 261  SER A N    1 
ATOM   1800  C  CA   . SER A  1 244 ? 5.870   -38.936  47.245  1.00 39.23  ? 261  SER A CA   1 
ATOM   1801  C  C    . SER A  1 244 ? 7.361   -39.229  47.083  1.00 41.82  ? 261  SER A C    1 
ATOM   1802  O  O    . SER A  1 244 ? 8.210   -38.370  47.357  1.00 41.05  ? 261  SER A O    1 
ATOM   1803  C  CB   . SER A  1 244 ? 5.362   -38.285  45.953  1.00 38.78  ? 261  SER A CB   1 
ATOM   1804  O  OG   . SER A  1 244 ? 5.852   -39.002  44.820  1.00 39.63  ? 261  SER A OG   1 
ATOM   1805  N  N    . ASP A  1 245 ? 7.665   -40.435  46.567  1.00 36.21  ? 262  ASP A N    1 
ATOM   1806  C  CA   . ASP A  1 245 ? 9.033   -40.738  46.144  1.00 37.96  ? 262  ASP A CA   1 
ATOM   1807  C  C    . ASP A  1 245 ? 9.480   -39.852  44.971  1.00 41.23  ? 262  ASP A C    1 
ATOM   1808  O  O    . ASP A  1 245 ? 10.682  -39.648  44.775  1.00 39.28  ? 262  ASP A O    1 
ATOM   1809  C  CB   . ASP A  1 245 ? 9.153   -42.213  45.743  1.00 37.08  ? 262  ASP A CB   1 
ATOM   1810  C  CG   . ASP A  1 245 ? 9.143   -43.150  46.943  1.00 45.95  ? 262  ASP A CG   1 
ATOM   1811  O  OD1  . ASP A  1 245 ? 9.084   -42.663  48.100  1.00 44.08  ? 262  ASP A OD1  1 
ATOM   1812  O  OD2  . ASP A  1 245 ? 9.197   -44.381  46.714  1.00 51.01  ? 262  ASP A OD2  1 
ATOM   1813  N  N    . GLN A  1 246 ? 8.545   -39.354  44.167  1.00 38.88  ? 263  GLN A N    1 
ATOM   1814  C  CA   . GLN A  1 246 ? 8.905   -38.561  42.985  1.00 36.93  ? 263  GLN A CA   1 
ATOM   1815  C  C    . GLN A  1 246 ? 9.175   -37.105  43.375  1.00 40.32  ? 263  GLN A C    1 
ATOM   1816  O  O    . GLN A  1 246 ? 8.326   -36.470  44.007  1.00 37.00  ? 263  GLN A O    1 
ATOM   1817  C  CB   . GLN A  1 246 ? 7.789   -38.622  41.941  1.00 39.03  ? 263  GLN A CB   1 
ATOM   1818  C  CG   . GLN A  1 246 ? 7.689   -39.938  41.172  1.00 37.84  ? 263  GLN A CG   1 
ATOM   1819  C  CD   . GLN A  1 246 ? 8.902   -40.173  40.289  1.00 42.75  ? 263  GLN A CD   1 
ATOM   1820  O  OE1  . GLN A  1 246 ? 9.537   -39.226  39.814  1.00 39.65  ? 263  GLN A OE1  1 
ATOM   1821  N  NE2  . GLN A  1 246 ? 9.244   -41.442  40.081  1.00 43.02  ? 263  GLN A NE2  1 
ATOM   1822  N  N    . PRO A  1 247 ? 10.332  -36.545  43.017  1.00 39.73  ? 264  PRO A N    1 
ATOM   1823  C  CA   . PRO A  1 247 ? 10.619  -35.160  43.396  1.00 41.76  ? 264  PRO A CA   1 
ATOM   1824  C  C    . PRO A  1 247 ? 9.761   -34.180  42.609  1.00 39.67  ? 264  PRO A C    1 
ATOM   1825  O  O    . PRO A  1 247 ? 9.363   -34.461  41.468  1.00 38.97  ? 264  PRO A O    1 
ATOM   1826  C  CB   . PRO A  1 247 ? 12.113  -35.000  43.057  1.00 46.89  ? 264  PRO A CB   1 
ATOM   1827  C  CG   . PRO A  1 247 ? 12.424  -36.084  42.102  1.00 45.17  ? 264  PRO A CG   1 
ATOM   1828  C  CD   . PRO A  1 247 ? 11.498  -37.220  42.420  1.00 38.64  ? 264  PRO A CD   1 
ATOM   1829  N  N    . PRO A  1 248 ? 9.437   -33.029  43.190  1.00 41.00  ? 265  PRO A N    1 
ATOM   1830  C  CA   . PRO A  1 248 ? 8.697   -32.000  42.452  1.00 37.61  ? 265  PRO A CA   1 
ATOM   1831  C  C    . PRO A  1 248 ? 9.602   -31.236  41.491  1.00 39.63  ? 265  PRO A C    1 
ATOM   1832  O  O    . PRO A  1 248 ? 10.829  -31.291  41.592  1.00 42.02  ? 265  PRO A O    1 
ATOM   1833  C  CB   . PRO A  1 248 ? 8.198   -31.075  43.567  1.00 37.69  ? 265  PRO A CB   1 
ATOM   1834  C  CG   . PRO A  1 248 ? 9.307   -31.138  44.584  1.00 39.75  ? 265  PRO A CG   1 
ATOM   1835  C  CD   . PRO A  1 248 ? 9.810   -32.580  44.543  1.00 38.82  ? 265  PRO A CD   1 
ATOM   1836  N  N    . ARG A  1 249 ? 8.960   -30.482  40.577  1.00 39.35  ? 266  ARG A N    1 
ATOM   1837  C  CA   . ARG A  1 249 ? 9.617   -29.584  39.620  1.00 38.81  ? 266  ARG A CA   1 
ATOM   1838  C  C    . ARG A  1 249 ? 8.787   -28.317  39.419  1.00 41.19  ? 266  ARG A C    1 
ATOM   1839  O  O    . ARG A  1 249 ? 7.562   -28.391  39.274  1.00 40.74  ? 266  ARG A O    1 
ATOM   1840  C  CB   . ARG A  1 249 ? 9.797   -30.238  38.237  1.00 35.95  ? 266  ARG A CB   1 
ATOM   1841  C  CG   . ARG A  1 249 ? 10.701  -31.479  38.195  1.00 39.52  ? 266  ARG A CG   1 
ATOM   1842  C  CD   . ARG A  1 249 ? 12.161  -31.127  38.417  1.00 40.87  ? 266  ARG A CD   1 
ATOM   1843  N  NE   . ARG A  1 249 ? 13.047  -32.285  38.338  1.00 47.59  ? 266  ARG A NE   1 
ATOM   1844  C  CZ   . ARG A  1 249 ? 13.613  -32.869  39.387  1.00 50.09  ? 266  ARG A CZ   1 
ATOM   1845  N  NH1  . ARG A  1 249 ? 13.366  -32.464  40.624  1.00 47.30  ? 266  ARG A NH1  1 
ATOM   1846  N  NH2  . ARG A  1 249 ? 14.463  -33.872  39.189  1.00 52.60  ? 266  ARG A NH2  1 
ATOM   1847  N  N    . LEU A  1 250 ? 9.450   -27.157  39.371  1.00 37.21  ? 267  LEU A N    1 
ATOM   1848  C  CA   . LEU A  1 250 ? 8.851   -25.936  38.828  1.00 37.07  ? 267  LEU A CA   1 
ATOM   1849  C  C    . LEU A  1 250 ? 9.489   -25.644  37.469  1.00 39.32  ? 267  LEU A C    1 
ATOM   1850  O  O    . LEU A  1 250 ? 10.697  -25.406  37.385  1.00 38.90  ? 267  LEU A O    1 
ATOM   1851  C  CB   . LEU A  1 250 ? 9.030   -24.758  39.787  1.00 36.27  ? 267  LEU A CB   1 
ATOM   1852  C  CG   . LEU A  1 250 ? 8.468   -23.433  39.246  1.00 40.67  ? 267  LEU A CG   1 
ATOM   1853  C  CD1  . LEU A  1 250 ? 6.973   -23.481  38.971  1.00 33.07  ? 267  LEU A CD1  1 
ATOM   1854  C  CD2  . LEU A  1 250 ? 8.775   -22.317  40.232  1.00 43.04  ? 267  LEU A CD2  1 
ATOM   1855  N  N    . ILE A  1 251 ? 8.686   -25.698  36.409  1.00 35.98  ? 268  ILE A N    1 
ATOM   1856  C  CA   . ILE A  1 251 ? 9.163   -25.552  35.040  1.00 36.26  ? 268  ILE A CA   1 
ATOM   1857  C  C    . ILE A  1 251 ? 8.836   -24.141  34.553  1.00 40.74  ? 268  ILE A C    1 
ATOM   1858  O  O    . ILE A  1 251 ? 7.668   -23.733  34.557  1.00 39.58  ? 268  ILE A O    1 
ATOM   1859  C  CB   . ILE A  1 251 ? 8.528   -26.604  34.118  1.00 36.27  ? 268  ILE A CB   1 
ATOM   1860  C  CG1  . ILE A  1 251 ? 8.872   -28.023  34.593  1.00 38.56  ? 268  ILE A CG1  1 
ATOM   1861  C  CG2  . ILE A  1 251 ? 8.966   -26.370  32.688  1.00 39.96  ? 268  ILE A CG2  1 
ATOM   1862  C  CD1  . ILE A  1 251 ? 8.077   -29.126  33.871  1.00 35.12  ? 268  ILE A CD1  1 
ATOM   1863  N  N    . ILE A  1 252 ? 9.855   -23.398  34.111  1.00 36.88  ? 269  ILE A N    1 
ATOM   1864  C  CA   . ILE A  1 252 ? 9.689   -22.027  33.627  1.00 39.28  ? 269  ILE A CA   1 
ATOM   1865  C  C    . ILE A  1 252 ? 9.924   -21.993  32.113  1.00 41.02  ? 269  ILE A C    1 
ATOM   1866  O  O    . ILE A  1 252 ? 11.013  -22.343  31.637  1.00 41.61  ? 269  ILE A O    1 
ATOM   1867  C  CB   . ILE A  1 252 ? 10.621  -21.048  34.363  1.00 39.79  ? 269  ILE A CB   1 
ATOM   1868  C  CG1  . ILE A  1 252 ? 10.406  -21.130  35.875  1.00 44.99  ? 269  ILE A CG1  1 
ATOM   1869  C  CG2  . ILE A  1 252 ? 10.352  -19.602  33.926  1.00 38.62  ? 269  ILE A CG2  1 
ATOM   1870  C  CD1  . ILE A  1 252 ? 11.661  -21.207  36.695  1.00 48.89  ? 269  ILE A CD1  1 
ATOM   1871  N  N    . LEU A  1 253 ? 8.903   -21.586  31.358  1.00 35.72  ? 270  LEU A N    1 
ATOM   1872  C  CA   . LEU A  1 253 ? 9.002   -21.390  29.914  1.00 40.14  ? 270  LEU A CA   1 
ATOM   1873  C  C    . LEU A  1 253 ? 8.999   -19.902  29.593  1.00 40.74  ? 270  LEU A C    1 
ATOM   1874  O  O    . LEU A  1 253 ? 8.178   -19.153  30.129  1.00 38.97  ? 270  LEU A O    1 
ATOM   1875  C  CB   . LEU A  1 253 ? 7.840   -22.059  29.162  1.00 37.92  ? 270  LEU A CB   1 
ATOM   1876  C  CG   . LEU A  1 253 ? 7.404   -23.482  29.525  1.00 44.08  ? 270  LEU A CG   1 
ATOM   1877  C  CD1  . LEU A  1 253 ? 6.273   -23.904  28.603  1.00 44.06  ? 270  LEU A CD1  1 
ATOM   1878  C  CD2  . LEU A  1 253 ? 8.539   -24.474  29.408  1.00 41.45  ? 270  LEU A CD2  1 
ATOM   1879  N  N    . GLN A  1 254 ? 9.888   -19.476  28.691  1.00 36.39  ? 271  GLN A N    1 
ATOM   1880  C  CA   . GLN A  1 254 ? 9.945   -18.061  28.321  1.00 40.16  ? 271  GLN A CA   1 
ATOM   1881  C  C    . GLN A  1 254 ? 10.069  -17.903  26.814  1.00 41.55  ? 271  GLN A C    1 
ATOM   1882  O  O    . GLN A  1 254 ? 10.949  -18.505  26.188  1.00 45.12  ? 271  GLN A O    1 
ATOM   1883  C  CB   . GLN A  1 254 ? 11.107  -17.345  29.014  1.00 39.92  ? 271  GLN A CB   1 
ATOM   1884  C  CG   . GLN A  1 254 ? 10.939  -17.287  30.518  1.00 44.36  ? 271  GLN A CG   1 
ATOM   1885  C  CD   . GLN A  1 254 ? 11.890  -16.316  31.197  1.00 50.50  ? 271  GLN A CD   1 
ATOM   1886  O  OE1  . GLN A  1 254 ? 11.795  -15.104  30.999  1.00 52.85  ? 271  GLN A OE1  1 
ATOM   1887  N  NE2  . GLN A  1 254 ? 12.816  -16.845  31.995  1.00 49.56  ? 271  GLN A NE2  1 
ATOM   1888  N  N    . TYR A  1 255 ? 9.180   -17.091  26.245  1.00 39.52  ? 272  TYR A N    1 
ATOM   1889  C  CA   . TYR A  1 255 ? 9.170   -16.762  24.827  1.00 38.38  ? 272  TYR A CA   1 
ATOM   1890  C  C    . TYR A  1 255 ? 9.043   -15.248  24.685  1.00 44.39  ? 272  TYR A C    1 
ATOM   1891  O  O    . TYR A  1 255 ? 8.116   -14.648  25.238  1.00 41.11  ? 272  TYR A O    1 
ATOM   1892  C  CB   . TYR A  1 255 ? 8.016   -17.476  24.120  1.00 38.05  ? 272  TYR A CB   1 
ATOM   1893  C  CG   . TYR A  1 255 ? 7.734   -16.959  22.740  1.00 40.36  ? 272  TYR A CG   1 
ATOM   1894  C  CD1  . TYR A  1 255 ? 8.542   -17.317  21.668  1.00 42.00  ? 272  TYR A CD1  1 
ATOM   1895  C  CD2  . TYR A  1 255 ? 6.640   -16.128  22.503  1.00 41.27  ? 272  TYR A CD2  1 
ATOM   1896  C  CE1  . TYR A  1 255 ? 8.280   -16.850  20.380  1.00 43.50  ? 272  TYR A CE1  1 
ATOM   1897  C  CE2  . TYR A  1 255 ? 6.364   -15.656  21.225  1.00 43.33  ? 272  TYR A CE2  1 
ATOM   1898  C  CZ   . TYR A  1 255 ? 7.197   -16.018  20.170  1.00 43.24  ? 272  TYR A CZ   1 
ATOM   1899  O  OH   . TYR A  1 255 ? 6.940   -15.577  18.907  1.00 41.42  ? 272  TYR A OH   1 
ATOM   1900  N  N    . ASN A  1 256 ? 9.978   -14.631  23.968  1.00 43.02  ? 273  ASN A N    1 
ATOM   1901  C  CA   . ASN A  1 256 ? 10.021  -13.174  23.806  1.00 45.64  ? 273  ASN A CA   1 
ATOM   1902  C  C    . ASN A  1 256 ? 9.841   -12.861  22.324  1.00 45.41  ? 273  ASN A C    1 
ATOM   1903  O  O    . ASN A  1 256 ? 10.816  -12.748  21.577  1.00 45.58  ? 273  ASN A O    1 
ATOM   1904  C  CB   . ASN A  1 256 ? 11.323  -12.593  24.345  1.00 45.17  ? 273  ASN A CB   1 
ATOM   1905  C  CG   . ASN A  1 256 ? 11.400  -12.652  25.857  1.00 53.52  ? 273  ASN A CG   1 
ATOM   1906  O  OD1  . ASN A  1 256 ? 12.115  -13.483  26.419  1.00 56.90  ? 273  ASN A OD1  1 
ATOM   1907  N  ND2  . ASN A  1 256 ? 10.640  -11.791  26.526  1.00 49.51  ? 273  ASN A ND2  1 
ATOM   1908  N  N    . GLY A  1 257 ? 8.589   -12.753  21.897  1.00 45.72  ? 274  GLY A N    1 
ATOM   1909  C  CA   . GLY A  1 257 ? 8.246   -12.423  20.534  1.00 43.69  ? 274  GLY A CA   1 
ATOM   1910  C  C    . GLY A  1 257 ? 7.943   -10.965  20.284  1.00 47.27  ? 274  GLY A C    1 
ATOM   1911  O  O    . GLY A  1 257 ? 7.762   -10.578  19.128  1.00 47.71  ? 274  GLY A O    1 
ATOM   1912  N  N    . ALA A  1 258 ? 7.878   -10.147  21.328  1.00 46.44  ? 275  ALA A N    1 
ATOM   1913  C  CA   . ALA A  1 258 ? 7.630   -8.713   21.221  1.00 51.91  ? 275  ALA A CA   1 
ATOM   1914  C  C    . ALA A  1 258 ? 8.864   -7.942   21.686  1.00 56.21  ? 275  ALA A C    1 
ATOM   1915  O  O    . ALA A  1 258 ? 9.884   -8.525   22.070  1.00 53.92  ? 275  ALA A O    1 
ATOM   1916  C  CB   . ALA A  1 258 ? 6.400   -8.305   22.041  1.00 47.76  ? 275  ALA A CB   1 
ATOM   1917  N  N    . LYS A  1 259 ? 8.755   -6.614   21.664  1.00 60.79  ? 276  LYS A N    1 
ATOM   1918  C  CA   . LYS A  1 259 ? 9.841   -5.755   22.123  1.00 62.48  ? 276  LYS A CA   1 
ATOM   1919  C  C    . LYS A  1 259 ? 10.164  -6.028   23.592  1.00 61.93  ? 276  LYS A C    1 
ATOM   1920  O  O    . LYS A  1 259 ? 9.300   -6.420   24.380  1.00 60.16  ? 276  LYS A O    1 
ATOM   1921  C  CB   . LYS A  1 259 ? 9.459   -4.283   21.936  1.00 67.37  ? 276  LYS A CB   1 
ATOM   1922  C  CG   . LYS A  1 259 ? 9.912   -3.695   20.609  1.00 76.70  ? 276  LYS A CG   1 
ATOM   1923  C  CD   . LYS A  1 259 ? 11.209  -4.336   20.132  1.00 75.24  ? 276  LYS A CD   1 
ATOM   1924  C  CE   . LYS A  1 259 ? 11.685  -3.735   18.805  1.00 85.39  ? 276  LYS A CE   1 
ATOM   1925  N  NZ   . LYS A  1 259 ? 11.100  -4.406   17.597  1.00 81.92  ? 276  LYS A NZ   1 
ATOM   1926  N  N    . LYS A  1 260 ? 11.427  -5.800   23.963  1.00 63.90  ? 277  LYS A N    1 
ATOM   1927  C  CA   . LYS A  1 260 ? 11.855  -6.008   25.346  1.00 65.40  ? 277  LYS A CA   1 
ATOM   1928  C  C    . LYS A  1 260 ? 11.010  -5.222   26.347  1.00 69.86  ? 277  LYS A C    1 
ATOM   1929  O  O    . LYS A  1 260 ? 10.924  -5.601   27.523  1.00 70.91  ? 277  LYS A O    1 
ATOM   1930  C  CB   . LYS A  1 260 ? 13.327  -5.617   25.496  1.00 75.23  ? 277  LYS A CB   1 
ATOM   1931  C  CG   . LYS A  1 260 ? 13.556  -4.104   25.342  1.00 79.95  ? 277  LYS A CG   1 
ATOM   1932  C  CD   . LYS A  1 260 ? 14.682  -3.564   26.229  1.00 85.46  ? 277  LYS A CD   1 
ATOM   1933  C  CE   . LYS A  1 260 ? 14.124  -2.930   27.505  1.00 84.18  ? 277  LYS A CE   1 
ATOM   1934  N  NZ   . LYS A  1 260 ? 15.140  -2.823   28.594  1.00 91.64  ? 277  LYS A NZ   1 
ATOM   1935  N  N    . ASP A  1 261 ? 10.399  -4.127   25.917  1.00 66.87  ? 278  ASP A N    1 
ATOM   1936  C  CA   . ASP A  1 261 ? 9.671   -3.237   26.811  1.00 65.17  ? 278  ASP A CA   1 
ATOM   1937  C  C    . ASP A  1 261 ? 8.204   -3.621   26.986  1.00 67.79  ? 278  ASP A C    1 
ATOM   1938  O  O    . ASP A  1 261 ? 7.456   -2.872   27.626  1.00 66.15  ? 278  ASP A O    1 
ATOM   1939  C  CB   . ASP A  1 261 ? 9.761   -1.798   26.296  1.00 67.14  ? 278  ASP A CB   1 
ATOM   1940  C  CG   . ASP A  1 261 ? 8.899   -1.565   25.056  1.00 68.21  ? 278  ASP A CG   1 
ATOM   1941  O  OD1  . ASP A  1 261 ? 8.760   -2.490   24.228  1.00 68.84  ? 278  ASP A OD1  1 
ATOM   1942  O  OD2  . ASP A  1 261 ? 8.370   -0.451   24.893  1.00 79.57  ? 278  ASP A OD2  1 
ATOM   1943  N  N    . GLN A  1 262 ? 7.766   -4.749   26.428  1.00 61.76  ? 279  GLN A N    1 
ATOM   1944  C  CA   . GLN A  1 262 ? 6.369   -5.152   26.504  1.00 57.05  ? 279  GLN A CA   1 
ATOM   1945  C  C    . GLN A  1 262 ? 6.213   -6.123   27.668  1.00 51.68  ? 279  GLN A C    1 
ATOM   1946  O  O    . GLN A  1 262 ? 6.932   -7.124   27.741  1.00 50.79  ? 279  GLN A O    1 
ATOM   1947  C  CB   . GLN A  1 262 ? 5.923   -5.793   25.197  1.00 55.88  ? 279  GLN A CB   1 
ATOM   1948  C  CG   . GLN A  1 262 ? 5.876   -4.782   24.089  1.00 66.68  ? 279  GLN A CG   1 
ATOM   1949  C  CD   . GLN A  1 262 ? 4.518   -4.164   23.941  1.00 72.45  ? 279  GLN A CD   1 
ATOM   1950  O  OE1  . GLN A  1 262 ? 4.385   -2.934   23.914  1.00 69.42  ? 279  GLN A OE1  1 
ATOM   1951  N  NE2  . GLN A  1 262 ? 3.488   -5.007   23.851  1.00 71.89  ? 279  GLN A NE2  1 
ATOM   1952  N  N    . ALA A  1 263 ? 5.301   -5.812   28.587  1.00 49.33  ? 280  ALA A N    1 
ATOM   1953  C  CA   . ALA A  1 263 ? 5.104   -6.656   29.758  1.00 43.89  ? 280  ALA A CA   1 
ATOM   1954  C  C    . ALA A  1 263 ? 4.602   -8.036   29.324  1.00 41.12  ? 280  ALA A C    1 
ATOM   1955  O  O    . ALA A  1 263 ? 3.785   -8.136   28.405  1.00 40.86  ? 280  ALA A O    1 
ATOM   1956  C  CB   . ALA A  1 263 ? 4.108   -6.002   30.717  1.00 43.37  ? 280  ALA A CB   1 
ATOM   1957  N  N    . PRO A  1 264 ? 5.090   -9.115   29.939  1.00 42.54  ? 281  PRO A N    1 
ATOM   1958  C  CA   . PRO A  1 264 ? 4.693   -10.462  29.504  1.00 42.30  ? 281  PRO A CA   1 
ATOM   1959  C  C    . PRO A  1 264 ? 3.317   -10.873  30.014  1.00 39.81  ? 281  PRO A C    1 
ATOM   1960  O  O    . PRO A  1 264 ? 2.763   -10.305  30.957  1.00 41.99  ? 281  PRO A O    1 
ATOM   1961  C  CB   . PRO A  1 264 ? 5.779   -11.362  30.108  1.00 37.52  ? 281  PRO A CB   1 
ATOM   1962  C  CG   . PRO A  1 264 ? 6.193   -10.644  31.367  1.00 39.51  ? 281  PRO A CG   1 
ATOM   1963  C  CD   . PRO A  1 264 ? 6.072   -9.151   31.036  1.00 38.58  ? 281  PRO A CD   1 
ATOM   1964  N  N    . HIS A  1 265 ? 2.758   -11.868  29.336  1.00 40.45  ? 282  HIS A N    1 
ATOM   1965  C  CA   . HIS A  1 265 ? 1.608   -12.609  29.820  1.00 39.09  ? 282  HIS A CA   1 
ATOM   1966  C  C    . HIS A  1 265 ? 2.120   -13.905  30.439  1.00 40.48  ? 282  HIS A C    1 
ATOM   1967  O  O    . HIS A  1 265 ? 3.021   -14.549  29.888  1.00 38.20  ? 282  HIS A O    1 
ATOM   1968  C  CB   . HIS A  1 265 ? 0.634   -12.923  28.680  1.00 39.70  ? 282  HIS A CB   1 
ATOM   1969  C  CG   . HIS A  1 265 ? 0.103   -11.710  27.986  1.00 44.60  ? 282  HIS A CG   1 
ATOM   1970  N  ND1  . HIS A  1 265 ? -1.095  -11.119  28.327  1.00 46.74  ? 282  HIS A ND1  1 
ATOM   1971  C  CD2  . HIS A  1 265 ? 0.600   -10.990  26.954  1.00 42.40  ? 282  HIS A CD2  1 
ATOM   1972  C  CE1  . HIS A  1 265 ? -1.305  -10.076  27.542  1.00 47.08  ? 282  HIS A CE1  1 
ATOM   1973  N  NE2  . HIS A  1 265 ? -0.294  -9.980   26.698  1.00 46.73  ? 282  HIS A NE2  1 
ATOM   1974  N  N    . VAL A  1 266 ? 1.566   -14.270  31.589  1.00 38.29  ? 283  VAL A N    1 
ATOM   1975  C  CA   . VAL A  1 266 ? 2.016   -15.437  32.340  1.00 39.19  ? 283  VAL A CA   1 
ATOM   1976  C  C    . VAL A  1 266 ? 0.889   -16.463  32.380  1.00 38.51  ? 283  VAL A C    1 
ATOM   1977  O  O    . VAL A  1 266 ? -0.250  -16.137  32.751  1.00 37.75  ? 283  VAL A O    1 
ATOM   1978  C  CB   . VAL A  1 266 ? 2.453   -15.058  33.765  1.00 36.49  ? 283  VAL A CB   1 
ATOM   1979  C  CG1  . VAL A  1 266 ? 2.905   -16.299  34.547  1.00 31.84  ? 283  VAL A CG1  1 
ATOM   1980  C  CG2  . VAL A  1 266 ? 3.540   -13.974  33.730  1.00 39.70  ? 283  VAL A CG2  1 
ATOM   1981  N  N    . LEU A  1 267 ? 1.209   -17.702  32.032  1.00 35.74  ? 284  LEU A N    1 
ATOM   1982  C  CA   . LEU A  1 267 ? 0.284   -18.820  32.184  1.00 36.20  ? 284  LEU A CA   1 
ATOM   1983  C  C    . LEU A  1 267 ? 0.811   -19.736  33.284  1.00 39.61  ? 284  LEU A C    1 
ATOM   1984  O  O    . LEU A  1 267 ? 1.972   -20.149  33.250  1.00 38.33  ? 284  LEU A O    1 
ATOM   1985  C  CB   . LEU A  1 267 ? 0.099   -19.582  30.859  1.00 38.03  ? 284  LEU A CB   1 
ATOM   1986  C  CG   . LEU A  1 267 ? -0.265  -18.774  29.602  1.00 36.60  ? 284  LEU A CG   1 
ATOM   1987  C  CD1  . LEU A  1 267 ? -0.242  -19.683  28.376  1.00 33.88  ? 284  LEU A CD1  1 
ATOM   1988  C  CD2  . LEU A  1 267 ? -1.620  -18.132  29.750  1.00 37.13  ? 284  LEU A CD2  1 
ATOM   1989  N  N    . VAL A  1 268 ? -0.026  -20.012  34.286  1.00 36.44  ? 285  VAL A N    1 
ATOM   1990  C  CA   . VAL A  1 268 ? 0.357   -20.821  35.438  1.00 35.52  ? 285  VAL A CA   1 
ATOM   1991  C  C    . VAL A  1 268 ? -0.480  -22.099  35.403  1.00 39.39  ? 285  VAL A C    1 
ATOM   1992  O  O    . VAL A  1 268 ? -1.714  -22.033  35.425  1.00 35.17  ? 285  VAL A O    1 
ATOM   1993  C  CB   . VAL A  1 268 ? 0.156   -20.056  36.754  1.00 37.44  ? 285  VAL A CB   1 
ATOM   1994  C  CG1  . VAL A  1 268 ? 0.695   -20.849  37.901  1.00 35.14  ? 285  VAL A CG1  1 
ATOM   1995  C  CG2  . VAL A  1 268 ? 0.869   -18.687  36.701  1.00 36.98  ? 285  VAL A CG2  1 
ATOM   1996  N  N    . GLY A  1 269 ? 0.178   -23.252  35.363  1.00 34.79  ? 286  GLY A N    1 
ATOM   1997  C  CA   . GLY A  1 269 ? -0.505  -24.529  35.176  1.00 35.00  ? 286  GLY A CA   1 
ATOM   1998  C  C    . GLY A  1 269 ? -0.335  -25.456  36.364  1.00 37.13  ? 286  GLY A C    1 
ATOM   1999  O  O    . GLY A  1 269 ? 0.784   -25.663  36.840  1.00 35.53  ? 286  GLY A O    1 
ATOM   2000  N  N    . LYS A  1 270 ? -1.452  -26.026  36.824  1.00 33.45  ? 287  LYS A N    1 
ATOM   2001  C  CA   . LYS A  1 270 ? -1.429  -27.057  37.854  1.00 34.64  ? 287  LYS A CA   1 
ATOM   2002  C  C    . LYS A  1 270 ? -0.905  -28.377  37.274  1.00 32.19  ? 287  LYS A C    1 
ATOM   2003  O  O    . LYS A  1 270 ? -1.535  -28.979  36.394  1.00 31.04  ? 287  LYS A O    1 
ATOM   2004  C  CB   . LYS A  1 270 ? -2.824  -27.257  38.455  1.00 34.70  ? 287  LYS A CB   1 
ATOM   2005  C  CG   . LYS A  1 270 ? -2.922  -28.554  39.349  1.00 35.67  ? 287  LYS A CG   1 
ATOM   2006  C  CD   . LYS A  1 270 ? -4.312  -28.761  39.987  1.00 29.66  ? 287  LYS A CD   1 
ATOM   2007  C  CE   . LYS A  1 270 ? -4.382  -30.125  40.765  1.00 35.34  ? 287  LYS A CE   1 
ATOM   2008  N  NZ   . LYS A  1 270 ? -5.727  -30.329  41.385  1.00 34.55  ? 287  LYS A NZ   1 
ATOM   2009  N  N    . GLY A  1 271 ? 0.239   -28.838  37.770  1.00 32.08  ? 288  GLY A N    1 
ATOM   2010  C  CA   . GLY A  1 271 ? 0.787   -30.082  37.268  1.00 31.12  ? 288  GLY A CA   1 
ATOM   2011  C  C    . GLY A  1 271 ? 0.851   -31.217  38.278  1.00 34.33  ? 288  GLY A C    1 
ATOM   2012  O  O    . GLY A  1 271 ? 1.924   -31.781  38.495  1.00 35.44  ? 288  GLY A O    1 
ATOM   2013  N  N    . ILE A  1 272 ? -0.270  -31.591  38.891  1.00 31.63  ? 289  ILE A N    1 
ATOM   2014  C  CA   . ILE A  1 272 ? -0.283  -32.731  39.808  1.00 33.14  ? 289  ILE A CA   1 
ATOM   2015  C  C    . ILE A  1 272 ? -0.339  -33.985  38.934  1.00 33.83  ? 289  ILE A C    1 
ATOM   2016  O  O    . ILE A  1 272 ? -1.379  -34.303  38.360  1.00 33.43  ? 289  ILE A O    1 
ATOM   2017  C  CB   . ILE A  1 272 ? -1.454  -32.667  40.791  1.00 32.34  ? 289  ILE A CB   1 
ATOM   2018  C  CG1  . ILE A  1 272 ? -1.336  -31.419  41.681  1.00 33.71  ? 289  ILE A CG1  1 
ATOM   2019  C  CG2  . ILE A  1 272 ? -1.494  -33.917  41.658  1.00 33.30  ? 289  ILE A CG2  1 
ATOM   2020  C  CD1  . ILE A  1 272 ? -0.062  -31.349  42.534  1.00 34.71  ? 289  ILE A CD1  1 
ATOM   2021  N  N    . THR A  1 273 ? 0.784   -34.699  38.826  1.00 31.74  ? 290  THR A N    1 
ATOM   2022  C  CA   . THR A  1 273 ? 0.870   -35.794  37.858  1.00 32.58  ? 290  THR A CA   1 
ATOM   2023  C  C    . THR A  1 273 ? 0.067   -37.016  38.295  1.00 35.50  ? 290  THR A C    1 
ATOM   2024  O  O    . THR A  1 273 ? -0.296  -37.845  37.448  1.00 33.42  ? 290  THR A O    1 
ATOM   2025  C  CB   . THR A  1 273 ? 2.331   -36.165  37.607  1.00 35.26  ? 290  THR A CB   1 
ATOM   2026  O  OG1  . THR A  1 273 ? 2.926   -36.663  38.812  1.00 35.44  ? 290  THR A OG1  1 
ATOM   2027  C  CG2  . THR A  1 273 ? 3.111   -34.930  37.134  1.00 33.03  ? 290  THR A CG2  1 
ATOM   2028  N  N    . PHE A  1 274 ? -0.247  -37.123  39.582  1.00 32.10  ? 291  PHE A N    1 
ATOM   2029  C  CA   . PHE A  1 274 ? -1.286  -38.036  40.031  1.00 35.37  ? 291  PHE A CA   1 
ATOM   2030  C  C    . PHE A  1 274 ? -1.768  -37.580  41.395  1.00 32.93  ? 291  PHE A C    1 
ATOM   2031  O  O    . PHE A  1 274 ? -0.961  -37.202  42.248  1.00 35.23  ? 291  PHE A O    1 
ATOM   2032  C  CB   . PHE A  1 274 ? -0.828  -39.496  40.118  1.00 34.36  ? 291  PHE A CB   1 
ATOM   2033  C  CG   . PHE A  1 274 ? -1.979  -40.427  40.288  1.00 35.98  ? 291  PHE A CG   1 
ATOM   2034  C  CD1  . PHE A  1 274 ? -2.793  -40.750  39.198  1.00 30.33  ? 291  PHE A CD1  1 
ATOM   2035  C  CD2  . PHE A  1 274 ? -2.343  -40.856  41.558  1.00 31.92  ? 291  PHE A CD2  1 
ATOM   2036  C  CE1  . PHE A  1 274 ? -3.903  -41.555  39.363  1.00 34.45  ? 291  PHE A CE1  1 
ATOM   2037  C  CE2  . PHE A  1 274 ? -3.453  -41.660  41.741  1.00 33.39  ? 291  PHE A CE2  1 
ATOM   2038  C  CZ   . PHE A  1 274 ? -4.238  -42.017  40.652  1.00 34.84  ? 291  PHE A CZ   1 
ATOM   2039  N  N    . ASP A  1 275 ? -3.082  -37.603  41.591  1.00 33.67  ? 292  ASP A N    1 
ATOM   2040  C  CA   . ASP A  1 275 ? -3.685  -37.080  42.815  1.00 32.85  ? 292  ASP A CA   1 
ATOM   2041  C  C    . ASP A  1 275 ? -4.384  -38.228  43.547  1.00 34.23  ? 292  ASP A C    1 
ATOM   2042  O  O    . ASP A  1 275 ? -5.517  -38.579  43.207  1.00 33.49  ? 292  ASP A O    1 
ATOM   2043  C  CB   . ASP A  1 275 ? -4.660  -35.949  42.493  1.00 35.86  ? 292  ASP A CB   1 
ATOM   2044  C  CG   . ASP A  1 275 ? -5.181  -35.250  43.746  1.00 33.74  ? 292  ASP A CG   1 
ATOM   2045  O  OD1  . ASP A  1 275 ? -4.684  -35.554  44.862  1.00 33.71  ? 292  ASP A OD1  1 
ATOM   2046  O  OD2  . ASP A  1 275 ? -6.093  -34.417  43.612  1.00 33.04  ? 292  ASP A OD2  1 
ATOM   2047  N  N    . THR A  1 276 ? -3.723  -38.821  44.551  1.00 36.03  ? 293  THR A N    1 
ATOM   2048  C  CA   . THR A  1 276 ? -4.400  -39.822  45.379  1.00 35.18  ? 293  THR A CA   1 
ATOM   2049  C  C    . THR A  1 276 ? -5.266  -39.186  46.455  1.00 37.52  ? 293  THR A C    1 
ATOM   2050  O  O    . THR A  1 276 ? -6.013  -39.906  47.135  1.00 35.17  ? 293  THR A O    1 
ATOM   2051  C  CB   . THR A  1 276 ? -3.408  -40.754  46.091  1.00 33.57  ? 293  THR A CB   1 
ATOM   2052  O  OG1  . THR A  1 276 ? -2.695  -40.012  47.101  1.00 34.95  ? 293  THR A OG1  1 
ATOM   2053  C  CG2  . THR A  1 276 ? -2.414  -41.366  45.121  1.00 33.34  ? 293  THR A CG2  1 
ATOM   2054  N  N    . GLY A  1 277 ? -5.167  -37.863  46.638  1.00 31.75  ? 294  GLY A N    1 
ATOM   2055  C  CA   . GLY A  1 277 ? -5.657  -37.189  47.829  1.00 33.83  ? 294  GLY A CA   1 
ATOM   2056  C  C    . GLY A  1 277 ? -4.660  -37.107  48.982  1.00 35.35  ? 294  GLY A C    1 
ATOM   2057  O  O    . GLY A  1 277 ? -4.823  -36.256  49.872  1.00 31.90  ? 294  GLY A O    1 
ATOM   2058  N  N    . GLY A  1 278 ? -3.644  -37.976  49.000  1.00 33.03  ? 295  GLY A N    1 
ATOM   2059  C  CA   . GLY A  1 278 ? -2.730  -38.011  50.134  1.00 33.19  ? 295  GLY A CA   1 
ATOM   2060  C  C    . GLY A  1 278 ? -3.371  -38.676  51.345  1.00 32.01  ? 295  GLY A C    1 
ATOM   2061  O  O    . GLY A  1 278 ? -4.213  -39.574  51.224  1.00 33.61  ? 295  GLY A O    1 
ATOM   2062  N  N    . ILE A  1 279 ? -2.999  -38.194  52.535  1.00 33.70  ? 296  ILE A N    1 
ATOM   2063  C  CA   . ILE A  1 279 ? -3.548  -38.764  53.764  1.00 34.94  ? 296  ILE A CA   1 
ATOM   2064  C  C    . ILE A  1 279 ? -5.072  -38.651  53.766  1.00 35.88  ? 296  ILE A C    1 
ATOM   2065  O  O    . ILE A  1 279 ? -5.770  -39.544  54.269  1.00 34.87  ? 296  ILE A O    1 
ATOM   2066  C  CB   . ILE A  1 279 ? -2.919  -38.094  55.001  1.00 35.32  ? 296  ILE A CB   1 
ATOM   2067  C  CG1  . ILE A  1 279 ? -1.445  -38.475  55.128  1.00 34.94  ? 296  ILE A CG1  1 
ATOM   2068  C  CG2  . ILE A  1 279 ? -3.647  -38.523  56.263  1.00 31.47  ? 296  ILE A CG2  1 
ATOM   2069  C  CD1  . ILE A  1 279 ? -1.202  -39.966  55.225  1.00 38.50  ? 296  ILE A CD1  1 
ATOM   2070  N  N    . SER A  1 280 ? -5.613  -37.549  53.218  1.00 32.18  ? 297  SER A N    1 
ATOM   2071  C  CA   . SER A  1 280 ? -7.044  -37.430  52.916  1.00 33.77  ? 297  SER A CA   1 
ATOM   2072  C  C    . SER A  1 280 ? -7.374  -38.225  51.642  1.00 35.24  ? 297  SER A C    1 
ATOM   2073  O  O    . SER A  1 280 ? -7.813  -37.683  50.626  1.00 38.29  ? 297  SER A O    1 
ATOM   2074  C  CB   . SER A  1 280 ? -7.457  -35.965  52.760  1.00 34.27  ? 297  SER A CB   1 
ATOM   2075  O  OG   . SER A  1 280 ? -7.019  -35.120  53.820  1.00 36.20  ? 297  SER A OG   1 
ATOM   2076  N  N    . LEU A  1 281 ? -7.159  -39.541  51.725  1.00 34.58  ? 298  LEU A N    1 
ATOM   2077  C  CA   . LEU A  1 281 ? -7.174  -40.421  50.553  1.00 33.07  ? 298  LEU A CA   1 
ATOM   2078  C  C    . LEU A  1 281 ? -8.521  -40.426  49.826  1.00 32.51  ? 298  LEU A C    1 
ATOM   2079  O  O    . LEU A  1 281 ? -9.585  -40.432  50.452  1.00 34.43  ? 298  LEU A O    1 
ATOM   2080  C  CB   . LEU A  1 281 ? -6.828  -41.847  50.989  1.00 32.52  ? 298  LEU A CB   1 
ATOM   2081  C  CG   . LEU A  1 281 ? -6.453  -42.863  49.902  1.00 36.67  ? 298  LEU A CG   1 
ATOM   2082  C  CD1  . LEU A  1 281 ? -5.116  -42.516  49.232  1.00 32.16  ? 298  LEU A CD1  1 
ATOM   2083  C  CD2  . LEU A  1 281 ? -6.427  -44.290  50.473  1.00 27.53  ? 298  LEU A CD2  1 
ATOM   2084  N  N    . LYS A  1 282 ? -8.467  -40.452  48.486  1.00 31.54  ? 299  LYS A N    1 
ATOM   2085  C  CA   . LYS A  1 282 ? -9.665  -40.585  47.664  1.00 32.43  ? 299  LYS A CA   1 
ATOM   2086  C  C    . LYS A  1 282 ? -10.208 -42.013  47.683  1.00 39.62  ? 299  LYS A C    1 
ATOM   2087  O  O    . LYS A  1 282 ? -9.478  -42.981  47.944  1.00 32.94  ? 299  LYS A O    1 
ATOM   2088  C  CB   . LYS A  1 282 ? -9.380  -40.214  46.207  1.00 38.57  ? 299  LYS A CB   1 
ATOM   2089  C  CG   . LYS A  1 282 ? -9.040  -38.721  45.944  1.00 31.26  ? 299  LYS A CG   1 
ATOM   2090  C  CD   . LYS A  1 282 ? -8.689  -38.566  44.456  1.00 32.32  ? 299  LYS A CD   1 
ATOM   2091  C  CE   . LYS A  1 282 ? -8.265  -37.122  44.145  1.00 34.79  ? 299  LYS A CE   1 
ATOM   2092  N  NZ   . LYS A  1 282 ? -9.376  -36.187  44.439  1.00 33.46  ? 299  LYS A NZ   1 
ATOM   2093  N  N    . PRO A  1 283 ? -11.493 -42.169  47.382  1.00 40.12  ? 300  PRO A N    1 
ATOM   2094  C  CA   . PRO A  1 283 ? -12.032 -43.513  47.140  1.00 40.14  ? 300  PRO A CA   1 
ATOM   2095  C  C    . PRO A  1 283 ? -11.412 -44.128  45.887  1.00 41.07  ? 300  PRO A C    1 
ATOM   2096  O  O    . PRO A  1 283 ? -10.861 -43.448  45.015  1.00 34.91  ? 300  PRO A O    1 
ATOM   2097  C  CB   . PRO A  1 283 ? -13.539 -43.280  46.974  1.00 42.54  ? 300  PRO A CB   1 
ATOM   2098  C  CG   . PRO A  1 283 ? -13.649 -41.842  46.545  1.00 44.55  ? 300  PRO A CG   1 
ATOM   2099  C  CD   . PRO A  1 283 ? -12.517 -41.115  47.259  1.00 39.05  ? 300  PRO A CD   1 
ATOM   2100  N  N    . GLY A  1 284 ? -11.474 -45.459  45.825  1.00 37.19  ? 301  GLY A N    1 
ATOM   2101  C  CA   . GLY A  1 284 ? -10.842 -46.154  44.725  1.00 36.69  ? 301  GLY A CA   1 
ATOM   2102  C  C    . GLY A  1 284 ? -11.568 -45.956  43.414  1.00 38.68  ? 301  GLY A C    1 
ATOM   2103  O  O    . GLY A  1 284 ? -10.936 -45.870  42.357  1.00 36.82  ? 301  GLY A O    1 
ATOM   2104  N  N    . LEU A  1 285 ? -12.891 -45.861  43.463  1.00 38.55  ? 302  LEU A N    1 
ATOM   2105  C  CA   . LEU A  1 285 ? -13.696 -45.892  42.250  1.00 40.87  ? 302  LEU A CA   1 
ATOM   2106  C  C    . LEU A  1 285 ? -13.340 -44.716  41.348  1.00 42.46  ? 302  LEU A C    1 
ATOM   2107  O  O    . LEU A  1 285 ? -13.448 -43.555  41.761  1.00 42.07  ? 302  LEU A O    1 
ATOM   2108  C  CB   . LEU A  1 285 ? -15.181 -45.861  42.591  1.00 41.79  ? 302  LEU A CB   1 
ATOM   2109  C  CG   . LEU A  1 285 ? -16.065 -45.879  41.338  1.00 48.45  ? 302  LEU A CG   1 
ATOM   2110  C  CD1  . LEU A  1 285 ? -15.794 -47.121  40.477  1.00 45.84  ? 302  LEU A CD1  1 
ATOM   2111  C  CD2  . LEU A  1 285 ? -17.546 -45.765  41.728  1.00 53.32  ? 302  LEU A CD2  1 
ATOM   2112  N  N    . GLY A  1 286 ? -12.902 -45.029  40.126  1.00 36.72  ? 303  GLY A N    1 
ATOM   2113  C  CA   . GLY A  1 286 ? -12.543 -44.058  39.122  1.00 40.33  ? 303  GLY A CA   1 
ATOM   2114  C  C    . GLY A  1 286 ? -11.300 -43.244  39.393  1.00 38.98  ? 303  GLY A C    1 
ATOM   2115  O  O    . GLY A  1 286 ? -11.125 -42.203  38.766  1.00 38.41  ? 303  GLY A O    1 
ATOM   2116  N  N    . MET A  1 287 ? -10.402 -43.683  40.278  1.00 36.76  ? 304  MET A N    1 
ATOM   2117  C  CA   . MET A  1 287 ? -9.343  -42.758  40.627  1.00 34.52  ? 304  MET A CA   1 
ATOM   2118  C  C    . MET A  1 287 ? -8.217  -42.769  39.582  1.00 39.71  ? 304  MET A C    1 
ATOM   2119  O  O    . MET A  1 287 ? -7.349  -41.883  39.610  1.00 34.07  ? 304  MET A O    1 
ATOM   2120  C  CB   . MET A  1 287 ? -8.817  -43.058  42.034  1.00 36.23  ? 304  MET A CB   1 
ATOM   2121  C  CG   . MET A  1 287 ? -7.502  -42.395  42.377  1.00 41.37  ? 304  MET A CG   1 
ATOM   2122  S  SD   . MET A  1 287 ? -6.452  -42.856  43.788  1.00 36.44  ? 304  MET A SD   1 
ATOM   2123  C  CE   . MET A  1 287 ? -7.574  -43.738  44.969  1.00 33.88  ? 304  MET A CE   1 
ATOM   2124  N  N    . ASP A  1 288 ? -8.235  -43.735  38.645  1.00 37.55  ? 305  ASP A N    1 
ATOM   2125  C  CA   . ASP A  1 288 ? -7.317  -43.693  37.510  1.00 37.66  ? 305  ASP A CA   1 
ATOM   2126  C  C    . ASP A  1 288 ? -7.431  -42.390  36.729  1.00 34.92  ? 305  ASP A C    1 
ATOM   2127  O  O    . ASP A  1 288 ? -6.462  -41.983  36.076  1.00 36.55  ? 305  ASP A O    1 
ATOM   2128  C  CB   . ASP A  1 288 ? -7.559  -44.868  36.547  1.00 36.16  ? 305  ASP A CB   1 
ATOM   2129  C  CG   . ASP A  1 288 ? -8.854  -44.708  35.780  1.00 42.20  ? 305  ASP A CG   1 
ATOM   2130  O  OD1  . ASP A  1 288 ? -9.923  -44.909  36.416  1.00 39.54  ? 305  ASP A OD1  1 
ATOM   2131  O  OD2  . ASP A  1 288 ? -8.816  -44.428  34.556  1.00 44.39  ? 305  ASP A OD2  1 
ATOM   2132  N  N    . GLU A  1 289 ? -8.547  -41.672  36.836  1.00 34.71  ? 306  GLU A N    1 
ATOM   2133  C  CA   . GLU A  1 289 ? -8.739  -40.418  36.056  1.00 36.32  ? 306  GLU A CA   1 
ATOM   2134  C  C    . GLU A  1 289 ? -7.912  -39.259  36.641  1.00 38.75  ? 306  GLU A C    1 
ATOM   2135  O  O    . GLU A  1 289 ? -7.896  -38.191  36.034  1.00 33.58  ? 306  GLU A O    1 
ATOM   2136  C  CB   . GLU A  1 289 ? -10.221 -40.068  35.962  1.00 38.67  ? 306  GLU A CB   1 
ATOM   2137  C  CG   . GLU A  1 289 ? -11.018 -41.032  35.109  1.00 40.30  ? 306  GLU A CG   1 
ATOM   2138  C  CD   . GLU A  1 289 ? -12.518 -40.820  35.202  1.00 53.03  ? 306  GLU A CD   1 
ATOM   2139  O  OE1  . GLU A  1 289 ? -12.939 -39.658  35.301  1.00 51.42  ? 306  GLU A OE1  1 
ATOM   2140  O  OE2  . GLU A  1 289 ? -13.257 -41.817  35.185  1.00 55.03  ? 306  GLU A OE2  1 
ATOM   2141  N  N    . MET A  1 290 ? -7.229  -39.480  37.760  1.00 36.81  ? 307  MET A N    1 
ATOM   2142  C  CA   . MET A  1 290 ? -6.408  -38.424  38.402  1.00 35.46  ? 307  MET A CA   1 
ATOM   2143  C  C    . MET A  1 290 ? -5.062  -38.302  37.679  1.00 37.32  ? 307  MET A C    1 
ATOM   2144  O  O    . MET A  1 290 ? -4.242  -37.494  38.106  1.00 34.70  ? 307  MET A O    1 
ATOM   2145  C  CB   . MET A  1 290 ? -6.247  -38.706  39.896  1.00 31.67  ? 307  MET A CB   1 
ATOM   2146  C  CG   . MET A  1 290 ? -7.572  -38.667  40.639  1.00 35.03  ? 307  MET A CG   1 
ATOM   2147  S  SD   . MET A  1 290 ? -8.430  -37.076  40.516  1.00 42.50  ? 307  MET A SD   1 
ATOM   2148  C  CE   . MET A  1 290 ? -9.732  -37.476  39.353  1.00 45.72  ? 307  MET A CE   1 
ATOM   2149  N  N    . LYS A  1 291 ? -4.846  -39.097  36.633  1.00 36.66  ? 308  LYS A N    1 
ATOM   2150  C  CA   . LYS A  1 291 ? -3.647  -38.898  35.784  1.00 38.27  ? 308  LYS A CA   1 
ATOM   2151  C  C    . LYS A  1 291 ? -3.912  -37.638  34.955  1.00 37.35  ? 308  LYS A C    1 
ATOM   2152  O  O    . LYS A  1 291 ? -2.954  -37.066  34.440  1.00 34.42  ? 308  LYS A O    1 
ATOM   2153  C  CB   . LYS A  1 291 ? -3.383  -40.106  34.883  1.00 32.53  ? 308  LYS A CB   1 
ATOM   2154  C  CG   . LYS A  1 291 ? -4.330  -40.277  33.704  1.00 35.00  ? 308  LYS A CG   1 
ATOM   2155  C  CD   . LYS A  1 291 ? -3.908  -41.390  32.773  1.00 34.83  ? 308  LYS A CD   1 
ATOM   2156  C  CE   . LYS A  1 291 ? -4.906  -41.658  31.668  1.00 37.60  ? 308  LYS A CE   1 
ATOM   2157  N  NZ   . LYS A  1 291 ? -4.436  -42.716  30.745  1.00 36.10  ? 308  LYS A NZ   1 
ATOM   2158  N  N    . PHE A  1 292 ? -5.178  -37.215  34.882  1.00 35.14  ? 309  PHE A N    1 
ATOM   2159  C  CA   . PHE A  1 292 ? -5.479  -35.981  34.164  1.00 32.51  ? 309  PHE A CA   1 
ATOM   2160  C  C    . PHE A  1 292 ? -5.325  -34.744  35.034  1.00 36.91  ? 309  PHE A C    1 
ATOM   2161  O  O    . PHE A  1 292 ? -5.678  -33.645  34.589  1.00 36.66  ? 309  PHE A O    1 
ATOM   2162  C  CB   . PHE A  1 292 ? -6.896  -36.035  33.592  1.00 30.42  ? 309  PHE A CB   1 
ATOM   2163  C  CG   . PHE A  1 292 ? -7.118  -37.175  32.645  1.00 34.66  ? 309  PHE A CG   1 
ATOM   2164  C  CD1  . PHE A  1 292 ? -6.330  -37.304  31.491  1.00 36.43  ? 309  PHE A CD1  1 
ATOM   2165  C  CD2  . PHE A  1 292 ? -8.105  -38.126  32.890  1.00 32.79  ? 309  PHE A CD2  1 
ATOM   2166  C  CE1  . PHE A  1 292 ? -6.536  -38.366  30.589  1.00 34.68  ? 309  PHE A CE1  1 
ATOM   2167  C  CE2  . PHE A  1 292 ? -8.325  -39.177  32.000  1.00 34.92  ? 309  PHE A CE2  1 
ATOM   2168  C  CZ   . PHE A  1 292 ? -7.534  -39.306  30.845  1.00 36.09  ? 309  PHE A CZ   1 
ATOM   2169  N  N    . ASP A  1 293 ? -4.830  -34.896  36.261  1.00 34.57  ? 310  ASP A N    1 
ATOM   2170  C  CA   . ASP A  1 293 ? -4.721  -33.762  37.168  1.00 36.57  ? 310  ASP A CA   1 
ATOM   2171  C  C    . ASP A  1 293 ? -3.565  -32.843  36.817  1.00 33.83  ? 310  ASP A C    1 
ATOM   2172  O  O    . ASP A  1 293 ? -3.354  -31.842  37.533  1.00 33.42  ? 310  ASP A O    1 
ATOM   2173  C  CB   . ASP A  1 293 ? -4.574  -34.259  38.610  1.00 32.57  ? 310  ASP A CB   1 
ATOM   2174  C  CG   . ASP A  1 293 ? -5.292  -33.365  39.616  1.00 36.38  ? 310  ASP A CG   1 
ATOM   2175  O  OD1  . ASP A  1 293 ? -6.345  -32.762  39.278  1.00 38.04  ? 310  ASP A OD1  1 
ATOM   2176  O  OD2  . ASP A  1 293 ? -4.816  -33.286  40.767  1.00 35.05  ? 310  ASP A OD2  1 
ATOM   2177  N  N    . MET A  1 294 ? -2.811  -33.148  35.752  1.00 33.41  ? 311  MET A N    1 
ATOM   2178  C  CA   . MET A  1 294 ? -1.776  -32.227  35.324  1.00 33.76  ? 311  MET A CA   1 
ATOM   2179  C  C    . MET A  1 294 ? -2.208  -31.575  34.020  1.00 34.35  ? 311  MET A C    1 
ATOM   2180  O  O    . MET A  1 294 ? -1.370  -31.024  33.302  1.00 36.21  ? 311  MET A O    1 
ATOM   2181  C  CB   . MET A  1 294 ? -0.419  -32.919  35.093  1.00 32.03  ? 311  MET A CB   1 
ATOM   2182  C  CG   . MET A  1 294 ? -0.404  -34.404  34.684  1.00 33.91  ? 311  MET A CG   1 
ATOM   2183  S  SD   . MET A  1 294 ? -1.271  -34.559  33.100  1.00 37.74  ? 311  MET A SD   1 
ATOM   2184  C  CE   . MET A  1 294 ? -0.132  -33.646  32.070  1.00 32.84  ? 311  MET A CE   1 
ATOM   2185  N  N    . CYS A  1 295 ? -3.490  -31.715  33.643  1.00 35.01  ? 312  CYS A N    1 
ATOM   2186  C  CA   . CYS A  1 295 ? -3.931  -31.176  32.360  1.00 34.41  ? 312  CYS A CA   1 
ATOM   2187  C  C    . CYS A  1 295 ? -3.826  -29.661  32.316  1.00 37.58  ? 312  CYS A C    1 
ATOM   2188  O  O    . CYS A  1 295 ? -3.713  -29.083  31.223  1.00 36.62  ? 312  CYS A O    1 
ATOM   2189  C  CB   . CYS A  1 295 ? -5.358  -31.596  32.056  1.00 35.53  ? 312  CYS A CB   1 
ATOM   2190  S  SG   . CYS A  1 295 ? -5.482  -33.291  31.366  1.00 38.83  ? 312  CYS A SG   1 
ATOM   2191  N  N    . GLY A  1 296 ? -3.886  -29.002  33.475  1.00 35.29  ? 313  GLY A N    1 
ATOM   2192  C  CA   . GLY A  1 296 ? -3.640  -27.572  33.558  1.00 32.15  ? 313  GLY A CA   1 
ATOM   2193  C  C    . GLY A  1 296 ? -2.259  -27.242  33.038  1.00 34.28  ? 313  GLY A C    1 
ATOM   2194  O  O    . GLY A  1 296 ? -2.115  -26.422  32.120  1.00 36.67  ? 313  GLY A O    1 
ATOM   2195  N  N    . ALA A  1 297 ? -1.226  -27.863  33.623  1.00 36.03  ? 314  ALA A N    1 
ATOM   2196  C  CA   . ALA A  1 297 ? 0.132   -27.673  33.112  1.00 36.61  ? 314  ALA A CA   1 
ATOM   2197  C  C    . ALA A  1 297 ? 0.250   -28.149  31.663  1.00 37.86  ? 314  ALA A C    1 
ATOM   2198  O  O    . ALA A  1 297 ? 0.872   -27.477  30.826  1.00 33.94  ? 314  ALA A O    1 
ATOM   2199  C  CB   . ALA A  1 297 ? 1.153   -28.389  34.009  1.00 35.39  ? 314  ALA A CB   1 
ATOM   2200  N  N    . ALA A  1 298 ? -0.371  -29.284  31.333  1.00 36.50  ? 315  ALA A N    1 
ATOM   2201  C  CA   . ALA A  1 298 ? -0.344  -29.725  29.938  1.00 36.18  ? 315  ALA A CA   1 
ATOM   2202  C  C    . ALA A  1 298 ? -0.868  -28.639  29.001  1.00 40.01  ? 315  ALA A C    1 
ATOM   2203  O  O    . ALA A  1 298 ? -0.326  -28.442  27.904  1.00 38.84  ? 315  ALA A O    1 
ATOM   2204  C  CB   . ALA A  1 298 ? -1.142  -31.019  29.755  1.00 34.63  ? 315  ALA A CB   1 
ATOM   2205  N  N    . SER A  1 299 ? -1.921  -27.920  29.400  1.00 36.98  ? 316  SER A N    1 
ATOM   2206  C  CA   . SER A  1 299 ? -2.472  -26.928  28.479  1.00 36.80  ? 316  SER A CA   1 
ATOM   2207  C  C    . SER A  1 299 ? -1.541  -25.729  28.313  1.00 36.50  ? 316  SER A C    1 
ATOM   2208  O  O    . SER A  1 299 ? -1.627  -25.031  27.292  1.00 36.03  ? 316  SER A O    1 
ATOM   2209  C  CB   . SER A  1 299 ? -3.858  -26.449  28.936  1.00 36.49  ? 316  SER A CB   1 
ATOM   2210  O  OG   . SER A  1 299 ? -3.765  -25.586  30.061  1.00 39.07  ? 316  SER A OG   1 
ATOM   2211  N  N    . VAL A  1 300 ? -0.654  -25.486  29.284  1.00 35.80  ? 317  VAL A N    1 
ATOM   2212  C  CA   . VAL A  1 300 ? 0.383   -24.478  29.107  1.00 36.83  ? 317  VAL A CA   1 
ATOM   2213  C  C    . VAL A  1 300 ? 1.409   -24.950  28.077  1.00 38.47  ? 317  VAL A C    1 
ATOM   2214  O  O    . VAL A  1 300 ? 1.831   -24.178  27.208  1.00 36.56  ? 317  VAL A O    1 
ATOM   2215  C  CB   . VAL A  1 300 ? 1.036   -24.115  30.456  1.00 39.87  ? 317  VAL A CB   1 
ATOM   2216  C  CG1  . VAL A  1 300 ? 2.157   -23.090  30.249  1.00 35.99  ? 317  VAL A CG1  1 
ATOM   2217  C  CG2  . VAL A  1 300 ? -0.016  -23.552  31.430  1.00 34.98  ? 317  VAL A CG2  1 
ATOM   2218  N  N    . PHE A  1 301 ? 1.832   -26.214  28.156  1.00 37.58  ? 318  PHE A N    1 
ATOM   2219  C  CA   . PHE A  1 301 ? 2.619   -26.801  27.069  1.00 37.91  ? 318  PHE A CA   1 
ATOM   2220  C  C    . PHE A  1 301 ? 1.940   -26.592  25.723  1.00 38.25  ? 318  PHE A C    1 
ATOM   2221  O  O    . PHE A  1 301 ? 2.562   -26.128  24.759  1.00 37.40  ? 318  PHE A O    1 
ATOM   2222  C  CB   . PHE A  1 301 ? 2.814   -28.308  27.279  1.00 38.12  ? 318  PHE A CB   1 
ATOM   2223  C  CG   . PHE A  1 301 ? 3.996   -28.679  28.111  1.00 41.88  ? 318  PHE A CG   1 
ATOM   2224  C  CD1  . PHE A  1 301 ? 5.275   -28.619  27.590  1.00 44.32  ? 318  PHE A CD1  1 
ATOM   2225  C  CD2  . PHE A  1 301 ? 3.816   -29.206  29.386  1.00 41.23  ? 318  PHE A CD2  1 
ATOM   2226  C  CE1  . PHE A  1 301 ? 6.370   -29.020  28.358  1.00 51.34  ? 318  PHE A CE1  1 
ATOM   2227  C  CE2  . PHE A  1 301 ? 4.899   -29.606  30.160  1.00 39.10  ? 318  PHE A CE2  1 
ATOM   2228  C  CZ   . PHE A  1 301 ? 6.176   -29.516  29.654  1.00 44.66  ? 318  PHE A CZ   1 
ATOM   2229  N  N    . GLY A  1 302 ? 0.667   -26.990  25.627  1.00 35.83  ? 319  GLY A N    1 
ATOM   2230  C  CA   . GLY A  1 302 ? -0.018  -26.946  24.346  1.00 34.76  ? 319  GLY A CA   1 
ATOM   2231  C  C    . GLY A  1 302 ? -0.125  -25.539  23.784  1.00 36.39  ? 319  GLY A C    1 
ATOM   2232  O  O    . GLY A  1 302 ? 0.019   -25.334  22.578  1.00 36.40  ? 319  GLY A O    1 
ATOM   2233  N  N    . THR A  1 303 ? -0.383  -24.553  24.654  1.00 38.92  ? 320  THR A N    1 
ATOM   2234  C  CA   . THR A  1 303 ? -0.500  -23.162  24.219  1.00 34.04  ? 320  THR A CA   1 
ATOM   2235  C  C    . THR A  1 303 ? 0.843   -22.630  23.741  1.00 36.80  ? 320  THR A C    1 
ATOM   2236  O  O    . THR A  1 303 ? 0.911   -21.898  22.742  1.00 40.21  ? 320  THR A O    1 
ATOM   2237  C  CB   . THR A  1 303 ? -1.047  -22.286  25.363  1.00 37.69  ? 320  THR A CB   1 
ATOM   2238  O  OG1  . THR A  1 303 ? -2.326  -22.785  25.779  1.00 35.55  ? 320  THR A OG1  1 
ATOM   2239  C  CG2  . THR A  1 303 ? -1.213  -20.819  24.920  1.00 32.26  ? 320  THR A CG2  1 
ATOM   2240  N  N    . PHE A  1 304 ? 1.926   -22.982  24.438  1.00 35.96  ? 321  PHE A N    1 
ATOM   2241  C  CA   . PHE A  1 304 ? 3.245   -22.563  23.980  1.00 36.32  ? 321  PHE A CA   1 
ATOM   2242  C  C    . PHE A  1 304 ? 3.559   -23.167  22.622  1.00 39.46  ? 321  PHE A C    1 
ATOM   2243  O  O    . PHE A  1 304 ? 4.054   -22.475  21.729  1.00 40.25  ? 321  PHE A O    1 
ATOM   2244  C  CB   . PHE A  1 304 ? 4.318   -22.943  25.006  1.00 35.07  ? 321  PHE A CB   1 
ATOM   2245  C  CG   . PHE A  1 304 ? 4.691   -21.808  25.936  1.00 35.17  ? 321  PHE A CG   1 
ATOM   2246  C  CD1  . PHE A  1 304 ? 3.920   -21.520  27.054  1.00 33.15  ? 321  PHE A CD1  1 
ATOM   2247  C  CD2  . PHE A  1 304 ? 5.779   -21.001  25.661  1.00 34.57  ? 321  PHE A CD2  1 
ATOM   2248  C  CE1  . PHE A  1 304 ? 4.244   -20.467  27.893  1.00 35.10  ? 321  PHE A CE1  1 
ATOM   2249  C  CE2  . PHE A  1 304 ? 6.118   -19.951  26.499  1.00 34.21  ? 321  PHE A CE2  1 
ATOM   2250  C  CZ   . PHE A  1 304 ? 5.345   -19.680  27.617  1.00 37.56  ? 321  PHE A CZ   1 
ATOM   2251  N  N    . ARG A  1 305 ? 3.250   -24.452  22.441  1.00 39.26  ? 322  ARG A N    1 
ATOM   2252  C  CA   . ARG A  1 305 ? 3.469   -25.103  21.155  1.00 40.84  ? 322  ARG A CA   1 
ATOM   2253  C  C    . ARG A  1 305 ? 2.755   -24.352  20.023  1.00 43.30  ? 322  ARG A C    1 
ATOM   2254  O  O    . ARG A  1 305 ? 3.305   -24.194  18.926  1.00 40.14  ? 322  ARG A O    1 
ATOM   2255  C  CB   . ARG A  1 305 ? 2.981   -26.550  21.244  1.00 40.14  ? 322  ARG A CB   1 
ATOM   2256  C  CG   . ARG A  1 305 ? 3.013   -27.345  19.958  1.00 40.33  ? 322  ARG A CG   1 
ATOM   2257  C  CD   . ARG A  1 305 ? 4.419   -27.504  19.408  1.00 40.83  ? 322  ARG A CD   1 
ATOM   2258  N  NE   . ARG A  1 305 ? 4.401   -28.350  18.220  1.00 40.44  ? 322  ARG A NE   1 
ATOM   2259  C  CZ   . ARG A  1 305 ? 4.017   -27.895  17.034  1.00 46.60  ? 322  ARG A CZ   1 
ATOM   2260  N  NH1  . ARG A  1 305 ? 3.675   -26.629  16.863  1.00 47.48  ? 322  ARG A NH1  1 
ATOM   2261  N  NH2  . ARG A  1 305 ? 3.968   -28.726  15.998  1.00 42.83  ? 322  ARG A NH2  1 
ATOM   2262  N  N    . ALA A  1 306 ? 1.515   -23.911  20.260  1.00 36.60  ? 323  ALA A N    1 
ATOM   2263  C  CA   . ALA A  1 306 ? 0.772   -23.224  19.204  1.00 41.33  ? 323  ALA A CA   1 
ATOM   2264  C  C    . ALA A  1 306 ? 1.361   -21.843  18.913  1.00 39.91  ? 323  ALA A C    1 
ATOM   2265  O  O    . ALA A  1 306 ? 1.469   -21.448  17.740  1.00 40.40  ? 323  ALA A O    1 
ATOM   2266  C  CB   . ALA A  1 306 ? -0.709  -23.114  19.580  1.00 34.84  ? 323  ALA A CB   1 
ATOM   2267  N  N    . VAL A  1 307 ? 1.770   -21.115  19.965  1.00 36.90  ? 324  VAL A N    1 
ATOM   2268  C  CA   . VAL A  1 307 ? 2.330   -19.765  19.824  1.00 35.24  ? 324  VAL A CA   1 
ATOM   2269  C  C    . VAL A  1 307 ? 3.715   -19.817  19.178  1.00 40.57  ? 324  VAL A C    1 
ATOM   2270  O  O    . VAL A  1 307 ? 4.088   -18.923  18.404  1.00 40.03  ? 324  VAL A O    1 
ATOM   2271  C  CB   . VAL A  1 307 ? 2.376   -19.059  21.199  1.00 37.40  ? 324  VAL A CB   1 
ATOM   2272  C  CG1  . VAL A  1 307 ? 3.202   -17.755  21.152  1.00 38.29  ? 324  VAL A CG1  1 
ATOM   2273  C  CG2  . VAL A  1 307 ? 0.970   -18.773  21.722  1.00 36.29  ? 324  VAL A CG2  1 
ATOM   2274  N  N    . LEU A  1 308 ? 4.505   -20.845  19.502  1.00 36.97  ? 325  LEU A N    1 
ATOM   2275  C  CA   . LEU A  1 308 ? 5.837   -20.976  18.923  1.00 39.08  ? 325  LEU A CA   1 
ATOM   2276  C  C    . LEU A  1 308 ? 5.760   -21.278  17.424  1.00 43.54  ? 325  LEU A C    1 
ATOM   2277  O  O    . LEU A  1 308 ? 6.579   -20.784  16.643  1.00 42.53  ? 325  LEU A O    1 
ATOM   2278  C  CB   . LEU A  1 308 ? 6.628   -22.064  19.671  1.00 40.52  ? 325  LEU A CB   1 
ATOM   2279  C  CG   . LEU A  1 308 ? 7.052   -21.718  21.120  1.00 43.23  ? 325  LEU A CG   1 
ATOM   2280  C  CD1  . LEU A  1 308 ? 7.420   -22.964  21.978  1.00 34.86  ? 325  LEU A CD1  1 
ATOM   2281  C  CD2  . LEU A  1 308 ? 8.174   -20.680  21.166  1.00 39.54  ? 325  LEU A CD2  1 
ATOM   2282  N  N    . GLU A  1 309 ? 4.793   -22.097  17.008  1.00 42.16  ? 326  GLU A N    1 
ATOM   2283  C  CA   . GLU A  1 309 ? 4.563   -22.321  15.585  1.00 40.53  ? 326  GLU A CA   1 
ATOM   2284  C  C    . GLU A  1 309 ? 4.107   -21.041  14.880  1.00 44.24  ? 326  GLU A C    1 
ATOM   2285  O  O    . GLU A  1 309 ? 4.554   -20.738  13.769  1.00 43.19  ? 326  GLU A O    1 
ATOM   2286  C  CB   . GLU A  1 309 ? 3.547   -23.448  15.395  1.00 41.00  ? 326  GLU A CB   1 
ATOM   2287  C  CG   . GLU A  1 309 ? 3.028   -23.590  13.944  1.00 46.20  ? 326  GLU A CG   1 
ATOM   2288  C  CD   . GLU A  1 309 ? 2.279   -24.906  13.697  1.00 52.13  ? 326  GLU A CD   1 
ATOM   2289  O  OE1  . GLU A  1 309 ? 1.982   -25.630  14.679  1.00 49.81  ? 326  GLU A OE1  1 
ATOM   2290  O  OE2  . GLU A  1 309 ? 1.907   -25.177  12.530  1.00 54.25  ? 326  GLU A OE2  1 
ATOM   2291  N  N    . LEU A  1 310 ? 3.216   -20.273  15.509  1.00 41.19  ? 327  LEU A N    1 
ATOM   2292  C  CA   . LEU A  1 310 ? 2.726   -19.061  14.862  1.00 42.56  ? 327  LEU A CA   1 
ATOM   2293  C  C    . LEU A  1 310 ? 3.696   -17.888  14.965  1.00 45.03  ? 327  LEU A C    1 
ATOM   2294  O  O    . LEU A  1 310 ? 3.555   -16.920  14.208  1.00 47.69  ? 327  LEU A O    1 
ATOM   2295  C  CB   . LEU A  1 310 ? 1.377   -18.654  15.447  1.00 42.44  ? 327  LEU A CB   1 
ATOM   2296  C  CG   . LEU A  1 310 ? 0.225   -19.629  15.258  1.00 39.91  ? 327  LEU A CG   1 
ATOM   2297  C  CD1  . LEU A  1 310 ? -0.972  -19.148  16.068  1.00 42.46  ? 327  LEU A CD1  1 
ATOM   2298  C  CD2  . LEU A  1 310 ? -0.117  -19.772  13.772  1.00 40.62  ? 327  LEU A CD2  1 
ATOM   2299  N  N    . GLN A  1 311 ? 4.662   -17.939  15.883  1.00 44.93  ? 328  GLN A N    1 
ATOM   2300  C  CA   . GLN A  1 311 ? 5.628   -16.859  16.057  1.00 44.64  ? 328  GLN A CA   1 
ATOM   2301  C  C    . GLN A  1 311 ? 4.924   -15.543  16.371  1.00 45.66  ? 328  GLN A C    1 
ATOM   2302  O  O    . GLN A  1 311 ? 5.232   -14.497  15.799  1.00 46.43  ? 328  GLN A O    1 
ATOM   2303  C  CB   . GLN A  1 311 ? 6.517   -16.724  14.813  1.00 46.14  ? 328  GLN A CB   1 
ATOM   2304  C  CG   . GLN A  1 311 ? 7.295   -17.989  14.512  1.00 49.23  ? 328  GLN A CG   1 
ATOM   2305  C  CD   . GLN A  1 311 ? 8.028   -17.930  13.187  1.00 59.61  ? 328  GLN A CD   1 
ATOM   2306  O  OE1  . GLN A  1 311 ? 8.185   -16.866  12.586  1.00 60.99  ? 328  GLN A OE1  1 
ATOM   2307  N  NE2  . GLN A  1 311 ? 8.474   -19.088  12.718  1.00 65.86  ? 328  GLN A NE2  1 
ATOM   2308  N  N    . LEU A  1 312 ? 3.978   -15.597  17.304  1.00 42.74  ? 329  LEU A N    1 
ATOM   2309  C  CA   . LEU A  1 312 ? 3.204   -14.407  17.638  1.00 43.12  ? 329  LEU A CA   1 
ATOM   2310  C  C    . LEU A  1 312 ? 4.098   -13.322  18.238  1.00 43.89  ? 329  LEU A C    1 
ATOM   2311  O  O    . LEU A  1 312 ? 5.021   -13.623  19.008  1.00 42.59  ? 329  LEU A O    1 
ATOM   2312  C  CB   . LEU A  1 312 ? 2.072   -14.737  18.622  1.00 44.58  ? 329  LEU A CB   1 
ATOM   2313  C  CG   . LEU A  1 312 ? 0.979   -15.683  18.109  1.00 45.59  ? 329  LEU A CG   1 
ATOM   2314  C  CD1  . LEU A  1 312 ? -0.196  -15.752  19.098  1.00 42.24  ? 329  LEU A CD1  1 
ATOM   2315  C  CD2  . LEU A  1 312 ? 0.513   -15.283  16.711  1.00 45.05  ? 329  LEU A CD2  1 
ATOM   2316  N  N    . PRO A  1 313 ? 3.847   -12.052  17.919  1.00 42.85  ? 330  PRO A N    1 
ATOM   2317  C  CA   . PRO A  1 313 ? 4.601   -10.945  18.547  1.00 43.05  ? 330  PRO A CA   1 
ATOM   2318  C  C    . PRO A  1 313 ? 4.076   -10.644  19.945  1.00 43.62  ? 330  PRO A C    1 
ATOM   2319  O  O    . PRO A  1 313 ? 3.403   -9.644   20.178  1.00 43.54  ? 330  PRO A O    1 
ATOM   2320  C  CB   . PRO A  1 313 ? 4.364   -9.789   17.564  1.00 42.34  ? 330  PRO A CB   1 
ATOM   2321  C  CG   . PRO A  1 313 ? 2.967   -10.055  17.054  1.00 40.05  ? 330  PRO A CG   1 
ATOM   2322  C  CD   . PRO A  1 313 ? 2.858   -11.569  16.941  1.00 40.85  ? 330  PRO A CD   1 
ATOM   2323  N  N    . ILE A  1 314 ? 4.361   -11.542  20.904  1.00 44.82  ? 331  ILE A N    1 
ATOM   2324  C  CA   . ILE A  1 314 ? 4.052   -11.324  22.318  1.00 45.63  ? 331  ILE A CA   1 
ATOM   2325  C  C    . ILE A  1 314 ? 5.189   -11.872  23.165  1.00 45.61  ? 331  ILE A C    1 
ATOM   2326  O  O    . ILE A  1 314 ? 6.023   -12.654  22.702  1.00 44.13  ? 331  ILE A O    1 
ATOM   2327  C  CB   . ILE A  1 314 ? 2.745   -11.996  22.782  1.00 45.76  ? 331  ILE A CB   1 
ATOM   2328  C  CG1  . ILE A  1 314 ? 2.825   -13.489  22.492  1.00 47.98  ? 331  ILE A CG1  1 
ATOM   2329  C  CG2  . ILE A  1 314 ? 1.534   -11.354  22.161  1.00 49.38  ? 331  ILE A CG2  1 
ATOM   2330  C  CD1  . ILE A  1 314 ? 1.631   -14.259  22.962  1.00 52.60  ? 331  ILE A CD1  1 
ATOM   2331  N  N    . ASN A  1 315 ? 5.199   -11.467  24.430  1.00 39.59  ? 332  ASN A N    1 
ATOM   2332  C  CA   . ASN A  1 315 ? 6.094   -12.043  25.421  1.00 46.28  ? 332  ASN A CA   1 
ATOM   2333  C  C    . ASN A  1 315 ? 5.274   -12.932  26.352  1.00 44.50  ? 332  ASN A C    1 
ATOM   2334  O  O    . ASN A  1 315 ? 4.250   -12.496  26.892  1.00 42.72  ? 332  ASN A O    1 
ATOM   2335  C  CB   . ASN A  1 315 ? 6.835   -10.939  26.170  1.00 41.85  ? 332  ASN A CB   1 
ATOM   2336  C  CG   . ASN A  1 315 ? 7.721   -10.116  25.228  1.00 47.61  ? 332  ASN A CG   1 
ATOM   2337  O  OD1  . ASN A  1 315 ? 8.180   -10.623  24.202  1.00 44.87  ? 332  ASN A OD1  1 
ATOM   2338  N  ND2  . ASN A  1 315 ? 7.961   -8.853   25.574  1.00 46.76  ? 332  ASN A ND2  1 
ATOM   2339  N  N    . LEU A  1 316 ? 5.684   -14.192  26.478  1.00 40.81  ? 333  LEU A N    1 
ATOM   2340  C  CA   . LEU A  1 316 ? 4.873   -15.213  27.134  1.00 39.79  ? 333  LEU A CA   1 
ATOM   2341  C  C    . LEU A  1 316 ? 5.729   -15.971  28.140  1.00 40.70  ? 333  LEU A C    1 
ATOM   2342  O  O    . LEU A  1 316 ? 6.855   -16.376  27.831  1.00 39.48  ? 333  LEU A O    1 
ATOM   2343  C  CB   . LEU A  1 316 ? 4.252   -16.175  26.103  1.00 41.68  ? 333  LEU A CB   1 
ATOM   2344  C  CG   . LEU A  1 316 ? 3.174   -17.163  26.570  1.00 39.27  ? 333  LEU A CG   1 
ATOM   2345  C  CD1  . LEU A  1 316 ? 1.967   -16.415  27.110  1.00 37.89  ? 333  LEU A CD1  1 
ATOM   2346  C  CD2  . LEU A  1 316 ? 2.753   -18.087  25.427  1.00 36.35  ? 333  LEU A CD2  1 
ATOM   2347  N  N    . VAL A  1 317 ? 5.202   -16.138  29.351  1.00 39.38  ? 334  VAL A N    1 
ATOM   2348  C  CA   . VAL A  1 317 ? 5.855   -16.890  30.410  1.00 36.49  ? 334  VAL A CA   1 
ATOM   2349  C  C    . VAL A  1 317 ? 4.918   -18.024  30.814  1.00 38.62  ? 334  VAL A C    1 
ATOM   2350  O  O    . VAL A  1 317 ? 3.711   -17.811  30.961  1.00 37.97  ? 334  VAL A O    1 
ATOM   2351  C  CB   . VAL A  1 317 ? 6.194   -15.997  31.617  1.00 37.88  ? 334  VAL A CB   1 
ATOM   2352  C  CG1  . VAL A  1 317 ? 6.814   -16.832  32.734  1.00 36.58  ? 334  VAL A CG1  1 
ATOM   2353  C  CG2  . VAL A  1 317 ? 7.145   -14.873  31.211  1.00 37.00  ? 334  VAL A CG2  1 
ATOM   2354  N  N    . GLY A  1 318 ? 5.462   -19.226  30.968  1.00 33.81  ? 335  GLY A N    1 
ATOM   2355  C  CA   . GLY A  1 318 ? 4.719   -20.355  31.501  1.00 38.41  ? 335  GLY A CA   1 
ATOM   2356  C  C    . GLY A  1 318 ? 5.376   -20.851  32.780  1.00 38.06  ? 335  GLY A C    1 
ATOM   2357  O  O    . GLY A  1 318 ? 6.593   -21.040  32.822  1.00 38.48  ? 335  GLY A O    1 
ATOM   2358  N  N    . LEU A  1 319 ? 4.554   -21.072  33.807  1.00 35.80  ? 336  LEU A N    1 
ATOM   2359  C  CA   . LEU A  1 319 ? 4.999   -21.626  35.078  1.00 37.50  ? 336  LEU A CA   1 
ATOM   2360  C  C    . LEU A  1 319 ? 4.193   -22.890  35.346  1.00 38.70  ? 336  LEU A C    1 
ATOM   2361  O  O    . LEU A  1 319 ? 2.963   -22.827  35.460  1.00 40.97  ? 336  LEU A O    1 
ATOM   2362  C  CB   . LEU A  1 319 ? 4.825   -20.613  36.226  1.00 36.24  ? 336  LEU A CB   1 
ATOM   2363  C  CG   . LEU A  1 319 ? 5.427   -19.209  36.073  1.00 34.92  ? 336  LEU A CG   1 
ATOM   2364  C  CD1  . LEU A  1 319 ? 5.031   -18.284  37.230  1.00 35.13  ? 336  LEU A CD1  1 
ATOM   2365  C  CD2  . LEU A  1 319 ? 6.938   -19.289  35.974  1.00 36.96  ? 336  LEU A CD2  1 
ATOM   2366  N  N    . LEU A  1 320 ? 4.867   -24.038  35.407  1.00 34.10  ? 337  LEU A N    1 
ATOM   2367  C  CA   . LEU A  1 320 ? 4.205   -25.330  35.602  1.00 39.26  ? 337  LEU A CA   1 
ATOM   2368  C  C    . LEU A  1 320 ? 4.617   -25.873  36.967  1.00 38.40  ? 337  LEU A C    1 
ATOM   2369  O  O    . LEU A  1 320 ? 5.768   -26.283  37.156  1.00 36.81  ? 337  LEU A O    1 
ATOM   2370  C  CB   . LEU A  1 320 ? 4.562   -26.329  34.489  1.00 38.41  ? 337  LEU A CB   1 
ATOM   2371  C  CG   . LEU A  1 320 ? 4.716   -25.866  33.031  1.00 45.21  ? 337  LEU A CG   1 
ATOM   2372  C  CD1  . LEU A  1 320 ? 4.917   -27.061  32.074  1.00 42.79  ? 337  LEU A CD1  1 
ATOM   2373  C  CD2  . LEU A  1 320 ? 3.527   -25.056  32.575  1.00 41.09  ? 337  LEU A CD2  1 
ATOM   2374  N  N    . ALA A  1 321 ? 3.682   -25.869  37.920  1.00 35.20  ? 338  ALA A N    1 
ATOM   2375  C  CA   . ALA A  1 321 ? 3.951   -26.355  39.269  1.00 34.08  ? 338  ALA A CA   1 
ATOM   2376  C  C    . ALA A  1 321 ? 3.605   -27.841  39.320  1.00 35.43  ? 338  ALA A C    1 
ATOM   2377  O  O    . ALA A  1 321 ? 2.422   -28.207  39.321  1.00 33.66  ? 338  ALA A O    1 
ATOM   2378  C  CB   . ALA A  1 321 ? 3.149   -25.561  40.298  1.00 36.25  ? 338  ALA A CB   1 
ATOM   2379  N  N    . CYS A  1 322 ? 4.630   -28.694  39.371  1.00 32.21  ? 339  CYS A N    1 
ATOM   2380  C  CA   . CYS A  1 322 ? 4.469   -30.130  39.174  1.00 32.29  ? 339  CYS A CA   1 
ATOM   2381  C  C    . CYS A  1 322 ? 4.860   -30.888  40.432  1.00 36.47  ? 339  CYS A C    1 
ATOM   2382  O  O    . CYS A  1 322 ? 5.950   -30.679  40.984  1.00 34.75  ? 339  CYS A O    1 
ATOM   2383  C  CB   . CYS A  1 322 ? 5.306   -30.634  37.987  1.00 38.59  ? 339  CYS A CB   1 
ATOM   2384  S  SG   . CYS A  1 322 ? 4.975   -29.761  36.404  1.00 40.50  ? 339  CYS A SG   1 
ATOM   2385  N  N    . ALA A  1 323 ? 3.967   -31.774  40.869  1.00 35.28  ? 340  ALA A N    1 
ATOM   2386  C  CA   . ALA A  1 323 ? 4.196   -32.637  42.024  1.00 31.51  ? 340  ALA A CA   1 
ATOM   2387  C  C    . ALA A  1 323 ? 3.262   -33.832  41.901  1.00 34.20  ? 340  ALA A C    1 
ATOM   2388  O  O    . ALA A  1 323 ? 2.309   -33.811  41.119  1.00 36.11  ? 340  ALA A O    1 
ATOM   2389  C  CB   . ALA A  1 323 ? 3.951   -31.897  43.343  1.00 32.07  ? 340  ALA A CB   1 
ATOM   2390  N  N    . GLU A  1 324 ? 3.554   -34.876  42.682  1.00 35.04  ? 341  GLU A N    1 
ATOM   2391  C  CA   . GLU A  1 324 ? 2.712   -36.064  42.835  1.00 36.03  ? 341  GLU A CA   1 
ATOM   2392  C  C    . GLU A  1 324 ? 2.180   -36.110  44.273  1.00 34.84  ? 341  GLU A C    1 
ATOM   2393  O  O    . GLU A  1 324 ? 2.948   -35.912  45.215  1.00 39.06  ? 341  GLU A O    1 
ATOM   2394  C  CB   . GLU A  1 324 ? 3.533   -37.331  42.481  1.00 34.51  ? 341  GLU A CB   1 
ATOM   2395  C  CG   . GLU A  1 324 ? 2.706   -38.596  42.208  1.00 36.50  ? 341  GLU A CG   1 
ATOM   2396  C  CD   . GLU A  1 324 ? 3.566   -39.860  42.046  1.00 38.73  ? 341  GLU A CD   1 
ATOM   2397  O  OE1  . GLU A  1 324 ? 4.353   -40.177  42.956  1.00 37.82  ? 341  GLU A OE1  1 
ATOM   2398  O  OE2  . GLU A  1 324 ? 3.458   -40.534  40.991  1.00 38.47  ? 341  GLU A OE2  1 
ATOM   2399  N  N    . ASN A  1 325 ? 0.866   -36.350  44.452  1.00 33.69  ? 342  ASN A N    1 
ATOM   2400  C  CA   . ASN A  1 325 ? 0.213   -36.324  45.775  1.00 33.55  ? 342  ASN A CA   1 
ATOM   2401  C  C    . ASN A  1 325 ? -0.065  -37.754  46.265  1.00 34.07  ? 342  ASN A C    1 
ATOM   2402  O  O    . ASN A  1 325 ? -1.032  -38.384  45.833  1.00 34.02  ? 342  ASN A O    1 
ATOM   2403  C  CB   . ASN A  1 325 ? -1.091  -35.526  45.710  1.00 34.45  ? 342  ASN A CB   1 
ATOM   2404  C  CG   . ASN A  1 325 ? -1.630  -35.147  47.103  1.00 35.14  ? 342  ASN A CG   1 
ATOM   2405  O  OD1  . ASN A  1 325 ? -0.890  -35.147  48.087  1.00 37.66  ? 342  ASN A OD1  1 
ATOM   2406  N  ND2  . ASN A  1 325 ? -2.912  -34.804  47.176  1.00 31.43  ? 342  ASN A ND2  1 
ATOM   2407  N  N    . MET A  1 326 ? 0.757   -38.249  47.193  1.00 34.74  ? 343  MET A N    1 
ATOM   2408  C  CA   . MET A  1 326 ? 0.788   -39.646  47.631  1.00 34.80  ? 343  MET A CA   1 
ATOM   2409  C  C    . MET A  1 326 ? 0.658   -39.758  49.149  1.00 35.62  ? 343  MET A C    1 
ATOM   2410  O  O    . MET A  1 326 ? 1.139   -38.883  49.873  1.00 35.34  ? 343  MET A O    1 
ATOM   2411  C  CB   . MET A  1 326 ? 2.116   -40.295  47.224  1.00 33.83  ? 343  MET A CB   1 
ATOM   2412  C  CG   . MET A  1 326 ? 2.447   -40.519  45.742  1.00 36.42  ? 343  MET A CG   1 
ATOM   2413  S  SD   . MET A  1 326 ? 1.241   -41.513  44.825  1.00 37.03  ? 343  MET A SD   1 
ATOM   2414  C  CE   . MET A  1 326 ? 2.162   -43.087  44.910  1.00 36.76  ? 343  MET A CE   1 
ATOM   2415  N  N    . PRO A  1 327 ? 0.070   -40.841  49.671  1.00 34.64  ? 344  PRO A N    1 
ATOM   2416  C  CA   . PRO A  1 327 ? 0.148   -41.079  51.116  1.00 32.78  ? 344  PRO A CA   1 
ATOM   2417  C  C    . PRO A  1 327 ? 1.446   -41.789  51.475  1.00 41.02  ? 344  PRO A C    1 
ATOM   2418  O  O    . PRO A  1 327 ? 1.974   -42.594  50.705  1.00 38.92  ? 344  PRO A O    1 
ATOM   2419  C  CB   . PRO A  1 327 ? -1.059  -41.991  51.371  1.00 34.93  ? 344  PRO A CB   1 
ATOM   2420  C  CG   . PRO A  1 327 ? -1.076  -42.876  50.149  1.00 30.83  ? 344  PRO A CG   1 
ATOM   2421  C  CD   . PRO A  1 327 ? -0.626  -41.946  48.980  1.00 35.05  ? 344  PRO A CD   1 
ATOM   2422  N  N    . SER A  1 328 ? 1.963   -41.491  52.669  1.00 35.65  ? 345  SER A N    1 
ATOM   2423  C  CA   . SER A  1 328 ? 3.173   -42.170  53.134  1.00 34.67  ? 345  SER A CA   1 
ATOM   2424  C  C    . SER A  1 328 ? 3.497   -41.802  54.578  1.00 36.66  ? 345  SER A C    1 
ATOM   2425  O  O    . SER A  1 328 ? 2.797   -41.000  55.190  1.00 36.28  ? 345  SER A O    1 
ATOM   2426  C  CB   . SER A  1 328 ? 4.360   -41.835  52.228  1.00 36.29  ? 345  SER A CB   1 
ATOM   2427  O  OG   . SER A  1 328 ? 4.979   -40.615  52.631  1.00 40.05  ? 345  SER A OG   1 
ATOM   2428  N  N    . GLY A  1 329 ? 4.550   -42.408  55.135  1.00 37.74  ? 346  GLY A N    1 
ATOM   2429  C  CA   . GLY A  1 329 ? 4.968   -42.103  56.496  1.00 37.03  ? 346  GLY A CA   1 
ATOM   2430  C  C    . GLY A  1 329 ? 5.557   -40.721  56.695  1.00 41.86  ? 346  GLY A C    1 
ATOM   2431  O  O    . GLY A  1 329 ? 5.821   -40.337  57.840  1.00 41.33  ? 346  GLY A O    1 
ATOM   2432  N  N    . GLY A  1 330 ? 5.773   -39.972  55.615  1.00 39.51  ? 347  GLY A N    1 
ATOM   2433  C  CA   . GLY A  1 330 ? 6.285   -38.617  55.698  1.00 40.40  ? 347  GLY A CA   1 
ATOM   2434  C  C    . GLY A  1 330 ? 5.388   -37.621  54.982  1.00 40.87  ? 347  GLY A C    1 
ATOM   2435  O  O    . GLY A  1 330 ? 5.798   -36.488  54.725  1.00 40.60  ? 347  GLY A O    1 
ATOM   2436  N  N    . ALA A  1 331 ? 4.162   -38.024  54.654  1.00 37.04  ? 348  ALA A N    1 
ATOM   2437  C  CA   . ALA A  1 331 ? 3.250   -37.139  53.951  1.00 35.35  ? 348  ALA A CA   1 
ATOM   2438  C  C    . ALA A  1 331 ? 2.705   -36.053  54.877  1.00 39.56  ? 348  ALA A C    1 
ATOM   2439  O  O    . ALA A  1 331 ? 2.697   -36.178  56.110  1.00 35.66  ? 348  ALA A O    1 
ATOM   2440  C  CB   . ALA A  1 331 ? 2.079   -37.925  53.357  1.00 33.58  ? 348  ALA A CB   1 
ATOM   2441  N  N    . THR A  1 332 ? 2.224   -34.983  54.246  1.00 36.62  ? 349  THR A N    1 
ATOM   2442  C  CA   . THR A  1 332 ? 1.570   -33.890  54.958  1.00 37.61  ? 349  THR A CA   1 
ATOM   2443  C  C    . THR A  1 332 ? 0.301   -34.392  55.650  1.00 37.76  ? 349  THR A C    1 
ATOM   2444  O  O    . THR A  1 332 ? -0.456  -35.188  55.091  1.00 36.45  ? 349  THR A O    1 
ATOM   2445  C  CB   . THR A  1 332 ? 1.254   -32.767  53.959  1.00 37.50  ? 349  THR A CB   1 
ATOM   2446  O  OG1  . THR A  1 332 ? 2.471   -32.069  53.664  1.00 37.30  ? 349  THR A OG1  1 
ATOM   2447  C  CG2  . THR A  1 332 ? 0.234   -31.794  54.535  1.00 35.00  ? 349  THR A CG2  1 
ATOM   2448  N  N    . ARG A  1 333 ? 0.077   -33.932  56.880  1.00 35.26  ? 350  ARG A N    1 
ATOM   2449  C  CA   . ARG A  1 333 ? -1.107  -34.359  57.617  1.00 35.75  ? 350  ARG A CA   1 
ATOM   2450  C  C    . ARG A  1 333 ? -2.169  -33.272  57.589  1.00 37.44  ? 350  ARG A C    1 
ATOM   2451  O  O    . ARG A  1 333 ? -1.847  -32.083  57.676  1.00 37.01  ? 350  ARG A O    1 
ATOM   2452  C  CB   . ARG A  1 333 ? -0.782  -34.655  59.094  1.00 34.47  ? 350  ARG A CB   1 
ATOM   2453  C  CG   . ARG A  1 333 ? 0.150   -35.816  59.354  1.00 36.03  ? 350  ARG A CG   1 
ATOM   2454  C  CD   . ARG A  1 333 ? 1.128   -35.438  60.465  1.00 37.44  ? 350  ARG A CD   1 
ATOM   2455  N  NE   . ARG A  1 333 ? 2.026   -34.420  59.940  1.00 41.22  ? 350  ARG A NE   1 
ATOM   2456  C  CZ   . ARG A  1 333 ? 3.245   -34.658  59.471  1.00 42.95  ? 350  ARG A CZ   1 
ATOM   2457  N  NH1  . ARG A  1 333 ? 3.815   -35.845  59.601  1.00 41.06  ? 350  ARG A NH1  1 
ATOM   2458  N  NH2  . ARG A  1 333 ? 3.889   -33.689  58.818  1.00 39.33  ? 350  ARG A NH2  1 
ATOM   2459  N  N    . PRO A  1 334 ? -3.445  -33.644  57.536  1.00 37.71  ? 351  PRO A N    1 
ATOM   2460  C  CA   . PRO A  1 334 ? -4.501  -32.677  57.870  1.00 33.99  ? 351  PRO A CA   1 
ATOM   2461  C  C    . PRO A  1 334 ? -4.196  -31.984  59.198  1.00 35.98  ? 351  PRO A C    1 
ATOM   2462  O  O    . PRO A  1 334 ? -3.882  -32.626  60.207  1.00 31.61  ? 351  PRO A O    1 
ATOM   2463  C  CB   . PRO A  1 334 ? -5.773  -33.532  57.948  1.00 33.73  ? 351  PRO A CB   1 
ATOM   2464  C  CG   . PRO A  1 334 ? -5.453  -34.819  57.171  1.00 32.70  ? 351  PRO A CG   1 
ATOM   2465  C  CD   . PRO A  1 334 ? -3.957  -35.000  57.229  1.00 33.16  ? 351  PRO A CD   1 
ATOM   2466  N  N    . GLY A  1 335 ? -4.256  -30.659  59.184  1.00 35.10  ? 352  GLY A N    1 
ATOM   2467  C  CA   . GLY A  1 335 ? -3.933  -29.860  60.347  1.00 38.26  ? 352  GLY A CA   1 
ATOM   2468  C  C    . GLY A  1 335 ? -2.532  -29.278  60.354  1.00 38.36  ? 352  GLY A C    1 
ATOM   2469  O  O    . GLY A  1 335 ? -2.252  -28.395  61.183  1.00 38.17  ? 352  GLY A O    1 
ATOM   2470  N  N    . ASP A  1 336 ? -1.646  -29.758  59.474  1.00 35.54  ? 353  ASP A N    1 
ATOM   2471  C  CA   . ASP A  1 336 ? -0.341  -29.137  59.289  1.00 36.20  ? 353  ASP A CA   1 
ATOM   2472  C  C    . ASP A  1 336 ? -0.507  -27.655  58.957  1.00 35.77  ? 353  ASP A C    1 
ATOM   2473  O  O    . ASP A  1 336 ? -1.438  -27.250  58.253  1.00 33.37  ? 353  ASP A O    1 
ATOM   2474  C  CB   . ASP A  1 336 ? 0.420   -29.828  58.146  1.00 37.01  ? 353  ASP A CB   1 
ATOM   2475  C  CG   . ASP A  1 336 ? 1.095   -31.139  58.582  1.00 40.77  ? 353  ASP A CG   1 
ATOM   2476  O  OD1  . ASP A  1 336 ? 0.911   -31.595  59.749  1.00 36.22  ? 353  ASP A OD1  1 
ATOM   2477  O  OD2  . ASP A  1 336 ? 1.803   -31.723  57.741  1.00 38.47  ? 353  ASP A OD2  1 
ATOM   2478  N  N    . ILE A  1 337 ? 0.424   -26.840  59.428  1.00 34.11  ? 354  ILE A N    1 
ATOM   2479  C  CA   . ILE A  1 337 ? 0.459   -25.425  59.071  1.00 34.10  ? 354  ILE A CA   1 
ATOM   2480  C  C    . ILE A  1 337 ? 1.798   -25.149  58.407  1.00 37.75  ? 354  ILE A C    1 
ATOM   2481  O  O    . ILE A  1 337 ? 2.840   -25.570  58.920  1.00 38.72  ? 354  ILE A O    1 
ATOM   2482  C  CB   . ILE A  1 337 ? 0.262   -24.510  60.292  1.00 34.83  ? 354  ILE A CB   1 
ATOM   2483  C  CG1  . ILE A  1 337 ? -1.147  -24.680  60.865  1.00 35.15  ? 354  ILE A CG1  1 
ATOM   2484  C  CG2  . ILE A  1 337 ? 0.537   -23.037  59.894  1.00 32.58  ? 354  ILE A CG2  1 
ATOM   2485  C  CD1  . ILE A  1 337 ? -1.291  -24.152  62.330  1.00 37.98  ? 354  ILE A CD1  1 
ATOM   2486  N  N    . VAL A  1 338 ? 1.770   -24.457  57.266  1.00 35.76  ? 355  VAL A N    1 
ATOM   2487  C  CA   . VAL A  1 338 ? 2.979   -24.199  56.498  1.00 39.48  ? 355  VAL A CA   1 
ATOM   2488  C  C    . VAL A  1 338 ? 2.998   -22.723  56.127  1.00 37.86  ? 355  VAL A C    1 
ATOM   2489  O  O    . VAL A  1 338 ? 1.970   -22.031  56.142  1.00 35.98  ? 355  VAL A O    1 
ATOM   2490  C  CB   . VAL A  1 338 ? 3.098   -25.085  55.221  1.00 38.08  ? 355  VAL A CB   1 
ATOM   2491  C  CG1  . VAL A  1 338 ? 3.215   -26.570  55.603  1.00 38.70  ? 355  VAL A CG1  1 
ATOM   2492  C  CG2  . VAL A  1 338 ? 1.942   -24.864  54.260  1.00 32.44  ? 355  VAL A CG2  1 
ATOM   2493  N  N    . THR A  1 339 ? 4.190   -22.249  55.788  1.00 38.59  ? 356  THR A N    1 
ATOM   2494  C  CA   . THR A  1 339 ? 4.406   -20.863  55.379  1.00 37.84  ? 356  THR A CA   1 
ATOM   2495  C  C    . THR A  1 339 ? 4.604   -20.805  53.866  1.00 35.15  ? 356  THR A C    1 
ATOM   2496  O  O    . THR A  1 339 ? 5.553   -21.391  53.335  1.00 35.26  ? 356  THR A O    1 
ATOM   2497  C  CB   . THR A  1 339 ? 5.594   -20.275  56.142  1.00 42.14  ? 356  THR A CB   1 
ATOM   2498  O  OG1  . THR A  1 339 ? 5.329   -20.393  57.546  1.00 41.05  ? 356  THR A OG1  1 
ATOM   2499  C  CG2  . THR A  1 339 ? 5.819   -18.784  55.786  1.00 37.45  ? 356  THR A CG2  1 
ATOM   2500  N  N    . THR A  1 340 ? 3.668   -20.164  53.169  1.00 36.35  ? 357  THR A N    1 
ATOM   2501  C  CA   . THR A  1 340 ? 3.790   -20.023  51.722  1.00 39.00  ? 357  THR A CA   1 
ATOM   2502  C  C    . THR A  1 340 ? 4.953   -19.093  51.392  1.00 37.12  ? 357  THR A C    1 
ATOM   2503  O  O    . THR A  1 340 ? 5.501   -18.405  52.260  1.00 40.26  ? 357  THR A O    1 
ATOM   2504  C  CB   . THR A  1 340 ? 2.500   -19.482  51.110  1.00 36.73  ? 357  THR A CB   1 
ATOM   2505  O  OG1  . THR A  1 340 ? 2.237   -18.165  51.622  1.00 36.20  ? 357  THR A OG1  1 
ATOM   2506  C  CG2  . THR A  1 340 ? 1.318   -20.422  51.425  1.00 37.48  ? 357  THR A CG2  1 
ATOM   2507  N  N    . MET A  1 341 ? 5.326   -19.061  50.115  1.00 37.61  ? 358  MET A N    1 
ATOM   2508  C  CA   . MET A  1 341 ? 6.418   -18.180  49.722  1.00 38.51  ? 358  MET A CA   1 
ATOM   2509  C  C    . MET A  1 341 ? 6.038   -16.714  49.923  1.00 39.65  ? 358  MET A C    1 
ATOM   2510  O  O    . MET A  1 341 ? 6.910   -15.898  50.230  1.00 39.76  ? 358  MET A O    1 
ATOM   2511  C  CB   . MET A  1 341 ? 6.847   -18.497  48.275  1.00 42.68  ? 358  MET A CB   1 
ATOM   2512  C  CG   . MET A  1 341 ? 7.831   -17.540  47.594  1.00 40.24  ? 358  MET A CG   1 
ATOM   2513  S  SD   . MET A  1 341 ? 7.813   -17.627  45.774  1.00 45.80  ? 358  MET A SD   1 
ATOM   2514  C  CE   . MET A  1 341 ? 9.266   -16.663  45.352  1.00 39.13  ? 358  MET A CE   1 
ATOM   2515  N  N    . SER A  1 342 ? 4.743   -16.370  49.818  1.00 38.30  ? 359  SER A N    1 
ATOM   2516  C  CA   . SER A  1 342 ? 4.266   -15.017  50.141  1.00 39.49  ? 359  SER A CA   1 
ATOM   2517  C  C    . SER A  1 342 ? 4.451   -14.634  51.604  1.00 43.61  ? 359  SER A C    1 
ATOM   2518  O  O    . SER A  1 342 ? 4.302   -13.452  51.924  1.00 40.41  ? 359  SER A O    1 
ATOM   2519  C  CB   . SER A  1 342 ? 2.781   -14.863  49.797  1.00 36.02  ? 359  SER A CB   1 
ATOM   2520  O  OG   . SER A  1 342 ? 1.957   -15.569  50.726  1.00 39.02  ? 359  SER A OG   1 
ATOM   2521  N  N    . GLY A  1 343 ? 4.741   -15.594  52.493  1.00 40.93  ? 360  GLY A N    1 
ATOM   2522  C  CA   . GLY A  1 343 ? 4.738   -15.358  53.916  1.00 38.91  ? 360  GLY A CA   1 
ATOM   2523  C  C    . GLY A  1 343 ? 3.415   -15.631  54.617  1.00 40.50  ? 360  GLY A C    1 
ATOM   2524  O  O    . GLY A  1 343 ? 3.396   -15.729  55.849  1.00 39.60  ? 360  GLY A O    1 
ATOM   2525  N  N    . GLN A  1 344 ? 2.305   -15.736  53.890  1.00 37.59  ? 361  GLN A N    1 
ATOM   2526  C  CA   . GLN A  1 344 ? 1.052   -16.106  54.542  1.00 37.68  ? 361  GLN A CA   1 
ATOM   2527  C  C    . GLN A  1 344 ? 1.120   -17.559  55.017  1.00 36.69  ? 361  GLN A C    1 
ATOM   2528  O  O    . GLN A  1 344 ? 1.639   -18.427  54.312  1.00 38.43  ? 361  GLN A O    1 
ATOM   2529  C  CB   . GLN A  1 344 ? -0.121  -15.907  53.585  1.00 38.41  ? 361  GLN A CB   1 
ATOM   2530  C  CG   . GLN A  1 344 ? -0.388  -14.432  53.197  1.00 37.41  ? 361  GLN A CG   1 
ATOM   2531  C  CD   . GLN A  1 344 ? -1.407  -14.291  52.064  1.00 39.34  ? 361  GLN A CD   1 
ATOM   2532  O  OE1  . GLN A  1 344 ? -2.558  -13.912  52.284  1.00 42.74  ? 361  GLN A OE1  1 
ATOM   2533  N  NE2  . GLN A  1 344 ? -0.971  -14.575  50.833  1.00 44.32  ? 361  GLN A NE2  1 
ATOM   2534  N  N    . THR A  1 345 ? 0.612   -17.828  56.220  1.00 36.86  ? 362  THR A N    1 
ATOM   2535  C  CA   . THR A  1 345 ? 0.543   -19.198  56.730  1.00 36.24  ? 362  THR A CA   1 
ATOM   2536  C  C    . THR A  1 345 ? -0.772  -19.843  56.307  1.00 37.86  ? 362  THR A C    1 
ATOM   2537  O  O    . THR A  1 345 ? -1.813  -19.179  56.237  1.00 33.18  ? 362  THR A O    1 
ATOM   2538  C  CB   . THR A  1 345 ? 0.648   -19.249  58.257  1.00 37.03  ? 362  THR A CB   1 
ATOM   2539  O  OG1  . THR A  1 345 ? -0.338  -18.376  58.834  1.00 37.35  ? 362  THR A OG1  1 
ATOM   2540  C  CG2  . THR A  1 345 ? 2.037   -18.850  58.734  1.00 38.25  ? 362  THR A CG2  1 
ATOM   2541  N  N    . VAL A  1 346 ? -0.727  -21.160  56.048  1.00 33.28  ? 363  VAL A N    1 
ATOM   2542  C  CA   . VAL A  1 346 ? -1.899  -21.903  55.586  1.00 34.32  ? 363  VAL A CA   1 
ATOM   2543  C  C    . VAL A  1 346 ? -2.064  -23.149  56.444  1.00 37.48  ? 363  VAL A C    1 
ATOM   2544  O  O    . VAL A  1 346 ? -1.103  -23.907  56.632  1.00 33.04  ? 363  VAL A O    1 
ATOM   2545  C  CB   . VAL A  1 346 ? -1.781  -22.283  54.092  1.00 37.46  ? 363  VAL A CB   1 
ATOM   2546  C  CG1  . VAL A  1 346 ? -2.971  -23.181  53.652  1.00 31.77  ? 363  VAL A CG1  1 
ATOM   2547  C  CG2  . VAL A  1 346 ? -1.721  -21.033  53.247  1.00 33.78  ? 363  VAL A CG2  1 
ATOM   2548  N  N    . GLU A  1 347 ? -3.279  -23.360  56.958  1.00 32.71  ? 364  GLU A N    1 
ATOM   2549  C  CA   . GLU A  1 347 ? -3.621  -24.576  57.675  1.00 35.25  ? 364  GLU A CA   1 
ATOM   2550  C  C    . GLU A  1 347 ? -4.207  -25.546  56.651  1.00 38.30  ? 364  GLU A C    1 
ATOM   2551  O  O    . GLU A  1 347 ? -5.210  -25.242  55.987  1.00 34.04  ? 364  GLU A O    1 
ATOM   2552  C  CB   . GLU A  1 347 ? -4.623  -24.308  58.799  1.00 36.55  ? 364  GLU A CB   1 
ATOM   2553  C  CG   . GLU A  1 347 ? -4.936  -25.566  59.626  1.00 37.67  ? 364  GLU A CG   1 
ATOM   2554  C  CD   . GLU A  1 347 ? -6.074  -25.369  60.630  1.00 44.62  ? 364  GLU A CD   1 
ATOM   2555  O  OE1  . GLU A  1 347 ? -6.833  -24.378  60.507  1.00 41.48  ? 364  GLU A OE1  1 
ATOM   2556  O  OE2  . GLU A  1 347 ? -6.116  -26.135  61.631  1.00 45.26  ? 364  GLU A OE2  1 
ATOM   2557  N  N    . ILE A  1 348 ? -3.555  -26.693  56.491  1.00 35.60  ? 365  ILE A N    1 
ATOM   2558  C  CA   . ILE A  1 348 ? -3.937  -27.660  55.464  1.00 35.42  ? 365  ILE A CA   1 
ATOM   2559  C  C    . ILE A  1 348 ? -4.951  -28.571  56.144  1.00 38.42  ? 365  ILE A C    1 
ATOM   2560  O  O    . ILE A  1 348 ? -4.601  -29.586  56.753  1.00 38.68  ? 365  ILE A O    1 
ATOM   2561  C  CB   . ILE A  1 348 ? -2.731  -28.428  54.916  1.00 35.16  ? 365  ILE A CB   1 
ATOM   2562  C  CG1  . ILE A  1 348 ? -1.725  -27.469  54.280  1.00 32.33  ? 365  ILE A CG1  1 
ATOM   2563  C  CG2  . ILE A  1 348 ? -3.169  -29.466  53.840  1.00 32.25  ? 365  ILE A CG2  1 
ATOM   2564  C  CD1  . ILE A  1 348 ? -0.419  -28.138  53.879  1.00 34.56  ? 365  ILE A CD1  1 
ATOM   2565  N  N    . LEU A  1 349 ? -6.230  -28.189  56.064  1.00 35.78  ? 366  LEU A N    1 
ATOM   2566  C  CA   . LEU A  1 349 ? -7.277  -29.013  56.664  1.00 36.44  ? 366  LEU A CA   1 
ATOM   2567  C  C    . LEU A  1 349 ? -7.510  -30.292  55.862  1.00 38.98  ? 366  LEU A C    1 
ATOM   2568  O  O    . LEU A  1 349 ? -7.929  -31.316  56.425  1.00 36.64  ? 366  LEU A O    1 
ATOM   2569  C  CB   . LEU A  1 349 ? -8.585  -28.229  56.759  1.00 32.31  ? 366  LEU A CB   1 
ATOM   2570  C  CG   . LEU A  1 349 ? -8.563  -27.051  57.735  1.00 38.81  ? 366  LEU A CG   1 
ATOM   2571  C  CD1  . LEU A  1 349 ? -9.877  -26.284  57.645  1.00 35.79  ? 366  LEU A CD1  1 
ATOM   2572  C  CD2  . LEU A  1 349 ? -8.282  -27.531  59.185  1.00 39.01  ? 366  LEU A CD2  1 
ATOM   2573  N  N    . ASN A  1 350 ? -7.258  -30.256  54.554  1.00 38.54  ? 367  ASN A N    1 
ATOM   2574  C  CA   . ASN A  1 350 ? -7.575  -31.384  53.678  1.00 39.88  ? 367  ASN A CA   1 
ATOM   2575  C  C    . ASN A  1 350 ? -6.445  -31.544  52.669  1.00 36.92  ? 367  ASN A C    1 
ATOM   2576  O  O    . ASN A  1 350 ? -6.222  -30.656  51.837  1.00 36.01  ? 367  ASN A O    1 
ATOM   2577  C  CB   . ASN A  1 350 ? -8.912  -31.165  52.968  1.00 36.09  ? 367  ASN A CB   1 
ATOM   2578  C  CG   . ASN A  1 350 ? -9.329  -32.363  52.123  1.00 41.86  ? 367  ASN A CG   1 
ATOM   2579  O  OD1  . ASN A  1 350 ? -8.517  -32.954  51.419  1.00 37.88  ? 367  ASN A OD1  1 
ATOM   2580  N  ND2  . ASN A  1 350 ? -10.602 -32.725  52.203  1.00 47.29  ? 367  ASN A ND2  1 
ATOM   2581  N  N    . THR A  1 351 ? -5.741  -32.679  52.717  1.00 31.00  ? 368  THR A N    1 
ATOM   2582  C  CA   . THR A  1 351 ? -4.587  -32.816  51.837  1.00 31.28  ? 368  THR A CA   1 
ATOM   2583  C  C    . THR A  1 351 ? -4.984  -33.090  50.398  1.00 33.57  ? 368  THR A C    1 
ATOM   2584  O  O    . THR A  1 351 ? -4.104  -33.119  49.530  1.00 34.33  ? 368  THR A O    1 
ATOM   2585  C  CB   . THR A  1 351 ? -3.664  -33.935  52.336  1.00 35.55  ? 368  THR A CB   1 
ATOM   2586  O  OG1  . THR A  1 351 ? -4.324  -35.192  52.186  1.00 34.11  ? 368  THR A OG1  1 
ATOM   2587  C  CG2  . THR A  1 351 ? -3.316  -33.706  53.828  1.00 32.58  ? 368  THR A CG2  1 
ATOM   2588  N  N    . ASP A  1 352 ? -6.268  -33.301  50.133  1.00 30.71  ? 369  ASP A N    1 
ATOM   2589  C  CA   . ASP A  1 352 ? -6.774  -33.479  48.789  1.00 32.36  ? 369  ASP A CA   1 
ATOM   2590  C  C    . ASP A  1 352 ? -7.151  -32.157  48.134  1.00 30.91  ? 369  ASP A C    1 
ATOM   2591  O  O    . ASP A  1 352 ? -7.563  -32.156  46.974  1.00 34.42  ? 369  ASP A O    1 
ATOM   2592  C  CB   . ASP A  1 352 ? -7.997  -34.398  48.799  1.00 30.47  ? 369  ASP A CB   1 
ATOM   2593  C  CG   . ASP A  1 352 ? -8.293  -35.003  47.444  1.00 31.15  ? 369  ASP A CG   1 
ATOM   2594  O  OD1  . ASP A  1 352 ? -7.441  -34.921  46.536  1.00 37.11  ? 369  ASP A OD1  1 
ATOM   2595  O  OD2  . ASP A  1 352 ? -9.397  -35.566  47.275  1.00 38.17  ? 369  ASP A OD2  1 
ATOM   2596  N  N    . ALA A  1 353 ? -7.050  -31.044  48.847  1.00 32.62  ? 370  ALA A N    1 
ATOM   2597  C  CA   . ALA A  1 353 ? -7.144  -29.732  48.209  1.00 33.46  ? 370  ALA A CA   1 
ATOM   2598  C  C    . ALA A  1 353 ? -5.740  -29.188  47.982  1.00 37.17  ? 370  ALA A C    1 
ATOM   2599  O  O    . ALA A  1 353 ? -5.339  -28.169  48.551  1.00 35.89  ? 370  ALA A O    1 
ATOM   2600  C  CB   . ALA A  1 353 ? -7.977  -28.776  49.058  1.00 36.83  ? 370  ALA A CB   1 
ATOM   2601  N  N    . GLU A  1 354 ? -4.987  -29.924  47.162  1.00 32.23  ? 371  GLU A N    1 
ATOM   2602  C  CA   . GLU A  1 354 ? -3.556  -29.701  46.995  1.00 33.33  ? 371  GLU A CA   1 
ATOM   2603  C  C    . GLU A  1 354 ? -3.205  -28.833  45.798  1.00 36.20  ? 371  GLU A C    1 
ATOM   2604  O  O    . GLU A  1 354 ? -2.120  -28.230  45.778  1.00 33.24  ? 371  GLU A O    1 
ATOM   2605  C  CB   . GLU A  1 354 ? -2.822  -31.044  46.858  1.00 32.33  ? 371  GLU A CB   1 
ATOM   2606  C  CG   . GLU A  1 354 ? -2.732  -31.592  45.429  1.00 33.70  ? 371  GLU A CG   1 
ATOM   2607  C  CD   . GLU A  1 354 ? -4.086  -32.009  44.867  1.00 34.55  ? 371  GLU A CD   1 
ATOM   2608  O  OE1  . GLU A  1 354 ? -4.988  -32.345  45.674  1.00 34.10  ? 371  GLU A OE1  1 
ATOM   2609  O  OE2  . GLU A  1 354 ? -4.241  -32.019  43.624  1.00 36.50  ? 371  GLU A OE2  1 
ATOM   2610  N  N    . GLY A  1 355 ? -4.077  -28.762  44.791  1.00 34.46  ? 372  GLY A N    1 
ATOM   2611  C  CA   . GLY A  1 355 ? -3.746  -27.972  43.619  1.00 34.17  ? 372  GLY A CA   1 
ATOM   2612  C  C    . GLY A  1 355 ? -3.536  -26.512  43.966  1.00 37.78  ? 372  GLY A C    1 
ATOM   2613  O  O    . GLY A  1 355 ? -2.624  -25.870  43.450  1.00 37.86  ? 372  GLY A O    1 
ATOM   2614  N  N    . ARG A  1 356 ? -4.376  -25.972  44.859  1.00 34.71  ? 373  ARG A N    1 
ATOM   2615  C  CA   . ARG A  1 356 ? -4.242  -24.569  45.236  1.00 37.54  ? 373  ARG A CA   1 
ATOM   2616  C  C    . ARG A  1 356 ? -2.970  -24.311  46.039  1.00 39.10  ? 373  ARG A C    1 
ATOM   2617  O  O    . ARG A  1 356 ? -2.508  -23.163  46.080  1.00 35.12  ? 373  ARG A O    1 
ATOM   2618  C  CB   . ARG A  1 356 ? -5.458  -24.096  46.036  1.00 33.78  ? 373  ARG A CB   1 
ATOM   2619  C  CG   . ARG A  1 356 ? -5.609  -24.793  47.386  1.00 35.58  ? 373  ARG A CG   1 
ATOM   2620  C  CD   . ARG A  1 356 ? -7.012  -24.640  47.923  1.00 37.75  ? 373  ARG A CD   1 
ATOM   2621  N  NE   . ARG A  1 356 ? -7.963  -25.526  47.248  1.00 37.51  ? 373  ARG A NE   1 
ATOM   2622  C  CZ   . ARG A  1 356 ? -9.275  -25.489  47.439  1.00 36.20  ? 373  ARG A CZ   1 
ATOM   2623  N  NH1  . ARG A  1 356 ? -9.826  -24.635  48.289  1.00 38.82  ? 373  ARG A NH1  1 
ATOM   2624  N  NH2  . ARG A  1 356 ? -10.057 -26.301  46.737  1.00 37.81  ? 373  ARG A NH2  1 
ATOM   2625  N  N    . LEU A  1 357 ? -2.376  -25.352  46.641  1.00 32.12  ? 374  LEU A N    1 
ATOM   2626  C  CA   . LEU A  1 357 ? -1.154  -25.174  47.416  1.00 34.31  ? 374  LEU A CA   1 
ATOM   2627  C  C    . LEU A  1 357 ? 0.097   -25.161  46.542  1.00 37.72  ? 374  LEU A C    1 
ATOM   2628  O  O    . LEU A  1 357 ? 1.100   -24.561  46.938  1.00 40.71  ? 374  LEU A O    1 
ATOM   2629  C  CB   . LEU A  1 357 ? -1.036  -26.272  48.490  1.00 33.51  ? 374  LEU A CB   1 
ATOM   2630  C  CG   . LEU A  1 357 ? -2.177  -26.397  49.499  1.00 31.52  ? 374  LEU A CG   1 
ATOM   2631  C  CD1  . LEU A  1 357 ? -1.916  -27.625  50.381  1.00 32.90  ? 374  LEU A CD1  1 
ATOM   2632  C  CD2  . LEU A  1 357 ? -2.348  -25.119  50.369  1.00 31.62  ? 374  LEU A CD2  1 
ATOM   2633  N  N    . VAL A  1 358 ? 0.077   -25.794  45.368  1.00 36.68  ? 375  VAL A N    1 
ATOM   2634  C  CA   . VAL A  1 358 ? 1.196   -25.574  44.460  1.00 36.62  ? 375  VAL A CA   1 
ATOM   2635  C  C    . VAL A  1 358 ? 0.983   -24.314  43.629  1.00 35.93  ? 375  VAL A C    1 
ATOM   2636  O  O    . VAL A  1 358 ? 1.954   -23.619  43.318  1.00 38.33  ? 375  VAL A O    1 
ATOM   2637  C  CB   . VAL A  1 358 ? 1.465   -26.789  43.554  1.00 36.41  ? 375  VAL A CB   1 
ATOM   2638  C  CG1  . VAL A  1 358 ? 1.684   -28.038  44.397  1.00 35.22  ? 375  VAL A CG1  1 
ATOM   2639  C  CG2  . VAL A  1 358 ? 0.350   -26.972  42.494  1.00 32.62  ? 375  VAL A CG2  1 
ATOM   2640  N  N    . LEU A  1 359 ? -0.269  -23.974  43.288  1.00 33.52  ? 376  LEU A N    1 
ATOM   2641  C  CA   . LEU A  1 359 ? -0.496  -22.772  42.478  1.00 35.59  ? 376  LEU A CA   1 
ATOM   2642  C  C    . LEU A  1 359 ? -0.181  -21.502  43.258  1.00 36.14  ? 376  LEU A C    1 
ATOM   2643  O  O    . LEU A  1 359 ? 0.334   -20.534  42.683  1.00 39.43  ? 376  LEU A O    1 
ATOM   2644  C  CB   . LEU A  1 359 ? -1.935  -22.718  41.965  1.00 31.69  ? 376  LEU A CB   1 
ATOM   2645  C  CG   . LEU A  1 359 ? -2.309  -23.762  40.912  1.00 37.47  ? 376  LEU A CG   1 
ATOM   2646  C  CD1  . LEU A  1 359 ? -3.827  -23.760  40.722  1.00 34.50  ? 376  LEU A CD1  1 
ATOM   2647  C  CD2  . LEU A  1 359 ? -1.565  -23.511  39.568  1.00 32.56  ? 376  LEU A CD2  1 
ATOM   2648  N  N    . CYS A  1 360 ? -0.501  -21.459  44.560  1.00 35.63  ? 377  CYS A N    1 
ATOM   2649  C  CA   . CYS A  1 360 ? -0.344  -20.193  45.282  1.00 37.24  ? 377  CYS A CA   1 
ATOM   2650  C  C    . CYS A  1 360 ? 1.123   -19.778  45.326  1.00 39.30  ? 377  CYS A C    1 
ATOM   2651  O  O    . CYS A  1 360 ? 1.453   -18.602  45.139  1.00 34.89  ? 377  CYS A O    1 
ATOM   2652  C  CB   . CYS A  1 360 ? -0.941  -20.275  46.701  1.00 35.75  ? 377  CYS A CB   1 
ATOM   2653  S  SG   . CYS A  1 360 ? -0.183  -21.466  47.859  1.00 38.12  ? 377  CYS A SG   1 
ATOM   2654  N  N    . ASP A  1 361 ? 2.026   -20.746  45.503  1.00 38.96  ? 378  ASP A N    1 
ATOM   2655  C  CA   . ASP A  1 361 ? 3.451   -20.437  45.475  1.00 38.29  ? 378  ASP A CA   1 
ATOM   2656  C  C    . ASP A  1 361 ? 3.908   -20.039  44.071  1.00 41.90  ? 378  ASP A C    1 
ATOM   2657  O  O    . ASP A  1 361 ? 4.816   -19.205  43.931  1.00 38.76  ? 378  ASP A O    1 
ATOM   2658  C  CB   . ASP A  1 361 ? 4.244   -21.638  46.002  1.00 41.32  ? 378  ASP A CB   1 
ATOM   2659  C  CG   . ASP A  1 361 ? 4.362   -21.634  47.528  1.00 42.11  ? 378  ASP A CG   1 
ATOM   2660  O  OD1  . ASP A  1 361 ? 3.984   -20.623  48.154  1.00 43.43  ? 378  ASP A OD1  1 
ATOM   2661  O  OD2  . ASP A  1 361 ? 4.764   -22.660  48.116  1.00 39.04  ? 378  ASP A OD2  1 
ATOM   2662  N  N    . ALA A  1 362 ? 3.299   -20.607  43.019  1.00 35.91  ? 379  ALA A N    1 
ATOM   2663  C  CA   . ALA A  1 362 ? 3.661   -20.183  41.664  1.00 37.00  ? 379  ALA A CA   1 
ATOM   2664  C  C    . ALA A  1 362 ? 3.147   -18.776  41.367  1.00 39.00  ? 379  ALA A C    1 
ATOM   2665  O  O    . ALA A  1 362 ? 3.811   -18.012  40.654  1.00 36.71  ? 379  ALA A O    1 
ATOM   2666  C  CB   . ALA A  1 362 ? 3.144   -21.172  40.615  1.00 33.08  ? 379  ALA A CB   1 
ATOM   2667  N  N    . LEU A  1 363 ? 1.964   -18.425  41.891  1.00 36.48  ? 380  LEU A N    1 
ATOM   2668  C  CA   . LEU A  1 363 ? 1.427   -17.076  41.699  1.00 38.70  ? 380  LEU A CA   1 
ATOM   2669  C  C    . LEU A  1 363 ? 2.310   -16.024  42.370  1.00 39.17  ? 380  LEU A C    1 
ATOM   2670  O  O    . LEU A  1 363 ? 2.476   -14.914  41.846  1.00 38.48  ? 380  LEU A O    1 
ATOM   2671  C  CB   . LEU A  1 363 ? 0.001   -16.991  42.249  1.00 33.85  ? 380  LEU A CB   1 
ATOM   2672  C  CG   . LEU A  1 363 ? -1.082  -17.738  41.455  1.00 38.67  ? 380  LEU A CG   1 
ATOM   2673  C  CD1  . LEU A  1 363 ? -2.474  -17.650  42.156  1.00 37.49  ? 380  LEU A CD1  1 
ATOM   2674  C  CD2  . LEU A  1 363 ? -1.167  -17.271  40.008  1.00 34.62  ? 380  LEU A CD2  1 
ATOM   2675  N  N    . THR A  1 364 ? 2.869   -16.344  43.540  1.00 37.72  ? 381  THR A N    1 
ATOM   2676  C  CA   . THR A  1 364 ? 3.832   -15.447  44.171  1.00 41.39  ? 381  THR A CA   1 
ATOM   2677  C  C    . THR A  1 364 ? 5.087   -15.319  43.307  1.00 44.20  ? 381  THR A C    1 
ATOM   2678  O  O    . THR A  1 364 ? 5.619   -14.216  43.113  1.00 40.79  ? 381  THR A O    1 
ATOM   2679  C  CB   . THR A  1 364 ? 4.187   -15.960  45.567  1.00 38.03  ? 381  THR A CB   1 
ATOM   2680  O  OG1  . THR A  1 364 ? 3.011   -15.960  46.387  1.00 36.31  ? 381  THR A OG1  1 
ATOM   2681  C  CG2  . THR A  1 364 ? 5.205   -15.059  46.214  1.00 39.05  ? 381  THR A CG2  1 
ATOM   2682  N  N    . TYR A  1 365 ? 5.570   -16.450  42.783  1.00 37.55  ? 382  TYR A N    1 
ATOM   2683  C  CA   . TYR A  1 365 ? 6.744   -16.448  41.924  1.00 36.96  ? 382  TYR A CA   1 
ATOM   2684  C  C    . TYR A  1 365 ? 6.518   -15.589  40.688  1.00 40.76  ? 382  TYR A C    1 
ATOM   2685  O  O    . TYR A  1 365 ? 7.439   -14.899  40.238  1.00 42.75  ? 382  TYR A O    1 
ATOM   2686  C  CB   . TYR A  1 365 ? 7.099   -17.897  41.531  1.00 40.37  ? 382  TYR A CB   1 
ATOM   2687  C  CG   . TYR A  1 365 ? 8.421   -18.006  40.804  1.00 42.86  ? 382  TYR A CG   1 
ATOM   2688  C  CD1  . TYR A  1 365 ? 8.479   -17.878  39.420  1.00 41.67  ? 382  TYR A CD1  1 
ATOM   2689  C  CD2  . TYR A  1 365 ? 9.614   -18.203  41.498  1.00 42.66  ? 382  TYR A CD2  1 
ATOM   2690  C  CE1  . TYR A  1 365 ? 9.690   -17.947  38.735  1.00 46.53  ? 382  TYR A CE1  1 
ATOM   2691  C  CE2  . TYR A  1 365 ? 10.835  -18.272  40.822  1.00 47.25  ? 382  TYR A CE2  1 
ATOM   2692  C  CZ   . TYR A  1 365 ? 10.862  -18.143  39.437  1.00 49.31  ? 382  TYR A CZ   1 
ATOM   2693  O  OH   . TYR A  1 365 ? 12.056  -18.214  38.752  1.00 52.88  ? 382  TYR A OH   1 
ATOM   2694  N  N    . ALA A  1 366 ? 5.293   -15.582  40.152  1.00 38.03  ? 383  ALA A N    1 
ATOM   2695  C  CA   . ALA A  1 366 ? 4.994   -14.827  38.943  1.00 35.95  ? 383  ALA A CA   1 
ATOM   2696  C  C    . ALA A  1 366 ? 5.207   -13.317  39.094  1.00 42.52  ? 383  ALA A C    1 
ATOM   2697  O  O    . ALA A  1 366 ? 5.404   -12.630  38.085  1.00 39.43  ? 383  ALA A O    1 
ATOM   2698  C  CB   . ALA A  1 366 ? 3.549   -15.088  38.519  1.00 35.58  ? 383  ALA A CB   1 
ATOM   2699  N  N    . GLU A  1 367 ? 5.151   -12.781  40.316  1.00 39.06  ? 384  GLU A N    1 
ATOM   2700  C  CA   . GLU A  1 367 ? 5.275   -11.333  40.498  1.00 45.04  ? 384  GLU A CA   1 
ATOM   2701  C  C    . GLU A  1 367 ? 6.544   -10.781  39.868  1.00 40.44  ? 384  GLU A C    1 
ATOM   2702  O  O    . GLU A  1 367 ? 6.547   -9.650   39.376  1.00 42.94  ? 384  GLU A O    1 
ATOM   2703  C  CB   . GLU A  1 367 ? 5.252   -10.990  41.992  1.00 40.68  ? 384  GLU A CB   1 
ATOM   2704  C  CG   . GLU A  1 367 ? 3.912   -11.247  42.637  1.00 42.69  ? 384  GLU A CG   1 
ATOM   2705  C  CD   . GLU A  1 367 ? 3.926   -11.047  44.144  1.00 46.54  ? 384  GLU A CD   1 
ATOM   2706  O  OE1  . GLU A  1 367 ? 5.020   -10.930  44.738  1.00 48.16  ? 384  GLU A OE1  1 
ATOM   2707  O  OE2  . GLU A  1 367 ? 2.830   -11.015  44.738  1.00 50.53  ? 384  GLU A OE2  1 
ATOM   2708  N  N    . ARG A  1 368 ? 7.629   -11.558  39.870  1.00 43.82  ? 385  ARG A N    1 
ATOM   2709  C  CA   . ARG A  1 368 ? 8.916   -11.046  39.416  1.00 44.43  ? 385  ARG A CA   1 
ATOM   2710  C  C    . ARG A  1 368 ? 8.906   -10.625  37.954  1.00 46.97  ? 385  ARG A C    1 
ATOM   2711  O  O    . ARG A  1 368 ? 9.776   -9.847   37.548  1.00 49.48  ? 385  ARG A O    1 
ATOM   2712  C  CB   . ARG A  1 368 ? 10.012  -12.099  39.618  1.00 45.87  ? 385  ARG A CB   1 
ATOM   2713  C  CG   . ARG A  1 368 ? 9.925   -13.304  38.668  1.00 41.41  ? 385  ARG A CG   1 
ATOM   2714  C  CD   . ARG A  1 368 ? 10.768  -14.455  39.232  1.00 43.71  ? 385  ARG A CD   1 
ATOM   2715  N  NE   . ARG A  1 368 ? 10.432  -14.689  40.630  1.00 44.37  ? 385  ARG A NE   1 
ATOM   2716  C  CZ   . ARG A  1 368 ? 11.313  -14.936  41.592  1.00 47.39  ? 385  ARG A CZ   1 
ATOM   2717  N  NH1  . ARG A  1 368 ? 12.610  -15.044  41.337  1.00 46.02  ? 385  ARG A NH1  1 
ATOM   2718  N  NH2  . ARG A  1 368 ? 10.883  -15.057  42.844  1.00 43.76  ? 385  ARG A NH2  1 
ATOM   2719  N  N    . PHE A  1 369 ? 7.975   -11.147  37.146  1.00 43.08  ? 386  PHE A N    1 
ATOM   2720  C  CA   . PHE A  1 369 ? 7.933   -10.836  35.722  1.00 40.79  ? 386  PHE A CA   1 
ATOM   2721  C  C    . PHE A  1 369 ? 7.208   -9.532   35.410  1.00 45.47  ? 386  PHE A C    1 
ATOM   2722  O  O    . PHE A  1 369 ? 7.154   -9.146   34.236  1.00 42.53  ? 386  PHE A O    1 
ATOM   2723  C  CB   . PHE A  1 369 ? 7.274   -11.984  34.949  1.00 41.10  ? 386  PHE A CB   1 
ATOM   2724  C  CG   . PHE A  1 369 ? 8.008   -13.293  35.087  1.00 44.24  ? 386  PHE A CG   1 
ATOM   2725  C  CD1  . PHE A  1 369 ? 9.156   -13.532  34.355  1.00 37.86  ? 386  PHE A CD1  1 
ATOM   2726  C  CD2  . PHE A  1 369 ? 7.563   -14.265  35.976  1.00 37.47  ? 386  PHE A CD2  1 
ATOM   2727  C  CE1  . PHE A  1 369 ? 9.840   -14.710  34.496  1.00 42.89  ? 386  PHE A CE1  1 
ATOM   2728  C  CE2  . PHE A  1 369 ? 8.246   -15.445  36.119  1.00 39.60  ? 386  PHE A CE2  1 
ATOM   2729  C  CZ   . PHE A  1 369 ? 9.381   -15.675  35.381  1.00 42.31  ? 386  PHE A CZ   1 
ATOM   2730  N  N    . LYS A  1 370 ? 6.625   -8.862   36.413  1.00 40.77  ? 387  LYS A N    1 
ATOM   2731  C  CA   . LYS A  1 370 ? 5.929   -7.594   36.177  1.00 46.26  ? 387  LYS A CA   1 
ATOM   2732  C  C    . LYS A  1 370 ? 4.869   -7.786   35.091  1.00 44.54  ? 387  LYS A C    1 
ATOM   2733  O  O    . LYS A  1 370 ? 4.803   -7.002   34.137  1.00 42.99  ? 387  LYS A O    1 
ATOM   2734  C  CB   . LYS A  1 370 ? 6.931   -6.504   35.766  1.00 46.19  ? 387  LYS A CB   1 
ATOM   2735  C  CG   . LYS A  1 370 ? 7.822   -5.933   36.894  1.00 47.75  ? 387  LYS A CG   1 
ATOM   2736  C  CD   . LYS A  1 370 ? 7.250   -6.190   38.278  1.00 56.80  ? 387  LYS A CD   1 
ATOM   2737  C  CE   . LYS A  1 370 ? 7.915   -5.305   39.350  1.00 69.84  ? 387  LYS A CE   1 
ATOM   2738  N  NZ   . LYS A  1 370 ? 8.413   -6.118   40.516  1.00 70.08  ? 387  LYS A NZ   1 
ATOM   2739  N  N    . PRO A  1 371 ? 4.010   -8.796   35.207  1.00 44.39  ? 388  PRO A N    1 
ATOM   2740  C  CA   . PRO A  1 371 ? 3.169   -9.185   34.068  1.00 42.19  ? 388  PRO A CA   1 
ATOM   2741  C  C    . PRO A  1 371 ? 1.970   -8.268   33.866  1.00 40.93  ? 388  PRO A C    1 
ATOM   2742  O  O    . PRO A  1 371 ? 1.430   -7.686   34.807  1.00 39.52  ? 388  PRO A O    1 
ATOM   2743  C  CB   . PRO A  1 371 ? 2.696   -10.595  34.458  1.00 43.67  ? 388  PRO A CB   1 
ATOM   2744  C  CG   . PRO A  1 371 ? 2.632   -10.534  35.969  1.00 37.86  ? 388  PRO A CG   1 
ATOM   2745  C  CD   . PRO A  1 371 ? 3.761   -9.627   36.402  1.00 40.60  ? 388  PRO A CD   1 
ATOM   2746  N  N    . GLN A  1 372 ? 1.528   -8.171   32.613  1.00 40.28  ? 389  GLN A N    1 
ATOM   2747  C  CA   . GLN A  1 372 ? 0.282   -7.469   32.351  1.00 43.03  ? 389  GLN A CA   1 
ATOM   2748  C  C    . GLN A  1 372 ? -0.937  -8.377   32.459  1.00 44.63  ? 389  GLN A C    1 
ATOM   2749  O  O    . GLN A  1 372 ? -2.064  -7.871   32.516  1.00 42.57  ? 389  GLN A O    1 
ATOM   2750  C  CB   . GLN A  1 372 ? 0.316   -6.778   30.983  1.00 44.44  ? 389  GLN A CB   1 
ATOM   2751  C  CG   . GLN A  1 372 ? 0.527   -7.665   29.768  1.00 40.43  ? 389  GLN A CG   1 
ATOM   2752  C  CD   . GLN A  1 372 ? 0.340   -6.870   28.481  1.00 48.83  ? 389  GLN A CD   1 
ATOM   2753  O  OE1  . GLN A  1 372 ? -0.767  -6.413   28.187  1.00 46.75  ? 389  GLN A OE1  1 
ATOM   2754  N  NE2  . GLN A  1 372 ? 1.424   -6.698   27.712  1.00 42.12  ? 389  GLN A NE2  1 
ATOM   2755  N  N    . SER A  1 373 ? -0.746  -9.694   32.502  1.00 39.48  ? 390  SER A N    1 
ATOM   2756  C  CA   . SER A  1 373 ? -1.829  -10.568  32.922  1.00 39.78  ? 390  SER A CA   1 
ATOM   2757  C  C    . SER A  1 373 ? -1.240  -11.905  33.355  1.00 40.21  ? 390  SER A C    1 
ATOM   2758  O  O    . SER A  1 373 ? -0.145  -12.291  32.934  1.00 38.69  ? 390  SER A O    1 
ATOM   2759  C  CB   . SER A  1 373 ? -2.878  -10.747  31.818  1.00 37.12  ? 390  SER A CB   1 
ATOM   2760  O  OG   . SER A  1 373 ? -2.403  -11.622  30.806  1.00 41.30  ? 390  SER A OG   1 
ATOM   2761  N  N    . VAL A  1 374 ? -1.976  -12.588  34.226  1.00 36.96  ? 391  VAL A N    1 
ATOM   2762  C  CA   . VAL A  1 374 ? -1.580  -13.862  34.802  1.00 34.89  ? 391  VAL A CA   1 
ATOM   2763  C  C    . VAL A  1 374 ? -2.828  -14.732  34.803  1.00 37.86  ? 391  VAL A C    1 
ATOM   2764  O  O    . VAL A  1 374 ? -3.855  -14.337  35.369  1.00 37.10  ? 391  VAL A O    1 
ATOM   2765  C  CB   . VAL A  1 374 ? -1.023  -13.701  36.225  1.00 37.15  ? 391  VAL A CB   1 
ATOM   2766  C  CG1  . VAL A  1 374 ? -0.730  -15.075  36.849  1.00 34.61  ? 391  VAL A CG1  1 
ATOM   2767  C  CG2  . VAL A  1 374 ? 0.242   -12.839  36.216  1.00 38.68  ? 391  VAL A CG2  1 
ATOM   2768  N  N    . ILE A  1 375 ? -2.767  -15.882  34.142  1.00 35.15  ? 392  ILE A N    1 
ATOM   2769  C  CA   . ILE A  1 375 ? -3.891  -16.811  34.095  1.00 35.18  ? 392  ILE A CA   1 
ATOM   2770  C  C    . ILE A  1 375 ? -3.409  -18.158  34.605  1.00 39.89  ? 392  ILE A C    1 
ATOM   2771  O  O    . ILE A  1 375 ? -2.457  -18.725  34.055  1.00 36.51  ? 392  ILE A O    1 
ATOM   2772  C  CB   . ILE A  1 375 ? -4.470  -16.951  32.677  1.00 39.86  ? 392  ILE A CB   1 
ATOM   2773  C  CG1  . ILE A  1 375 ? -4.914  -15.590  32.110  1.00 39.93  ? 392  ILE A CG1  1 
ATOM   2774  C  CG2  . ILE A  1 375 ? -5.606  -17.985  32.652  1.00 39.18  ? 392  ILE A CG2  1 
ATOM   2775  C  CD1  . ILE A  1 375 ? -4.686  -15.425  30.609  1.00 43.48  ? 392  ILE A CD1  1 
ATOM   2776  N  N    . ASP A  1 376 ? -4.069  -18.678  35.639  1.00 37.44  ? 393  ASP A N    1 
ATOM   2777  C  CA   . ASP A  1 376 ? -3.782  -20.035  36.081  1.00 38.85  ? 393  ASP A CA   1 
ATOM   2778  C  C    . ASP A  1 376 ? -4.858  -20.969  35.528  1.00 36.82  ? 393  ASP A C    1 
ATOM   2779  O  O    . ASP A  1 376 ? -6.012  -20.572  35.316  1.00 37.40  ? 393  ASP A O    1 
ATOM   2780  C  CB   . ASP A  1 376 ? -3.645  -20.078  37.618  1.00 36.87  ? 393  ASP A CB   1 
ATOM   2781  C  CG   . ASP A  1 376 ? -4.971  -20.103  38.348  1.00 42.54  ? 393  ASP A CG   1 
ATOM   2782  O  OD1  . ASP A  1 376 ? -5.770  -21.046  38.127  1.00 41.68  ? 393  ASP A OD1  1 
ATOM   2783  O  OD2  . ASP A  1 376 ? -5.269  -19.089  39.040  1.00 40.67  ? 393  ASP A OD2  1 
ATOM   2784  N  N    . ILE A  1 377 ? -4.435  -22.173  35.166  1.00 34.91  ? 394  ILE A N    1 
ATOM   2785  C  CA   . ILE A  1 377 ? -5.297  -23.193  34.584  1.00 31.33  ? 394  ILE A CA   1 
ATOM   2786  C  C    . ILE A  1 377 ? -5.118  -24.467  35.410  1.00 36.34  ? 394  ILE A C    1 
ATOM   2787  O  O    . ILE A  1 377 ? -3.983  -24.898  35.651  1.00 34.26  ? 394  ILE A O    1 
ATOM   2788  C  CB   . ILE A  1 377 ? -4.967  -23.443  33.094  1.00 33.71  ? 394  ILE A CB   1 
ATOM   2789  C  CG1  . ILE A  1 377 ? -5.001  -22.125  32.285  1.00 36.22  ? 394  ILE A CG1  1 
ATOM   2790  C  CG2  . ILE A  1 377 ? -5.964  -24.417  32.496  1.00 30.12  ? 394  ILE A CG2  1 
ATOM   2791  C  CD1  . ILE A  1 377 ? -3.643  -21.489  32.024  1.00 32.03  ? 394  ILE A CD1  1 
ATOM   2792  N  N    . ALA A  1 378 ? -6.231  -25.051  35.871  1.00 33.52  ? 395  ALA A N    1 
ATOM   2793  C  CA   . ALA A  1 378 ? -6.144  -26.132  36.845  1.00 35.60  ? 395  ALA A CA   1 
ATOM   2794  C  C    . ALA A  1 378 ? -7.417  -26.974  36.836  1.00 34.35  ? 395  ALA A C    1 
ATOM   2795  O  O    . ALA A  1 378 ? -8.524  -26.431  36.816  1.00 33.80  ? 395  ALA A O    1 
ATOM   2796  C  CB   . ALA A  1 378 ? -5.904  -25.562  38.266  1.00 33.50  ? 395  ALA A CB   1 
ATOM   2797  N  N    . THR A  1 379 ? -7.240  -28.299  36.899  1.00 33.66  ? 396  THR A N    1 
ATOM   2798  C  CA   . THR A  1 379 ? -8.317  -29.258  37.165  1.00 35.66  ? 396  THR A CA   1 
ATOM   2799  C  C    . THR A  1 379 ? -8.585  -29.224  38.671  1.00 35.28  ? 396  THR A C    1 
ATOM   2800  O  O    . THR A  1 379 ? -8.197  -30.117  39.424  1.00 38.24  ? 396  THR A O    1 
ATOM   2801  C  CB   . THR A  1 379 ? -7.920  -30.664  36.713  1.00 35.53  ? 396  THR A CB   1 
ATOM   2802  O  OG1  . THR A  1 379 ? -6.650  -31.001  37.288  1.00 35.88  ? 396  THR A OG1  1 
ATOM   2803  C  CG2  . THR A  1 379 ? -7.814  -30.744  35.191  1.00 33.38  ? 396  THR A CG2  1 
ATOM   2804  N  N    . LEU A  1 380 ? -9.245  -28.155  39.123  1.00 37.85  ? 397  LEU A N    1 
ATOM   2805  C  CA   . LEU A  1 380 ? -9.163  -27.820  40.543  1.00 37.52  ? 397  LEU A CA   1 
ATOM   2806  C  C    . LEU A  1 380 ? -10.247 -28.455  41.416  1.00 39.93  ? 397  LEU A C    1 
ATOM   2807  O  O    . LEU A  1 380 ? -9.921  -29.023  42.461  1.00 41.56  ? 397  LEU A O    1 
ATOM   2808  C  CB   . LEU A  1 380 ? -9.167  -26.296  40.741  1.00 35.39  ? 397  LEU A CB   1 
ATOM   2809  C  CG   . LEU A  1 380 ? -8.496  -25.865  42.051  1.00 39.61  ? 397  LEU A CG   1 
ATOM   2810  C  CD1  . LEU A  1 380 ? -7.050  -26.365  42.140  1.00 35.64  ? 397  LEU A CD1  1 
ATOM   2811  C  CD2  . LEU A  1 380 ? -8.558  -24.341  42.181  1.00 38.85  ? 397  LEU A CD2  1 
ATOM   2812  N  N    . THR A  1 381 ? -11.530 -28.331  41.065  1.00 39.29  ? 398  THR A N    1 
ATOM   2813  C  CA   . THR A  1 381 ? -12.587 -28.736  41.992  1.00 40.41  ? 398  THR A CA   1 
ATOM   2814  C  C    . THR A  1 381 ? -13.654 -29.564  41.294  1.00 41.34  ? 398  THR A C    1 
ATOM   2815  O  O    . THR A  1 381 ? -14.130 -29.190  40.218  1.00 37.89  ? 398  THR A O    1 
ATOM   2816  C  CB   . THR A  1 381 ? -13.261 -27.521  42.680  1.00 43.75  ? 398  THR A CB   1 
ATOM   2817  O  OG1  . THR A  1 381 ? -13.946 -26.698  41.713  1.00 38.98  ? 398  THR A OG1  1 
ATOM   2818  C  CG2  . THR A  1 381 ? -12.244 -26.691  43.446  1.00 40.18  ? 398  THR A CG2  1 
ATOM   2819  N  N    . GLY A  1 382 ? -14.050 -30.678  41.928  1.00 41.54  ? 399  GLY A N    1 
ATOM   2820  C  CA   . GLY A  1 382 ? -15.213 -31.409  41.449  1.00 39.88  ? 399  GLY A CA   1 
ATOM   2821  C  C    . GLY A  1 382 ? -16.486 -30.583  41.539  1.00 38.87  ? 399  GLY A C    1 
ATOM   2822  O  O    . GLY A  1 382 ? -17.431 -30.798  40.776  1.00 38.49  ? 399  GLY A O    1 
ATOM   2823  N  N    . ALA A  1 383 ? -16.529 -29.634  42.475  1.00 37.23  ? 400  ALA A N    1 
ATOM   2824  C  CA   . ALA A  1 383 ? -17.657 -28.710  42.564  1.00 35.34  ? 400  ALA A CA   1 
ATOM   2825  C  C    . ALA A  1 383 ? -17.884 -27.947  41.260  1.00 36.46  ? 400  ALA A C    1 
ATOM   2826  O  O    . ALA A  1 383 ? -19.028 -27.586  40.937  1.00 37.71  ? 400  ALA A O    1 
ATOM   2827  C  CB   . ALA A  1 383 ? -17.432 -27.729  43.714  1.00 37.79  ? 400  ALA A CB   1 
ATOM   2828  N  N    . CYS A  1 384 ? -16.830 -27.696  40.482  1.00 36.55  ? 401  CYS A N    1 
ATOM   2829  C  CA   . CYS A  1 384 ? -17.059 -26.957  39.238  1.00 34.03  ? 401  CYS A CA   1 
ATOM   2830  C  C    . CYS A  1 384 ? -17.901 -27.784  38.270  1.00 36.17  ? 401  CYS A C    1 
ATOM   2831  O  O    . CYS A  1 384 ? -18.739 -27.241  37.532  1.00 36.65  ? 401  CYS A O    1 
ATOM   2832  C  CB   . CYS A  1 384 ? -15.723 -26.561  38.603  1.00 33.70  ? 401  CYS A CB   1 
ATOM   2833  S  SG   . CYS A  1 384 ? -15.906 -25.355  37.227  1.00 38.52  ? 401  CYS A SG   1 
ATOM   2834  N  N    . ILE A  1 385 ? -17.717 -29.103  38.290  1.00 34.18  ? 402  ILE A N    1 
ATOM   2835  C  CA   . ILE A  1 385 ? -18.517 -29.991  37.452  1.00 36.96  ? 402  ILE A CA   1 
ATOM   2836  C  C    . ILE A  1 385 ? -19.981 -29.958  37.892  1.00 37.23  ? 402  ILE A C    1 
ATOM   2837  O  O    . ILE A  1 385 ? -20.893 -29.951  37.059  1.00 36.02  ? 402  ILE A O    1 
ATOM   2838  C  CB   . ILE A  1 385 ? -17.934 -31.420  37.495  1.00 41.15  ? 402  ILE A CB   1 
ATOM   2839  C  CG1  . ILE A  1 385 ? -16.424 -31.403  37.172  1.00 38.59  ? 402  ILE A CG1  1 
ATOM   2840  C  CG2  . ILE A  1 385 ? -18.722 -32.350  36.586  1.00 37.88  ? 402  ILE A CG2  1 
ATOM   2841  C  CD1  . ILE A  1 385 ? -15.735 -32.772  37.307  1.00 40.75  ? 402  ILE A CD1  1 
ATOM   2842  N  N    . VAL A  1 386 ? -20.228 -29.948  39.209  1.00 35.65  ? 403  VAL A N    1 
ATOM   2843  C  CA   . VAL A  1 386 ? -21.591 -29.759  39.708  1.00 37.37  ? 403  VAL A CA   1 
ATOM   2844  C  C    . VAL A  1 386 ? -22.159 -28.422  39.213  1.00 37.64  ? 403  VAL A C    1 
ATOM   2845  O  O    . VAL A  1 386 ? -23.333 -28.327  38.824  1.00 35.45  ? 403  VAL A O    1 
ATOM   2846  C  CB   . VAL A  1 386 ? -21.616 -29.856  41.254  1.00 37.53  ? 403  VAL A CB   1 
ATOM   2847  C  CG1  . VAL A  1 386 ? -23.006 -29.456  41.801  1.00 37.39  ? 403  VAL A CG1  1 
ATOM   2848  C  CG2  . VAL A  1 386 ? -21.218 -31.271  41.742  1.00 36.45  ? 403  VAL A CG2  1 
ATOM   2849  N  N    . ALA A  1 387 ? -21.330 -27.371  39.201  1.00 36.05  ? 404  ALA A N    1 
ATOM   2850  C  CA   . ALA A  1 387 ? -21.806 -26.035  38.838  1.00 36.30  ? 404  ALA A CA   1 
ATOM   2851  C  C    . ALA A  1 387 ? -22.016 -25.879  37.326  1.00 39.69  ? 404  ALA A C    1 
ATOM   2852  O  O    . ALA A  1 387 ? -23.061 -25.378  36.877  1.00 37.95  ? 404  ALA A O    1 
ATOM   2853  C  CB   . ALA A  1 387 ? -20.817 -24.978  39.347  1.00 35.77  ? 404  ALA A CB   1 
ATOM   2854  N  N    . LEU A  1 388 ? -21.023 -26.263  36.523  1.00 33.98  ? 405  LEU A N    1 
ATOM   2855  C  CA   . LEU A  1 388 ? -21.018 -25.953  35.101  1.00 34.41  ? 405  LEU A CA   1 
ATOM   2856  C  C    . LEU A  1 388 ? -20.949 -27.176  34.200  1.00 38.38  ? 405  LEU A C    1 
ATOM   2857  O  O    . LEU A  1 388 ? -21.061 -27.028  32.976  1.00 37.81  ? 405  LEU A O    1 
ATOM   2858  C  CB   . LEU A  1 388 ? -19.843 -25.016  34.779  1.00 34.43  ? 405  LEU A CB   1 
ATOM   2859  C  CG   . LEU A  1 388 ? -20.067 -23.628  35.381  1.00 33.40  ? 405  LEU A CG   1 
ATOM   2860  C  CD1  . LEU A  1 388 ? -18.774 -22.834  35.433  1.00 35.94  ? 405  LEU A CD1  1 
ATOM   2861  C  CD2  . LEU A  1 388 ? -21.119 -22.892  34.551  1.00 34.79  ? 405  LEU A CD2  1 
ATOM   2862  N  N    . GLY A  1 389 ? -20.760 -28.369  34.754  1.00 35.74  ? 406  GLY A N    1 
ATOM   2863  C  CA   . GLY A  1 389 ? -20.778 -29.563  33.935  1.00 38.92  ? 406  GLY A CA   1 
ATOM   2864  C  C    . GLY A  1 389 ? -19.457 -29.803  33.226  1.00 39.25  ? 406  GLY A C    1 
ATOM   2865  O  O    . GLY A  1 389 ? -18.394 -29.298  33.618  1.00 41.02  ? 406  GLY A O    1 
ATOM   2866  N  N    . SER A  1 390 ? -19.528 -30.588  32.157  1.00 38.63  ? 407  SER A N    1 
ATOM   2867  C  CA   . SER A  1 390 ? -18.323 -30.982  31.440  1.00 44.13  ? 407  SER A CA   1 
ATOM   2868  C  C    . SER A  1 390 ? -18.090 -30.183  30.168  1.00 45.67  ? 407  SER A C    1 
ATOM   2869  O  O    . SER A  1 390 ? -17.077 -30.397  29.501  1.00 48.49  ? 407  SER A O    1 
ATOM   2870  C  CB   . SER A  1 390 ? -18.360 -32.476  31.095  1.00 43.01  ? 407  SER A CB   1 
ATOM   2871  O  OG   . SER A  1 390 ? -19.557 -32.787  30.407  1.00 51.55  ? 407  SER A OG   1 
ATOM   2872  N  N    . ASN A  1 391 ? -18.961 -29.258  29.809  1.00 42.62  ? 408  ASN A N    1 
ATOM   2873  C  CA   . ASN A  1 391 ? -18.721 -28.563  28.561  1.00 50.37  ? 408  ASN A CA   1 
ATOM   2874  C  C    . ASN A  1 391 ? -18.408 -27.072  28.699  1.00 41.09  ? 408  ASN A C    1 
ATOM   2875  O  O    . ASN A  1 391 ? -18.094 -26.440  27.692  1.00 44.77  ? 408  ASN A O    1 
ATOM   2876  C  CB   . ASN A  1 391 ? -19.910 -28.789  27.631  1.00 56.75  ? 408  ASN A CB   1 
ATOM   2877  C  CG   . ASN A  1 391 ? -21.202 -28.398  28.266  1.00 59.55  ? 408  ASN A CG   1 
ATOM   2878  O  OD1  . ASN A  1 391 ? -21.520 -27.210  28.362  1.00 61.11  ? 408  ASN A OD1  1 
ATOM   2879  N  ND2  . ASN A  1 391 ? -21.940 -29.390  28.770  1.00 68.72  ? 408  ASN A ND2  1 
ATOM   2880  N  N    . THR A  1 392 ? -18.414 -26.509  29.908  1.00 38.37  ? 409  THR A N    1 
ATOM   2881  C  CA   . THR A  1 392 ? -18.082 -25.101  30.118  1.00 36.04  ? 409  THR A CA   1 
ATOM   2882  C  C    . THR A  1 392 ? -17.101 -24.996  31.279  1.00 35.15  ? 409  THR A C    1 
ATOM   2883  O  O    . THR A  1 392 ? -17.391 -25.486  32.371  1.00 37.76  ? 409  THR A O    1 
ATOM   2884  C  CB   . THR A  1 392 ? -19.355 -24.290  30.416  1.00 38.68  ? 409  THR A CB   1 
ATOM   2885  O  OG1  . THR A  1 392 ? -20.363 -24.607  29.443  1.00 39.28  ? 409  THR A OG1  1 
ATOM   2886  C  CG2  . THR A  1 392 ? -19.070 -22.786  30.416  1.00 34.33  ? 409  THR A CG2  1 
ATOM   2887  N  N    . SER A  1 393 ? -15.958 -24.338  31.066  1.00 35.56  ? 410  SER A N    1 
ATOM   2888  C  CA   . SER A  1 393 ? -14.983 -24.165  32.141  1.00 35.83  ? 410  SER A CA   1 
ATOM   2889  C  C    . SER A  1 393 ? -15.407 -23.049  33.095  1.00 38.71  ? 410  SER A C    1 
ATOM   2890  O  O    . SER A  1 393 ? -16.036 -22.062  32.694  1.00 34.74  ? 410  SER A O    1 
ATOM   2891  C  CB   . SER A  1 393 ? -13.596 -23.846  31.593  1.00 31.69  ? 410  SER A CB   1 
ATOM   2892  O  OG   . SER A  1 393 ? -13.165 -24.851  30.688  1.00 39.52  ? 410  SER A OG   1 
ATOM   2893  N  N    . GLY A  1 394 ? -15.048 -23.215  34.367  1.00 37.01  ? 411  GLY A N    1 
ATOM   2894  C  CA   . GLY A  1 394 ? -15.274 -22.156  35.349  1.00 35.07  ? 411  GLY A CA   1 
ATOM   2895  C  C    . GLY A  1 394 ? -14.208 -21.077  35.221  1.00 37.23  ? 411  GLY A C    1 
ATOM   2896  O  O    . GLY A  1 394 ? -13.023 -21.365  35.020  1.00 38.27  ? 411  GLY A O    1 
ATOM   2897  N  N    . LEU A  1 395 ? -14.646 -19.815  35.311  1.00 32.84  ? 412  LEU A N    1 
ATOM   2898  C  CA   . LEU A  1 395 ? -13.751 -18.664  35.189  1.00 33.39  ? 412  LEU A CA   1 
ATOM   2899  C  C    . LEU A  1 395 ? -14.000 -17.668  36.322  1.00 36.36  ? 412  LEU A C    1 
ATOM   2900  O  O    . LEU A  1 395 ? -15.139 -17.236  36.546  1.00 34.27  ? 412  LEU A O    1 
ATOM   2901  C  CB   . LEU A  1 395 ? -13.909 -17.989  33.806  1.00 30.89  ? 412  LEU A CB   1 
ATOM   2902  C  CG   . LEU A  1 395 ? -13.145 -16.682  33.528  1.00 34.20  ? 412  LEU A CG   1 
ATOM   2903  C  CD1  . LEU A  1 395 ? -11.645 -16.879  33.586  1.00 32.20  ? 412  LEU A CD1  1 
ATOM   2904  C  CD2  . LEU A  1 395 ? -13.544 -16.042  32.179  1.00 33.87  ? 412  LEU A CD2  1 
ATOM   2905  N  N    . MET A  1 396 ? -12.933 -17.323  37.047  1.00 35.49  ? 413  MET A N    1 
ATOM   2906  C  CA   . MET A  1 396 ? -12.926 -16.243  38.034  1.00 36.11  ? 413  MET A CA   1 
ATOM   2907  C  C    . MET A  1 396 ? -11.685 -15.361  37.870  1.00 38.47  ? 413  MET A C    1 
ATOM   2908  O  O    . MET A  1 396 ? -10.715 -15.737  37.209  1.00 35.67  ? 413  MET A O    1 
ATOM   2909  C  CB   . MET A  1 396 ? -13.042 -16.759  39.493  1.00 35.67  ? 413  MET A CB   1 
ATOM   2910  C  CG   . MET A  1 396 ? -14.116 -17.824  39.799  1.00 34.51  ? 413  MET A CG   1 
ATOM   2911  S  SD   . MET A  1 396 ? -13.695 -19.383  40.617  1.00 38.75  ? 413  MET A SD   1 
ATOM   2912  C  CE   . MET A  1 396 ? -13.148 -20.313  39.154  1.00 39.25  ? 413  MET A CE   1 
ATOM   2913  N  N    . GLY A  1 397 ? -11.725 -14.162  38.462  1.00 34.37  ? 414  GLY A N    1 
ATOM   2914  C  CA   . GLY A  1 397 ? -10.578 -13.266  38.372  1.00 34.30  ? 414  GLY A CA   1 
ATOM   2915  C  C    . GLY A  1 397 ? -10.773 -11.998  39.181  1.00 38.46  ? 414  GLY A C    1 
ATOM   2916  O  O    . GLY A  1 397 ? -11.854 -11.732  39.722  1.00 40.72  ? 414  GLY A O    1 
ATOM   2917  N  N    . ASN A  1 398 ? -9.693  -11.214  39.263  1.00 37.62  ? 415  ASN A N    1 
ATOM   2918  C  CA   . ASN A  1 398 ? -9.686  -9.958   40.016  1.00 39.87  ? 415  ASN A CA   1 
ATOM   2919  C  C    . ASN A  1 398 ? -9.688  -8.728   39.106  1.00 41.57  ? 415  ASN A C    1 
ATOM   2920  O  O    . ASN A  1 398 ? -9.521  -7.608   39.591  1.00 39.92  ? 415  ASN A O    1 
ATOM   2921  C  CB   . ASN A  1 398 ? -8.494  -9.906   40.986  1.00 32.70  ? 415  ASN A CB   1 
ATOM   2922  C  CG   . ASN A  1 398 ? -7.135  -9.758   40.267  1.00 39.29  ? 415  ASN A CG   1 
ATOM   2923  O  OD1  . ASN A  1 398 ? -7.079  -9.505   39.063  1.00 37.94  ? 415  ASN A OD1  1 
ATOM   2924  N  ND2  . ASN A  1 398 ? -6.038  -9.891   41.021  1.00 34.99  ? 415  ASN A ND2  1 
ATOM   2925  N  N    . ASN A  1 399 ? -9.877  -8.909   37.798  1.00 39.31  ? 416  ASN A N    1 
ATOM   2926  C  CA   . ASN A  1 399 ? -9.891  -7.799   36.851  1.00 39.65  ? 416  ASN A CA   1 
ATOM   2927  C  C    . ASN A  1 399 ? -10.955 -8.082   35.809  1.00 44.47  ? 416  ASN A C    1 
ATOM   2928  O  O    . ASN A  1 399 ? -10.858 -9.068   35.070  1.00 37.39  ? 416  ASN A O    1 
ATOM   2929  C  CB   . ASN A  1 399 ? -8.523  -7.610   36.191  1.00 40.51  ? 416  ASN A CB   1 
ATOM   2930  C  CG   . ASN A  1 399 ? -8.523  -6.492   35.155  1.00 42.82  ? 416  ASN A CG   1 
ATOM   2931  O  OD1  . ASN A  1 399 ? -8.761  -6.730   33.967  1.00 41.40  ? 416  ASN A OD1  1 
ATOM   2932  N  ND2  . ASN A  1 399 ? -8.255  -5.267   35.604  1.00 44.59  ? 416  ASN A ND2  1 
ATOM   2933  N  N    . GLU A  1 400 ? -11.980 -7.231   35.752  1.00 44.16  ? 417  GLU A N    1 
ATOM   2934  C  CA   . GLU A  1 400 ? -13.090 -7.562   34.866  1.00 45.85  ? 417  GLU A CA   1 
ATOM   2935  C  C    . GLU A  1 400 ? -12.721 -7.427   33.397  1.00 43.05  ? 417  GLU A C    1 
ATOM   2936  O  O    . GLU A  1 400 ? -13.243 -8.185   32.575  1.00 41.89  ? 417  GLU A O    1 
ATOM   2937  C  CB   . GLU A  1 400 ? -14.342 -6.755   35.234  1.00 52.51  ? 417  GLU A CB   1 
ATOM   2938  C  CG   . GLU A  1 400 ? -14.664 -6.873   36.755  1.00 59.57  ? 417  GLU A CG   1 
ATOM   2939  C  CD   . GLU A  1 400 ? -15.114 -8.322   37.181  1.00 67.71  ? 417  GLU A CD   1 
ATOM   2940  O  OE1  . GLU A  1 400 ? -16.084 -8.854   36.592  1.00 67.61  ? 417  GLU A OE1  1 
ATOM   2941  O  OE2  . GLU A  1 400 ? -14.492 -8.938   38.091  1.00 60.04  ? 417  GLU A OE2  1 
ATOM   2942  N  N    . ALA A  1 401 ? -11.813 -6.518   33.039  1.00 43.57  ? 418  ALA A N    1 
ATOM   2943  C  CA   . ALA A  1 401 ? -11.417 -6.446   31.631  1.00 45.20  ? 418  ALA A CA   1 
ATOM   2944  C  C    . ALA A  1 401 ? -10.780 -7.755   31.179  1.00 37.97  ? 418  ALA A C    1 
ATOM   2945  O  O    . ALA A  1 401 ? -11.025 -8.219   30.063  1.00 41.32  ? 418  ALA A O    1 
ATOM   2946  C  CB   . ALA A  1 401 ? -10.455 -5.279   31.386  1.00 44.38  ? 418  ALA A CB   1 
ATOM   2947  N  N    . LEU A  1 402 ? -9.939  -8.345   32.022  1.00 37.51  ? 419  LEU A N    1 
ATOM   2948  C  CA   . LEU A  1 402 ? -9.295  -9.602   31.663  1.00 36.66  ? 419  LEU A CA   1 
ATOM   2949  C  C    . LEU A  1 402 ? -10.308 -10.741  31.615  1.00 35.07  ? 419  LEU A C    1 
ATOM   2950  O  O    . LEU A  1 402 ? -10.271 -11.572  30.707  1.00 37.42  ? 419  LEU A O    1 
ATOM   2951  C  CB   . LEU A  1 402 ? -8.182  -9.916   32.661  1.00 39.21  ? 419  LEU A CB   1 
ATOM   2952  C  CG   . LEU A  1 402 ? -7.513  -11.295  32.608  1.00 35.57  ? 419  LEU A CG   1 
ATOM   2953  C  CD1  . LEU A  1 402 ? -6.880  -11.494  31.244  1.00 36.34  ? 419  LEU A CD1  1 
ATOM   2954  C  CD2  . LEU A  1 402 ? -6.476  -11.418  33.713  1.00 34.91  ? 419  LEU A CD2  1 
ATOM   2955  N  N    . VAL A  1 403 ? -11.227 -10.793  32.578  1.00 38.44  ? 420  VAL A N    1 
ATOM   2956  C  CA   . VAL A  1 403 ? -12.264 -11.822  32.540  1.00 37.99  ? 420  VAL A CA   1 
ATOM   2957  C  C    . VAL A  1 403 ? -13.065 -11.715  31.247  1.00 37.19  ? 420  VAL A C    1 
ATOM   2958  O  O    . VAL A  1 403 ? -13.323 -12.722  30.576  1.00 34.98  ? 420  VAL A O    1 
ATOM   2959  C  CB   . VAL A  1 403 ? -13.169 -11.717  33.785  1.00 39.10  ? 420  VAL A CB   1 
ATOM   2960  C  CG1  . VAL A  1 403 ? -14.482 -12.498  33.568  1.00 35.36  ? 420  VAL A CG1  1 
ATOM   2961  C  CG2  . VAL A  1 403 ? -12.420 -12.218  35.030  1.00 39.30  ? 420  VAL A CG2  1 
ATOM   2962  N  N    . ARG A  1 404 ? -13.457 -10.490  30.868  1.00 37.39  ? 421  ARG A N    1 
ATOM   2963  C  CA   . ARG A  1 404 ? -14.187 -10.279  29.615  1.00 39.02  ? 421  ARG A CA   1 
ATOM   2964  C  C    . ARG A  1 404 ? -13.403 -10.796  28.405  1.00 37.29  ? 421  ARG A C    1 
ATOM   2965  O  O    . ARG A  1 404 ? -13.974 -11.414  27.495  1.00 36.52  ? 421  ARG A O    1 
ATOM   2966  C  CB   . ARG A  1 404 ? -14.473 -8.786   29.417  1.00 43.57  ? 421  ARG A CB   1 
ATOM   2967  C  CG   . ARG A  1 404 ? -15.583 -8.173   30.246  1.00 56.66  ? 421  ARG A CG   1 
ATOM   2968  C  CD   . ARG A  1 404 ? -16.946 -8.765   29.951  1.00 63.86  ? 421  ARG A CD   1 
ATOM   2969  N  NE   . ARG A  1 404 ? -17.612 -9.210   31.170  1.00 71.86  ? 421  ARG A NE   1 
ATOM   2970  C  CZ   . ARG A  1 404 ? -18.600 -10.095  31.208  1.00 72.67  ? 421  ARG A CZ   1 
ATOM   2971  N  NH1  . ARG A  1 404 ? -19.076 -10.655  30.102  1.00 75.78  ? 421  ARG A NH1  1 
ATOM   2972  N  NH2  . ARG A  1 404 ? -19.124 -10.429  32.383  1.00 69.18  ? 421  ARG A NH2  1 
ATOM   2973  N  N    . GLN A  1 405 ? -12.104 -10.499  28.350  1.00 37.77  ? 422  GLN A N    1 
ATOM   2974  C  CA   . GLN A  1 405 ? -11.291 -10.945  27.217  1.00 38.05  ? 422  GLN A CA   1 
ATOM   2975  C  C    . GLN A  1 405 ? -11.290 -12.464  27.098  1.00 35.45  ? 422  GLN A C    1 
ATOM   2976  O  O    . GLN A  1 405 ? -11.373 -13.005  25.989  1.00 37.55  ? 422  GLN A O    1 
ATOM   2977  C  CB   . GLN A  1 405 ? -9.864  -10.411  27.356  1.00 35.83  ? 422  GLN A CB   1 
ATOM   2978  C  CG   . GLN A  1 405 ? -9.746  -8.917   27.084  1.00 38.22  ? 422  GLN A CG   1 
ATOM   2979  C  CD   . GLN A  1 405 ? -8.379  -8.378   27.446  1.00 42.15  ? 422  GLN A CD   1 
ATOM   2980  O  OE1  . GLN A  1 405 ? -7.614  -9.035   28.144  1.00 40.87  ? 422  GLN A OE1  1 
ATOM   2981  N  NE2  . GLN A  1 405 ? -8.085  -7.152   27.021  1.00 43.45  ? 422  GLN A NE2  1 
ATOM   2982  N  N    . LEU A  1 406 ? -11.221 -13.169  28.233  1.00 38.43  ? 423  LEU A N    1 
ATOM   2983  C  CA   . LEU A  1 406 ? -11.190 -14.634  28.215  1.00 34.83  ? 423  LEU A CA   1 
ATOM   2984  C  C    . LEU A  1 406 ? -12.541 -15.209  27.815  1.00 35.27  ? 423  LEU A C    1 
ATOM   2985  O  O    . LEU A  1 406 ? -12.610 -16.180  27.045  1.00 33.71  ? 423  LEU A O    1 
ATOM   2986  C  CB   . LEU A  1 406 ? -10.754 -15.140  29.588  1.00 32.99  ? 423  LEU A CB   1 
ATOM   2987  C  CG   . LEU A  1 406 ? -9.276  -14.809  29.791  1.00 36.39  ? 423  LEU A CG   1 
ATOM   2988  C  CD1  . LEU A  1 406 ? -8.879  -14.958  31.244  1.00 32.35  ? 423  LEU A CD1  1 
ATOM   2989  C  CD2  . LEU A  1 406 ? -8.420  -15.713  28.888  1.00 35.05  ? 423  LEU A CD2  1 
ATOM   2990  N  N    . LEU A  1 407 ? -13.637 -14.621  28.303  1.00 34.10  ? 424  LEU A N    1 
ATOM   2991  C  CA   . LEU A  1 407 ? -14.949 -15.096  27.867  1.00 34.99  ? 424  LEU A CA   1 
ATOM   2992  C  C    . LEU A  1 407 ? -15.095 -14.944  26.366  1.00 36.44  ? 424  LEU A C    1 
ATOM   2993  O  O    . LEU A  1 407 ? -15.546 -15.864  25.667  1.00 36.36  ? 424  LEU A O    1 
ATOM   2994  C  CB   . LEU A  1 407 ? -16.065 -14.341  28.580  1.00 35.62  ? 424  LEU A CB   1 
ATOM   2995  C  CG   . LEU A  1 407 ? -16.174 -14.638  30.075  1.00 35.81  ? 424  LEU A CG   1 
ATOM   2996  C  CD1  . LEU A  1 407 ? -17.075 -13.594  30.756  1.00 35.99  ? 424  LEU A CD1  1 
ATOM   2997  C  CD2  . LEU A  1 407 ? -16.667 -16.076  30.314  1.00 31.02  ? 424  LEU A CD2  1 
ATOM   2998  N  N    . LYS A  1 408 ? -14.710 -13.778  25.851  1.00 35.96  ? 425  LYS A N    1 
ATOM   2999  C  CA   . LYS A  1 408 ? -14.832 -13.512  24.426  1.00 37.78  ? 425  LYS A CA   1 
ATOM   3000  C  C    . LYS A  1 408 ? -13.977 -14.479  23.611  1.00 35.28  ? 425  LYS A C    1 
ATOM   3001  O  O    . LYS A  1 408 ? -14.413 -14.987  22.575  1.00 34.59  ? 425  LYS A O    1 
ATOM   3002  C  CB   . LYS A  1 408 ? -14.440 -12.052  24.157  1.00 37.01  ? 425  LYS A CB   1 
ATOM   3003  C  CG   . LYS A  1 408 ? -14.588 -11.594  22.723  1.00 43.85  ? 425  LYS A CG   1 
ATOM   3004  C  CD   . LYS A  1 408 ? -14.158 -10.124  22.619  1.00 55.31  ? 425  LYS A CD   1 
ATOM   3005  C  CE   . LYS A  1 408 ? -14.626 -9.473   21.317  1.00 60.73  ? 425  LYS A CE   1 
ATOM   3006  N  NZ   . LYS A  1 408 ? -13.570 -9.609   20.278  1.00 62.64  ? 425  LYS A NZ   1 
ATOM   3007  N  N    . ALA A  1 409 ? -12.754 -14.755  24.069  1.00 35.80  ? 426  ALA A N    1 
ATOM   3008  C  CA   . ALA A  1 409 ? -11.920 -15.716  23.355  1.00 34.04  ? 426  ALA A CA   1 
ATOM   3009  C  C    . ALA A  1 409 ? -12.552 -17.100  23.374  1.00 39.48  ? 426  ALA A C    1 
ATOM   3010  O  O    . ALA A  1 409 ? -12.495 -17.836  22.379  1.00 38.40  ? 426  ALA A O    1 
ATOM   3011  C  CB   . ALA A  1 409 ? -10.522 -15.762  23.961  1.00 37.55  ? 426  ALA A CB   1 
ATOM   3012  N  N    . GLY A  1 410 ? -13.179 -17.466  24.493  1.00 36.27  ? 427  GLY A N    1 
ATOM   3013  C  CA   . GLY A  1 410 ? -13.812 -18.773  24.566  1.00 34.20  ? 427  GLY A CA   1 
ATOM   3014  C  C    . GLY A  1 410 ? -15.018 -18.873  23.653  1.00 38.01  ? 427  GLY A C    1 
ATOM   3015  O  O    . GLY A  1 410 ? -15.278 -19.931  23.066  1.00 36.43  ? 427  GLY A O    1 
ATOM   3016  N  N    . GLU A  1 411 ? -15.779 -17.776  23.512  1.00 34.91  ? 428  GLU A N    1 
ATOM   3017  C  CA   . GLU A  1 411 ? -16.904 -17.837  22.581  1.00 37.27  ? 428  GLU A CA   1 
ATOM   3018  C  C    . GLU A  1 411 ? -16.427 -17.937  21.131  1.00 38.28  ? 428  GLU A C    1 
ATOM   3019  O  O    . GLU A  1 411 ? -17.002 -18.696  20.340  1.00 37.70  ? 428  GLU A O    1 
ATOM   3020  C  CB   . GLU A  1 411 ? -17.858 -16.645  22.753  1.00 36.68  ? 428  GLU A CB   1 
ATOM   3021  C  CG   . GLU A  1 411 ? -18.475 -16.554  24.144  1.00 39.47  ? 428  GLU A CG   1 
ATOM   3022  C  CD   . GLU A  1 411 ? -19.027 -15.166  24.481  1.00 54.56  ? 428  GLU A CD   1 
ATOM   3023  O  OE1  . GLU A  1 411 ? -18.562 -14.150  23.905  1.00 54.64  ? 428  GLU A OE1  1 
ATOM   3024  O  OE2  . GLU A  1 411 ? -19.926 -15.094  25.352  1.00 56.53  ? 428  GLU A OE2  1 
ATOM   3025  N  N    . PHE A  1 412 ? -15.379 -17.197  20.763  1.00 37.65  ? 429  PHE A N    1 
ATOM   3026  C  CA   . PHE A  1 412 ? -14.875 -17.302  19.395  1.00 41.85  ? 429  PHE A CA   1 
ATOM   3027  C  C    . PHE A  1 412 ? -14.347 -18.710  19.102  1.00 40.63  ? 429  PHE A C    1 
ATOM   3028  O  O    . PHE A  1 412 ? -14.643 -19.287  18.050  1.00 38.90  ? 429  PHE A O    1 
ATOM   3029  C  CB   . PHE A  1 412 ? -13.783 -16.261  19.127  1.00 41.73  ? 429  PHE A CB   1 
ATOM   3030  C  CG   . PHE A  1 412 ? -13.248 -16.316  17.709  1.00 44.00  ? 429  PHE A CG   1 
ATOM   3031  C  CD1  . PHE A  1 412 ? -12.223 -17.192  17.386  1.00 38.40  ? 429  PHE A CD1  1 
ATOM   3032  C  CD2  . PHE A  1 412 ? -13.785 -15.519  16.708  1.00 44.80  ? 429  PHE A CD2  1 
ATOM   3033  C  CE1  . PHE A  1 412 ? -11.737 -17.275  16.086  1.00 44.23  ? 429  PHE A CE1  1 
ATOM   3034  C  CE2  . PHE A  1 412 ? -13.304 -15.598  15.397  1.00 44.28  ? 429  PHE A CE2  1 
ATOM   3035  C  CZ   . PHE A  1 412 ? -12.278 -16.478  15.096  1.00 43.51  ? 429  PHE A CZ   1 
ATOM   3036  N  N    . ALA A  1 413 ? -13.586 -19.293  20.032  1.00 40.89  ? 430  ALA A N    1 
ATOM   3037  C  CA   . ALA A  1 413 ? -13.017 -20.632  19.850  1.00 38.80  ? 430  ALA A CA   1 
ATOM   3038  C  C    . ALA A  1 413 ? -14.038 -21.768  19.917  1.00 38.95  ? 430  ALA A C    1 
ATOM   3039  O  O    . ALA A  1 413 ? -13.691 -22.907  19.580  1.00 39.24  ? 430  ALA A O    1 
ATOM   3040  C  CB   . ALA A  1 413 ? -11.947 -20.885  20.915  1.00 35.92  ? 430  ALA A CB   1 
ATOM   3041  N  N    . ASP A  1 414 ? -15.271 -21.507  20.355  1.00 39.00  ? 431  ASP A N    1 
ATOM   3042  C  CA   . ASP A  1 414 ? -16.202 -22.562  20.771  1.00 41.17  ? 431  ASP A CA   1 
ATOM   3043  C  C    . ASP A  1 414 ? -15.526 -23.496  21.788  1.00 43.28  ? 431  ASP A C    1 
ATOM   3044  O  O    . ASP A  1 414 ? -15.595 -24.723  21.704  1.00 39.79  ? 431  ASP A O    1 
ATOM   3045  C  CB   . ASP A  1 414 ? -16.741 -23.339  19.574  1.00 44.53  ? 431  ASP A CB   1 
ATOM   3046  C  CG   . ASP A  1 414 ? -17.856 -24.312  19.965  1.00 47.68  ? 431  ASP A CG   1 
ATOM   3047  O  OD1  . ASP A  1 414 ? -18.585 -24.029  20.943  1.00 44.31  ? 431  ASP A OD1  1 
ATOM   3048  O  OD2  . ASP A  1 414 ? -18.003 -25.358  19.294  1.00 48.29  ? 431  ASP A OD2  1 
ATOM   3049  N  N    . ASP A  1 415 ? -14.832 -22.862  22.736  1.00 37.12  ? 432  ASP A N    1 
ATOM   3050  C  CA   . ASP A  1 415 ? -14.213 -23.463  23.919  1.00 41.65  ? 432  ASP A CA   1 
ATOM   3051  C  C    . ASP A  1 415 ? -14.636 -22.630  25.136  1.00 41.53  ? 432  ASP A C    1 
ATOM   3052  O  O    . ASP A  1 415 ? -13.836 -21.915  25.746  1.00 38.58  ? 432  ASP A O    1 
ATOM   3053  C  CB   . ASP A  1 415 ? -12.693 -23.516  23.751  1.00 42.35  ? 432  ASP A CB   1 
ATOM   3054  C  CG   . ASP A  1 415 ? -11.984 -24.203  24.912  1.00 48.30  ? 432  ASP A CG   1 
ATOM   3055  O  OD1  . ASP A  1 415 ? -12.652 -24.766  25.816  1.00 49.77  ? 432  ASP A OD1  1 
ATOM   3056  O  OD2  . ASP A  1 415 ? -10.725 -24.168  24.912  1.00 47.51  ? 432  ASP A OD2  1 
ATOM   3057  N  N    . ARG A  1 416 ? -15.914 -22.718  25.488  1.00 40.98  ? 433  ARG A N    1 
ATOM   3058  C  CA   . ARG A  1 416 ? -16.524 -21.676  26.300  1.00 36.81  ? 433  ARG A CA   1 
ATOM   3059  C  C    . ARG A  1 416 ? -16.192 -21.819  27.787  1.00 42.47  ? 433  ARG A C    1 
ATOM   3060  O  O    . ARG A  1 416 ? -15.975 -22.925  28.316  1.00 37.80  ? 433  ARG A O    1 
ATOM   3061  C  CB   . ARG A  1 416 ? -18.037 -21.663  26.085  1.00 36.51  ? 433  ARG A CB   1 
ATOM   3062  C  CG   . ARG A  1 416 ? -18.427 -20.864  24.844  1.00 40.55  ? 433  ARG A CG   1 
ATOM   3063  C  CD   . ARG A  1 416 ? -19.928 -20.860  24.595  1.00 41.75  ? 433  ARG A CD   1 
ATOM   3064  N  NE   . ARG A  1 416 ? -20.393 -22.213  24.346  1.00 44.90  ? 433  ARG A NE   1 
ATOM   3065  C  CZ   . ARG A  1 416 ? -21.646 -22.541  24.060  1.00 52.40  ? 433  ARG A CZ   1 
ATOM   3066  N  NH1  . ARG A  1 416 ? -22.596 -21.620  23.964  1.00 44.20  ? 433  ARG A NH1  1 
ATOM   3067  N  NH2  . ARG A  1 416 ? -21.952 -23.829  23.856  1.00 45.45  ? 433  ARG A NH2  1 
ATOM   3068  N  N    . ALA A  1 417 ? -16.123 -20.667  28.450  1.00 34.63  ? 434  ALA A N    1 
ATOM   3069  C  CA   . ALA A  1 417 ? -16.004 -20.542  29.897  1.00 36.78  ? 434  ALA A CA   1 
ATOM   3070  C  C    . ALA A  1 417 ? -17.202 -19.754  30.426  1.00 35.08  ? 434  ALA A C    1 
ATOM   3071  O  O    . ALA A  1 417 ? -18.024 -19.250  29.659  1.00 34.32  ? 434  ALA A O    1 
ATOM   3072  C  CB   . ALA A  1 417 ? -14.689 -19.851  30.288  1.00 31.06  ? 434  ALA A CB   1 
ATOM   3073  N  N    . TRP A  1 418 ? -17.315 -19.665  31.749  1.00 36.22  ? 435  TRP A N    1 
ATOM   3074  C  CA   . TRP A  1 418 ? -18.412 -18.929  32.375  1.00 37.67  ? 435  TRP A CA   1 
ATOM   3075  C  C    . TRP A  1 418 ? -17.916 -18.359  33.694  1.00 33.27  ? 435  TRP A C    1 
ATOM   3076  O  O    . TRP A  1 418 ? -17.280 -19.075  34.478  1.00 34.17  ? 435  TRP A O    1 
ATOM   3077  C  CB   . TRP A  1 418 ? -19.654 -19.813  32.623  1.00 35.84  ? 435  TRP A CB   1 
ATOM   3078  C  CG   . TRP A  1 418 ? -20.864 -18.983  32.996  1.00 37.24  ? 435  TRP A CG   1 
ATOM   3079  C  CD1  . TRP A  1 418 ? -21.341 -18.733  34.266  1.00 34.89  ? 435  TRP A CD1  1 
ATOM   3080  C  CD2  . TRP A  1 418 ? -21.722 -18.273  32.098  1.00 33.39  ? 435  TRP A CD2  1 
ATOM   3081  N  NE1  . TRP A  1 418 ? -22.447 -17.916  34.196  1.00 34.13  ? 435  TRP A NE1  1 
ATOM   3082  C  CE2  . TRP A  1 418 ? -22.706 -17.626  32.881  1.00 36.68  ? 435  TRP A CE2  1 
ATOM   3083  C  CE3  . TRP A  1 418 ? -21.753 -18.116  30.702  1.00 35.82  ? 435  TRP A CE3  1 
ATOM   3084  C  CZ2  . TRP A  1 418 ? -23.711 -16.829  32.317  1.00 34.38  ? 435  TRP A CZ2  1 
ATOM   3085  C  CZ3  . TRP A  1 418 ? -22.762 -17.328  30.136  1.00 37.99  ? 435  TRP A CZ3  1 
ATOM   3086  C  CH2  . TRP A  1 418 ? -23.722 -16.698  30.948  1.00 40.04  ? 435  TRP A CH2  1 
ATOM   3087  N  N    . GLN A  1 419 ? -18.219 -17.084  33.948  1.00 30.61  ? 436  GLN A N    1 
ATOM   3088  C  CA   . GLN A  1 419 ? -17.695 -16.436  35.153  1.00 33.09  ? 436  GLN A CA   1 
ATOM   3089  C  C    . GLN A  1 419 ? -18.483 -16.856  36.387  1.00 33.55  ? 436  GLN A C    1 
ATOM   3090  O  O    . GLN A  1 419 ? -19.710 -16.966  36.349  1.00 33.34  ? 436  GLN A O    1 
ATOM   3091  C  CB   . GLN A  1 419 ? -17.735 -14.901  35.038  1.00 32.74  ? 436  GLN A CB   1 
ATOM   3092  C  CG   . GLN A  1 419 ? -16.941 -14.237  36.168  1.00 33.83  ? 436  GLN A CG   1 
ATOM   3093  C  CD   . GLN A  1 419 ? -17.055 -12.703  36.193  1.00 38.72  ? 436  GLN A CD   1 
ATOM   3094  O  OE1  . GLN A  1 419 ? -17.839 -12.117  35.459  1.00 40.77  ? 436  GLN A OE1  1 
ATOM   3095  N  NE2  . GLN A  1 419 ? -16.254 -12.065  37.036  1.00 40.19  ? 436  GLN A NE2  1 
ATOM   3096  N  N    . LEU A  1 420 ? -17.764 -17.102  37.483  1.00 34.41  ? 437  LEU A N    1 
ATOM   3097  C  CA   . LEU A  1 420 ? -18.357 -17.192  38.802  1.00 31.91  ? 437  LEU A CA   1 
ATOM   3098  C  C    . LEU A  1 420 ? -17.824 -16.053  39.673  1.00 35.88  ? 437  LEU A C    1 
ATOM   3099  O  O    . LEU A  1 420 ? -16.678 -15.625  39.501  1.00 38.81  ? 437  LEU A O    1 
ATOM   3100  C  CB   . LEU A  1 420 ? -18.048 -18.548  39.463  1.00 33.98  ? 437  LEU A CB   1 
ATOM   3101  C  CG   . LEU A  1 420 ? -18.556 -19.741  38.638  1.00 36.69  ? 437  LEU A CG   1 
ATOM   3102  C  CD1  . LEU A  1 420 ? -18.002 -21.046  39.182  1.00 41.44  ? 437  LEU A CD1  1 
ATOM   3103  C  CD2  . LEU A  1 420 ? -20.081 -19.765  38.589  1.00 33.56  ? 437  LEU A CD2  1 
ATOM   3104  N  N    . PRO A  1 421 ? -18.628 -15.545  40.612  1.00 35.02  ? 438  PRO A N    1 
ATOM   3105  C  CA   . PRO A  1 421 ? -18.224 -14.360  41.393  1.00 34.61  ? 438  PRO A CA   1 
ATOM   3106  C  C    . PRO A  1 421 ? -17.269 -14.670  42.538  1.00 39.11  ? 438  PRO A C    1 
ATOM   3107  O  O    . PRO A  1 421 ? -17.419 -15.669  43.249  1.00 42.72  ? 438  PRO A O    1 
ATOM   3108  C  CB   . PRO A  1 421 ? -19.556 -13.854  41.962  1.00 37.34  ? 438  PRO A CB   1 
ATOM   3109  C  CG   . PRO A  1 421 ? -20.346 -15.133  42.174  1.00 37.69  ? 438  PRO A CG   1 
ATOM   3110  C  CD   . PRO A  1 421 ? -19.959 -16.046  40.998  1.00 34.99  ? 438  PRO A CD   1 
ATOM   3111  N  N    . LEU A  1 422 ? -16.310 -13.776  42.755  1.00 34.96  ? 439  LEU A N    1 
ATOM   3112  C  CA   . LEU A  1 422 ? -15.459 -13.841  43.942  1.00 34.73  ? 439  LEU A CA   1 
ATOM   3113  C  C    . LEU A  1 422 ? -15.869 -12.794  44.976  1.00 37.87  ? 439  LEU A C    1 
ATOM   3114  O  O    . LEU A  1 422 ? -15.025 -12.076  45.504  1.00 39.42  ? 439  LEU A O    1 
ATOM   3115  C  CB   . LEU A  1 422 ? -13.993 -13.677  43.557  1.00 36.96  ? 439  LEU A CB   1 
ATOM   3116  C  CG   . LEU A  1 422 ? -13.407 -14.779  42.668  1.00 42.65  ? 439  LEU A CG   1 
ATOM   3117  C  CD1  . LEU A  1 422 ? -11.915 -14.542  42.470  1.00 40.97  ? 439  LEU A CD1  1 
ATOM   3118  C  CD2  . LEU A  1 422 ? -13.680 -16.198  43.212  1.00 35.72  ? 439  LEU A CD2  1 
ATOM   3119  N  N    . PHE A  1 423 ? -17.167 -12.706  45.290  1.00 38.01  ? 440  PHE A N    1 
ATOM   3120  C  CA   . PHE A  1 423 ? -17.656 -11.726  46.262  1.00 40.44  ? 440  PHE A CA   1 
ATOM   3121  C  C    . PHE A  1 423 ? -16.906 -11.843  47.586  1.00 42.87  ? 440  PHE A C    1 
ATOM   3122  O  O    . PHE A  1 423 ? -16.560 -12.941  48.055  1.00 39.69  ? 440  PHE A O    1 
ATOM   3123  C  CB   . PHE A  1 423 ? -19.153 -11.900  46.520  1.00 39.66  ? 440  PHE A CB   1 
ATOM   3124  C  CG   . PHE A  1 423 ? -20.009 -11.597  45.337  1.00 36.46  ? 440  PHE A CG   1 
ATOM   3125  C  CD1  . PHE A  1 423 ? -19.562 -10.735  44.341  1.00 38.74  ? 440  PHE A CD1  1 
ATOM   3126  C  CD2  . PHE A  1 423 ? -21.250 -12.194  45.199  1.00 39.97  ? 440  PHE A CD2  1 
ATOM   3127  C  CE1  . PHE A  1 423 ? -20.354 -10.452  43.243  1.00 39.90  ? 440  PHE A CE1  1 
ATOM   3128  C  CE2  . PHE A  1 423 ? -22.051 -11.916  44.089  1.00 42.98  ? 440  PHE A CE2  1 
ATOM   3129  C  CZ   . PHE A  1 423 ? -21.596 -11.038  43.112  1.00 35.78  ? 440  PHE A CZ   1 
ATOM   3130  N  N    . ASP A  1 424 ? -16.670 -10.692  48.207  1.00 38.52  ? 441  ASP A N    1 
ATOM   3131  C  CA   . ASP A  1 424 ? -15.851 -10.693  49.403  1.00 43.18  ? 441  ASP A CA   1 
ATOM   3132  C  C    . ASP A  1 424 ? -16.502 -11.513  50.520  1.00 43.54  ? 441  ASP A C    1 
ATOM   3133  O  O    . ASP A  1 424 ? -15.805 -12.076  51.370  1.00 38.37  ? 441  ASP A O    1 
ATOM   3134  C  CB   . ASP A  1 424 ? -15.600 -9.255   49.841  1.00 49.15  ? 441  ASP A CB   1 
ATOM   3135  C  CG   . ASP A  1 424 ? -14.646 -9.187   50.975  1.00 58.89  ? 441  ASP A CG   1 
ATOM   3136  O  OD1  . ASP A  1 424 ? -13.458 -9.510   50.735  1.00 63.50  ? 441  ASP A OD1  1 
ATOM   3137  O  OD2  . ASP A  1 424 ? -15.072 -8.835   52.098  1.00 66.36  ? 441  ASP A OD2  1 
ATOM   3138  N  N    . GLU A  1 425 ? -17.835 -11.633  50.504  1.00 41.70  ? 442  GLU A N    1 
ATOM   3139  C  CA   . GLU A  1 425 ? -18.534 -12.390  51.535  1.00 45.41  ? 442  GLU A CA   1 
ATOM   3140  C  C    . GLU A  1 425 ? -18.111 -13.862  51.563  1.00 46.86  ? 442  GLU A C    1 
ATOM   3141  O  O    . GLU A  1 425 ? -18.234 -14.516  52.608  1.00 48.59  ? 442  GLU A O    1 
ATOM   3142  C  CB   . GLU A  1 425 ? -20.052 -12.286  51.328  1.00 46.32  ? 442  GLU A CB   1 
ATOM   3143  C  CG   . GLU A  1 425 ? -20.669 -10.893  51.570  1.00 54.56  ? 442  GLU A CG   1 
ATOM   3144  C  CD   . GLU A  1 425 ? -20.255 -9.825   50.543  1.00 56.57  ? 442  GLU A CD   1 
ATOM   3145  O  OE1  . GLU A  1 425 ? -19.833 -10.168  49.413  1.00 47.61  ? 442  GLU A OE1  1 
ATOM   3146  O  OE2  . GLU A  1 425 ? -20.387 -8.622   50.861  1.00 57.64  ? 442  GLU A OE2  1 
ATOM   3147  N  N    . TYR A  1 426 ? -17.623 -14.410  50.440  1.00 38.70  ? 443  TYR A N    1 
ATOM   3148  C  CA   . TYR A  1 426 ? -17.200 -15.813  50.432  1.00 36.29  ? 443  TYR A CA   1 
ATOM   3149  C  C    . TYR A  1 426 ? -15.881 -16.017  51.157  1.00 39.09  ? 443  TYR A C    1 
ATOM   3150  O  O    . TYR A  1 426 ? -15.593 -17.135  51.590  1.00 38.43  ? 443  TYR A O    1 
ATOM   3151  C  CB   . TYR A  1 426 ? -17.032 -16.335  48.995  1.00 36.21  ? 443  TYR A CB   1 
ATOM   3152  C  CG   . TYR A  1 426 ? -18.299 -16.444  48.196  1.00 35.00  ? 443  TYR A CG   1 
ATOM   3153  C  CD1  . TYR A  1 426 ? -19.208 -17.481  48.424  1.00 39.51  ? 443  TYR A CD1  1 
ATOM   3154  C  CD2  . TYR A  1 426 ? -18.580 -15.529  47.190  1.00 37.78  ? 443  TYR A CD2  1 
ATOM   3155  C  CE1  . TYR A  1 426 ? -20.368 -17.593  47.671  1.00 37.88  ? 443  TYR A CE1  1 
ATOM   3156  C  CE2  . TYR A  1 426 ? -19.735 -15.626  46.436  1.00 37.99  ? 443  TYR A CE2  1 
ATOM   3157  C  CZ   . TYR A  1 426 ? -20.632 -16.655  46.682  1.00 39.94  ? 443  TYR A CZ   1 
ATOM   3158  O  OH   . TYR A  1 426 ? -21.775 -16.751  45.903  1.00 42.05  ? 443  TYR A OH   1 
ATOM   3159  N  N    . GLN A  1 427 ? -15.066 -14.965  51.278  1.00 37.80  ? 444  GLN A N    1 
ATOM   3160  C  CA   . GLN A  1 427 ? -13.700 -15.126  51.778  1.00 42.53  ? 444  GLN A CA   1 
ATOM   3161  C  C    . GLN A  1 427 ? -13.667 -15.686  53.197  1.00 40.43  ? 444  GLN A C    1 
ATOM   3162  O  O    . GLN A  1 427 ? -12.740 -16.422  53.563  1.00 39.24  ? 444  GLN A O    1 
ATOM   3163  C  CB   . GLN A  1 427 ? -12.963 -13.785  51.719  1.00 42.10  ? 444  GLN A CB   1 
ATOM   3164  C  CG   . GLN A  1 427 ? -12.714 -13.306  50.301  1.00 39.82  ? 444  GLN A CG   1 
ATOM   3165  C  CD   . GLN A  1 427 ? -11.488 -13.956  49.701  1.00 38.67  ? 444  GLN A CD   1 
ATOM   3166  O  OE1  . GLN A  1 427 ? -10.817 -14.767  50.346  1.00 39.50  ? 444  GLN A OE1  1 
ATOM   3167  N  NE2  . GLN A  1 427 ? -11.184 -13.600  48.471  1.00 39.95  ? 444  GLN A NE2  1 
ATOM   3168  N  N    . GLU A  1 428 ? -14.650 -15.335  54.022  1.00 40.68  ? 445  GLU A N    1 
ATOM   3169  C  CA   . GLU A  1 428 ? -14.590 -15.761  55.413  1.00 42.28  ? 445  GLU A CA   1 
ATOM   3170  C  C    . GLU A  1 428 ? -14.724 -17.272  55.569  1.00 43.93  ? 445  GLU A C    1 
ATOM   3171  O  O    . GLU A  1 428 ? -14.374 -17.805  56.631  1.00 40.13  ? 445  GLU A O    1 
ATOM   3172  C  CB   . GLU A  1 428 ? -15.654 -15.032  56.220  1.00 47.89  ? 445  GLU A CB   1 
ATOM   3173  C  CG   . GLU A  1 428 ? -17.044 -15.180  55.691  1.00 52.65  ? 445  GLU A CG   1 
ATOM   3174  C  CD   . GLU A  1 428 ? -18.072 -14.648  56.668  1.00 63.62  ? 445  GLU A CD   1 
ATOM   3175  O  OE1  . GLU A  1 428 ? -19.157 -14.225  56.214  1.00 72.72  ? 445  GLU A OE1  1 
ATOM   3176  O  OE2  . GLU A  1 428 ? -17.783 -14.639  57.886  1.00 67.47  ? 445  GLU A OE2  1 
ATOM   3177  N  N    . GLN A  1 429 ? -15.184 -17.979  54.528  1.00 38.79  ? 446  GLN A N    1 
ATOM   3178  C  CA   . GLN A  1 429 ? -15.203 -19.433  54.596  1.00 38.72  ? 446  GLN A CA   1 
ATOM   3179  C  C    . GLN A  1 429 ? -13.802 -20.000  54.749  1.00 39.20  ? 446  GLN A C    1 
ATOM   3180  O  O    . GLN A  1 429 ? -13.653 -21.138  55.203  1.00 38.94  ? 446  GLN A O    1 
ATOM   3181  C  CB   . GLN A  1 429 ? -15.878 -20.001  53.345  1.00 39.37  ? 446  GLN A CB   1 
ATOM   3182  C  CG   . GLN A  1 429 ? -17.356 -19.693  53.301  1.00 41.61  ? 446  GLN A CG   1 
ATOM   3183  C  CD   . GLN A  1 429 ? -18.093 -20.454  52.219  1.00 47.35  ? 446  GLN A CD   1 
ATOM   3184  O  OE1  . GLN A  1 429 ? -18.897 -19.875  51.484  1.00 50.58  ? 446  GLN A OE1  1 
ATOM   3185  N  NE2  . GLN A  1 429 ? -17.814 -21.755  52.101  1.00 43.60  ? 446  GLN A NE2  1 
ATOM   3186  N  N    . LEU A  1 430 ? -12.773 -19.229  54.398  1.00 38.52  ? 447  LEU A N    1 
ATOM   3187  C  CA   . LEU A  1 430 ? -11.385 -19.661  54.515  1.00 40.37  ? 447  LEU A CA   1 
ATOM   3188  C  C    . LEU A  1 430 ? -10.725 -19.251  55.831  1.00 39.59  ? 447  LEU A C    1 
ATOM   3189  O  O    . LEU A  1 430 ? -9.522  -19.490  56.010  1.00 39.06  ? 447  LEU A O    1 
ATOM   3190  C  CB   . LEU A  1 430 ? -10.566 -19.119  53.336  1.00 39.38  ? 447  LEU A CB   1 
ATOM   3191  C  CG   . LEU A  1 430 ? -11.105 -19.473  51.947  1.00 35.19  ? 447  LEU A CG   1 
ATOM   3192  C  CD1  . LEU A  1 430 ? -10.241 -18.820  50.863  1.00 36.82  ? 447  LEU A CD1  1 
ATOM   3193  C  CD2  . LEU A  1 430 ? -11.159 -20.976  51.776  1.00 38.07  ? 447  LEU A CD2  1 
ATOM   3194  N  N    . ASP A  1 431 ? -11.467 -18.641  56.752  1.00 39.90  ? 448  ASP A N    1 
ATOM   3195  C  CA   . ASP A  1 431 ? -10.888 -18.272  58.040  1.00 39.03  ? 448  ASP A CA   1 
ATOM   3196  C  C    . ASP A  1 431 ? -10.473 -19.521  58.826  1.00 42.08  ? 448  ASP A C    1 
ATOM   3197  O  O    . ASP A  1 431 ? -11.170 -20.543  58.831  1.00 39.54  ? 448  ASP A O    1 
ATOM   3198  C  CB   . ASP A  1 431 ? -11.879 -17.423  58.851  1.00 41.11  ? 448  ASP A CB   1 
ATOM   3199  C  CG   . ASP A  1 431 ? -12.048 -15.984  58.292  1.00 47.75  ? 448  ASP A CG   1 
ATOM   3200  O  OD1  . ASP A  1 431 ? -11.205 -15.517  57.485  1.00 47.46  ? 448  ASP A OD1  1 
ATOM   3201  O  OD2  . ASP A  1 431 ? -13.037 -15.310  58.664  1.00 49.11  ? 448  ASP A OD2  1 
ATOM   3202  N  N    . SER A  1 432 ? -9.308  -19.441  59.466  1.00 40.26  ? 449  SER A N    1 
ATOM   3203  C  CA   . SER A  1 432 ? -8.787  -20.493  60.326  1.00 42.49  ? 449  SER A CA   1 
ATOM   3204  C  C    . SER A  1 432 ? -8.470  -19.896  61.691  1.00 44.00  ? 449  SER A C    1 
ATOM   3205  O  O    . SER A  1 432 ? -7.853  -18.823  61.768  1.00 39.22  ? 449  SER A O    1 
ATOM   3206  C  CB   . SER A  1 432 ? -7.522  -21.132  59.735  1.00 41.88  ? 449  SER A CB   1 
ATOM   3207  O  OG   . SER A  1 432 ? -6.802  -21.812  60.751  1.00 40.95  ? 449  SER A OG   1 
ATOM   3208  N  N    . PRO A  1 433 ? -8.852  -20.559  62.784  1.00 42.46  ? 450  PRO A N    1 
ATOM   3209  C  CA   . PRO A  1 433 ? -8.433  -20.079  64.115  1.00 39.52  ? 450  PRO A CA   1 
ATOM   3210  C  C    . PRO A  1 433 ? -6.936  -20.136  64.324  1.00 44.59  ? 450  PRO A C    1 
ATOM   3211  O  O    . PRO A  1 433 ? -6.441  -19.515  65.271  1.00 43.16  ? 450  PRO A O    1 
ATOM   3212  C  CB   . PRO A  1 433 ? -9.151  -21.019  65.099  1.00 44.41  ? 450  PRO A CB   1 
ATOM   3213  C  CG   . PRO A  1 433 ? -9.993  -21.947  64.276  1.00 47.33  ? 450  PRO A CG   1 
ATOM   3214  C  CD   . PRO A  1 433 ? -9.609  -21.819  62.829  1.00 42.69  ? 450  PRO A CD   1 
ATOM   3215  N  N    . PHE A  1 434 ? -6.198  -20.875  63.492  1.00 39.03  ? 451  PHE A N    1 
ATOM   3216  C  CA   . PHE A  1 434 ? -4.796  -21.164  63.764  1.00 41.23  ? 451  PHE A CA   1 
ATOM   3217  C  C    . PHE A  1 434 ? -3.816  -20.567  62.765  1.00 41.65  ? 451  PHE A C    1 
ATOM   3218  O  O    . PHE A  1 434 ? -2.625  -20.529  63.066  1.00 46.70  ? 451  PHE A O    1 
ATOM   3219  C  CB   . PHE A  1 434 ? -4.550  -22.688  63.809  1.00 40.07  ? 451  PHE A CB   1 
ATOM   3220  C  CG   . PHE A  1 434 ? -5.382  -23.430  64.829  1.00 43.54  ? 451  PHE A CG   1 
ATOM   3221  C  CD1  . PHE A  1 434 ? -5.140  -23.279  66.191  1.00 43.02  ? 451  PHE A CD1  1 
ATOM   3222  C  CD2  . PHE A  1 434 ? -6.399  -24.278  64.427  1.00 41.43  ? 451  PHE A CD2  1 
ATOM   3223  C  CE1  . PHE A  1 434 ? -5.904  -23.965  67.132  1.00 40.35  ? 451  PHE A CE1  1 
ATOM   3224  C  CE2  . PHE A  1 434 ? -7.171  -24.974  65.357  1.00 42.82  ? 451  PHE A CE2  1 
ATOM   3225  C  CZ   . PHE A  1 434 ? -6.927  -24.819  66.715  1.00 37.94  ? 451  PHE A CZ   1 
ATOM   3226  N  N    . ALA A  1 435 ? -4.262  -20.135  61.588  1.00 41.47  ? 452  ALA A N    1 
ATOM   3227  C  CA   . ALA A  1 435 ? -3.348  -19.691  60.542  1.00 40.26  ? 452  ALA A CA   1 
ATOM   3228  C  C    . ALA A  1 435 ? -4.005  -18.547  59.782  1.00 38.89  ? 452  ALA A C    1 
ATOM   3229  O  O    . ALA A  1 435 ? -5.166  -18.210  60.023  1.00 38.69  ? 452  ALA A O    1 
ATOM   3230  C  CB   . ALA A  1 435 ? -2.969  -20.865  59.610  1.00 32.34  ? 452  ALA A CB   1 
ATOM   3231  N  N    . ASP A  1 436 ? -3.250  -17.955  58.845  1.00 37.68  ? 453  ASP A N    1 
ATOM   3232  C  CA   . ASP A  1 436 ? -3.778  -16.848  58.040  1.00 37.60  ? 453  ASP A CA   1 
ATOM   3233  C  C    . ASP A  1 436 ? -4.899  -17.290  57.101  1.00 38.53  ? 453  ASP A C    1 
ATOM   3234  O  O    . ASP A  1 436 ? -5.794  -16.496  56.806  1.00 38.82  ? 453  ASP A O    1 
ATOM   3235  C  CB   . ASP A  1 436 ? -2.655  -16.197  57.208  1.00 36.91  ? 453  ASP A CB   1 
ATOM   3236  C  CG   . ASP A  1 436 ? -1.571  -15.536  58.072  1.00 42.81  ? 453  ASP A CG   1 
ATOM   3237  O  OD1  . ASP A  1 436 ? -1.861  -15.137  59.228  1.00 43.93  ? 453  ASP A OD1  1 
ATOM   3238  O  OD2  . ASP A  1 436 ? -0.410  -15.452  57.603  1.00 39.86  ? 453  ASP A OD2  1 
ATOM   3239  N  N    . ILE A  1 437 ? -4.850  -18.522  56.589  1.00 36.12  ? 454  ILE A N    1 
ATOM   3240  C  CA   . ILE A  1 437 ? -5.841  -19.042  55.643  1.00 35.95  ? 454  ILE A CA   1 
ATOM   3241  C  C    . ILE A  1 437 ? -6.005  -20.541  55.887  1.00 36.73  ? 454  ILE A C    1 
ATOM   3242  O  O    . ILE A  1 437 ? -5.022  -21.253  56.107  1.00 36.17  ? 454  ILE A O    1 
ATOM   3243  C  CB   . ILE A  1 437 ? -5.422  -18.811  54.169  1.00 39.64  ? 454  ILE A CB   1 
ATOM   3244  C  CG1  . ILE A  1 437 ? -4.559  -17.561  53.994  1.00 36.82  ? 454  ILE A CG1  1 
ATOM   3245  C  CG2  . ILE A  1 437 ? -6.626  -18.796  53.212  1.00 36.42  ? 454  ILE A CG2  1 
ATOM   3246  C  CD1  . ILE A  1 437 ? -3.996  -17.463  52.574  1.00 41.67  ? 454  ILE A CD1  1 
ATOM   3247  N  N    . ALA A  1 438 ? -7.246  -21.022  55.844  1.00 34.92  ? 455  ALA A N    1 
ATOM   3248  C  CA   . ALA A  1 438 ? -7.499  -22.451  55.701  1.00 37.11  ? 455  ALA A CA   1 
ATOM   3249  C  C    . ALA A  1 438 ? -7.486  -22.813  54.211  1.00 35.96  ? 455  ALA A C    1 
ATOM   3250  O  O    . ALA A  1 438 ? -7.845  -22.002  53.360  1.00 38.25  ? 455  ALA A O    1 
ATOM   3251  C  CB   . ALA A  1 438 ? -8.840  -22.830  56.325  1.00 34.06  ? 455  ALA A CB   1 
ATOM   3252  N  N    . ASN A  1 439 ? -7.077  -24.036  53.887  1.00 32.77  ? 456  ASN A N    1 
ATOM   3253  C  CA   . ASN A  1 439 ? -6.996  -24.373  52.468  1.00 31.44  ? 456  ASN A CA   1 
ATOM   3254  C  C    . ASN A  1 439 ? -8.316  -24.884  51.897  1.00 36.34  ? 456  ASN A C    1 
ATOM   3255  O  O    . ASN A  1 439 ? -8.393  -25.112  50.691  1.00 41.40  ? 456  ASN A O    1 
ATOM   3256  C  CB   . ASN A  1 439 ? -5.858  -25.374  52.203  1.00 34.81  ? 456  ASN A CB   1 
ATOM   3257  C  CG   . ASN A  1 439 ? -6.221  -26.841  52.526  1.00 38.36  ? 456  ASN A CG   1 
ATOM   3258  O  OD1  . ASN A  1 439 ? -6.886  -27.142  53.521  1.00 37.22  ? 456  ASN A OD1  1 
ATOM   3259  N  ND2  . ASN A  1 439 ? -5.731  -27.769  51.679  1.00 33.62  ? 456  ASN A ND2  1 
ATOM   3260  N  N    . ILE A  1 440 ? -9.366  -25.029  52.705  1.00 34.54  ? 457  ILE A N    1 
ATOM   3261  C  CA   . ILE A  1 440 ? -10.688 -25.383  52.189  1.00 39.04  ? 457  ILE A CA   1 
ATOM   3262  C  C    . ILE A  1 440 ? -11.740 -24.541  52.892  1.00 41.04  ? 457  ILE A C    1 
ATOM   3263  O  O    . ILE A  1 440 ? -11.583 -24.157  54.053  1.00 38.51  ? 457  ILE A O    1 
ATOM   3264  C  CB   . ILE A  1 440 ? -11.043 -26.878  52.378  1.00 41.77  ? 457  ILE A CB   1 
ATOM   3265  C  CG1  . ILE A  1 440 ? -10.790 -27.299  53.828  1.00 41.48  ? 457  ILE A CG1  1 
ATOM   3266  C  CG2  . ILE A  1 440 ? -10.284 -27.721  51.385  1.00 41.05  ? 457  ILE A CG2  1 
ATOM   3267  C  CD1  . ILE A  1 440 ? -11.703 -28.422  54.346  1.00 44.11  ? 457  ILE A CD1  1 
ATOM   3268  N  N    . GLY A  1 441 ? -12.851 -24.310  52.197  1.00 41.67  ? 458  GLY A N    1 
ATOM   3269  C  CA   . GLY A  1 441 ? -13.950 -23.548  52.750  1.00 42.82  ? 458  GLY A CA   1 
ATOM   3270  C  C    . GLY A  1 441 ? -15.212 -24.313  53.072  1.00 46.46  ? 458  GLY A C    1 
ATOM   3271  O  O    . GLY A  1 441 ? -16.244 -23.682  53.338  1.00 48.68  ? 458  GLY A O    1 
ATOM   3272  N  N    . GLY A  1 442 ? -15.198 -25.640  53.049  1.00 45.48  ? 459  GLY A N    1 
ATOM   3273  C  CA   . GLY A  1 442 ? -16.410 -26.364  53.366  1.00 49.88  ? 459  GLY A CA   1 
ATOM   3274  C  C    . GLY A  1 442 ? -17.265 -26.679  52.152  1.00 44.43  ? 459  GLY A C    1 
ATOM   3275  O  O    . GLY A  1 442 ? -16.864 -26.450  51.007  1.00 45.32  ? 459  GLY A O    1 
ATOM   3276  N  N    . PRO A  1 443 ? -18.464 -27.232  52.373  1.00 50.13  ? 460  PRO A N    1 
ATOM   3277  C  CA   . PRO A  1 443 ? -19.229 -27.799  51.249  1.00 47.92  ? 460  PRO A CA   1 
ATOM   3278  C  C    . PRO A  1 443 ? -19.991 -26.785  50.409  1.00 45.52  ? 460  PRO A C    1 
ATOM   3279  O  O    . PRO A  1 443 ? -20.436 -27.147  49.316  1.00 45.16  ? 460  PRO A O    1 
ATOM   3280  C  CB   . PRO A  1 443 ? -20.193 -28.774  51.941  1.00 46.73  ? 460  PRO A CB   1 
ATOM   3281  C  CG   . PRO A  1 443 ? -20.382 -28.205  53.296  1.00 48.39  ? 460  PRO A CG   1 
ATOM   3282  C  CD   . PRO A  1 443 ? -19.097 -27.516  53.676  1.00 49.64  ? 460  PRO A CD   1 
ATOM   3283  N  N    . LYS A  1 444 ? -20.144 -25.535  50.843  1.00 39.84  ? 461  LYS A N    1 
ATOM   3284  C  CA   . LYS A  1 444 ? -20.835 -24.536  50.031  1.00 41.42  ? 461  LYS A CA   1 
ATOM   3285  C  C    . LYS A  1 444 ? -19.857 -23.784  49.127  1.00 39.64  ? 461  LYS A C    1 
ATOM   3286  O  O    . LYS A  1 444 ? -18.787 -23.355  49.574  1.00 37.47  ? 461  LYS A O    1 
ATOM   3287  C  CB   . LYS A  1 444 ? -21.599 -23.540  50.910  1.00 41.06  ? 461  LYS A CB   1 
ATOM   3288  C  CG   . LYS A  1 444 ? -22.573 -24.173  51.907  1.00 44.95  ? 461  LYS A CG   1 
ATOM   3289  C  CD   . LYS A  1 444 ? -23.350 -23.065  52.636  1.00 47.19  ? 461  LYS A CD   1 
ATOM   3290  C  CE   . LYS A  1 444 ? -24.525 -23.601  53.452  1.00 54.36  ? 461  LYS A CE   1 
ATOM   3291  N  NZ   . LYS A  1 444 ? -24.708 -22.821  54.733  1.00 63.24  ? 461  LYS A NZ   1 
ATOM   3292  N  N    . ALA A  1 445 ? -20.232 -23.637  47.854  1.00 35.33  ? 462  ALA A N    1 
ATOM   3293  C  CA   . ALA A  1 445 ? -19.517 -22.782  46.898  1.00 36.08  ? 462  ALA A CA   1 
ATOM   3294  C  C    . ALA A  1 445 ? -18.050 -23.193  46.749  1.00 35.76  ? 462  ALA A C    1 
ATOM   3295  O  O    . ALA A  1 445 ? -17.139 -22.364  46.811  1.00 36.57  ? 462  ALA A O    1 
ATOM   3296  C  CB   . ALA A  1 445 ? -19.635 -21.302  47.298  1.00 34.17  ? 462  ALA A CB   1 
ATOM   3297  N  N    . GLY A  1 446 ? -17.825 -24.488  46.513  1.00 36.40  ? 463  GLY A N    1 
ATOM   3298  C  CA   . GLY A  1 446 ? -16.461 -25.001  46.517  1.00 34.71  ? 463  GLY A CA   1 
ATOM   3299  C  C    . GLY A  1 446 ? -15.583 -24.404  45.426  1.00 36.36  ? 463  GLY A C    1 
ATOM   3300  O  O    . GLY A  1 446 ? -14.388 -24.163  45.636  1.00 35.59  ? 463  GLY A O    1 
ATOM   3301  N  N    . THR A  1 447 ? -16.146 -24.177  44.242  1.00 35.59  ? 464  THR A N    1 
ATOM   3302  C  CA   . THR A  1 447 ? -15.329 -23.640  43.154  1.00 33.91  ? 464  THR A CA   1 
ATOM   3303  C  C    . THR A  1 447 ? -14.915 -22.201  43.452  1.00 35.94  ? 464  THR A C    1 
ATOM   3304  O  O    . THR A  1 447 ? -13.751 -21.824  43.256  1.00 33.65  ? 464  THR A O    1 
ATOM   3305  C  CB   . THR A  1 447 ? -16.094 -23.723  41.829  1.00 37.70  ? 464  THR A CB   1 
ATOM   3306  O  OG1  . THR A  1 447 ? -16.480 -25.083  41.586  1.00 37.99  ? 464  THR A OG1  1 
ATOM   3307  C  CG2  . THR A  1 447 ? -15.237 -23.198  40.660  1.00 33.08  ? 464  THR A CG2  1 
ATOM   3308  N  N    . ILE A  1 448 ? -15.857 -21.405  43.968  1.00 33.44  ? 465  ILE A N    1 
ATOM   3309  C  CA   . ILE A  1 448 ? -15.602 -20.009  44.326  1.00 33.19  ? 465  ILE A CA   1 
ATOM   3310  C  C    . ILE A  1 448 ? -14.602 -19.913  45.475  1.00 34.79  ? 465  ILE A C    1 
ATOM   3311  O  O    . ILE A  1 448 ? -13.668 -19.104  45.430  1.00 34.86  ? 465  ILE A O    1 
ATOM   3312  C  CB   . ILE A  1 448 ? -16.938 -19.311  44.666  1.00 35.42  ? 465  ILE A CB   1 
ATOM   3313  C  CG1  . ILE A  1 448 ? -17.792 -19.127  43.397  1.00 34.62  ? 465  ILE A CG1  1 
ATOM   3314  C  CG2  . ILE A  1 448 ? -16.721 -17.976  45.420  1.00 32.80  ? 465  ILE A CG2  1 
ATOM   3315  C  CD1  . ILE A  1 448 ? -19.290 -18.826  43.667  1.00 34.21  ? 465  ILE A CD1  1 
ATOM   3316  N  N    . THR A  1 449 ? -14.764 -20.729  46.531  1.00 33.54  ? 466  THR A N    1 
ATOM   3317  C  CA   . THR A  1 449 ? -13.835 -20.542  47.646  1.00 35.91  ? 466  THR A CA   1 
ATOM   3318  C  C    . THR A  1 449 ? -12.422 -20.952  47.251  1.00 33.97  ? 466  THR A C    1 
ATOM   3319  O  O    . THR A  1 449 ? -11.446 -20.374  47.757  1.00 32.94  ? 466  THR A O    1 
ATOM   3320  C  CB   . THR A  1 449 ? -14.296 -21.269  48.927  1.00 38.10  ? 466  THR A CB   1 
ATOM   3321  O  OG1  . THR A  1 449 ? -14.428 -22.677  48.695  1.00 36.09  ? 466  THR A OG1  1 
ATOM   3322  C  CG2  . THR A  1 449 ? -15.617 -20.686  49.473  1.00 37.64  ? 466  THR A CG2  1 
ATOM   3323  N  N    . ALA A  1 450 ? -12.285 -21.902  46.320  1.00 32.49  ? 467  ALA A N    1 
ATOM   3324  C  CA   . ALA A  1 450 ? -10.957 -22.198  45.783  1.00 33.31  ? 467  ALA A CA   1 
ATOM   3325  C  C    . ALA A  1 450 ? -10.380 -20.990  45.038  1.00 34.55  ? 467  ALA A C    1 
ATOM   3326  O  O    . ALA A  1 450 ? -9.205  -20.653  45.211  1.00 36.10  ? 467  ALA A O    1 
ATOM   3327  C  CB   . ALA A  1 450 ? -11.009 -23.430  44.871  1.00 32.68  ? 467  ALA A CB   1 
ATOM   3328  N  N    . GLY A  1 451 ? -11.194 -20.315  44.214  1.00 34.23  ? 468  GLY A N    1 
ATOM   3329  C  CA   . GLY A  1 451 ? -10.738 -19.079  43.581  1.00 34.48  ? 468  GLY A CA   1 
ATOM   3330  C  C    . GLY A  1 451 ? -10.424 -17.964  44.569  1.00 37.00  ? 468  GLY A C    1 
ATOM   3331  O  O    . GLY A  1 451 ? -9.500  -17.171  44.348  1.00 34.97  ? 468  GLY A O    1 
ATOM   3332  N  N    . CYS A  1 452 ? -11.196 -17.875  45.660  1.00 37.12  ? 469  CYS A N    1 
ATOM   3333  C  CA   . CYS A  1 452 ? -10.913 -16.896  46.710  1.00 33.16  ? 469  CYS A CA   1 
ATOM   3334  C  C    . CYS A  1 452 ? -9.559  -17.159  47.346  1.00 36.54  ? 469  CYS A C    1 
ATOM   3335  O  O    . CYS A  1 452 ? -8.806  -16.221  47.652  1.00 34.31  ? 469  CYS A O    1 
ATOM   3336  C  CB   . CYS A  1 452 ? -12.004 -16.952  47.773  1.00 34.28  ? 469  CYS A CB   1 
ATOM   3337  S  SG   . CYS A  1 452 ? -13.541 -16.163  47.310  1.00 38.31  ? 469  CYS A SG   1 
ATOM   3338  N  N    . PHE A  1 453 ? -9.239  -18.438  47.566  1.00 34.80  ? 470  PHE A N    1 
ATOM   3339  C  CA   . PHE A  1 453 ? -7.939  -18.801  48.111  1.00 34.03  ? 470  PHE A CA   1 
ATOM   3340  C  C    . PHE A  1 453 ? -6.816  -18.321  47.195  1.00 35.58  ? 470  PHE A C    1 
ATOM   3341  O  O    . PHE A  1 453 ? -5.881  -17.648  47.641  1.00 38.23  ? 470  PHE A O    1 
ATOM   3342  C  CB   . PHE A  1 453 ? -7.871  -20.319  48.325  1.00 33.64  ? 470  PHE A CB   1 
ATOM   3343  C  CG   . PHE A  1 453 ? -6.581  -20.784  48.957  1.00 36.57  ? 470  PHE A CG   1 
ATOM   3344  C  CD1  . PHE A  1 453 ? -5.447  -20.992  48.181  1.00 35.70  ? 470  PHE A CD1  1 
ATOM   3345  C  CD2  . PHE A  1 453 ? -6.496  -20.968  50.335  1.00 33.84  ? 470  PHE A CD2  1 
ATOM   3346  C  CE1  . PHE A  1 453 ? -4.238  -21.423  48.769  1.00 34.19  ? 470  PHE A CE1  1 
ATOM   3347  C  CE2  . PHE A  1 453 ? -5.305  -21.403  50.934  1.00 36.93  ? 470  PHE A CE2  1 
ATOM   3348  C  CZ   . PHE A  1 453 ? -4.167  -21.627  50.151  1.00 33.63  ? 470  PHE A CZ   1 
ATOM   3349  N  N    . LEU A  1 454 ? -6.899  -18.649  45.900  1.00 33.64  ? 471  LEU A N    1 
ATOM   3350  C  CA   . LEU A  1 454 ? -5.879  -18.211  44.945  1.00 37.67  ? 471  LEU A CA   1 
ATOM   3351  C  C    . LEU A  1 454 ? -5.807  -16.683  44.850  1.00 35.65  ? 471  LEU A C    1 
ATOM   3352  O  O    . LEU A  1 454 ? -4.714  -16.109  44.756  1.00 34.72  ? 471  LEU A O    1 
ATOM   3353  C  CB   . LEU A  1 454 ? -6.166  -18.819  43.566  1.00 34.17  ? 471  LEU A CB   1 
ATOM   3354  C  CG   . LEU A  1 454 ? -6.109  -20.352  43.506  1.00 37.76  ? 471  LEU A CG   1 
ATOM   3355  C  CD1  . LEU A  1 454 ? -6.524  -20.859  42.132  1.00 36.08  ? 471  LEU A CD1  1 
ATOM   3356  C  CD2  . LEU A  1 454 ? -4.720  -20.859  43.881  1.00 32.93  ? 471  LEU A CD2  1 
ATOM   3357  N  N    . SER A  1 455 ? -6.961  -16.005  44.871  1.00 35.13  ? 472  SER A N    1 
ATOM   3358  C  CA   . SER A  1 455 ? -6.961  -14.546  44.752  1.00 35.70  ? 472  SER A CA   1 
ATOM   3359  C  C    . SER A  1 455 ? -6.054  -13.881  45.786  1.00 39.57  ? 472  SER A C    1 
ATOM   3360  O  O    . SER A  1 455 ? -5.518  -12.793  45.530  1.00 38.25  ? 472  SER A O    1 
ATOM   3361  C  CB   . SER A  1 455 ? -8.391  -13.996  44.866  1.00 36.95  ? 472  SER A CB   1 
ATOM   3362  O  OG   . SER A  1 455 ? -8.825  -13.932  46.223  1.00 37.60  ? 472  SER A OG   1 
ATOM   3363  N  N    . ARG A  1 456 ? -5.869  -14.511  46.953  1.00 39.48  ? 473  ARG A N    1 
ATOM   3364  C  CA   . ARG A  1 456 ? -5.067  -13.907  48.010  1.00 38.23  ? 473  ARG A CA   1 
ATOM   3365  C  C    . ARG A  1 456 ? -3.586  -13.869  47.678  1.00 39.52  ? 473  ARG A C    1 
ATOM   3366  O  O    . ARG A  1 456 ? -2.831  -13.189  48.382  1.00 37.99  ? 473  ARG A O    1 
ATOM   3367  C  CB   . ARG A  1 456 ? -5.283  -14.635  49.333  1.00 38.81  ? 473  ARG A CB   1 
ATOM   3368  C  CG   . ARG A  1 456 ? -6.708  -14.477  49.833  1.00 41.54  ? 473  ARG A CG   1 
ATOM   3369  C  CD   . ARG A  1 456 ? -6.851  -15.079  51.166  1.00 46.76  ? 473  ARG A CD   1 
ATOM   3370  N  NE   . ARG A  1 456 ? -8.241  -15.077  51.615  1.00 47.61  ? 473  ARG A NE   1 
ATOM   3371  C  CZ   . ARG A  1 456 ? -8.597  -15.083  52.888  1.00 43.32  ? 473  ARG A CZ   1 
ATOM   3372  N  NH1  . ARG A  1 456 ? -7.694  -14.993  53.857  1.00 45.03  ? 473  ARG A NH1  1 
ATOM   3373  N  NH2  . ARG A  1 456 ? -9.882  -15.189  53.198  1.00 45.15  ? 473  ARG A NH2  1 
ATOM   3374  N  N    . PHE A  1 457 ? -3.169  -14.539  46.611  1.00 36.50  ? 474  PHE A N    1 
ATOM   3375  C  CA   . PHE A  1 457 ? -1.790  -14.525  46.154  1.00 37.43  ? 474  PHE A CA   1 
ATOM   3376  C  C    . PHE A  1 457 ? -1.611  -13.736  44.860  1.00 36.70  ? 474  PHE A C    1 
ATOM   3377  O  O    . PHE A  1 457 ? -0.485  -13.643  44.357  1.00 36.59  ? 474  PHE A O    1 
ATOM   3378  C  CB   . PHE A  1 457 ? -1.300  -15.979  45.980  1.00 34.07  ? 474  PHE A CB   1 
ATOM   3379  C  CG   . PHE A  1 457 ? -1.364  -16.773  47.256  1.00 36.96  ? 474  PHE A CG   1 
ATOM   3380  C  CD1  . PHE A  1 457 ? -2.561  -17.349  47.680  1.00 35.65  ? 474  PHE A CD1  1 
ATOM   3381  C  CD2  . PHE A  1 457 ? -0.249  -16.872  48.072  1.00 33.72  ? 474  PHE A CD2  1 
ATOM   3382  C  CE1  . PHE A  1 457 ? -2.619  -18.064  48.885  1.00 33.98  ? 474  PHE A CE1  1 
ATOM   3383  C  CE2  . PHE A  1 457 ? -0.305  -17.560  49.267  1.00 38.01  ? 474  PHE A CE2  1 
ATOM   3384  C  CZ   . PHE A  1 457 ? -1.494  -18.166  49.671  1.00 37.02  ? 474  PHE A CZ   1 
ATOM   3385  N  N    . ALA A  1 458 ? -2.689  -13.158  44.317  1.00 32.68  ? 475  ALA A N    1 
ATOM   3386  C  CA   . ALA A  1 458 ? -2.682  -12.549  42.994  1.00 37.14  ? 475  ALA A CA   1 
ATOM   3387  C  C    . ALA A  1 458 ? -2.982  -11.050  43.039  1.00 41.25  ? 475  ALA A C    1 
ATOM   3388  O  O    . ALA A  1 458 ? -3.373  -10.472  42.020  1.00 41.96  ? 475  ALA A O    1 
ATOM   3389  C  CB   . ALA A  1 458 ? -3.692  -13.263  42.083  1.00 34.93  ? 475  ALA A CB   1 
ATOM   3390  N  N    . LYS A  1 459 ? -2.795  -10.397  44.189  1.00 38.84  ? 476  LYS A N    1 
ATOM   3391  C  CA   . LYS A  1 459 ? -3.242  -9.012   44.324  1.00 40.19  ? 476  LYS A CA   1 
ATOM   3392  C  C    . LYS A  1 459 ? -2.380  -8.011   43.555  1.00 42.35  ? 476  LYS A C    1 
ATOM   3393  O  O    . LYS A  1 459 ? -2.868  -6.923   43.224  1.00 42.38  ? 476  LYS A O    1 
ATOM   3394  C  CB   . LYS A  1 459 ? -3.284  -8.620   45.793  1.00 38.50  ? 476  LYS A CB   1 
ATOM   3395  C  CG   . LYS A  1 459 ? -4.439  -9.255   46.545  1.00 41.23  ? 476  LYS A CG   1 
ATOM   3396  C  CD   . LYS A  1 459 ? -4.297  -9.019   48.026  1.00 42.13  ? 476  LYS A CD   1 
ATOM   3397  C  CE   . LYS A  1 459 ? -5.529  -9.513   48.741  1.00 48.52  ? 476  LYS A CE   1 
ATOM   3398  N  NZ   . LYS A  1 459 ? -5.253  -9.716   50.185  1.00 56.33  ? 476  LYS A NZ   1 
ATOM   3399  N  N    . LYS A  1 460 ? -1.130  -8.346   43.254  1.00 40.93  ? 477  LYS A N    1 
ATOM   3400  C  CA   . LYS A  1 460 ? -0.195  -7.420   42.623  1.00 44.23  ? 477  LYS A CA   1 
ATOM   3401  C  C    . LYS A  1 460 ? -0.336  -7.335   41.106  1.00 43.27  ? 477  LYS A C    1 
ATOM   3402  O  O    . LYS A  1 460 ? 0.451   -6.620   40.481  1.00 43.20  ? 477  LYS A O    1 
ATOM   3403  C  CB   . LYS A  1 460 ? 1.235   -7.816   43.001  1.00 45.19  ? 477  LYS A CB   1 
ATOM   3404  C  CG   . LYS A  1 460 ? 1.412   -7.864   44.519  1.00 46.52  ? 477  LYS A CG   1 
ATOM   3405  C  CD   . LYS A  1 460 ? 2.789   -7.444   44.994  1.00 52.68  ? 477  LYS A CD   1 
ATOM   3406  C  CE   . LYS A  1 460 ? 2.948   -7.813   46.480  1.00 63.01  ? 477  LYS A CE   1 
ATOM   3407  N  NZ   . LYS A  1 460 ? 4.012   -8.841   46.767  1.00 65.30  ? 477  LYS A NZ   1 
ATOM   3408  N  N    . TYR A  1 461 ? -1.307  -8.015   40.493  1.00 38.91  ? 478  TYR A N    1 
ATOM   3409  C  CA   . TYR A  1 461 ? -1.424  -7.984   39.041  1.00 42.74  ? 478  TYR A CA   1 
ATOM   3410  C  C    . TYR A  1 461 ? -2.843  -8.376   38.630  1.00 41.34  ? 478  TYR A C    1 
ATOM   3411  O  O    . TYR A  1 461 ? -3.667  -8.785   39.454  1.00 41.88  ? 478  TYR A O    1 
ATOM   3412  C  CB   . TYR A  1 461 ? -0.368  -8.889   38.367  1.00 38.01  ? 478  TYR A CB   1 
ATOM   3413  C  CG   . TYR A  1 461 ? -0.169  -10.258  39.007  1.00 40.31  ? 478  TYR A CG   1 
ATOM   3414  C  CD1  . TYR A  1 461 ? -1.215  -11.166  39.071  1.00 35.67  ? 478  TYR A CD1  1 
ATOM   3415  C  CD2  . TYR A  1 461 ? 1.079   -10.657  39.485  1.00 37.16  ? 478  TYR A CD2  1 
ATOM   3416  C  CE1  . TYR A  1 461 ? -1.045  -12.417  39.638  1.00 38.45  ? 478  TYR A CE1  1 
ATOM   3417  C  CE2  . TYR A  1 461 ? 1.262   -11.922  40.037  1.00 37.75  ? 478  TYR A CE2  1 
ATOM   3418  C  CZ   . TYR A  1 461 ? 0.193   -12.795  40.105  1.00 37.67  ? 478  TYR A CZ   1 
ATOM   3419  O  OH   . TYR A  1 461 ? 0.338   -14.051  40.646  1.00 38.81  ? 478  TYR A OH   1 
ATOM   3420  N  N    . HIS A  1 462 ? -3.125  -8.204   37.337  1.00 38.43  ? 479  HIS A N    1 
ATOM   3421  C  CA   . HIS A  1 462 ? -4.389  -8.619   36.741  1.00 39.17  ? 479  HIS A CA   1 
ATOM   3422  C  C    . HIS A  1 462 ? -4.369  -10.129  36.552  1.00 37.65  ? 479  HIS A C    1 
ATOM   3423  O  O    . HIS A  1 462 ? -3.457  -10.666  35.913  1.00 34.00  ? 479  HIS A O    1 
ATOM   3424  C  CB   . HIS A  1 462 ? -4.594  -7.930   35.397  1.00 40.70  ? 479  HIS A CB   1 
ATOM   3425  C  CG   . HIS A  1 462 ? -4.722  -6.446   35.505  1.00 46.39  ? 479  HIS A CG   1 
ATOM   3426  N  ND1  . HIS A  1 462 ? -4.894  -5.632   34.407  1.00 48.84  ? 479  HIS A ND1  1 
ATOM   3427  C  CD2  . HIS A  1 462 ? -4.713  -5.630   36.586  1.00 42.64  ? 479  HIS A CD2  1 
ATOM   3428  C  CE1  . HIS A  1 462 ? -4.989  -4.376   34.809  1.00 43.75  ? 479  HIS A CE1  1 
ATOM   3429  N  NE2  . HIS A  1 462 ? -4.877  -4.348   36.124  1.00 46.54  ? 479  HIS A NE2  1 
ATOM   3430  N  N    . TRP A  1 463 ? -5.371  -10.810  37.090  1.00 33.64  ? 480  TRP A N    1 
ATOM   3431  C  CA   . TRP A  1 463 ? -5.291  -12.258  37.200  1.00 33.50  ? 480  TRP A CA   1 
ATOM   3432  C  C    . TRP A  1 463 ? -6.651  -12.872  36.925  1.00 34.80  ? 480  TRP A C    1 
ATOM   3433  O  O    . TRP A  1 463 ? -7.690  -12.294  37.276  1.00 35.46  ? 480  TRP A O    1 
ATOM   3434  C  CB   . TRP A  1 463 ? -4.760  -12.634  38.586  1.00 34.82  ? 480  TRP A CB   1 
ATOM   3435  C  CG   . TRP A  1 463 ? -5.121  -14.005  39.060  1.00 34.56  ? 480  TRP A CG   1 
ATOM   3436  C  CD1  . TRP A  1 463 ? -4.460  -15.179  38.804  1.00 34.72  ? 480  TRP A CD1  1 
ATOM   3437  C  CD2  . TRP A  1 463 ? -6.226  -14.335  39.890  1.00 37.14  ? 480  TRP A CD2  1 
ATOM   3438  N  NE1  . TRP A  1 463 ? -5.090  -16.228  39.449  1.00 35.01  ? 480  TRP A NE1  1 
ATOM   3439  C  CE2  . TRP A  1 463 ? -6.181  -15.734  40.115  1.00 34.38  ? 480  TRP A CE2  1 
ATOM   3440  C  CE3  . TRP A  1 463 ? -7.244  -13.582  40.486  1.00 35.64  ? 480  TRP A CE3  1 
ATOM   3441  C  CZ2  . TRP A  1 463 ? -7.118  -16.389  40.901  1.00 38.80  ? 480  TRP A CZ2  1 
ATOM   3442  C  CZ3  . TRP A  1 463 ? -8.182  -14.235  41.270  1.00 36.49  ? 480  TRP A CZ3  1 
ATOM   3443  C  CH2  . TRP A  1 463 ? -8.113  -15.623  41.477  1.00 39.53  ? 480  TRP A CH2  1 
ATOM   3444  N  N    . ALA A  1 464 ? -6.636  -14.039  36.277  1.00 34.86  ? 481  ALA A N    1 
ATOM   3445  C  CA   . ALA A  1 464 ? -7.828  -14.861  36.126  1.00 34.51  ? 481  ALA A CA   1 
ATOM   3446  C  C    . ALA A  1 464 ? -7.477  -16.334  36.360  1.00 37.81  ? 481  ALA A C    1 
ATOM   3447  O  O    . ALA A  1 464 ? -6.309  -16.740  36.337  1.00 34.56  ? 481  ALA A O    1 
ATOM   3448  C  CB   . ALA A  1 464 ? -8.474  -14.668  34.748  1.00 32.30  ? 481  ALA A CB   1 
ATOM   3449  N  N    . HIS A  1 465 ? -8.524  -17.130  36.571  1.00 35.40  ? 482  HIS A N    1 
ATOM   3450  C  CA   . HIS A  1 465 ? -8.413  -18.512  37.036  1.00 37.78  ? 482  HIS A CA   1 
ATOM   3451  C  C    . HIS A  1 465 ? -9.432  -19.343  36.262  1.00 37.13  ? 482  HIS A C    1 
ATOM   3452  O  O    . HIS A  1 465 ? -10.637 -19.065  36.323  1.00 35.18  ? 482  HIS A O    1 
ATOM   3453  C  CB   . HIS A  1 465 ? -8.655  -18.599  38.558  1.00 36.09  ? 482  HIS A CB   1 
ATOM   3454  C  CG   . HIS A  1 465 ? -8.984  -19.977  39.048  1.00 38.15  ? 482  HIS A CG   1 
ATOM   3455  N  ND1  . HIS A  1 465 ? -8.158  -21.062  38.830  1.00 35.12  ? 482  HIS A ND1  1 
ATOM   3456  C  CD2  . HIS A  1 465 ? -10.022 -20.435  39.790  1.00 37.01  ? 482  HIS A CD2  1 
ATOM   3457  C  CE1  . HIS A  1 465 ? -8.697  -22.138  39.382  1.00 39.39  ? 482  HIS A CE1  1 
ATOM   3458  N  NE2  . HIS A  1 465 ? -9.825  -21.783  39.973  1.00 40.35  ? 482  HIS A NE2  1 
ATOM   3459  N  N    . LEU A  1 466 ? -8.941  -20.317  35.495  1.00 34.69  ? 483  LEU A N    1 
ATOM   3460  C  CA   . LEU A  1 466 ? -9.781  -21.253  34.762  1.00 37.37  ? 483  LEU A CA   1 
ATOM   3461  C  C    . LEU A  1 466 ? -9.774  -22.595  35.490  1.00 36.97  ? 483  LEU A C    1 
ATOM   3462  O  O    . LEU A  1 466 ? -8.715  -23.215  35.651  1.00 34.35  ? 483  LEU A O    1 
ATOM   3463  C  CB   . LEU A  1 466 ? -9.273  -21.428  33.329  1.00 38.94  ? 483  LEU A CB   1 
ATOM   3464  C  CG   . LEU A  1 466 ? -9.557  -20.302  32.342  1.00 35.01  ? 483  LEU A CG   1 
ATOM   3465  C  CD1  . LEU A  1 466 ? -8.606  -20.400  31.128  1.00 34.59  ? 483  LEU A CD1  1 
ATOM   3466  C  CD2  . LEU A  1 466 ? -11.016 -20.334  31.903  1.00 33.19  ? 483  LEU A CD2  1 
ATOM   3467  N  N    . ASP A  1 467 ? -10.953 -23.035  35.919  1.00 36.50  ? 484  ASP A N    1 
ATOM   3468  C  CA   . ASP A  1 467 ? -11.139 -24.328  36.559  1.00 36.87  ? 484  ASP A CA   1 
ATOM   3469  C  C    . ASP A  1 467 ? -11.661 -25.295  35.496  1.00 36.54  ? 484  ASP A C    1 
ATOM   3470  O  O    . ASP A  1 467 ? -12.811 -25.197  35.048  1.00 34.30  ? 484  ASP A O    1 
ATOM   3471  C  CB   . ASP A  1 467 ? -12.052 -24.196  37.781  1.00 31.87  ? 484  ASP A CB   1 
ATOM   3472  C  CG   . ASP A  1 467 ? -12.042 -25.448  38.684  1.00 40.77  ? 484  ASP A CG   1 
ATOM   3473  O  OD1  . ASP A  1 467 ? -11.751 -26.572  38.170  1.00 36.30  ? 484  ASP A OD1  1 
ATOM   3474  O  OD2  . ASP A  1 467 ? -12.472 -25.324  39.867  1.00 37.70  ? 484  ASP A OD2  1 
ATOM   3475  N  N    . ILE A  1 468 ? -10.796 -26.213  35.078  1.00 32.68  ? 485  ILE A N    1 
ATOM   3476  C  CA   . ILE A  1 468 ? -11.084 -27.086  33.954  1.00 32.08  ? 485  ILE A CA   1 
ATOM   3477  C  C    . ILE A  1 468 ? -11.318 -28.524  34.427  1.00 38.89  ? 485  ILE A C    1 
ATOM   3478  O  O    . ILE A  1 468 ? -11.142 -29.470  33.649  1.00 34.11  ? 485  ILE A O    1 
ATOM   3479  C  CB   . ILE A  1 468 ? -9.977  -26.999  32.886  1.00 31.56  ? 485  ILE A CB   1 
ATOM   3480  C  CG1  . ILE A  1 468 ? -8.624  -27.409  33.454  1.00 30.54  ? 485  ILE A CG1  1 
ATOM   3481  C  CG2  . ILE A  1 468 ? -9.868  -25.561  32.301  1.00 32.09  ? 485  ILE A CG2  1 
ATOM   3482  C  CD1  . ILE A  1 468 ? -7.596  -27.668  32.357  1.00 33.07  ? 485  ILE A CD1  1 
ATOM   3483  N  N    . ALA A  1 469 ? -11.717 -28.711  35.695  1.00 32.20  ? 486  ALA A N    1 
ATOM   3484  C  CA   . ALA A  1 469 ? -11.986 -30.065  36.180  1.00 35.35  ? 486  ALA A CA   1 
ATOM   3485  C  C    . ALA A  1 469 ? -13.037 -30.794  35.341  1.00 37.19  ? 486  ALA A C    1 
ATOM   3486  O  O    . ALA A  1 469 ? -13.043 -32.033  35.300  1.00 38.31  ? 486  ALA A O    1 
ATOM   3487  C  CB   . ALA A  1 469 ? -12.434 -30.020  37.646  1.00 34.50  ? 486  ALA A CB   1 
ATOM   3488  N  N    . GLY A  1 470 ? -13.940 -30.066  34.687  1.00 34.60  ? 487  GLY A N    1 
ATOM   3489  C  CA   . GLY A  1 470 ? -14.973 -30.715  33.904  1.00 33.97  ? 487  GLY A CA   1 
ATOM   3490  C  C    . GLY A  1 470 ? -14.683 -30.813  32.413  1.00 41.98  ? 487  GLY A C    1 
ATOM   3491  O  O    . GLY A  1 470 ? -15.235 -31.679  31.723  1.00 41.83  ? 487  GLY A O    1 
ATOM   3492  N  N    . THR A  1 471 ? -13.832 -29.930  31.892  1.00 36.27  ? 488  THR A N    1 
ATOM   3493  C  CA   . THR A  1 471 ? -13.637 -29.812  30.452  1.00 35.66  ? 488  THR A CA   1 
ATOM   3494  C  C    . THR A  1 471 ? -12.332 -30.440  29.970  1.00 34.49  ? 488  THR A C    1 
ATOM   3495  O  O    . THR A  1 471 ? -12.153 -30.592  28.758  1.00 35.23  ? 488  THR A O    1 
ATOM   3496  C  CB   . THR A  1 471 ? -13.647 -28.325  30.030  1.00 35.98  ? 488  THR A CB   1 
ATOM   3497  O  OG1  . THR A  1 471 ? -12.695 -27.629  30.828  1.00 33.91  ? 488  THR A OG1  1 
ATOM   3498  C  CG2  . THR A  1 471 ? -15.041 -27.666  30.202  1.00 36.18  ? 488  THR A CG2  1 
ATOM   3499  N  N    . ALA A  1 472 ? -11.411 -30.775  30.880  1.00 34.66  ? 489  ALA A N    1 
ATOM   3500  C  CA   . ALA A  1 472 ? -10.077 -31.227  30.497  1.00 34.37  ? 489  ALA A CA   1 
ATOM   3501  C  C    . ALA A  1 472 ? -10.028 -32.688  30.045  1.00 37.64  ? 489  ALA A C    1 
ATOM   3502  O  O    . ALA A  1 472 ? -9.047  -33.084  29.399  1.00 33.66  ? 489  ALA A O    1 
ATOM   3503  C  CB   . ALA A  1 472 ? -9.096  -31.037  31.657  1.00 35.85  ? 489  ALA A CB   1 
ATOM   3504  N  N    . TRP A  1 473 ? -11.036 -33.500  30.365  1.00 33.95  ? 490  TRP A N    1 
ATOM   3505  C  CA   . TRP A  1 473 ? -11.012 -34.883  29.898  1.00 36.64  ? 490  TRP A CA   1 
ATOM   3506  C  C    . TRP A  1 473 ? -12.423 -35.446  29.817  1.00 37.84  ? 490  TRP A C    1 
ATOM   3507  O  O    . TRP A  1 473 ? -13.377 -34.875  30.359  1.00 35.20  ? 490  TRP A O    1 
ATOM   3508  C  CB   . TRP A  1 473 ? -10.109 -35.773  30.784  1.00 33.74  ? 490  TRP A CB   1 
ATOM   3509  C  CG   . TRP A  1 473 ? -10.669 -36.213  32.125  1.00 36.92  ? 490  TRP A CG   1 
ATOM   3510  C  CD1  . TRP A  1 473 ? -11.391 -37.358  32.393  1.00 39.19  ? 490  TRP A CD1  1 
ATOM   3511  C  CD2  . TRP A  1 473 ? -10.513 -35.536  33.385  1.00 36.97  ? 490  TRP A CD2  1 
ATOM   3512  N  NE1  . TRP A  1 473 ? -11.685 -37.427  33.741  1.00 38.75  ? 490  TRP A NE1  1 
ATOM   3513  C  CE2  . TRP A  1 473 ? -11.161 -36.322  34.370  1.00 40.88  ? 490  TRP A CE2  1 
ATOM   3514  C  CE3  . TRP A  1 473 ? -9.878  -34.350  33.776  1.00 34.94  ? 490  TRP A CE3  1 
ATOM   3515  C  CZ2  . TRP A  1 473 ? -11.201 -35.950  35.726  1.00 39.17  ? 490  TRP A CZ2  1 
ATOM   3516  C  CZ3  . TRP A  1 473 ? -9.921  -33.973  35.129  1.00 40.59  ? 490  TRP A CZ3  1 
ATOM   3517  C  CH2  . TRP A  1 473 ? -10.581 -34.779  36.086  1.00 44.99  ? 490  TRP A CH2  1 
ATOM   3518  N  N    . ILE A  1 474 ? -12.541 -36.553  29.072  1.00 36.56  ? 491  ILE A N    1 
ATOM   3519  C  CA   . ILE A  1 474 ? -13.758 -37.359  28.978  1.00 42.41  ? 491  ILE A CA   1 
ATOM   3520  C  C    . ILE A  1 474 ? -13.583 -38.576  29.881  1.00 46.05  ? 491  ILE A C    1 
ATOM   3521  O  O    . ILE A  1 474 ? -12.579 -39.291  29.760  1.00 39.70  ? 491  ILE A O    1 
ATOM   3522  C  CB   . ILE A  1 474 ? -14.022 -37.822  27.534  1.00 44.28  ? 491  ILE A CB   1 
ATOM   3523  C  CG1  . ILE A  1 474 ? -14.045 -36.650  26.549  1.00 45.94  ? 491  ILE A CG1  1 
ATOM   3524  C  CG2  . ILE A  1 474 ? -15.300 -38.630  27.470  1.00 49.35  ? 491  ILE A CG2  1 
ATOM   3525  C  CD1  . ILE A  1 474 ? -14.974 -35.542  26.948  1.00 46.49  ? 491  ILE A CD1  1 
ATOM   3526  N  N    . SER A  1 475 ? -14.590 -38.853  30.731  1.00 46.56  ? 492  SER A N    1 
ATOM   3527  C  CA   . SER A  1 475 ? -14.446 -39.860  31.790  1.00 48.44  ? 492  SER A CA   1 
ATOM   3528  C  C    . SER A  1 475 ? -14.512 -41.291  31.266  1.00 57.08  ? 492  SER A C    1 
ATOM   3529  O  O    . SER A  1 475 ? -13.755 -42.158  31.729  1.00 56.93  ? 492  SER A O    1 
ATOM   3530  C  CB   . SER A  1 475 ? -15.523 -39.683  32.858  1.00 51.71  ? 492  SER A CB   1 
ATOM   3531  O  OG   . SER A  1 475 ? -15.087 -38.802  33.868  1.00 54.19  ? 492  SER A OG   1 
ATOM   3532  N  N    . GLY A  1 476 ? -15.439 -41.582  30.359  1.00 56.49  ? 493  GLY A N    1 
ATOM   3533  C  CA   . GLY A  1 476 ? -15.626 -42.964  29.969  1.00 52.79  ? 493  GLY A CA   1 
ATOM   3534  C  C    . GLY A  1 476 ? -15.999 -43.145  28.517  1.00 59.78  ? 493  GLY A C    1 
ATOM   3535  O  O    . GLY A  1 476 ? -16.000 -42.186  27.734  1.00 60.36  ? 493  GLY A O    1 
ATOM   3536  N  N    . GLY A  1 477 ? -16.321 -44.381  28.148  1.00 60.15  ? 494  GLY A N    1 
ATOM   3537  C  CA   . GLY A  1 477 ? -16.720 -44.676  26.793  1.00 57.55  ? 494  GLY A CA   1 
ATOM   3538  C  C    . GLY A  1 477 ? -15.528 -44.827  25.874  1.00 61.92  ? 494  GLY A C    1 
ATOM   3539  O  O    . GLY A  1 477 ? -14.361 -44.793  26.276  1.00 58.41  ? 494  GLY A O    1 
ATOM   3540  N  N    . LYS A  1 478 ? -15.846 -45.018  24.594  1.00 66.89  ? 495  LYS A N    1 
ATOM   3541  C  CA   . LYS A  1 478 ? -14.802 -45.162  23.588  1.00 69.48  ? 495  LYS A CA   1 
ATOM   3542  C  C    . LYS A  1 478 ? -13.836 -43.991  23.627  1.00 68.17  ? 495  LYS A C    1 
ATOM   3543  O  O    . LYS A  1 478 ? -12.640 -44.158  23.358  1.00 65.53  ? 495  LYS A O    1 
ATOM   3544  C  CB   . LYS A  1 478 ? -15.426 -45.275  22.191  1.00 77.93  ? 495  LYS A CB   1 
ATOM   3545  C  CG   . LYS A  1 478 ? -16.528 -46.327  22.072  1.00 87.19  ? 495  LYS A CG   1 
ATOM   3546  C  CD   . LYS A  1 478 ? -16.773 -46.727  20.618  1.00 92.96  ? 495  LYS A CD   1 
ATOM   3547  C  CE   . LYS A  1 478 ? -17.876 -47.771  20.509  1.00 97.11  ? 495  LYS A CE   1 
ATOM   3548  N  NZ   . LYS A  1 478 ? -17.404 -49.123  20.954  1.00 96.44  ? 495  LYS A NZ   1 
ATOM   3549  N  N    . ASP A  1 479 ? -14.332 -42.803  23.976  1.00 66.50  ? 496  ASP A N    1 
ATOM   3550  C  CA   . ASP A  1 479 ? -13.579 -41.567  23.835  1.00 63.33  ? 496  ASP A CA   1 
ATOM   3551  C  C    . ASP A  1 479 ? -12.994 -41.069  25.156  1.00 57.60  ? 496  ASP A C    1 
ATOM   3552  O  O    . ASP A  1 479 ? -12.656 -39.888  25.260  1.00 54.30  ? 496  ASP A O    1 
ATOM   3553  C  CB   . ASP A  1 479 ? -14.467 -40.489  23.211  1.00 66.91  ? 496  ASP A CB   1 
ATOM   3554  C  CG   . ASP A  1 479 ? -14.661 -40.686  21.712  1.00 77.42  ? 496  ASP A CG   1 
ATOM   3555  O  OD1  . ASP A  1 479 ? -13.669 -41.000  21.011  1.00 79.70  ? 496  ASP A OD1  1 
ATOM   3556  O  OD2  . ASP A  1 479 ? -15.807 -40.516  21.235  1.00 77.66  ? 496  ASP A OD2  1 
ATOM   3557  N  N    . LYS A  1 480 ? -12.872 -41.932  26.165  1.00 53.68  ? 497  LYS A N    1 
ATOM   3558  C  CA   . LYS A  1 480 ? -12.220 -41.534  27.407  1.00 47.76  ? 497  LYS A CA   1 
ATOM   3559  C  C    . LYS A  1 480 ? -10.813 -41.018  27.114  1.00 46.87  ? 497  LYS A C    1 
ATOM   3560  O  O    . LYS A  1 480 ? -10.070 -41.646  26.356  1.00 46.88  ? 497  LYS A O    1 
ATOM   3561  C  CB   . LYS A  1 480 ? -12.172 -42.725  28.362  1.00 48.68  ? 497  LYS A CB   1 
ATOM   3562  C  CG   . LYS A  1 480 ? -11.352 -42.510  29.625  1.00 46.22  ? 497  LYS A CG   1 
ATOM   3563  C  CD   . LYS A  1 480 ? -11.354 -43.788  30.457  1.00 49.23  ? 497  LYS A CD   1 
ATOM   3564  C  CE   . LYS A  1 480 ? -10.572 -43.641  31.740  1.00 44.75  ? 497  LYS A CE   1 
ATOM   3565  N  NZ   . LYS A  1 480 ? -10.443 -44.963  32.428  1.00 47.12  ? 497  LYS A NZ   1 
ATOM   3566  N  N    . GLY A  1 481 ? -10.439 -39.886  27.704  1.00 39.59  ? 498  GLY A N    1 
ATOM   3567  C  CA   . GLY A  1 481 ? -9.102  -39.349  27.497  1.00 35.92  ? 498  GLY A CA   1 
ATOM   3568  C  C    . GLY A  1 481 ? -9.092  -37.834  27.574  1.00 38.32  ? 498  GLY A C    1 
ATOM   3569  O  O    . GLY A  1 481 ? -10.130 -37.179  27.670  1.00 34.18  ? 498  GLY A O    1 
ATOM   3570  N  N    . ALA A  1 482 ? -7.881  -37.275  27.555  1.00 34.29  ? 499  ALA A N    1 
ATOM   3571  C  CA   . ALA A  1 482 ? -7.740  -35.823  27.603  1.00 34.80  ? 499  ALA A CA   1 
ATOM   3572  C  C    . ALA A  1 482 ? -8.339  -35.173  26.358  1.00 37.22  ? 499  ALA A C    1 
ATOM   3573  O  O    . ALA A  1 482 ? -8.315  -35.746  25.260  1.00 37.02  ? 499  ALA A O    1 
ATOM   3574  C  CB   . ALA A  1 482 ? -6.271  -35.424  27.729  1.00 33.60  ? 499  ALA A CB   1 
ATOM   3575  N  N    . THR A  1 483 ? -8.880  -33.956  26.541  1.00 34.34  ? 500  THR A N    1 
ATOM   3576  C  CA   . THR A  1 483 ? -9.518  -33.176  25.472  1.00 39.80  ? 500  THR A CA   1 
ATOM   3577  C  C    . THR A  1 483 ? -8.615  -32.133  24.827  1.00 39.22  ? 500  THR A C    1 
ATOM   3578  O  O    . THR A  1 483 ? -8.874  -31.735  23.684  1.00 35.83  ? 500  THR A O    1 
ATOM   3579  C  CB   . THR A  1 483 ? -10.753 -32.416  25.985  1.00 35.89  ? 500  THR A CB   1 
ATOM   3580  O  OG1  . THR A  1 483 ? -10.353 -31.464  26.987  1.00 32.44  ? 500  THR A OG1  1 
ATOM   3581  C  CG2  . THR A  1 483 ? -11.814 -33.374  26.535  1.00 34.07  ? 500  THR A CG2  1 
ATOM   3582  N  N    . GLY A  1 484 ? -7.588  -31.656  25.528  1.00 34.82  ? 501  GLY A N    1 
ATOM   3583  C  CA   . GLY A  1 484 ? -6.806  -30.547  25.030  1.00 34.86  ? 501  GLY A CA   1 
ATOM   3584  C  C    . GLY A  1 484 ? -7.389  -29.179  25.332  1.00 38.82  ? 501  GLY A C    1 
ATOM   3585  O  O    . GLY A  1 484 ? -6.769  -28.168  24.980  1.00 37.32  ? 501  GLY A O    1 
ATOM   3586  N  N    . ARG A  1 485 ? -8.585  -29.106  25.979  1.00 35.57  ? 502  ARG A N    1 
ATOM   3587  C  CA   . ARG A  1 485 ? -9.075  -27.820  26.452  1.00 36.68  ? 502  ARG A CA   1 
ATOM   3588  C  C    . ARG A  1 485 ? -8.283  -27.396  27.688  1.00 38.77  ? 502  ARG A C    1 
ATOM   3589  O  O    . ARG A  1 485 ? -7.934  -28.240  28.523  1.00 38.84  ? 502  ARG A O    1 
ATOM   3590  C  CB   . ARG A  1 485 ? -10.576 -27.896  26.774  1.00 35.10  ? 502  ARG A CB   1 
ATOM   3591  C  CG   . ARG A  1 485 ? -11.391 -28.375  25.559  1.00 36.19  ? 502  ARG A CG   1 
ATOM   3592  C  CD   . ARG A  1 485 ? -12.872 -28.572  25.859  1.00 37.68  ? 502  ARG A CD   1 
ATOM   3593  N  NE   . ARG A  1 485 ? -13.481 -27.330  26.326  1.00 41.84  ? 502  ARG A NE   1 
ATOM   3594  C  CZ   . ARG A  1 485 ? -14.765 -27.182  26.622  1.00 41.13  ? 502  ARG A CZ   1 
ATOM   3595  N  NH1  . ARG A  1 485 ? -15.612 -28.199  26.556  1.00 41.68  ? 502  ARG A NH1  1 
ATOM   3596  N  NH2  . ARG A  1 485 ? -15.214 -25.978  26.973  1.00 40.44  ? 502  ARG A NH2  1 
ATOM   3597  N  N    . PRO A  1 486 ? -8.000  -26.096  27.849  1.00 36.09  ? 503  PRO A N    1 
ATOM   3598  C  CA   . PRO A  1 486 ? -8.493  -24.959  27.061  1.00 36.79  ? 503  PRO A CA   1 
ATOM   3599  C  C    . PRO A  1 486 ? -7.482  -24.324  26.097  1.00 39.71  ? 503  PRO A C    1 
ATOM   3600  O  O    . PRO A  1 486 ? -7.421  -23.095  25.975  1.00 35.23  ? 503  PRO A O    1 
ATOM   3601  C  CB   . PRO A  1 486 ? -8.867  -23.954  28.151  1.00 32.06  ? 503  PRO A CB   1 
ATOM   3602  C  CG   . PRO A  1 486 ? -7.783  -24.164  29.195  1.00 37.33  ? 503  PRO A CG   1 
ATOM   3603  C  CD   . PRO A  1 486 ? -7.380  -25.638  29.108  1.00 34.34  ? 503  PRO A CD   1 
ATOM   3604  N  N    . VAL A  1 487 ? -6.665  -25.120  25.411  1.00 37.99  ? 504  VAL A N    1 
ATOM   3605  C  CA   . VAL A  1 487 ? -5.730  -24.551  24.438  1.00 35.92  ? 504  VAL A CA   1 
ATOM   3606  C  C    . VAL A  1 487 ? -6.441  -23.665  23.429  1.00 35.60  ? 504  VAL A C    1 
ATOM   3607  O  O    . VAL A  1 487 ? -5.929  -22.580  23.126  1.00 35.41  ? 504  VAL A O    1 
ATOM   3608  C  CB   . VAL A  1 487 ? -4.913  -25.674  23.782  1.00 38.27  ? 504  VAL A CB   1 
ATOM   3609  C  CG1  . VAL A  1 487 ? -4.041  -25.115  22.629  1.00 31.93  ? 504  VAL A CG1  1 
ATOM   3610  C  CG2  . VAL A  1 487 ? -4.078  -26.393  24.856  1.00 33.85  ? 504  VAL A CG2  1 
ATOM   3611  N  N    . PRO A  1 488 ? -7.592  -24.035  22.864  1.00 34.75  ? 505  PRO A N    1 
ATOM   3612  C  CA   . PRO A  1 488 ? -8.211  -23.131  21.882  1.00 35.23  ? 505  PRO A CA   1 
ATOM   3613  C  C    . PRO A  1 488 ? -8.552  -21.774  22.486  1.00 36.00  ? 505  PRO A C    1 
ATOM   3614  O  O    . PRO A  1 488 ? -8.273  -20.744  21.863  1.00 35.15  ? 505  PRO A O    1 
ATOM   3615  C  CB   . PRO A  1 488 ? -9.452  -23.910  21.420  1.00 38.17  ? 505  PRO A CB   1 
ATOM   3616  C  CG   . PRO A  1 488 ? -9.105  -25.373  21.698  1.00 36.86  ? 505  PRO A CG   1 
ATOM   3617  C  CD   . PRO A  1 488 ? -8.302  -25.319  22.971  1.00 34.20  ? 505  PRO A CD   1 
ATOM   3618  N  N    . LEU A  1 489 ? -9.110  -21.743  23.704  1.00 35.51  ? 506  LEU A N    1 
ATOM   3619  C  CA   . LEU A  1 489 ? -9.433  -20.469  24.347  1.00 36.78  ? 506  LEU A CA   1 
ATOM   3620  C  C    . LEU A  1 489 ? -8.162  -19.666  24.624  1.00 38.71  ? 506  LEU A C    1 
ATOM   3621  O  O    . LEU A  1 489 ? -8.087  -18.473  24.297  1.00 34.82  ? 506  LEU A O    1 
ATOM   3622  C  CB   . LEU A  1 489 ? -10.221 -20.714  25.648  1.00 35.85  ? 506  LEU A CB   1 
ATOM   3623  C  CG   . LEU A  1 489 ? -10.702 -19.486  26.447  1.00 38.48  ? 506  LEU A CG   1 
ATOM   3624  C  CD1  . LEU A  1 489 ? -11.826 -19.869  27.423  1.00 38.85  ? 506  LEU A CD1  1 
ATOM   3625  C  CD2  . LEU A  1 489 ? -9.571  -18.767  27.208  1.00 35.67  ? 506  LEU A CD2  1 
ATOM   3626  N  N    . LEU A  1 490 ? -7.152  -20.304  25.247  1.00 32.73  ? 507  LEU A N    1 
ATOM   3627  C  CA   . LEU A  1 490 ? -5.927  -19.585  25.606  1.00 34.83  ? 507  LEU A CA   1 
ATOM   3628  C  C    . LEU A  1 490 ? -5.217  -19.019  24.369  1.00 38.06  ? 507  LEU A C    1 
ATOM   3629  O  O    . LEU A  1 490 ? -4.771  -17.860  24.374  1.00 37.03  ? 507  LEU A O    1 
ATOM   3630  C  CB   . LEU A  1 490 ? -4.985  -20.496  26.399  1.00 33.45  ? 507  LEU A CB   1 
ATOM   3631  C  CG   . LEU A  1 490 ? -5.451  -20.886  27.801  1.00 36.46  ? 507  LEU A CG   1 
ATOM   3632  C  CD1  . LEU A  1 490 ? -4.438  -21.846  28.402  1.00 35.13  ? 507  LEU A CD1  1 
ATOM   3633  C  CD2  . LEU A  1 490 ? -5.589  -19.628  28.686  1.00 32.83  ? 507  LEU A CD2  1 
ATOM   3634  N  N    . THR A  1 491 ? -5.104  -19.817  23.297  1.00 36.63  ? 508  THR A N    1 
ATOM   3635  C  CA   . THR A  1 491 ? -4.416  -19.352  22.090  1.00 36.20  ? 508  THR A CA   1 
ATOM   3636  C  C    . THR A  1 491 ? -5.178  -18.205  21.422  1.00 36.56  ? 508  THR A C    1 
ATOM   3637  O  O    . THR A  1 491 ? -4.562  -17.244  20.942  1.00 36.78  ? 508  THR A O    1 
ATOM   3638  C  CB   . THR A  1 491 ? -4.214  -20.515  21.111  1.00 34.76  ? 508  THR A CB   1 
ATOM   3639  O  OG1  . THR A  1 491 ? -3.534  -21.592  21.774  1.00 35.09  ? 508  THR A OG1  1 
ATOM   3640  C  CG2  . THR A  1 491 ? -3.391  -20.080  19.873  1.00 34.14  ? 508  THR A CG2  1 
ATOM   3641  N  N    . GLN A  1 492 ? -6.516  -18.277  21.393  1.00 35.45  ? 509  GLN A N    1 
ATOM   3642  C  CA   . GLN A  1 492 ? -7.301  -17.187  20.807  1.00 38.76  ? 509  GLN A CA   1 
ATOM   3643  C  C    . GLN A  1 492 ? -7.169  -15.904  21.632  1.00 41.50  ? 509  GLN A C    1 
ATOM   3644  O  O    . GLN A  1 492 ? -7.108  -14.804  21.067  1.00 41.05  ? 509  GLN A O    1 
ATOM   3645  C  CB   . GLN A  1 492 ? -8.769  -17.614  20.650  1.00 37.82  ? 509  GLN A CB   1 
ATOM   3646  C  CG   . GLN A  1 492 ? -9.748  -16.488  20.237  1.00 40.71  ? 509  GLN A CG   1 
ATOM   3647  C  CD   . GLN A  1 492 ? -9.419  -15.906  18.856  1.00 44.98  ? 509  GLN A CD   1 
ATOM   3648  O  OE1  . GLN A  1 492 ? -8.656  -16.492  18.101  1.00 40.43  ? 509  GLN A OE1  1 
ATOM   3649  N  NE2  . GLN A  1 492 ? -9.996  -14.750  18.538  1.00 43.10  ? 509  GLN A NE2  1 
ATOM   3650  N  N    . TYR A  1 493 ? -7.080  -16.024  22.961  1.00 34.36  ? 510  TYR A N    1 
ATOM   3651  C  CA   . TYR A  1 493 ? -6.817  -14.859  23.802  1.00 36.56  ? 510  TYR A CA   1 
ATOM   3652  C  C    . TYR A  1 493 ? -5.470  -14.230  23.452  1.00 40.94  ? 510  TYR A C    1 
ATOM   3653  O  O    . TYR A  1 493 ? -5.354  -13.001  23.330  1.00 39.39  ? 510  TYR A O    1 
ATOM   3654  C  CB   . TYR A  1 493 ? -6.861  -15.262  25.289  1.00 34.82  ? 510  TYR A CB   1 
ATOM   3655  C  CG   . TYR A  1 493 ? -6.212  -14.260  26.246  1.00 38.96  ? 510  TYR A CG   1 
ATOM   3656  C  CD1  . TYR A  1 493 ? -6.872  -13.083  26.636  1.00 34.97  ? 510  TYR A CD1  1 
ATOM   3657  C  CD2  . TYR A  1 493 ? -4.936  -14.475  26.739  1.00 35.07  ? 510  TYR A CD2  1 
ATOM   3658  C  CE1  . TYR A  1 493 ? -6.265  -12.172  27.507  1.00 36.09  ? 510  TYR A CE1  1 
ATOM   3659  C  CE2  . TYR A  1 493 ? -4.334  -13.580  27.607  1.00 37.16  ? 510  TYR A CE2  1 
ATOM   3660  C  CZ   . TYR A  1 493 ? -4.993  -12.425  27.981  1.00 39.06  ? 510  TYR A CZ   1 
ATOM   3661  O  OH   . TYR A  1 493 ? -4.363  -11.540  28.830  1.00 38.69  ? 510  TYR A OH   1 
ATOM   3662  N  N    . LEU A  1 494 ? -4.432  -15.057  23.286  1.00 36.85  ? 511  LEU A N    1 
ATOM   3663  C  CA   . LEU A  1 494 ? -3.112  -14.515  22.960  1.00 36.94  ? 511  LEU A CA   1 
ATOM   3664  C  C    . LEU A  1 494 ? -3.076  -13.949  21.540  1.00 42.06  ? 511  LEU A C    1 
ATOM   3665  O  O    . LEU A  1 494 ? -2.384  -12.956  21.282  1.00 39.24  ? 511  LEU A O    1 
ATOM   3666  C  CB   . LEU A  1 494 ? -2.043  -15.598  23.129  1.00 36.31  ? 511  LEU A CB   1 
ATOM   3667  C  CG   . LEU A  1 494 ? -1.891  -16.121  24.553  1.00 36.84  ? 511  LEU A CG   1 
ATOM   3668  C  CD1  . LEU A  1 494 ? -0.904  -17.315  24.599  1.00 34.80  ? 511  LEU A CD1  1 
ATOM   3669  C  CD2  . LEU A  1 494 ? -1.476  -14.989  25.502  1.00 36.82  ? 511  LEU A CD2  1 
ATOM   3670  N  N    . LEU A  1 495 ? -3.799  -14.582  20.607  1.00 39.17  ? 512  LEU A N    1 
ATOM   3671  C  CA   . LEU A  1 495 ? -3.893  -14.071  19.244  1.00 41.39  ? 512  LEU A CA   1 
ATOM   3672  C  C    . LEU A  1 495 ? -4.456  -12.650  19.216  1.00 45.23  ? 512  LEU A C    1 
ATOM   3673  O  O    . LEU A  1 495 ? -3.985  -11.804  18.444  1.00 47.22  ? 512  LEU A O    1 
ATOM   3674  C  CB   . LEU A  1 495 ? -4.759  -15.016  18.394  1.00 41.98  ? 512  LEU A CB   1 
ATOM   3675  C  CG   . LEU A  1 495 ? -4.039  -16.216  17.768  1.00 40.96  ? 512  LEU A CG   1 
ATOM   3676  C  CD1  . LEU A  1 495 ? -5.032  -17.270  17.270  1.00 41.61  ? 512  LEU A CD1  1 
ATOM   3677  C  CD2  . LEU A  1 495 ? -3.148  -15.740  16.627  1.00 44.77  ? 512  LEU A CD2  1 
ATOM   3678  N  N    . GLU A  1 496 ? -5.490  -12.380  20.022  1.00 40.06  ? 513  GLU A N    1 
ATOM   3679  C  CA   . GLU A  1 496 ? -6.051  -11.033  20.110  1.00 42.37  ? 513  GLU A CA   1 
ATOM   3680  C  C    . GLU A  1 496 ? -5.102  -10.083  20.828  1.00 47.59  ? 513  GLU A C    1 
ATOM   3681  O  O    . GLU A  1 496 ? -5.002  -8.906   20.462  1.00 46.23  ? 513  GLU A O    1 
ATOM   3682  C  CB   . GLU A  1 496 ? -7.393  -11.055  20.837  1.00 42.21  ? 513  GLU A CB   1 
ATOM   3683  C  CG   . GLU A  1 496 ? -8.543  -11.582  20.008  1.00 49.14  ? 513  GLU A CG   1 
ATOM   3684  C  CD   . GLU A  1 496 ? -8.859  -10.720  18.796  1.00 56.31  ? 513  GLU A CD   1 
ATOM   3685  O  OE1  . GLU A  1 496 ? -9.201  -9.530   18.986  1.00 61.54  ? 513  GLU A OE1  1 
ATOM   3686  O  OE2  . GLU A  1 496 ? -8.775  -11.242  17.657  1.00 59.84  ? 513  GLU A OE2  1 
ATOM   3687  N  N    . ARG A  1 497 ? -4.407  -10.562  21.867  1.00 38.48  ? 514  ARG A N    1 
ATOM   3688  C  CA   . ARG A  1 497 ? -3.492  -9.676   22.575  1.00 41.65  ? 514  ARG A CA   1 
ATOM   3689  C  C    . ARG A  1 497 ? -2.303  -9.309   21.702  1.00 43.64  ? 514  ARG A C    1 
ATOM   3690  O  O    . ARG A  1 497 ? -1.632  -8.309   21.971  1.00 44.82  ? 514  ARG A O    1 
ATOM   3691  C  CB   . ARG A  1 497 ? -2.963  -10.318  23.871  1.00 41.81  ? 514  ARG A CB   1 
ATOM   3692  C  CG   . ARG A  1 497 ? -3.997  -10.674  24.952  1.00 43.28  ? 514  ARG A CG   1 
ATOM   3693  C  CD   . ARG A  1 497 ? -4.596  -9.447   25.640  1.00 40.97  ? 514  ARG A CD   1 
ATOM   3694  N  NE   . ARG A  1 497 ? -5.550  -8.737   24.793  1.00 45.70  ? 514  ARG A NE   1 
ATOM   3695  C  CZ   . ARG A  1 497 ? -6.674  -9.259   24.308  1.00 47.87  ? 514  ARG A CZ   1 
ATOM   3696  N  NH1  . ARG A  1 497 ? -7.049  -10.507  24.591  1.00 43.21  ? 514  ARG A NH1  1 
ATOM   3697  N  NH2  . ARG A  1 497 ? -7.474  -8.498   23.559  1.00 42.31  ? 514  ARG A NH2  1 
ATOM   3698  N  N    . ALA A  1 498 ? -2.026  -10.105  20.670  1.00 42.28  ? 515  ALA A N    1 
ATOM   3699  C  CA   . ALA A  1 498 ? -0.891  -9.875   19.785  1.00 48.79  ? 515  ALA A CA   1 
ATOM   3700  C  C    . ALA A  1 498 ? -1.183  -8.888   18.655  1.00 48.40  ? 515  ALA A C    1 
ATOM   3701  O  O    . ALA A  1 498 ? -0.240  -8.447   17.995  1.00 53.02  ? 515  ALA A O    1 
ATOM   3702  C  CB   . ALA A  1 498 ? -0.413  -11.203  19.184  1.00 41.82  ? 515  ALA A CB   1 
ATOM   3703  N  N    . LYS A  1 499 ? -2.446  -8.546   18.400  1.00 51.83  ? 516  LYS A N    1 
ATOM   3704  C  CA   . LYS A  1 499 ? -2.790  -7.594   17.331  1.00 55.58  ? 516  LYS A CA   1 
ATOM   3705  C  C    . LYS A  1 499 ? -2.369  -6.163   17.673  1.00 57.17  ? 516  LYS A C    1 
ATOM   3706  O  O    . LYS A  1 499 ? -2.101  -5.840   18.836  1.00 60.29  ? 516  LYS A O    1 
ATOM   3707  C  CB   . LYS A  1 499 ? -4.295  -7.624   17.027  1.00 52.83  ? 516  LYS A CB   1 
ATOM   3708  C  CG   . LYS A  1 499 ? -4.787  -8.995   16.638  1.00 54.89  ? 516  LYS A CG   1 
ATOM   3709  C  CD   . LYS A  1 499 ? -6.287  -9.063   16.391  1.00 55.11  ? 516  LYS A CD   1 
ATOM   3710  C  CE   . LYS A  1 499 ? -6.595  -10.122  15.326  1.00 61.15  ? 516  LYS A CE   1 
ATOM   3711  N  NZ   . LYS A  1 499 ? -8.052  -10.233  15.027  1.00 64.47  ? 516  LYS A NZ   1 
ATOM   3712  N  N    . PHE B  1 1   ? -45.138 -54.037  19.289  1.00 59.09  ? 18   PHE B N    1 
ATOM   3713  C  CA   . PHE B  1 1   ? -45.543 -53.056  18.279  1.00 68.58  ? 18   PHE B CA   1 
ATOM   3714  C  C    . PHE B  1 1   ? -46.133 -53.784  17.050  1.00 71.36  ? 18   PHE B C    1 
ATOM   3715  O  O    . PHE B  1 1   ? -46.311 -55.012  17.082  1.00 71.54  ? 18   PHE B O    1 
ATOM   3716  C  CB   . PHE B  1 1   ? -44.342 -52.171  17.890  1.00 64.73  ? 18   PHE B CB   1 
ATOM   3717  C  CG   . PHE B  1 1   ? -43.416 -52.806  16.885  1.00 62.16  ? 18   PHE B CG   1 
ATOM   3718  C  CD1  . PHE B  1 1   ? -42.966 -54.113  17.057  1.00 57.09  ? 18   PHE B CD1  1 
ATOM   3719  C  CD2  . PHE B  1 1   ? -42.967 -52.080  15.789  1.00 58.95  ? 18   PHE B CD2  1 
ATOM   3720  C  CE1  . PHE B  1 1   ? -42.124 -54.706  16.122  1.00 57.96  ? 18   PHE B CE1  1 
ATOM   3721  C  CE2  . PHE B  1 1   ? -42.116 -52.649  14.859  1.00 54.59  ? 18   PHE B CE2  1 
ATOM   3722  C  CZ   . PHE B  1 1   ? -41.690 -53.965  15.022  1.00 61.90  ? 18   PHE B CZ   1 
ATOM   3723  N  N    . GLN B  1 2   ? -46.402 -53.032  15.968  1.00 73.72  ? 19   GLN B N    1 
ATOM   3724  C  CA   . GLN B  1 2   ? -47.149 -53.573  14.830  1.00 76.11  ? 19   GLN B CA   1 
ATOM   3725  C  C    . GLN B  1 2   ? -46.404 -54.718  14.140  1.00 72.65  ? 19   GLN B C    1 
ATOM   3726  O  O    . GLN B  1 2   ? -47.016 -55.727  13.769  1.00 73.67  ? 19   GLN B O    1 
ATOM   3727  C  CB   . GLN B  1 2   ? -47.453 -52.461  13.823  1.00 80.68  ? 19   GLN B CB   1 
ATOM   3728  C  CG   . GLN B  1 2   ? -48.730 -51.671  14.087  1.00 86.84  ? 19   GLN B CG   1 
ATOM   3729  C  CD   . GLN B  1 2   ? -49.380 -51.183  12.794  1.00 98.95  ? 19   GLN B CD   1 
ATOM   3730  O  OE1  . GLN B  1 2   ? -48.916 -50.218  12.175  1.00 100.11 ? 19   GLN B OE1  1 
ATOM   3731  N  NE2  . GLN B  1 2   ? -50.470 -51.840  12.391  1.00 96.50  ? 19   GLN B NE2  1 
ATOM   3732  N  N    . GLY B  1 3   ? -45.096 -54.572  13.934  1.00 71.20  ? 20   GLY B N    1 
ATOM   3733  C  CA   . GLY B  1 3   ? -44.326 -55.632  13.294  1.00 68.53  ? 20   GLY B CA   1 
ATOM   3734  C  C    . GLY B  1 3   ? -44.683 -55.756  11.814  1.00 75.29  ? 20   GLY B C    1 
ATOM   3735  O  O    . GLY B  1 3   ? -44.613 -54.788  11.038  1.00 66.46  ? 20   GLY B O    1 
ATOM   3736  N  N    . GLY B  1 4   ? -45.040 -56.969  11.401  1.00 71.77  ? 21   GLY B N    1 
ATOM   3737  C  CA   . GLY B  1 4   ? -45.565 -57.188  10.062  1.00 68.01  ? 21   GLY B CA   1 
ATOM   3738  C  C    . GLY B  1 4   ? -44.581 -57.028  8.921   1.00 68.76  ? 21   GLY B C    1 
ATOM   3739  O  O    . GLY B  1 4   ? -44.990 -56.689  7.806   1.00 66.84  ? 21   GLY B O    1 
ATOM   3740  N  N    . MET B  1 5   ? -43.294 -57.272  9.155   1.00 59.98  ? 22   MET B N    1 
ATOM   3741  C  CA   . MET B  1 5   ? -42.348 -57.273  8.053   1.00 53.35  ? 22   MET B CA   1 
ATOM   3742  C  C    . MET B  1 5   ? -42.404 -58.650  7.410   1.00 49.69  ? 22   MET B C    1 
ATOM   3743  O  O    . MET B  1 5   ? -42.505 -59.660  8.108   1.00 50.02  ? 22   MET B O    1 
ATOM   3744  C  CB   . MET B  1 5   ? -40.938 -56.952  8.551   1.00 54.13  ? 22   MET B CB   1 
ATOM   3745  C  CG   . MET B  1 5   ? -39.794 -57.632  7.816   1.00 46.44  ? 22   MET B CG   1 
ATOM   3746  S  SD   . MET B  1 5   ? -39.419 -56.609  6.346   1.00 48.95  ? 22   MET B SD   1 
ATOM   3747  C  CE   . MET B  1 5   ? -38.899 -55.061  7.094   1.00 38.17  ? 22   MET B CE   1 
ATOM   3748  N  N    . GLU B  1 6   ? -42.405 -58.701  6.080   1.00 47.46  ? 23   GLU B N    1 
ATOM   3749  C  CA   . GLU B  1 6   ? -42.590 -59.962  5.371   1.00 47.48  ? 23   GLU B CA   1 
ATOM   3750  C  C    . GLU B  1 6   ? -41.240 -60.622  5.108   1.00 44.55  ? 23   GLU B C    1 
ATOM   3751  O  O    . GLU B  1 6   ? -40.339 -59.995  4.543   1.00 42.69  ? 23   GLU B O    1 
ATOM   3752  C  CB   . GLU B  1 6   ? -43.345 -59.738  4.052   1.00 45.33  ? 23   GLU B CB   1 
ATOM   3753  C  CG   . GLU B  1 6   ? -43.862 -61.027  3.389   1.00 47.73  ? 23   GLU B CG   1 
ATOM   3754  C  CD   . GLU B  1 6   ? -45.114 -61.595  4.063   1.00 50.37  ? 23   GLU B CD   1 
ATOM   3755  O  OE1  . GLU B  1 6   ? -46.084 -60.836  4.308   1.00 51.75  ? 23   GLU B OE1  1 
ATOM   3756  O  OE2  . GLU B  1 6   ? -45.122 -62.813  4.350   1.00 55.89  ? 23   GLU B OE2  1 
ATOM   3757  N  N    . PHE B  1 7   ? -41.110 -61.892  5.501   1.00 41.17  ? 24   PHE B N    1 
ATOM   3758  C  CA   . PHE B  1 7   ? -39.896 -62.676  5.269   1.00 42.06  ? 24   PHE B CA   1 
ATOM   3759  C  C    . PHE B  1 7   ? -40.219 -63.787  4.272   1.00 45.76  ? 24   PHE B C    1 
ATOM   3760  O  O    . PHE B  1 7   ? -41.115 -64.604  4.516   1.00 48.59  ? 24   PHE B O    1 
ATOM   3761  C  CB   . PHE B  1 7   ? -39.345 -63.273  6.574   1.00 42.30  ? 24   PHE B CB   1 
ATOM   3762  C  CG   . PHE B  1 7   ? -38.734 -62.256  7.531   1.00 39.52  ? 24   PHE B CG   1 
ATOM   3763  C  CD1  . PHE B  1 7   ? -39.516 -61.608  8.475   1.00 41.35  ? 24   PHE B CD1  1 
ATOM   3764  C  CD2  . PHE B  1 7   ? -37.382 -61.956  7.475   1.00 40.97  ? 24   PHE B CD2  1 
ATOM   3765  C  CE1  . PHE B  1 7   ? -38.965 -60.680  9.351   1.00 43.77  ? 24   PHE B CE1  1 
ATOM   3766  C  CE2  . PHE B  1 7   ? -36.819 -61.031  8.344   1.00 41.33  ? 24   PHE B CE2  1 
ATOM   3767  C  CZ   . PHE B  1 7   ? -37.609 -60.385  9.281   1.00 40.49  ? 24   PHE B CZ   1 
ATOM   3768  N  N    . LEU B  1 8   ? -39.480 -63.829  3.162   1.00 43.43  ? 25   LEU B N    1 
ATOM   3769  C  CA   . LEU B  1 8   ? -39.690 -64.803  2.101   1.00 44.95  ? 25   LEU B CA   1 
ATOM   3770  C  C    . LEU B  1 8   ? -38.407 -65.568  1.843   1.00 46.01  ? 25   LEU B C    1 
ATOM   3771  O  O    . LEU B  1 8   ? -37.308 -65.026  1.989   1.00 48.39  ? 25   LEU B O    1 
ATOM   3772  C  CB   . LEU B  1 8   ? -40.122 -64.131  0.794   1.00 46.26  ? 25   LEU B CB   1 
ATOM   3773  C  CG   . LEU B  1 8   ? -41.355 -63.239  0.854   1.00 46.58  ? 25   LEU B CG   1 
ATOM   3774  C  CD1  . LEU B  1 8   ? -41.663 -62.728  -0.537  1.00 51.01  ? 25   LEU B CD1  1 
ATOM   3775  C  CD2  . LEU B  1 8   ? -42.510 -64.054  1.403   1.00 49.50  ? 25   LEU B CD2  1 
ATOM   3776  N  N    . VAL B  1 9   ? -38.550 -66.825  1.438   1.00 40.95  ? 26   VAL B N    1 
ATOM   3777  C  CA   . VAL B  1 9   ? -37.418 -67.646  1.026   1.00 43.21  ? 26   VAL B CA   1 
ATOM   3778  C  C    . VAL B  1 9   ? -37.614 -67.987  -0.442  1.00 46.00  ? 26   VAL B C    1 
ATOM   3779  O  O    . VAL B  1 9   ? -38.675 -68.488  -0.829  1.00 47.74  ? 26   VAL B O    1 
ATOM   3780  C  CB   . VAL B  1 9   ? -37.292 -68.916  1.888   1.00 45.08  ? 26   VAL B CB   1 
ATOM   3781  C  CG1  . VAL B  1 9   ? -36.102 -69.771  1.433   1.00 44.67  ? 26   VAL B CG1  1 
ATOM   3782  C  CG2  . VAL B  1 9   ? -37.150 -68.545  3.351   1.00 44.99  ? 26   VAL B CG2  1 
ATOM   3783  N  N    . LYS B  1 10  ? -36.608 -67.694  -1.261  1.00 44.68  ? 27   LYS B N    1 
ATOM   3784  C  CA   . LYS B  1 10  ? -36.656 -67.981  -2.688  1.00 45.04  ? 27   LYS B CA   1 
ATOM   3785  C  C    . LYS B  1 10  ? -35.351 -68.646  -3.097  1.00 51.23  ? 27   LYS B C    1 
ATOM   3786  O  O    . LYS B  1 10  ? -34.314 -68.473  -2.445  1.00 48.07  ? 27   LYS B O    1 
ATOM   3787  C  CB   . LYS B  1 10  ? -36.875 -66.716  -3.531  1.00 43.89  ? 27   LYS B CB   1 
ATOM   3788  C  CG   . LYS B  1 10  ? -38.230 -66.061  -3.342  1.00 47.32  ? 27   LYS B CG   1 
ATOM   3789  C  CD   . LYS B  1 10  ? -38.375 -64.786  -4.203  1.00 46.69  ? 27   LYS B CD   1 
ATOM   3790  C  CE   . LYS B  1 10  ? -39.684 -64.053  -3.853  1.00 52.67  ? 27   LYS B CE   1 
ATOM   3791  N  NZ   . LYS B  1 10  ? -39.824 -62.733  -4.537  1.00 56.10  ? 27   LYS B NZ   1 
ATOM   3792  N  N    . SER B  1 11  ? -35.409 -69.410  -4.193  1.00 45.29  ? 28   SER B N    1 
ATOM   3793  C  CA   . SER B  1 11  ? -34.248 -70.139  -4.689  1.00 47.99  ? 28   SER B CA   1 
ATOM   3794  C  C    . SER B  1 11  ? -33.761 -69.634  -6.043  1.00 51.28  ? 28   SER B C    1 
ATOM   3795  O  O    . SER B  1 11  ? -33.063 -70.364  -6.748  1.00 59.07  ? 28   SER B O    1 
ATOM   3796  C  CB   . SER B  1 11  ? -34.557 -71.635  -4.776  1.00 48.44  ? 28   SER B CB   1 
ATOM   3797  O  OG   . SER B  1 11  ? -34.820 -72.165  -3.495  1.00 53.86  ? 28   SER B OG   1 
ATOM   3798  N  N    . VAL B  1 12  ? -34.105 -68.405  -6.422  1.00 50.34  ? 29   VAL B N    1 
ATOM   3799  C  CA   . VAL B  1 12  ? -33.745 -67.880  -7.737  1.00 48.17  ? 29   VAL B CA   1 
ATOM   3800  C  C    . VAL B  1 12  ? -32.288 -67.428  -7.786  1.00 54.38  ? 29   VAL B C    1 
ATOM   3801  O  O    . VAL B  1 12  ? -31.575 -67.470  -6.777  1.00 59.07  ? 29   VAL B O    1 
ATOM   3802  C  CB   . VAL B  1 12  ? -34.683 -66.729  -8.134  1.00 47.44  ? 29   VAL B CB   1 
ATOM   3803  C  CG1  . VAL B  1 12  ? -36.113 -67.230  -8.190  1.00 52.02  ? 29   VAL B CG1  1 
ATOM   3804  C  CG2  . VAL B  1 12  ? -34.562 -65.582  -7.132  1.00 48.39  ? 29   VAL B CG2  1 
ATOM   3805  N  N    . ARG B  1 13  ? -31.841 -66.996  -8.970  1.00 52.49  ? 30   ARG B N    1 
ATOM   3806  C  CA   . ARG B  1 13  ? -30.489 -66.471  -9.166  1.00 52.64  ? 30   ARG B CA   1 
ATOM   3807  C  C    . ARG B  1 13  ? -30.397 -65.046  -8.622  1.00 47.52  ? 30   ARG B C    1 
ATOM   3808  O  O    . ARG B  1 13  ? -31.234 -64.208  -8.962  1.00 48.35  ? 30   ARG B O    1 
ATOM   3809  C  CB   . ARG B  1 13  ? -30.140 -66.476  -10.654 1.00 52.23  ? 30   ARG B CB   1 
ATOM   3810  C  CG   . ARG B  1 13  ? -29.630 -67.804  -11.204 1.00 58.50  ? 30   ARG B CG   1 
ATOM   3811  C  CD   . ARG B  1 13  ? -29.769 -67.834  -12.744 1.00 66.16  ? 30   ARG B CD   1 
ATOM   3812  N  NE   . ARG B  1 13  ? -28.928 -66.831  -13.401 1.00 70.25  ? 30   ARG B NE   1 
ATOM   3813  C  CZ   . ARG B  1 13  ? -28.993 -66.495  -14.688 1.00 70.76  ? 30   ARG B CZ   1 
ATOM   3814  N  NH1  . ARG B  1 13  ? -29.794 -67.132  -15.538 1.00 60.99  ? 30   ARG B NH1  1 
ATOM   3815  N  NH2  . ARG B  1 13  ? -28.227 -65.498  -15.139 1.00 61.88  ? 30   ARG B NH2  1 
ATOM   3816  N  N    . PRO B  1 14  ? -29.411 -64.730  -7.779  1.00 53.34  ? 31   PRO B N    1 
ATOM   3817  C  CA   . PRO B  1 14  ? -29.311 -63.336  -7.301  1.00 48.51  ? 31   PRO B CA   1 
ATOM   3818  C  C    . PRO B  1 14  ? -29.125 -62.337  -8.421  1.00 49.47  ? 31   PRO B C    1 
ATOM   3819  O  O    . PRO B  1 14  ? -29.643 -61.216  -8.337  1.00 45.37  ? 31   PRO B O    1 
ATOM   3820  C  CB   . PRO B  1 14  ? -28.101 -63.365  -6.354  1.00 49.50  ? 31   PRO B CB   1 
ATOM   3821  C  CG   . PRO B  1 14  ? -27.347 -64.647  -6.715  1.00 49.77  ? 31   PRO B CG   1 
ATOM   3822  C  CD   . PRO B  1 14  ? -28.414 -65.609  -7.142  1.00 49.06  ? 31   PRO B CD   1 
ATOM   3823  N  N    . GLU B  1 15  ? -28.426 -62.708  -9.493  1.00 47.37  ? 32   GLU B N    1 
ATOM   3824  C  CA   . GLU B  1 15  ? -28.041 -61.694  -10.465 1.00 45.88  ? 32   GLU B CA   1 
ATOM   3825  C  C    . GLU B  1 15  ? -29.188 -61.254  -11.371 1.00 47.80  ? 32   GLU B C    1 
ATOM   3826  O  O    . GLU B  1 15  ? -29.046 -60.236  -12.054 1.00 47.30  ? 32   GLU B O    1 
ATOM   3827  C  CB   . GLU B  1 15  ? -26.859 -62.199  -11.306 1.00 51.26  ? 32   GLU B CB   1 
ATOM   3828  C  CG   . GLU B  1 15  ? -27.125 -63.466  -12.098 1.00 52.66  ? 32   GLU B CG   1 
ATOM   3829  C  CD   . GLU B  1 15  ? -26.735 -64.727  -11.346 1.00 57.28  ? 32   GLU B CD   1 
ATOM   3830  O  OE1  . GLU B  1 15  ? -26.808 -64.728  -10.097 1.00 58.20  ? 32   GLU B OE1  1 
ATOM   3831  O  OE2  . GLU B  1 15  ? -26.360 -65.723  -12.001 1.00 64.84  ? 32   GLU B OE2  1 
ATOM   3832  N  N    . THR B  1 16  ? -30.328 -61.955  -11.379 1.00 47.68  ? 33   THR B N    1 
ATOM   3833  C  CA   . THR B  1 16  ? -31.481 -61.509  -12.163 1.00 52.43  ? 33   THR B CA   1 
ATOM   3834  C  C    . THR B  1 16  ? -32.689 -61.167  -11.296 1.00 50.49  ? 33   THR B C    1 
ATOM   3835  O  O    . THR B  1 16  ? -33.787 -60.982  -11.834 1.00 49.55  ? 33   THR B O    1 
ATOM   3836  C  CB   . THR B  1 16  ? -31.900 -62.558  -13.214 1.00 49.24  ? 33   THR B CB   1 
ATOM   3837  O  OG1  . THR B  1 16  ? -32.032 -63.858  -12.611 1.00 50.20  ? 33   THR B OG1  1 
ATOM   3838  C  CG2  . THR B  1 16  ? -30.869 -62.616  -14.342 1.00 50.63  ? 33   THR B CG2  1 
ATOM   3839  N  N    . LEU B  1 17  ? -32.523 -61.073  -9.978  1.00 52.18  ? 34   LEU B N    1 
ATOM   3840  C  CA   . LEU B  1 17  ? -33.649 -60.811  -9.091  1.00 48.59  ? 34   LEU B CA   1 
ATOM   3841  C  C    . LEU B  1 17  ? -33.917 -59.315  -8.999  1.00 46.85  ? 34   LEU B C    1 
ATOM   3842  O  O    . LEU B  1 17  ? -33.010 -58.528  -8.710  1.00 47.44  ? 34   LEU B O    1 
ATOM   3843  C  CB   . LEU B  1 17  ? -33.384 -61.392  -7.703  1.00 47.84  ? 34   LEU B CB   1 
ATOM   3844  C  CG   . LEU B  1 17  ? -34.489 -61.154  -6.670  1.00 50.16  ? 34   LEU B CG   1 
ATOM   3845  C  CD1  . LEU B  1 17  ? -35.803 -61.733  -7.138  1.00 46.06  ? 34   LEU B CD1  1 
ATOM   3846  C  CD2  . LEU B  1 17  ? -34.105 -61.742  -5.316  1.00 49.08  ? 34   LEU B CD2  1 
ATOM   3847  N  N    . LYS B  1 18  ? -35.165 -58.921  -9.249  1.00 44.15  ? 35   LYS B N    1 
ATOM   3848  C  CA   . LYS B  1 18  ? -35.557 -57.524  -9.131  1.00 46.48  ? 35   LYS B CA   1 
ATOM   3849  C  C    . LYS B  1 18  ? -35.715 -57.191  -7.656  1.00 41.32  ? 35   LYS B C    1 
ATOM   3850  O  O    . LYS B  1 18  ? -36.529 -57.806  -6.961  1.00 45.26  ? 35   LYS B O    1 
ATOM   3851  C  CB   . LYS B  1 18  ? -36.857 -57.256  -9.886  1.00 46.66  ? 35   LYS B CB   1 
ATOM   3852  C  CG   . LYS B  1 18  ? -37.376 -55.830  -9.751  1.00 57.16  ? 35   LYS B CG   1 
ATOM   3853  C  CD   . LYS B  1 18  ? -38.816 -55.723  -10.255 1.00 68.66  ? 35   LYS B CD   1 
ATOM   3854  C  CE   . LYS B  1 18  ? -39.200 -54.290  -10.616 1.00 78.58  ? 35   LYS B CE   1 
ATOM   3855  N  NZ   . LYS B  1 18  ? -38.016 -53.437  -10.910 1.00 80.16  ? 35   LYS B NZ   1 
ATOM   3856  N  N    . THR B  1 19  ? -34.932 -56.238  -7.174  1.00 40.17  ? 36   THR B N    1 
ATOM   3857  C  CA   . THR B  1 19  ? -34.987 -55.877  -5.762  1.00 43.92  ? 36   THR B CA   1 
ATOM   3858  C  C    . THR B  1 19  ? -34.453 -54.458  -5.625  1.00 42.44  ? 36   THR B C    1 
ATOM   3859  O  O    . THR B  1 19  ? -33.691 -53.986  -6.474  1.00 41.78  ? 36   THR B O    1 
ATOM   3860  C  CB   . THR B  1 19  ? -34.197 -56.882  -4.886  1.00 40.64  ? 36   THR B CB   1 
ATOM   3861  O  OG1  . THR B  1 19  ? -34.376 -56.566  -3.507  1.00 45.29  ? 36   THR B OG1  1 
ATOM   3862  C  CG2  . THR B  1 19  ? -32.704 -56.860  -5.188  1.00 39.03  ? 36   THR B CG2  1 
ATOM   3863  N  N    . ALA B  1 20  ? -34.906 -53.761  -4.578  1.00 41.92  ? 37   ALA B N    1 
ATOM   3864  C  CA   . ALA B  1 20  ? -34.367 -52.429  -4.314  1.00 43.22  ? 37   ALA B CA   1 
ATOM   3865  C  C    . ALA B  1 20  ? -32.907 -52.491  -3.864  1.00 39.56  ? 37   ALA B C    1 
ATOM   3866  O  O    . ALA B  1 20  ? -32.124 -51.588  -4.183  1.00 42.43  ? 37   ALA B O    1 
ATOM   3867  C  CB   . ALA B  1 20  ? -35.226 -51.706  -3.267  1.00 42.40  ? 37   ALA B CB   1 
ATOM   3868  N  N    . THR B  1 21  ? -32.520 -53.543  -3.139  1.00 38.19  ? 38   THR B N    1 
ATOM   3869  C  CA   . THR B  1 21  ? -31.158 -53.680  -2.625  1.00 37.61  ? 38   THR B CA   1 
ATOM   3870  C  C    . THR B  1 21  ? -30.813 -55.158  -2.579  1.00 38.21  ? 38   THR B C    1 
ATOM   3871  O  O    . THR B  1 21  ? -31.510 -55.926  -1.909  1.00 40.00  ? 38   THR B O    1 
ATOM   3872  C  CB   . THR B  1 21  ? -31.002 -53.062  -1.215  1.00 39.39  ? 38   THR B CB   1 
ATOM   3873  O  OG1  . THR B  1 21  ? -31.330 -51.678  -1.244  1.00 39.77  ? 38   THR B OG1  1 
ATOM   3874  C  CG2  . THR B  1 21  ? -29.570 -53.219  -0.719  1.00 39.83  ? 38   THR B CG2  1 
ATOM   3875  N  N    . LEU B  1 22  ? -29.735 -55.547  -3.264  1.00 36.06  ? 39   LEU B N    1 
ATOM   3876  C  CA   . LEU B  1 22  ? -29.193 -56.899  -3.176  1.00 37.83  ? 39   LEU B CA   1 
ATOM   3877  C  C    . LEU B  1 22  ? -28.007 -56.873  -2.205  1.00 38.32  ? 39   LEU B C    1 
ATOM   3878  O  O    . LEU B  1 22  ? -27.125 -56.016  -2.325  1.00 38.92  ? 39   LEU B O    1 
ATOM   3879  C  CB   . LEU B  1 22  ? -28.771 -57.405  -4.570  1.00 34.22  ? 39   LEU B CB   1 
ATOM   3880  C  CG   . LEU B  1 22  ? -28.100 -58.790  -4.574  1.00 40.92  ? 39   LEU B CG   1 
ATOM   3881  C  CD1  . LEU B  1 22  ? -29.070 -59.858  -4.105  1.00 37.46  ? 39   LEU B CD1  1 
ATOM   3882  C  CD2  . LEU B  1 22  ? -27.476 -59.186  -5.928  1.00 42.05  ? 39   LEU B CD2  1 
ATOM   3883  N  N    . VAL B  1 23  ? -28.000 -57.786  -1.231  1.00 37.11  ? 40   VAL B N    1 
ATOM   3884  C  CA   . VAL B  1 23  ? -27.010 -57.798  -0.151  1.00 38.16  ? 40   VAL B CA   1 
ATOM   3885  C  C    . VAL B  1 23  ? -26.072 -58.992  -0.334  1.00 37.29  ? 40   VAL B C    1 
ATOM   3886  O  O    . VAL B  1 23  ? -26.515 -60.147  -0.350  1.00 39.60  ? 40   VAL B O    1 
ATOM   3887  C  CB   . VAL B  1 23  ? -27.689 -57.832  1.229   1.00 40.22  ? 40   VAL B CB   1 
ATOM   3888  C  CG1  . VAL B  1 23  ? -26.652 -57.792  2.339   1.00 38.08  ? 40   VAL B CG1  1 
ATOM   3889  C  CG2  . VAL B  1 23  ? -28.657 -56.654  1.384   1.00 34.38  ? 40   VAL B CG2  1 
ATOM   3890  N  N    . LEU B  1 24  ? -24.773 -58.717  -0.451  1.00 39.74  ? 41   LEU B N    1 
ATOM   3891  C  CA   . LEU B  1 24  ? -23.749 -59.741  -0.651  1.00 42.15  ? 41   LEU B CA   1 
ATOM   3892  C  C    . LEU B  1 24  ? -22.670 -59.645  0.422   1.00 40.39  ? 41   LEU B C    1 
ATOM   3893  O  O    . LEU B  1 24  ? -22.342 -58.552  0.898   1.00 40.57  ? 41   LEU B O    1 
ATOM   3894  C  CB   . LEU B  1 24  ? -23.060 -59.600  -2.019  1.00 40.57  ? 41   LEU B CB   1 
ATOM   3895  C  CG   . LEU B  1 24  ? -23.920 -59.570  -3.271  1.00 42.90  ? 41   LEU B CG   1 
ATOM   3896  C  CD1  . LEU B  1 24  ? -23.102 -59.020  -4.437  1.00 45.17  ? 41   LEU B CD1  1 
ATOM   3897  C  CD2  . LEU B  1 24  ? -24.448 -60.943  -3.573  1.00 42.09  ? 41   LEU B CD2  1 
ATOM   3898  N  N    . ALA B  1 25  ? -22.090 -60.793  0.775   1.00 42.43  ? 42   ALA B N    1 
ATOM   3899  C  CA   . ALA B  1 25  ? -20.994 -60.847  1.739   1.00 45.18  ? 42   ALA B CA   1 
ATOM   3900  C  C    . ALA B  1 25  ? -19.646 -60.743  1.036   1.00 48.89  ? 42   ALA B C    1 
ATOM   3901  O  O    . ALA B  1 25  ? -19.449 -61.296  -0.053  1.00 43.96  ? 42   ALA B O    1 
ATOM   3902  C  CB   . ALA B  1 25  ? -21.044 -62.142  2.555   1.00 44.74  ? 42   ALA B CB   1 
ATOM   3903  N  N    . VAL B  1 26  ? -18.712 -60.047  1.678   1.00 44.77  ? 43   VAL B N    1 
ATOM   3904  C  CA   . VAL B  1 26  ? -17.362 -59.881  1.159   1.00 44.55  ? 43   VAL B CA   1 
ATOM   3905  C  C    . VAL B  1 26  ? -16.399 -60.290  2.257   1.00 45.36  ? 43   VAL B C    1 
ATOM   3906  O  O    . VAL B  1 26  ? -16.450 -59.745  3.371   1.00 46.26  ? 43   VAL B O    1 
ATOM   3907  C  CB   . VAL B  1 26  ? -17.083 -58.441  0.699   1.00 49.93  ? 43   VAL B CB   1 
ATOM   3908  C  CG1  . VAL B  1 26  ? -15.613 -58.286  0.316   1.00 45.72  ? 43   VAL B CG1  1 
ATOM   3909  C  CG2  . VAL B  1 26  ? -18.004 -58.059  -0.461  1.00 41.86  ? 43   VAL B CG2  1 
ATOM   3910  N  N    . GLY B  1 27  ? -15.544 -61.263  1.955   1.00 45.31  ? 44   GLY B N    1 
ATOM   3911  C  CA   . GLY B  1 27  ? -14.534 -61.676  2.901   1.00 51.46  ? 44   GLY B CA   1 
ATOM   3912  C  C    . GLY B  1 27  ? -13.359 -60.713  2.971   1.00 51.85  ? 44   GLY B C    1 
ATOM   3913  O  O    . GLY B  1 27  ? -13.018 -60.015  2.016   1.00 55.48  ? 44   GLY B O    1 
ATOM   3914  N  N    . GLU B  1 28  ? -12.744 -60.683  4.146   1.00 53.29  ? 45   GLU B N    1 
ATOM   3915  C  CA   . GLU B  1 28  ? -11.507 -59.952  4.384   1.00 53.33  ? 45   GLU B CA   1 
ATOM   3916  C  C    . GLU B  1 28  ? -10.363 -60.749  3.777   1.00 64.29  ? 45   GLU B C    1 
ATOM   3917  O  O    . GLU B  1 28  ? -9.995  -61.808  4.302   1.00 67.91  ? 45   GLU B O    1 
ATOM   3918  C  CB   . GLU B  1 28  ? -11.311 -59.756  5.887   1.00 57.74  ? 45   GLU B CB   1 
ATOM   3919  C  CG   . GLU B  1 28  ? -10.010 -59.090  6.299   1.00 61.48  ? 45   GLU B CG   1 
ATOM   3920  C  CD   . GLU B  1 28  ? -9.993  -58.681  7.772   1.00 62.13  ? 45   GLU B CD   1 
ATOM   3921  O  OE1  . GLU B  1 28  ? -10.921 -59.055  8.529   1.00 64.58  ? 45   GLU B OE1  1 
ATOM   3922  O  OE2  . GLU B  1 28  ? -9.047  -57.970  8.173   1.00 72.37  ? 45   GLU B OE2  1 
ATOM   3923  N  N    . GLY B  1 29  ? -9.825  -60.271  2.657   1.00 61.33  ? 46   GLY B N    1 
ATOM   3924  C  CA   . GLY B  1 29  ? -8.654  -60.907  2.068   1.00 65.11  ? 46   GLY B CA   1 
ATOM   3925  C  C    . GLY B  1 29  ? -8.821  -62.367  1.695   1.00 75.76  ? 46   GLY B C    1 
ATOM   3926  O  O    . GLY B  1 29  ? -7.883  -63.160  1.860   1.00 75.89  ? 46   GLY B O    1 
ATOM   3927  N  N    . ARG B  1 30  ? -10.002 -62.749  1.212   1.00 76.48  ? 47   ARG B N    1 
ATOM   3928  C  CA   . ARG B  1 30  ? -10.211 -64.030  0.548   1.00 70.24  ? 47   ARG B CA   1 
ATOM   3929  C  C    . ARG B  1 30  ? -11.160 -63.787  -0.619  1.00 72.79  ? 47   ARG B C    1 
ATOM   3930  O  O    . ARG B  1 30  ? -11.738 -62.702  -0.760  1.00 68.19  ? 47   ARG B O    1 
ATOM   3931  C  CB   . ARG B  1 30  ? -10.748 -65.109  1.505   1.00 72.18  ? 47   ARG B CB   1 
ATOM   3932  C  CG   . ARG B  1 30  ? -12.075 -64.782  2.186   1.00 72.76  ? 47   ARG B CG   1 
ATOM   3933  C  CD   . ARG B  1 30  ? -12.895 -66.058  2.429   1.00 78.24  ? 47   ARG B CD   1 
ATOM   3934  N  NE   . ARG B  1 30  ? -14.197 -65.790  3.035   1.00 72.43  ? 47   ARG B NE   1 
ATOM   3935  C  CZ   . ARG B  1 30  ? -14.362 -65.274  4.247   1.00 68.95  ? 47   ARG B CZ   1 
ATOM   3936  N  NH1  . ARG B  1 30  ? -13.325 -64.954  5.006   1.00 64.76  ? 47   ARG B NH1  1 
ATOM   3937  N  NH2  . ARG B  1 30  ? -15.597 -65.077  4.709   1.00 68.99  ? 47   ARG B NH2  1 
ATOM   3938  N  N    . LYS B  1 31  ? -11.302 -64.792  -1.482  1.00 75.91  ? 48   LYS B N    1 
ATOM   3939  C  CA   . LYS B  1 31  ? -12.057 -64.576  -2.710  1.00 75.65  ? 48   LYS B CA   1 
ATOM   3940  C  C    . LYS B  1 31  ? -13.540 -64.363  -2.401  1.00 69.93  ? 48   LYS B C    1 
ATOM   3941  O  O    . LYS B  1 31  ? -14.056 -64.813  -1.371  1.00 72.06  ? 48   LYS B O    1 
ATOM   3942  C  CB   . LYS B  1 31  ? -11.860 -65.746  -3.690  1.00 72.30  ? 48   LYS B CB   1 
ATOM   3943  C  CG   . LYS B  1 31  ? -11.969 -67.170  -3.117  1.00 77.34  ? 48   LYS B CG   1 
ATOM   3944  C  CD   . LYS B  1 31  ? -12.097 -68.206  -4.258  1.00 77.64  ? 48   LYS B CD   1 
ATOM   3945  C  CE   . LYS B  1 31  ? -12.677 -69.557  -3.810  1.00 80.53  ? 48   LYS B CE   1 
ATOM   3946  N  NZ   . LYS B  1 31  ? -14.147 -69.541  -3.519  1.00 82.67  ? 48   LYS B NZ   1 
ATOM   3947  N  N    . LEU B  1 32  ? -14.210 -63.616  -3.282  1.00 61.57  ? 49   LEU B N    1 
ATOM   3948  C  CA   . LEU B  1 32  ? -15.663 -63.537  -3.246  1.00 57.69  ? 49   LEU B CA   1 
ATOM   3949  C  C    . LEU B  1 32  ? -16.259 -64.942  -3.229  1.00 56.31  ? 49   LEU B C    1 
ATOM   3950  O  O    . LEU B  1 32  ? -15.778 -65.837  -3.926  1.00 57.84  ? 49   LEU B O    1 
ATOM   3951  C  CB   . LEU B  1 32  ? -16.169 -62.752  -4.461  1.00 51.16  ? 49   LEU B CB   1 
ATOM   3952  C  CG   . LEU B  1 32  ? -15.764 -61.281  -4.527  1.00 53.11  ? 49   LEU B CG   1 
ATOM   3953  C  CD1  . LEU B  1 32  ? -16.363 -60.616  -5.751  1.00 51.68  ? 49   LEU B CD1  1 
ATOM   3954  C  CD2  . LEU B  1 32  ? -16.230 -60.565  -3.280  1.00 54.00  ? 49   LEU B CD2  1 
ATOM   3955  N  N    . GLY B  1 33  ? -17.288 -65.143  -2.405  1.00 52.00  ? 50   GLY B N    1 
ATOM   3956  C  CA   . GLY B  1 33  ? -18.016 -66.398  -2.383  1.00 50.96  ? 50   GLY B CA   1 
ATOM   3957  C  C    . GLY B  1 33  ? -18.776 -66.650  -3.684  1.00 48.00  ? 50   GLY B C    1 
ATOM   3958  O  O    . GLY B  1 33  ? -18.762 -65.851  -4.620  1.00 44.35  ? 50   GLY B O    1 
ATOM   3959  N  N    . ALA B  1 34  ? -19.465 -67.799  -3.729  1.00 47.49  ? 51   ALA B N    1 
ATOM   3960  C  CA   . ALA B  1 34  ? -20.121 -68.232  -4.965  1.00 49.08  ? 51   ALA B CA   1 
ATOM   3961  C  C    . ALA B  1 34  ? -21.161 -67.213  -5.427  1.00 50.12  ? 51   ALA B C    1 
ATOM   3962  O  O    . ALA B  1 34  ? -21.082 -66.687  -6.546  1.00 45.30  ? 51   ALA B O    1 
ATOM   3963  C  CB   . ALA B  1 34  ? -20.761 -69.613  -4.767  1.00 45.95  ? 51   ALA B CB   1 
ATOM   3964  N  N    . SER B  1 35  ? -22.148 -66.922  -4.571  1.00 46.88  ? 52   SER B N    1 
ATOM   3965  C  CA   . SER B  1 35  ? -23.165 -65.930  -4.913  1.00 44.27  ? 52   SER B CA   1 
ATOM   3966  C  C    . SER B  1 35  ? -22.528 -64.624  -5.354  1.00 42.83  ? 52   SER B C    1 
ATOM   3967  O  O    . SER B  1 35  ? -22.847 -64.093  -6.421  1.00 44.79  ? 52   SER B O    1 
ATOM   3968  C  CB   . SER B  1 35  ? -24.086 -65.670  -3.723  1.00 46.58  ? 52   SER B CB   1 
ATOM   3969  O  OG   . SER B  1 35  ? -24.867 -66.804  -3.433  1.00 53.08  ? 52   SER B OG   1 
ATOM   3970  N  N    . ALA B  1 36  ? -21.624 -64.087  -4.532  1.00 44.20  ? 53   ALA B N    1 
ATOM   3971  C  CA   . ALA B  1 36  ? -21.034 -62.786  -4.840  1.00 44.87  ? 53   ALA B CA   1 
ATOM   3972  C  C    . ALA B  1 36  ? -20.261 -62.824  -6.157  1.00 45.07  ? 53   ALA B C    1 
ATOM   3973  O  O    . ALA B  1 36  ? -20.304 -61.867  -6.940  1.00 45.00  ? 53   ALA B O    1 
ATOM   3974  C  CB   . ALA B  1 36  ? -20.126 -62.346  -3.692  1.00 43.14  ? 53   ALA B CB   1 
ATOM   3975  N  N    . LYS B  1 37  ? -19.539 -63.918  -6.413  1.00 45.77  ? 54   LYS B N    1 
ATOM   3976  C  CA   . LYS B  1 37  ? -18.800 -64.037  -7.668  1.00 46.13  ? 54   LYS B CA   1 
ATOM   3977  C  C    . LYS B  1 37  ? -19.749 -64.100  -8.858  1.00 45.00  ? 54   LYS B C    1 
ATOM   3978  O  O    . LYS B  1 37  ? -19.494 -63.483  -9.896  1.00 46.40  ? 54   LYS B O    1 
ATOM   3979  C  CB   . LYS B  1 37  ? -17.897 -65.274  -7.643  1.00 49.20  ? 54   LYS B CB   1 
ATOM   3980  C  CG   . LYS B  1 37  ? -17.473 -65.720  -9.039  1.00 56.73  ? 54   LYS B CG   1 
ATOM   3981  C  CD   . LYS B  1 37  ? -16.445 -66.853  -9.009  1.00 62.48  ? 54   LYS B CD   1 
ATOM   3982  C  CE   . LYS B  1 37  ? -15.581 -66.818  -10.273 1.00 71.59  ? 54   LYS B CE   1 
ATOM   3983  N  NZ   . LYS B  1 37  ? -15.433 -65.415  -10.794 1.00 70.69  ? 54   LYS B NZ   1 
ATOM   3984  N  N    . ALA B  1 38  ? -20.848 -64.846  -8.732  1.00 48.25  ? 55   ALA B N    1 
ATOM   3985  C  CA   . ALA B  1 38  ? -21.834 -64.860  -9.810  1.00 48.51  ? 55   ALA B CA   1 
ATOM   3986  C  C    . ALA B  1 38  ? -22.302 -63.448  -10.143 1.00 49.45  ? 55   ALA B C    1 
ATOM   3987  O  O    . ALA B  1 38  ? -22.426 -63.090  -11.322 1.00 49.88  ? 55   ALA B O    1 
ATOM   3988  C  CB   . ALA B  1 38  ? -23.017 -65.751  -9.431  1.00 49.76  ? 55   ALA B CB   1 
ATOM   3989  N  N    . VAL B  1 39  ? -22.561 -62.623  -9.119  1.00 46.31  ? 56   VAL B N    1 
ATOM   3990  C  CA   . VAL B  1 39  ? -23.077 -61.278  -9.368  1.00 45.28  ? 56   VAL B CA   1 
ATOM   3991  C  C    . VAL B  1 39  ? -22.002 -60.405  -10.005 1.00 43.77  ? 56   VAL B C    1 
ATOM   3992  O  O    . VAL B  1 39  ? -22.256 -59.693  -10.981 1.00 44.06  ? 56   VAL B O    1 
ATOM   3993  C  CB   . VAL B  1 39  ? -23.626 -60.644  -8.073  1.00 41.75  ? 56   VAL B CB   1 
ATOM   3994  C  CG1  . VAL B  1 39  ? -24.070 -59.225  -8.344  1.00 39.22  ? 56   VAL B CG1  1 
ATOM   3995  C  CG2  . VAL B  1 39  ? -24.784 -61.465  -7.520  1.00 44.57  ? 56   VAL B CG2  1 
ATOM   3996  N  N    . ASP B  1 40  ? -20.791 -60.428  -9.447  1.00 44.44  ? 57   ASP B N    1 
ATOM   3997  C  CA   . ASP B  1 40  ? -19.674 -59.709  -10.055 1.00 45.70  ? 57   ASP B CA   1 
ATOM   3998  C  C    . ASP B  1 40  ? -19.514 -60.072  -11.533 1.00 49.02  ? 57   ASP B C    1 
ATOM   3999  O  O    . ASP B  1 40  ? -19.390 -59.190  -12.394 1.00 45.58  ? 57   ASP B O    1 
ATOM   4000  C  CB   . ASP B  1 40  ? -18.390 -60.012  -9.278  1.00 43.81  ? 57   ASP B CB   1 
ATOM   4001  C  CG   . ASP B  1 40  ? -17.198 -59.228  -9.785  1.00 47.36  ? 57   ASP B CG   1 
ATOM   4002  O  OD1  . ASP B  1 40  ? -17.342 -58.033  -10.119 1.00 47.77  ? 57   ASP B OD1  1 
ATOM   4003  O  OD2  . ASP B  1 40  ? -16.099 -59.811  -9.841  1.00 49.91  ? 57   ASP B OD2  1 
ATOM   4004  N  N    . ASP B  1 41  ? -19.510 -61.375  -11.845 1.00 48.53  ? 58   ASP B N    1 
ATOM   4005  C  CA   . ASP B  1 41  ? -19.423 -61.812  -13.241 1.00 48.74  ? 58   ASP B CA   1 
ATOM   4006  C  C    . ASP B  1 41  ? -20.509 -61.167  -14.090 1.00 49.67  ? 58   ASP B C    1 
ATOM   4007  O  O    . ASP B  1 41  ? -20.240 -60.644  -15.176 1.00 53.74  ? 58   ASP B O    1 
ATOM   4008  C  CB   . ASP B  1 41  ? -19.536 -63.337  -13.340 1.00 51.49  ? 58   ASP B CB   1 
ATOM   4009  C  CG   . ASP B  1 41  ? -18.304 -64.048  -12.853 1.00 52.89  ? 58   ASP B CG   1 
ATOM   4010  O  OD1  . ASP B  1 41  ? -17.245 -63.398  -12.773 1.00 56.89  ? 58   ASP B OD1  1 
ATOM   4011  O  OD2  . ASP B  1 41  ? -18.399 -65.260  -12.558 1.00 57.14  ? 58   ASP B OD2  1 
ATOM   4012  N  N    . ALA B  1 42  ? -21.750 -61.197  -13.605 1.00 46.00  ? 59   ALA B N    1 
ATOM   4013  C  CA   . ALA B  1 42  ? -22.855 -60.664  -14.387 1.00 47.36  ? 59   ALA B CA   1 
ATOM   4014  C  C    . ALA B  1 42  ? -22.709 -59.164  -14.635 1.00 49.51  ? 59   ALA B C    1 
ATOM   4015  O  O    . ALA B  1 42  ? -23.262 -58.648  -15.617 1.00 48.13  ? 59   ALA B O    1 
ATOM   4016  C  CB   . ALA B  1 42  ? -24.186 -60.973  -13.693 1.00 43.51  ? 59   ALA B CB   1 
ATOM   4017  N  N    . THR B  1 43  ? -21.988 -58.443  -13.768 1.00 45.74  ? 60   THR B N    1 
ATOM   4018  C  CA   . THR B  1 43  ? -21.750 -57.018  -13.992 1.00 47.93  ? 60   THR B CA   1 
ATOM   4019  C  C    . THR B  1 43  ? -20.515 -56.759  -14.835 1.00 50.27  ? 60   THR B C    1 
ATOM   4020  O  O    . THR B  1 43  ? -20.178 -55.591  -15.071 1.00 46.90  ? 60   THR B O    1 
ATOM   4021  C  CB   . THR B  1 43  ? -21.581 -56.247  -12.670 1.00 48.94  ? 60   THR B CB   1 
ATOM   4022  O  OG1  . THR B  1 43  ? -20.327 -56.599  -12.075 1.00 47.46  ? 60   THR B OG1  1 
ATOM   4023  C  CG2  . THR B  1 43  ? -22.729 -56.530  -11.682 1.00 43.34  ? 60   THR B CG2  1 
ATOM   4024  N  N    . GLY B  1 44  ? -19.817 -57.811  -15.258 1.00 50.57  ? 61   GLY B N    1 
ATOM   4025  C  CA   . GLY B  1 44  ? -18.583 -57.637  -16.001 1.00 53.91  ? 61   GLY B CA   1 
ATOM   4026  C  C    . GLY B  1 44  ? -17.413 -57.189  -15.156 1.00 51.88  ? 61   GLY B C    1 
ATOM   4027  O  O    . GLY B  1 44  ? -16.557 -56.444  -15.642 1.00 54.80  ? 61   GLY B O    1 
ATOM   4028  N  N    . GLY B  1 45  ? -17.369 -57.603  -13.890 1.00 52.92  ? 62   GLY B N    1 
ATOM   4029  C  CA   . GLY B  1 45  ? -16.283 -57.259  -12.992 1.00 47.45  ? 62   GLY B CA   1 
ATOM   4030  C  C    . GLY B  1 45  ? -16.416 -55.934  -12.271 1.00 48.61  ? 62   GLY B C    1 
ATOM   4031  O  O    . GLY B  1 45  ? -15.428 -55.465  -11.695 1.00 51.98  ? 62   GLY B O    1 
ATOM   4032  N  N    . ALA B  1 46  ? -17.608 -55.326  -12.252 1.00 46.99  ? 63   ALA B N    1 
ATOM   4033  C  CA   . ALA B  1 46  ? -17.759 -54.014  -11.620 1.00 49.47  ? 63   ALA B CA   1 
ATOM   4034  C  C    . ALA B  1 46  ? -17.543 -54.082  -10.110 1.00 49.96  ? 63   ALA B C    1 
ATOM   4035  O  O    . ALA B  1 46  ? -16.930 -53.181  -9.523  1.00 48.41  ? 63   ALA B O    1 
ATOM   4036  C  CB   . ALA B  1 46  ? -19.138 -53.426  -11.928 1.00 48.10  ? 63   ALA B CB   1 
ATOM   4037  N  N    . ILE B  1 47  ? -18.066 -55.121  -9.454  1.00 46.02  ? 64   ILE B N    1 
ATOM   4038  C  CA   . ILE B  1 47  ? -17.935 -55.205  -8.003  1.00 46.16  ? 64   ILE B CA   1 
ATOM   4039  C  C    . ILE B  1 47  ? -16.481 -55.439  -7.616  1.00 48.27  ? 64   ILE B C    1 
ATOM   4040  O  O    . ILE B  1 47  ? -15.948 -54.798  -6.702  1.00 46.40  ? 64   ILE B O    1 
ATOM   4041  C  CB   . ILE B  1 47  ? -18.853 -56.302  -7.441  1.00 48.01  ? 64   ILE B CB   1 
ATOM   4042  C  CG1  . ILE B  1 47  ? -20.315 -55.899  -7.630  1.00 48.60  ? 64   ILE B CG1  1 
ATOM   4043  C  CG2  . ILE B  1 47  ? -18.522 -56.589  -5.969  1.00 42.67  ? 64   ILE B CG2  1 
ATOM   4044  C  CD1  . ILE B  1 47  ? -21.280 -57.036  -7.386  1.00 44.68  ? 64   ILE B CD1  1 
ATOM   4045  N  N    . SER B  1 48  ? -15.806 -56.341  -8.327  1.00 42.80  ? 65   SER B N    1 
ATOM   4046  C  CA   . SER B  1 48  ? -14.405 -56.598  -8.022  1.00 47.19  ? 65   SER B CA   1 
ATOM   4047  C  C    . SER B  1 48  ? -13.520 -55.393  -8.354  1.00 46.55  ? 65   SER B C    1 
ATOM   4048  O  O    . SER B  1 48  ? -12.518 -55.154  -7.665  1.00 50.25  ? 65   SER B O    1 
ATOM   4049  C  CB   . SER B  1 48  ? -13.951 -57.869  -8.760  1.00 50.06  ? 65   SER B CB   1 
ATOM   4050  O  OG   . SER B  1 48  ? -13.611 -57.589  -10.103 1.00 59.60  ? 65   SER B OG   1 
ATOM   4051  N  N    . ALA B  1 49  ? -13.898 -54.596  -9.357  1.00 45.32  ? 66   ALA B N    1 
ATOM   4052  C  CA   . ALA B  1 49  ? -13.148 -53.383  -9.668  1.00 48.77  ? 66   ALA B CA   1 
ATOM   4053  C  C    . ALA B  1 49  ? -13.234 -52.370  -8.526  1.00 53.78  ? 66   ALA B C    1 
ATOM   4054  O  O    . ALA B  1 49  ? -12.226 -51.757  -8.148  1.00 49.99  ? 66   ALA B O    1 
ATOM   4055  C  CB   . ALA B  1 49  ? -13.657 -52.768  -10.977 1.00 49.85  ? 66   ALA B CB   1 
ATOM   4056  N  N    . VAL B  1 50  ? -14.439 -52.170  -7.973  1.00 52.19  ? 67   VAL B N    1 
ATOM   4057  C  CA   . VAL B  1 50  ? -14.603 -51.278  -6.822  1.00 49.55  ? 67   VAL B CA   1 
ATOM   4058  C  C    . VAL B  1 50  ? -13.809 -51.800  -5.627  1.00 45.88  ? 67   VAL B C    1 
ATOM   4059  O  O    . VAL B  1 50  ? -13.110 -51.039  -4.944  1.00 47.43  ? 67   VAL B O    1 
ATOM   4060  C  CB   . VAL B  1 50  ? -16.094 -51.122  -6.463  1.00 49.71  ? 67   VAL B CB   1 
ATOM   4061  C  CG1  . VAL B  1 50  ? -16.240 -50.590  -5.025  1.00 49.70  ? 67   VAL B CG1  1 
ATOM   4062  C  CG2  . VAL B  1 50  ? -16.802 -50.218  -7.446  1.00 49.67  ? 67   VAL B CG2  1 
ATOM   4063  N  N    . LEU B  1 51  ? -13.931 -53.099  -5.337  1.00 42.19  ? 68   LEU B N    1 
ATOM   4064  C  CA   . LEU B  1 51  ? -13.243 -53.659  -4.173  1.00 44.65  ? 68   LEU B CA   1 
ATOM   4065  C  C    . LEU B  1 51  ? -11.733 -53.495  -4.289  1.00 49.68  ? 68   LEU B C    1 
ATOM   4066  O  O    . LEU B  1 51  ? -11.046 -53.297  -3.279  1.00 44.00  ? 68   LEU B O    1 
ATOM   4067  C  CB   . LEU B  1 51  ? -13.600 -55.139  -3.986  1.00 40.17  ? 68   LEU B CB   1 
ATOM   4068  C  CG   . LEU B  1 51  ? -15.036 -55.424  -3.535  1.00 42.82  ? 68   LEU B CG   1 
ATOM   4069  C  CD1  . LEU B  1 51  ? -15.286 -56.918  -3.478  1.00 43.24  ? 68   LEU B CD1  1 
ATOM   4070  C  CD2  . LEU B  1 51  ? -15.330 -54.787  -2.155  1.00 44.67  ? 68   LEU B CD2  1 
ATOM   4071  N  N    . LYS B  1 52  ? -11.200 -53.546  -5.512  1.00 49.19  ? 69   LYS B N    1 
ATOM   4072  C  CA   . LYS B  1 52  ? -9.769  -53.343  -5.689  1.00 50.14  ? 69   LYS B CA   1 
ATOM   4073  C  C    . LYS B  1 52  ? -9.335  -51.950  -5.237  1.00 46.09  ? 69   LYS B C    1 
ATOM   4074  O  O    . LYS B  1 52  ? -8.187  -51.767  -4.824  1.00 47.93  ? 69   LYS B O    1 
ATOM   4075  C  CB   . LYS B  1 52  ? -9.386  -53.592  -7.151  1.00 53.25  ? 69   LYS B CB   1 
ATOM   4076  C  CG   . LYS B  1 52  ? -7.916  -53.357  -7.467  1.00 58.35  ? 69   LYS B CG   1 
ATOM   4077  C  CD   . LYS B  1 52  ? -7.578  -53.780  -8.896  1.00 66.65  ? 69   LYS B CD   1 
ATOM   4078  C  CE   . LYS B  1 52  ? -6.068  -53.853  -9.106  1.00 69.39  ? 69   LYS B CE   1 
ATOM   4079  N  NZ   . LYS B  1 52  ? -5.724  -54.605  -10.348 1.00 74.27  ? 69   LYS B NZ   1 
ATOM   4080  N  N    . ARG B  1 53  ? -10.232 -50.960  -5.283  1.00 46.68  ? 70   ARG B N    1
[truncated: 1,989,220 more chars]
