# Supplementary material for: Unveiling the Catalytic Mechanism of a Processive Metalloaminopeptidase
Source: Biochemistry. 2023 Nov 4;62(22):3188–205. doi: 10.1021/acs.biochem.3c00420 (PMC10666288; doi:10.1021/acs.biochem.3c00420)
Supplement: Supplementary file 7 — bi3c00420_si_007.cif [file bi3c00420_si_007.cif]

data_rxxxxsf
# 
_audit.revision_id     1_0 
_audit.creation_date   ? 
_audit.update_record   'Initial release' 
# 
_cell.entry_id      xxxx 
_cell.length_a      87.530 
_cell.length_b      183.030 
_cell.length_c      316.530 
_cell.angle_alpha   90.000 
_cell.angle_beta    90.000 
_cell.angle_gamma   90.000 
# 
_diffrn_radiation_wavelength.id           1 
_diffrn_radiation_wavelength.wavelength   0.9795 
# 
_entry.id   xxxx 
# 
_exptl_crystal.id   1 
# 
_reflns_scale.group_code   1 
# 
_symmetry.entry_id               xxxx 
_symmetry.space_group_name_H-M   'P 21 21 21' 
_symmetry.Int_Tables_number      19 
# 
#
loop_
_refln.crystal_id
_refln.wavelength_id
_refln.scale_group_code
_refln.index_h
_refln.index_k
_refln.index_l
_refln.status
_refln.pdbx_r_free_flag
_refln.F_meas_au
_refln.F_meas_sigma_au
_refln.intensity_meas
_refln.intensity_sigma
_refln.pdbx_I_plus
_refln.pdbx_I_plus_sigma
_refln.pdbx_I_minus
_refln.pdbx_I_minus_sigma
_refln.pdbx_F_plus
_refln.pdbx_F_plus_sigma
_refln.pdbx_F_minus
_refln.pdbx_F_minus_sigma
_refln.pdbx_anom_difference
_refln.pdbx_anom_difference_sigma
1 1 1    0    0    6 o  8    9.60    0.30   92.58    5.69   92.58    5.69   92.58    5.69    9.61    0.21       ?       ?      ?      ? 
1 1 1    0    0    7 o  6    0.28    0.16    0.10    0.14    0.10    0.14    0.10    0.14    0.26    0.14       ?       ?      ?      ? 
1 1 1    0    0    8 o  5    3.24    0.08   10.55    0.52   10.55    0.52   10.55    0.52    3.25    0.06       ?       ?      ?      ? 
1 1 1    0    0    9 o 10    0.33    0.19    0.14    0.21    0.14    0.21    0.14    0.21    0.31    0.17       ?       ?      ?      ? 
1 1 1    0    0   10 o 12   17.00    0.52  290.27   17.48  290.27   17.48  290.27   17.48   17.02    0.36       ?       ?      ?      ? 
1 1 1    0    0   11 o 17    0.62    0.21    0.49    0.23    0.49    0.23    0.49    0.23    0.66    0.14       ?       ?      ?      ? 
1 1 1    0    0   12 o 17   25.25    0.54  640.01   27.20  640.01   27.20  640.01   27.20   25.27    0.38       ?       ?      ?      ? 
1 1 1    0    0   13 o 13    0.37    0.21    0.18    0.23    0.18    0.23    0.18    0.23    0.35    0.18       ?       ?      ?      ? 
1 1 1    0    0   14 f  0    7.71    0.17   59.48    2.63   59.48    2.63   59.48    2.63    7.71    0.12       ?       ?      ?      ? 
1 1 1    0    0   15 o  8    0.26    0.18   -0.15    0.28   -0.15    0.28   -0.15    0.28    0.20    0.14       ?       ?      ?      ? 
1 1 1    0    0   16 o 15   19.38    0.41  376.70   16.06  376.70   16.06  376.70   16.06   19.39    0.29       ?       ?      ?      ? 
1 1 1    0    0   17 f  0    0.30    0.20   -0.07    0.30   -0.07    0.30   -0.07    0.30    0.24    0.16       ?       ?      ?      ? 
1 1 1    0    0   18 o 11   20.26    0.43  411.94   17.59  411.94   17.59  411.94   17.59   20.28    0.31       ?       ?      ?      ? 
1 1 1    0    0   19 o 15    0.54    0.27    0.43    0.35    0.43    0.35    0.43    0.35    0.56    0.23       ?       ?      ?      ? 
1 1 1    0    0   20 o 18   20.55    0.51  424.33   20.97  424.33   20.97  424.33   20.97   20.57    0.36       ?       ?      ?      ? 
1 1 1    0    0   21 o 14    0.65    0.28    0.60    0.38    0.60    0.38    0.60    0.38    0.69    0.22       ?       ?      ?      ? 
1 1 1    0    0   22 o  7    7.32    0.24   53.83    3.47   53.83    3.47   53.83    3.47    7.33    0.17       ?       ?      ?      ? 
1 1 1    0    0   23 o  2    0.35    0.23   -0.08    0.41   -0.08    0.41   -0.08    0.41    0.29    0.19       ?       ?      ?      ? 
1 1 1    0    0   24 o 17   17.23    0.37  297.86   12.78  297.86   12.78  297.86   12.78   17.24    0.26       ?       ?      ?      ? 
1 1 1    0    0   25 f  0    0.33    0.23   -0.24    0.45   -0.24    0.45   -0.24    0.45    0.26    0.18       ?       ?      ?      ? 
1 1 1    0    0   26 o 19   73.45    1.62 5610.14  237.99 5610.14  237.99 5610.14  237.99   74.17    1.14       ?       ?      ?      ? 
1 1 1    0    0   27 o 13    2.24    0.13    5.08    0.60    5.08    0.60    5.08    0.60    2.25    0.09       ?       ?      ?      ? 
1 1 1    0    0   28 o  5   16.34    0.35  267.96   11.53  267.96   11.53  267.96   11.53   16.36    0.25       ?       ?      ?      ? 
1 1 1    0    0   29 o 13    1.11    0.28    1.44    0.53    1.44    0.53    1.44    0.53    1.16    0.17       ?       ?      ?      ? 
1 1 1    0    0   30 o 14    8.11    0.22   65.98    3.51   65.98    3.51   65.98    3.51    8.12    0.15       ?       ?      ?      ? 
1 1 1    0    0   31 o  5    0.42    0.28   -0.04    0.56   -0.04    0.56   -0.04    0.56    0.35    0.23       ?       ?      ?      ? 
1 1 1    0    0   32 o 10    8.91    0.20   79.51    3.61   79.51    3.61   79.51    3.61    8.91    0.14       ?       ?      ?      ? 
1 1 1    0    0   33 o  8    0.50    0.31    0.20    0.61    0.20    0.61    0.20    0.61    0.44    0.27       ?       ?      ?      ? 
1 1 1    0    0   34 o 10   48.00    1.04 2351.25   99.90 2351.25   99.90 2351.25   99.90   48.25    0.73       ?       ?      ?      ? 
1 1 1    0    0   35 o  1    0.42    0.28   -0.22    0.65   -0.22    0.65   -0.22    0.65    0.34    0.23       ?       ?      ?      ? 
1 1 1    0    0   36 o 15   11.57    0.26  134.23    5.94  134.23    5.94  134.23    5.94   11.58    0.18       ?       ?      ?      ? 
1 1 1    0    0   37 o 19    0.69    0.37    0.70    0.67    0.70    0.67    0.70    0.67    0.69    0.32       ?       ?      ?      ? 
1 1 1    0    0   38 o  3    5.72    0.22   32.94    2.55   32.94    2.55   32.94    2.55    5.73    0.16       ?       ?      ?      ? 
1 1 1    0    0   39 o 19    0.61    0.36    0.47    0.70    0.47    0.70    0.47    0.70    0.57    0.31       ?       ?      ?      ? 
1 1 1    0    0   40 o 14    2.50    0.17    6.33    0.83    6.33    0.83    6.33    0.83    2.51    0.12       ?       ?      ?      ? 
1 1 1    0    0   41 o 11    0.95    0.39    1.27    0.73    1.27    0.73    1.27    0.73    1.02    0.29       ?       ?      ?      ? 
1 1 1    0    0   42 o  5    6.36    0.17   40.51    2.12   40.51    2.12   40.51    2.12    6.36    0.12       ?       ?      ?      ? 
1 1 1    0    0   43 o  2    0.70    0.39    0.67    0.82    0.67    0.82    0.67    0.82    0.67    0.34       ?       ?      ?      ? 
1 1 1    0    0   44 o  4   13.11    0.41  173.07   10.84  173.07   10.84  173.07   10.84   13.13    0.29       ?       ?      ?      ? 
1 1 1    0    0   45 o 10    0.57    0.38   -0.33    1.15   -0.33    1.15   -0.33    1.15    0.46    0.31       ?       ?      ?      ? 
1 1 1    0    0   47 o  8    0.89    0.46    1.17    1.03    1.17    1.03    1.17    1.03    0.90    0.39       ?       ?      ?      ? 
1 1 1    0    0   48 o 14   13.10    0.29  172.21    7.65  172.21    7.65  172.21    7.65   13.11    0.21       ?       ?      ?      ? 
1 1 1    0    0   49 o  6    0.75    0.41    0.77    0.90    0.77    0.90    0.77    0.90    0.72    0.36       ?       ?      ?      ? 
1 1 1    0    0   50 o 16    4.07    0.17   16.67    1.39   16.67    1.39   16.67    1.39    4.08    0.12       ?       ?      ?      ? 
1 1 1    0    0   51 f  0    0.77    0.47    0.61    1.30    0.61    1.30    0.61    1.30    0.70    0.41       ?       ?      ?      ? 
1 1 1    0    0   53 o 13    0.61    0.41   -0.52    1.39   -0.52    1.39   -0.52    1.39    0.49    0.34       ?       ?      ?      ? 
1 1 1    0    0   54 o  4    7.42    0.28   55.32    4.21   55.32    4.21   55.32    4.21    7.43    0.20       ?       ?      ?      ? 
1 1 1    0    0   55 o 19    0.40    0.29   -1.57    1.04   -1.57    1.04   -1.57    1.04    0.30    0.22       ?       ?      ?      ? 
1 1 1    0    0   56 o 12    7.51    0.20   56.52    3.00   56.52    3.00   56.52    3.00    7.51    0.14       ?       ?      ?      ? 
1 1 1    0    0   57 o  3    0.58    0.38   -0.21    1.12   -0.21    1.12   -0.21    1.12    0.47    0.32       ?       ?      ?      ? 
1 1 1    0    0   58 o 14    2.41    0.27    6.03    1.25    6.03    1.25    6.03    1.25    2.43    0.18       ?       ?      ?      ? 
1 1 1    0    0   59 o  2    0.50    0.35   -0.83    1.14   -0.83    1.14   -0.83    1.14    0.39    0.28       ?       ?      ?      ? 
1 1 1    0    0   60 o 17   12.71    0.29  162.11    7.41  162.11    7.41  162.11    7.41   12.72    0.21       ?       ?      ?      ? 
1 1 1    0    0   61 o  1    0.55    0.38   -0.61    1.22   -0.61    1.22   -0.61    1.22    0.44    0.30       ?       ?      ?      ? 
1 1 1    0    0   62 o 14   26.77    0.58  721.82   31.08  721.82   31.08  721.82   31.08   26.82    0.41       ?       ?      ?      ? 
1 1 1    0    0   63 f  0    0.41    0.30   -2.26    1.25   -2.26    1.25   -2.26    1.25    0.31    0.23       ?       ?      ?      ? 
1 1 1    0    0   64 o 10   12.59    0.29  159.07    7.31  159.07    7.31  159.07    7.31   12.60    0.21       ?       ?      ?      ? 
1 1 1    0    0   65 o  4    0.55    0.38   -0.67    1.24   -0.67    1.24   -0.67    1.24    0.43    0.30       ?       ?      ?      ? 
1 1 1    0    0   66 o 13   14.12    0.32  199.93    9.04  199.93    9.04  199.93    9.04   14.13    0.23       ?       ?      ?      ? 
1 1 1    0    0   67 o 10    0.51    0.36   -1.28    1.34   -1.28    1.34   -1.28    1.34    0.39    0.28       ?       ?      ?      ? 
1 1 1    0    0   68 f  0   20.06    0.44  403.84   17.65  403.84   17.65  403.84   17.65   20.08    0.31       ?       ?      ?      ? 
1 1 1    0    0   69 o 18    0.97    0.54    1.28    1.55    1.28    1.55    1.28    1.55    0.93    0.47       ?       ?      ?      ? 
1 1 1    0    0   70 o 18   44.06    0.95 1965.29   83.81 1965.29   83.81 1965.29   83.81   44.19    0.67       ?       ?      ?      ? 
1 1 1    0    0   71 o 13    0.48    0.35   -2.26    1.51   -2.26    1.51   -2.26    1.51    0.36    0.26       ?       ?      ?      ? 
1 1 1    0    0   72 o  3    7.19    0.22   51.91    3.18   51.91    3.18   51.91    3.18    7.20    0.16       ?       ?      ?      ? 
1 1 1    0    0   73 o  6    0.57    0.40   -1.63    1.67   -1.63    1.67   -1.63    1.67    0.44    0.31       ?       ?      ?      ? 
1 1 1    0    0   74 o 10   13.78    0.32  190.54    8.86  190.54    8.86  190.54    8.86   13.79    0.23       ?       ?      ?      ? 
1 1 1    0    0   75 o  3    0.52    0.38   -2.28    1.68   -2.28    1.68   -2.28    1.68    0.39    0.29       ?       ?      ?      ? 
1 1 1    0    0   76 f  0   12.22    0.30  149.73    7.20  149.73    7.20  149.73    7.20   12.23    0.21       ?       ?      ?      ? 
1 1 1    0    0   77 o  1    1.09    0.57    1.73    1.62    1.73    1.62    1.73    1.62    1.09    0.49       ?       ?      ?      ? 
1 1 1    0    0   78 o  5    2.47    0.39    6.56    1.80    6.56    1.80    6.56    1.80    2.52    0.26       ?       ?      ?      ? 
1 1 1    0    0   79 o 14    0.65    0.45   -0.88    1.73   -0.88    1.73   -0.88    1.73    0.52    0.36       ?       ?      ?      ? 
1 1 1    0    0   80 o  2   33.75    0.73 1151.17   49.44 1151.17   49.44 1151.17   49.44   33.84    0.52       ?       ?      ?      ? 
1 1 1    0    0   81 o  1    0.77    0.51   -0.14    1.88   -0.14    1.88   -0.14    1.88    0.64    0.42       ?       ?      ?      ? 
1 1 1    0    0   82 f  0    2.32    0.49    6.08    2.00    6.08    2.00    6.08    2.00    2.41    0.30       ?       ?      ?      ? 
1 1 1    0    0   83 o  6    0.67    0.46   -1.20    1.93   -1.20    1.93   -1.20    1.93    0.52    0.37       ?       ?      ?      ? 
1 1 1    0    0   84 o 14   15.48    0.36  240.53   11.12  240.53   11.12  240.53   11.12   15.49    0.25       ?       ?      ?      ? 
1 1 1    0    0   85 o  9    0.65    0.46   -1.80    2.10   -1.80    2.10   -1.80    2.10    0.51    0.36       ?       ?      ?      ? 
1 1 1    0    0   86 o 14    3.30    0.41   11.44    2.63   11.44    2.63   11.44    2.63    3.34    0.28       ?       ?      ?      ? 
1 1 1    0    0   87 o 13    0.93    0.59    0.26    2.41    0.26    2.41    0.26    2.41    0.79    0.50       ?       ?      ?      ? 
1 1 1    0    0   88 o 15   32.92    0.72 1098.51   47.34 1098.51   47.34 1098.51   47.34   33.03    0.51       ?       ?      ?      ? 
1 1 1    0    0   89 o  4    0.54    0.39   -4.78    2.32   -4.78    2.32   -4.78    2.32    0.39    0.29       ?       ?      ?      ? 
1 1 1    0    0   90 o  8    9.21    0.31   85.42    5.75   85.42    5.75   85.42    5.75    9.23    0.22       ?       ?      ?      ? 
1 1 1    0    0   91 o 12    1.05    0.69   -0.06    3.40   -0.06    3.40   -0.06    3.40    0.89    0.58       ?       ?      ?      ? 
1 1 1    0    0   92 o 15    2.53    0.81    8.20    3.59    8.20    3.59    8.20    3.59    2.72    0.53       ?       ?      ?      ? 
1 1 1    0    0   93 o  4    0.64    0.47   -7.14    3.38   -7.14    3.38   -7.14    3.38    0.47    0.35       ?       ?      ?      ? 
1 1 1    0    0   94 o 11   18.50    0.42  345.16   15.66  345.16   15.66  345.16   15.66   18.54    0.30       ?       ?      ?      ? 
1 1 1    0    0   95 f  0    1.04    0.64    1.01    2.51    1.01    2.51    1.01    2.51    0.93    0.55       ?       ?      ?      ? 
1 1 1    0    0   96 o  9   18.84    0.43  358.31   16.24  358.31   16.24  358.31   16.24   18.88    0.30       ?       ?      ?      ? 
1 1 1    0    0   97 o  2    1.09    0.66    1.25    2.61    1.25    2.61    1.25    2.61    0.99    0.58       ?       ?      ?      ? 
1 1 1    0    0   98 o  5    4.36    0.41   19.65    3.52   19.65    3.52   19.65    3.52    4.40    0.29       ?       ?      ?      ? 
1 1 1    0    0   99 o  8    0.97    0.63    0.09    2.84    0.09    2.84    0.09    2.84    0.82    0.53       ?       ?      ?      ? 
1 1 1    0    0  100 o  7    6.70    0.32   45.46    4.24   45.46    4.24   45.46    4.24    6.72    0.22       ?       ?      ?      ? 
1 1 1    0    0  101 o  7    0.79    0.53   -0.64    2.27   -0.64    2.27   -0.64    2.27    0.64    0.44       ?       ?      ?      ? 
1 1 1    0    0  102 o  7    2.65    0.50    7.84    2.38    7.84    2.38    7.84    2.38    2.74    0.32       ?       ?      ?      ? 
1 1 1    0    0  103 o 16    0.95    0.59    0.73    2.22    0.73    2.22    0.73    2.22    0.84    0.51       ?       ?      ?      ? 
1 1 1    0    0  104 f  0    3.45    0.37   12.43    2.46   12.43    2.46   12.43    2.46    3.49    0.25       ?       ?      ?      ? 
1 1 1    0    0  105 o 15    0.63    0.45   -2.49    2.23   -2.49    2.23   -2.49    2.23    0.48    0.35       ?       ?      ?      ? 
1 1 1    0    0  106 o  1    6.09    0.28   37.57    3.42   37.57    3.42   37.57    3.42    6.11    0.20       ?       ?      ?      ? 
1 1 1    0    0  107 o 14    1.37    0.69    2.89    2.28    2.89    2.28    2.89    2.28    1.42    0.58       ?       ?      ?      ? 
1 1 1    0    0  108 o 10    1.62    0.70    3.90    2.33    3.90    2.33    3.90    2.33    1.76    0.54       ?       ?      ?      ? 
1 1 1    0    0  109 o 19    1.05    0.62    1.39    2.21    1.39    2.21    1.39    2.21    0.98    0.55       ?       ?      ?      ? 
1 1 1    0    0  110 o  8   10.50    0.30  111.48    6.22  111.48    6.22  111.48    6.22   10.53    0.21       ?       ?      ?      ? 
1 1 1    0    0  111 o 19    0.73    0.50   -1.12    2.23   -1.12    2.23   -1.12    2.23    0.58    0.41       ?       ?      ?      ? 
1 1 1    0    0  112 o 16   11.67    0.32  138.32    7.36  138.32    7.36  138.32    7.36   11.72    0.22       ?       ?      ?      ? 
1 1 1    0    0  113 o 10    0.85    0.55    0.15    2.19    0.15    2.19    0.15    2.19    0.73    0.47       ?       ?      ?      ? 
1 1 1    0    0  114 o 13    3.71    0.34   14.33    2.50   14.33    2.50   14.33    2.50    3.75    0.24       ?       ?      ?      ? 
1 1 1    0    0  115 o  9    0.69    0.48   -1.08    2.05   -1.08    2.05   -1.08    2.05    0.55    0.38       ?       ?      ?      ? 
1 1 1    0    0  116 o  2    3.12    0.39   10.39    2.33   10.39    2.33   10.39    2.33    3.17    0.26       ?       ?      ?      ? 
1 1 1    0    0  117 o 18    0.83    0.54    0.05    2.14    0.05    2.14    0.05    2.14    0.71    0.46       ?       ?      ?      ? 
1 1 1    0    0  118 o 15    2.18    0.63    6.05    2.37    6.05    2.37    6.05    2.37    2.34    0.39       ?       ?      ?      ? 
1 1 1    0    0  119 o  9    0.78    0.52   -0.37    2.14   -0.37    2.14   -0.37    2.14    0.65    0.43       ?       ?      ?      ? 
1 1 1    0    0  120 o 18    3.13    0.40   10.52    2.39   10.52    2.39   10.52    2.39    3.19    0.27       ?       ?      ?      ? 
1 1 1    0    0  121 o 17    0.61    0.44   -2.04    2.06   -2.04    2.06   -2.04    2.06    0.48    0.34       ?       ?      ?      ? 
1 1 1    0    0  122 o  9    2.81    0.45    8.78    2.34    8.78    2.34    8.78    2.34    2.89    0.29       ?       ?      ?      ? 
1 1 1    0    0  123 o 13    1.25    0.65    2.57    2.12    2.57    2.12    2.57    2.12    1.31    0.56       ?       ?      ?      ? 
1 1 1    0    0  124 o 19    0.72    0.49   -0.93    2.14   -0.93    2.14   -0.93    2.14    0.58    0.40       ?       ?      ?      ? 
1 1 1    0    0  125 o 13    0.67    0.47   -1.68    2.25   -1.68    2.25   -1.68    2.25    0.53    0.38       ?       ?      ?      ? 
1 1 1    0    0  126 o 13    0.97    0.60    1.10    2.26    1.10    2.26    1.10    2.26    0.89    0.53       ?       ?      ?      ? 
1 1 1    0    0  127 o 12    1.04    0.62    1.56    2.20    1.56    2.20    1.56    2.20    0.99    0.55       ?       ?      ?      ? 
1 1 1    0    0  128 f  0    7.40    0.29   56.43    4.31   56.43    4.31   56.43    4.31    7.45    0.21       ?       ?      ?      ? 
1 1 1    0    0  129 o 18    0.81    0.54   -0.22    2.36   -0.22    2.36   -0.22    2.36    0.69    0.46       ?       ?      ?      ? 
1 1 1    0    0  130 o  9    3.24    0.43   11.64    2.66   11.64    2.66   11.64    2.66    3.33    0.29       ?       ?      ?      ? 
1 1 1    0    0  131 o  9    0.56    0.41   -3.50    2.26   -3.50    2.26   -3.50    2.26    0.43    0.31       ?       ?      ?      ? 
1 1 1    0    0  132 o  7    2.06    0.67    5.95    2.45    5.95    2.45    5.95    2.45    2.27    0.43       ?       ?      ?      ? 
1 1 1    0    0  133 o 17    0.67    0.48   -2.92    2.69   -2.92    2.69   -2.92    2.69    0.52    0.38       ?       ?      ?      ? 
1 1 1    0    0  134 o 14    0.95    0.66   -1.23    4.13   -1.23    4.13   -1.23    4.13    0.80    0.56       ?       ?      ?      ? 
1 1 1    0    0  135 o  6    0.99    0.67    0.17    3.63    0.17    3.63    0.17    3.63    0.87    0.58       ?       ?      ?      ? 
1 1 1    0    0  136 o 12    1.84    0.83    6.14    3.25    6.14    3.25    6.14    3.25    2.12    0.62       ?       ?      ?      ? 
1 1 1    0    0  137 o 16    0.72    0.50   -1.04    2.39   -1.04    2.39   -1.04    2.39    0.59    0.41       ?       ?      ?      ? 
1 1 1    0    0  138 f  0    3.11    0.46   11.26    2.69   11.26    2.69   11.26    2.69    3.24    0.30       ?       ?      ?      ? 
1 1 1    0    0  139 o 13    0.92    0.59    0.92    2.49    0.92    2.49    0.92    2.49    0.84    0.53       ?       ?      ?      ? 
1 1 1    0    0  140 o 11    3.72    0.49   16.48    3.53   16.48    3.53   16.48    3.53    3.90    0.33       ?       ?      ?      ? 
1 1 1    0    0  141 o 13    0.93    0.63    0.22    3.42    0.22    3.42    0.22    3.42    0.82    0.55       ?       ?      ?      ? 
1 1 1    0    0  142 o 10    1.28    0.75    3.66    3.12    3.66    3.12    3.66    3.12    1.38    0.68       ?       ?      ?      ? 
1 1 1    0    0  143 o 15    0.78    0.54   -0.18    2.49   -0.18    2.49   -0.18    2.49    0.68    0.46       ?       ?      ?      ? 
1 1 1    0    0  144 o  5    0.63    0.45   -2.47    2.50   -2.47    2.50   -2.47    2.50    0.50    0.36       ?       ?      ?      ? 
1 1 1    0    0  145 o 16    0.64    0.46   -2.05    2.46   -2.05    2.46   -2.05    2.46    0.51    0.37       ?       ?      ?      ? 
1 1 1    0    0  146 o 19    0.66    0.47   -1.74    2.53   -1.74    2.53   -1.74    2.53    0.54    0.39       ?       ?      ?      ? 
1 1 1    0    0  147 f  0    0.81    0.55    0.31    2.57    0.31    2.57    0.31    2.57    0.73    0.48       ?       ?      ?      ? 
1 1 1    0    0  148 o 12    2.49    0.68    9.25    2.91    9.25    2.91    9.25    2.91    2.81    0.38       ?       ?      ?      ? 
1 1 1    0    0  149 o  9    0.86    0.57    0.94    2.57    0.94    2.57    0.94    2.57    0.80    0.51       ?       ?      ?      ? 
1 1 1    0    0  150 o  3    1.13    0.67    3.14    2.53    3.14    2.53    3.14    2.53    1.25    0.61       ?       ?      ?      ? 
1 1 1    0    0  151 o  5    0.66    0.47   -0.97    2.36   -0.97    2.36   -0.97    2.36    0.56    0.40       ?       ?      ?      ? 
1 1 1    0    0  152 o 12    0.63    0.45   -1.42    2.44   -1.42    2.44   -1.42    2.44    0.53    0.38       ?       ?      ?      ? 
1 1 1    0    0  153 o 12    1.18    0.68    3.92    2.49    3.92    2.49    3.92    2.49    1.42    0.61       ?       ?      ?      ? 
1 1 1    0    0  154 o 17    0.74    0.52    0.63    2.45    0.63    2.45    0.63    2.45    0.70    0.47       ?       ?      ?      ? 
1 1 1    0    0  155 o 19    0.60    0.44   -1.37    2.40   -1.37    2.40   -1.37    2.40    0.51    0.37       ?       ?      ?      ? 
1 1 1    0    0  156 o 13    0.87    0.57    2.29    2.41    2.29    2.41    2.29    2.41    0.93    0.55       ?       ?      ?      ? 
1 1 1    0    0  157 o 17    0.76    0.52    1.27    2.39    1.27    2.39    1.27    2.39    0.75    0.49       ?       ?      ?      ? 
1 1 1    0    0  158 o 10    0.55    0.40   -1.79    2.32   -1.79    2.32   -1.79    2.32    0.46    0.34       ?       ?      ?      ? 
1 1 1    0    0  159 o  1    0.49    0.36   -3.10    2.27   -3.10    2.27   -3.10    2.27    0.40    0.29       ?       ?      ?      ? 
1 1 1    0    0  160 o 18    0.59    0.43   -0.34    2.33   -0.34    2.33   -0.34    2.33    0.54    0.38       ?       ?      ?      ? 
1 1 1    0    1    6 f  0    0.22    0.16   -0.42    0.30   -0.42    0.30   -0.42    0.30    0.17    0.12       ?       ?      ?      ? 
1 1 1    0    1    7 o 10   71.47    1.38 5181.07  196.60 5181.07  196.60 5181.07  196.60   71.72    0.97       ?       ?      ?      ? 
1 1 1    0    1    8 o 15    4.66    0.09   21.78    0.88   21.78    0.88   21.78    0.88    4.67    0.07       ?       ?      ?      ? 
1 1 1    0    1    9 o 14    7.15    0.16   51.20    2.23   51.20    2.23   51.20    2.23    7.15    0.11       ?       ?      ?      ? 
1 1 1    0    1   10 o  6    1.45    0.06    2.12    0.18    2.12    0.18    2.12    0.18    1.45    0.04       ?       ?      ?      ? 
1 1 1    0    1   11 o 19   17.31    0.30  300.17   10.47  300.17   10.47  300.17   10.47   17.32    0.21       ?       ?      ?      ? 
1 1 1    0    1   12 o  8    7.51    0.16   56.56    2.48   56.56    2.48   56.56    2.48    7.52    0.12       ?       ?      ?      ? 
1 1 1    0    1   13 f  0   51.27    0.83 2646.32   84.93 2646.32   84.93 2646.32   84.93   51.35    0.58       ?       ?      ?      ? 
1 1 1    0    1   14 o 14   10.89    0.17  118.64    3.62  118.64    3.62  118.64    3.62   10.89    0.12       ?       ?      ?      ? 
1 1 1    0    1   15 o 14   34.50    0.52 1194.28   35.86 1194.28   35.86 1194.28   35.86   34.53    0.37       ?       ?      ?      ? 
1 1 1    0    1   16 o 10    0.27    0.17    0.01    0.21    0.01    0.21    0.01    0.21    0.23    0.15       ?       ?      ?      ? 
1 1 1    0    1   17 o  8   14.36    0.22  206.51    6.26  206.51    6.26  206.51    6.26   14.37    0.15       ?       ?      ?      ? 
1 1 1    0    1   18 o 11    0.76    0.18    0.67    0.24    0.67    0.24    0.67    0.24    0.80    0.11       ?       ?      ?      ? 
1 1 1    0    1   19 o  2    9.72    0.15   94.58    2.93   94.58    2.93   94.58    2.93    9.72    0.11       ?       ?      ?      ? 
1 1 1    0    1   20 f  0    1.79    0.08    3.22    0.30    3.22    0.30    3.22    0.30    1.79    0.06       ?       ?      ?      ? 
1 1 1    0    1   21 o 17   16.43    0.25  270.26    8.19  270.26    8.19  270.26    8.19   16.43    0.18       ?       ?      ?      ? 
1 1 1    0    1   22 o  9    5.05    0.09   25.50    0.90   25.50    0.90   25.50    0.90    5.05    0.06       ?       ?      ?      ? 
1 1 1    0    1   23 o  8    3.05    0.08    9.31    0.47    9.31    0.47    9.31    0.47    3.05    0.06       ?       ?      ?      ? 
1 1 1    0    1   24 o 11    3.69    0.08   13.61    0.59   13.61    0.59   13.61    0.59    3.69    0.06       ?       ?      ?      ? 
1 1 1    0    1   25 o  7    3.84    0.10   14.81    0.73   14.81    0.73   14.81    0.73    3.85    0.07       ?       ?      ?      ? 
1 1 1    0    1   26 o  8   11.42    0.18  130.55    4.04  130.55    4.04  130.55    4.04   11.42    0.13       ?       ?      ?      ? 
1 1 1    0    1   27 o 18   66.27    1.01 4462.32  133.87 4462.32  133.87 4462.32  133.87   66.53    0.71       ?       ?      ?      ? 
1 1 1    0    1   28 o  9    2.75    0.09    7.59    0.49    7.59    0.49    7.59    0.49    2.75    0.06       ?       ?      ?      ? 
1 1 1    0    1   29 o 16    4.11    0.09   16.94    0.73   16.94    0.73   16.94    0.73    4.11    0.06       ?       ?      ?      ? 
1 1 1    0    1   30 o 11    2.66    0.09    7.12    0.50    7.12    0.50    7.12    0.50    2.67    0.07       ?       ?      ?      ? 
1 1 1    0    1   31 o 13   17.71    0.27  314.10    9.55  314.10    9.55  314.10    9.55   17.71    0.19       ?       ?      ?      ? 
1 1 1    0    1   32 o 10    2.73    0.10    7.46    0.54    7.46    0.54    7.46    0.54    2.73    0.07       ?       ?      ?      ? 
1 1 1    0    1   33 o 16   25.28    0.38  641.11   19.36  641.11   19.36  641.11   19.36   25.30    0.27       ?       ?      ?      ? 
1 1 1    0    1   34 o  2    7.72    0.13   59.64    1.99   59.64    1.99   59.64    1.99    7.72    0.09       ?       ?      ?      ? 
1 1 1    0    1   35 o  1    8.70    0.15   75.77    2.64   75.77    2.64   75.77    2.64    8.70    0.11       ?       ?      ?      ? 
1 1 1    0    1   36 o 12    1.71    0.15    3.00    0.50    3.00    0.50    3.00    0.50    1.72    0.10       ?       ?      ?      ? 
1 1 1    0    1   37 o 10   15.62    0.24  244.51    7.50  244.51    7.50  244.51    7.50   15.63    0.17       ?       ?      ?      ? 
1 1 1    0    1   38 o 16   11.00    0.17  121.11    3.82  121.11    3.82  121.11    3.82   11.00    0.12       ?       ?      ?      ? 
1 1 1    0    1   39 f  0   10.97    0.17  120.58    3.81  120.58    3.81  120.58    3.81   10.98    0.12       ?       ?      ?      ? 
1 1 1    0    1   40 o  1    0.93    0.31    1.11    0.52    1.11    0.52    1.11    0.52    1.00    0.21       ?       ?      ?      ? 
1 1 1    0    1   41 o 10    4.67    0.11   21.86    1.06   21.86    1.06   21.86    1.06    4.67    0.08       ?       ?      ?      ? 
1 1 1    0    1   42 o  3    2.72    0.12    7.46    0.64    7.46    0.64    7.46    0.64    2.73    0.08       ?       ?      ?      ? 
1 1 1    0    1   43 o  3    2.26    0.15    5.15    0.67    5.15    0.67    5.15    0.67    2.26    0.10       ?       ?      ?      ? 
1 1 1    0    1   44 o 11    5.21    0.16   27.25    1.64   27.25    1.64   27.25    1.64    5.22    0.11       ?       ?      ?      ? 
1 1 1    0    1   45 o  5    8.67    0.21   75.28    3.56   75.28    3.56   75.28    3.56    8.67    0.15       ?       ?      ?      ? 
1 1 1    0    1   46 o 14    1.23    0.40    1.92    0.86    1.92    0.86    1.92    0.86    1.32    0.26       ?       ?      ?      ? 
1 1 1    0    1   47 o 19    2.28    0.19    5.33    0.86    5.33    0.86    5.33    0.86    2.30    0.13       ?       ?      ?      ? 
1 1 1    0    1   48 o 17    1.68    0.20    2.94    0.65    2.94    0.65    2.94    0.65    1.70    0.14       ?       ?      ?      ? 
1 1 1    0    1   49 f  0    3.83    0.12   14.75    0.90   14.75    0.90   14.75    0.90    3.84    0.08       ?       ?      ?      ? 
1 1 1    0    1   50 o 12    2.10    0.19    4.51    0.77    4.51    0.77    4.51    0.77    2.11    0.13       ?       ?      ?      ? 
1 1 1    0    1   51 o  7    8.55    0.21   73.38    3.58   73.38    3.58   73.38    3.58    8.56    0.15       ?       ?      ?      ? 
1 1 1    0    1   52 o 17    0.56    0.37   -0.01    0.96   -0.01    0.96   -0.01    0.96    0.47    0.31       ?       ?      ?      ? 
1 1 1    0    1   53 o 18    6.00    0.18   36.08    2.14   36.08    2.14   36.08    2.14    6.00    0.13       ?       ?      ?      ? 
1 1 1    0    1   54 f  0    2.73    0.18    7.54    0.97    7.54    0.97    7.54    0.97    2.74    0.13       ?       ?      ?      ? 
1 1 1    0    1   55 o 11    1.18    0.37    1.75    0.76    1.75    0.76    1.75    0.76    1.26    0.24       ?       ?      ?      ? 
1 1 1    0    1   56 o  2    5.71    0.13   32.65    1.47   32.65    1.47   32.65    1.47    5.71    0.09       ?       ?      ?      ? 
1 1 1    0    1   57 o  1    6.33    0.17   40.17    2.10   40.17    2.10   40.17    2.10    6.33    0.12       ?       ?      ?      ? 
1 1 1    0    1   58 o  2    5.11    0.13   26.18    1.31   26.18    1.31   26.18    1.31    5.11    0.09       ?       ?      ?      ? 
1 1 1    0    1   59 o 13    5.38    0.13   29.02    1.40   29.02    1.40   29.02    1.40    5.38    0.09       ?       ?      ?      ? 
1 1 1    0    1   60 o 10    7.61    0.14   57.98    2.20   57.98    2.20   57.98    2.20    7.61    0.10       ?       ?      ?      ? 
1 1 1    0    1   61 o 17   23.41    0.36  549.62   16.78  549.62   16.78  549.62   16.78   23.43    0.25       ?       ?      ?      ? 
1 1 1    0    1   62 o 17    6.48    0.14   42.05    1.80   42.05    1.80   42.05    1.80    6.48    0.10       ?       ?      ?      ? 
1 1 1    0    1   63 o  1   19.43    0.30  378.41   11.67  378.41   11.67  378.41   11.67   19.44    0.21       ?       ?      ?      ? 
1 1 1    0    1   64 o  6    0.87    0.43    1.12    0.91    1.12    0.91    1.12    0.91    0.89    0.37       ?       ?      ?      ? 
1 1 1    0    1   65 o  8    3.80    0.15   14.48    1.14   14.48    1.14   14.48    1.14    3.80    0.11       ?       ?      ?      ? 
1 1 1    0    1   66 o 10   12.42    0.20  154.48    5.06  154.48    5.06  154.48    5.06   12.42    0.14       ?       ?      ?      ? 
1 1 1    0    1   67 o  9    8.53    0.16   72.89    2.74   72.89    2.74   72.89    2.74    8.53    0.11       ?       ?      ?      ? 
1 1 1    0    1   68 o 19   12.49    0.21  156.32    5.14  156.32    5.14  156.32    5.14   12.50    0.15       ?       ?      ?      ? 
1 1 1    0    1   69 o  8   49.89    0.76 2507.84   75.51 2507.84   75.51 2507.84   75.51   49.98    0.53       ?       ?      ?      ? 
1 1 1    0    1   70 o 14   17.15    0.27  294.51    9.25  294.51    9.25  294.51    9.25   17.15    0.19       ?       ?      ?      ? 
1 1 1    0    1   71 o  4    5.40    0.21   29.31    2.24   29.31    2.24   29.31    2.24    5.41    0.15       ?       ?      ?      ? 
1 1 1    0    1   72 o 10    1.38    0.46    2.44    1.13    2.44    1.13    2.44    1.13    1.48    0.31       ?       ?      ?      ? 
1 1 1    0    1   73 o 15   41.40    0.63 1724.16   52.14 1724.16   52.14 1724.16   52.14   41.46    0.44       ?       ?      ?      ? 
1 1 1    0    1   74 o  5    6.28    0.16   39.59    2.01   39.59    2.01   39.59    2.01    6.29    0.11       ?       ?      ?      ? 
1 1 1    0    1   75 o 12   19.46    0.30  379.65   11.84  379.65   11.84  379.65   11.84   19.47    0.22       ?       ?      ?      ? 
1 1 1    0    1   76 o  6    2.33    0.27    5.66    1.21    5.66    1.21    5.66    1.21    2.36    0.18       ?       ?      ?      ? 
1 1 1    0    1   77 o 11    5.68    0.16   32.38    1.80   32.38    1.80   32.38    1.80    5.69    0.11       ?       ?      ?      ? 
1 1 1    0    1   78 o 15    6.50    0.16   42.30    2.07   42.30    2.07   42.30    2.07    6.50    0.11       ?       ?      ?      ? 
1 1 1    0    1   79 o 14   13.27    0.24  176.50    6.30  176.50    6.30  176.50    6.30   13.28    0.17       ?       ?      ?      ? 
1 1 1    0    1   80 o  7    5.91    0.17   35.02    1.98   35.02    1.98   35.02    1.98    5.91    0.12       ?       ?      ?      ? 
1 1 1    0    1   81 o 11   18.57    0.29  345.73   10.91  345.73   10.91  345.73   10.91   18.58    0.21       ?       ?      ?      ? 
1 1 1    0    1   82 o 11   11.11    0.20  123.66    4.42  123.66    4.42  123.66    4.42   11.12    0.14       ?       ?      ?      ? 
1 1 1    0    1   83 o  1    2.78    0.27    7.95    1.48    7.95    1.48    7.95    1.48    2.80    0.19       ?       ?      ?      ? 
1 1 1    0    1   84 o  2    8.22    0.18   67.64    2.93   67.64    2.93   67.64    2.93    8.22    0.13       ?       ?      ?      ? 
1 1 1    0    1   85 o 16   10.77    0.20  116.16    4.31  116.16    4.31  116.16    4.31   10.77    0.14       ?       ?      ?      ? 
1 1 1    0    1   86 o 19    5.31    0.19   28.34    2.04   28.34    2.04   28.34    2.04    5.32    0.14       ?       ?      ?      ? 
1 1 1    0    1   87 o  8   15.14    0.27  229.91    8.17  229.91    8.17  229.91    8.17   15.15    0.19       ?       ?      ?      ? 
1 1 1    0    1   88 o  9   32.67    0.50 1074.39   32.75 1074.39   32.75 1074.39   32.75   32.72    0.35       ?       ?      ?      ? 
1 1 1    0    1   89 o  6   14.66    0.25  215.49    7.24  215.49    7.24  215.49    7.24   14.67    0.17       ?       ?      ?      ? 
1 1 1    0    1   90 o  5    8.65    0.22   75.10    3.80   75.10    3.80   75.10    3.80    8.66    0.16       ?       ?      ?      ? 
1 1 1    0    1   91 o 17    0.96    0.61    0.48    2.42    0.48    2.42    0.48    2.42    0.83    0.52       ?       ?      ?      ? 
1 1 1    0    1   92 o  2    1.55    0.72    3.56    2.49    3.56    2.49    3.56    2.49    1.63    0.59       ?       ?      ?      ? 
1 1 1    0    1   93 o 15    2.49    0.56    7.12    2.44    7.12    2.44    7.12    2.44    2.60    0.35       ?       ?      ?      ? 
1 1 1    0    1   94 o 18   14.75    0.25  218.30    7.37  218.30    7.37  218.30    7.37   14.76    0.18       ?       ?      ?      ? 
1 1 1    0    1   95 o 17    0.85    0.52    0.64    1.68    0.64    1.68    0.64    1.68    0.76    0.45       ?       ?      ?      ? 
1 1 1    0    1   96 o 19   19.92    0.32  398.91   12.69  398.91   12.69  398.91   12.69   19.95    0.22       ?       ?      ?      ? 
1 1 1    0    1   97 o 11    9.47    0.24   90.04    4.55   90.04    4.55   90.04    4.55    9.48    0.17       ?       ?      ?      ? 
1 1 1    0    1   98 o 12    0.99    0.59    1.13    2.03    1.13    2.03    1.13    2.03    0.91    0.52       ?       ?      ?      ? 
1 1 1    0    1   99 o 14    1.63    0.65    3.71    2.03    3.71    2.03    3.71    2.03    1.76    0.47       ?       ?      ?      ? 
1 1 1    0    1  100 o  6    7.12    0.23   50.99    3.33   50.99    3.33   50.99    3.33    7.13    0.17       ?       ?      ?      ? 
1 1 1    0    1  101 o 11    7.55    0.19   57.26    2.89   57.26    2.89   57.26    2.89    7.56    0.14       ?       ?      ?      ? 
1 1 1    0    1  102 o 11    3.10    0.28    9.92    1.72    9.92    1.72    9.92    1.72    3.13    0.20       ?       ?      ?      ? 
1 1 1    0    1  103 o  1    9.10    0.20   83.08    3.58   83.08    3.58   83.08    3.58    9.11    0.14       ?       ?      ?      ? 
1 1 1    0    1  104 o 13    4.31    0.22   18.80    1.90   18.80    1.90   18.80    1.90    4.32    0.16       ?       ?      ?      ? 
1 1 1    0    1  105 o 19   16.18    0.27  263.34    8.72  263.34    8.72  263.34    8.72   16.20    0.19       ?       ?      ?      ? 
1 1 1    0    1  106 o 18    0.88    0.52    0.95    1.56    0.95    1.56    0.95    1.56    0.82    0.46       ?       ?      ?      ? 
1 1 1    0    1  107 o 11    4.82    0.21   23.42    1.99   23.42    1.99   23.42    1.99    4.83    0.15       ?       ?      ?      ? 
1 1 1    0    1  108 o  6    6.02    0.20   36.51    2.35   36.51    2.35   36.51    2.35    6.03    0.14       ?       ?      ?      ? 
1 1 1    0    1  109 o  7    1.21    0.58    2.20    1.58    2.20    1.58    2.20    1.58    1.27    0.47       ?       ?      ?      ? 
1 1 1    0    1  110 o 11    1.96    0.47    4.49    1.59    4.49    1.59    4.49    1.59    2.05    0.29       ?       ?      ?      ? 
1 1 1    0    1  111 o 16    0.75    0.48    0.32    1.53    0.32    1.53    0.32    1.53    0.66    0.41       ?       ?      ?      ? 
1 1 1    0    1  112 o  4    6.63    0.19   44.26    2.54   44.26    2.54   44.26    2.54    6.64    0.14       ?       ?      ?      ? 
1 1 1    0    1  113 o  7    6.19    0.19   38.66    2.39   38.66    2.39   38.66    2.39    6.21    0.14       ?       ?      ?      ? 
1 1 1    0    1  114 o 16    2.50    0.34    6.65    1.61    6.65    1.61    6.65    1.61    2.54    0.23       ?       ?      ?      ? 
1 1 1    0    1  115 o 12    6.77    0.19   46.22    2.57   46.22    2.57   46.22    2.57    6.79    0.13       ?       ?      ?      ? 
1 1 1    0    1  116 o 17    2.18    0.41    5.32    1.59    5.32    1.59    5.32    1.59    2.25    0.26       ?       ?      ?      ? 
1 1 1    0    1  117 o 18    8.13    0.20   66.59    3.17   66.59    3.17   66.59    3.17    8.14    0.14       ?       ?      ?      ? 
1 1 1    0    1  118 o  9    3.61    0.26   13.38    1.85   13.38    1.85   13.38    1.85    3.63    0.18       ?       ?      ?      ? 
1 1 1    0    1  119 o 16    7.42    0.20   55.50    2.95   55.50    2.95   55.50    2.95    7.43    0.14       ?       ?      ?      ? 
1 1 1    0    1  120 o  5    0.92    0.53    1.17    1.55    1.17    1.55    1.17    1.55    0.88    0.47       ?       ?      ?      ? 
1 1 1    0    1  121 o 19    0.81    0.50    0.75    1.48    0.75    1.48    0.75    1.48    0.75    0.43       ?       ?      ?      ? 
1 1 1    0    1  122 o 16    1.20    0.56    2.23    1.51    2.23    1.51    2.23    1.51    1.28    0.46       ?       ?      ?      ? 
1 1 1    0    1  123 o  7    2.17    0.41    5.30    1.58    5.30    1.58    5.30    1.58    2.24    0.26       ?       ?      ?      ? 
1 1 1    0    1  124 o 12    2.62    0.32    7.29    1.59    7.29    1.59    7.29    1.59    2.66    0.22       ?       ?      ?      ? 
1 1 1    0    1  125 o 16    0.57    0.40   -0.98    1.52   -0.98    1.52   -0.98    1.52    0.46    0.32       ?       ?      ?      ? 
1 1 1    0    1  126 o  6    1.54    0.56    3.33    1.59    3.33    1.59    3.33    1.59    1.68    0.38       ?       ?      ?      ? 
1 1 1    0    1  127 o 17    2.12    0.43    5.23    1.62    5.23    1.62    5.23    1.62    2.22    0.27       ?       ?      ?      ? 
1 1 1    0    1  128 o 10    0.72    0.47    0.13    1.61    0.13    1.61    0.13    1.61    0.62    0.40       ?       ?      ?      ? 
1 1 1    0    1  129 o  7    7.78    0.21   61.63    3.33   61.63    3.33   61.63    3.33    7.82    0.15       ?       ?      ?      ? 
1 1 1    0    1  130 o 11    0.59    0.41   -1.11    1.64   -1.11    1.64   -1.11    1.64    0.47    0.33       ?       ?      ?      ? 
1 1 1    0    1  131 o  9    0.84    0.51    0.87    1.61    0.87    1.61    0.87    1.61    0.78    0.45       ?       ?      ?      ? 
1 1 1    0    1  132 o 12    2.94    0.32    9.27    1.85    9.27    1.85    9.27    1.85    2.99    0.22       ?       ?      ?      ? 
1 1 1    0    1  133 o  3    1.65    0.70    4.39    2.31    4.39    2.31    4.39    2.31    1.85    0.51       ?       ?      ?      ? 
1 1 1    0    1  134 o  5    1.08    0.67    1.72    2.82    1.72    2.82    1.72    2.82    1.03    0.60       ?       ?      ?      ? 
1 1 1    0    1  135 o  7    0.56    0.41   -4.83    2.56   -4.83    2.56   -4.83    2.56    0.42    0.31       ?       ?      ?      ? 
1 1 1    0    1  136 o 10    2.49    0.45    7.27    2.03    7.27    2.03    7.27    2.03    2.61    0.28       ?       ?      ?      ? 
1 1 1    0    1  137 o 17    2.67    0.36    7.91    1.83    7.91    1.83    7.91    1.83    2.74    0.24       ?       ?      ?      ? 
1 1 1    0    1  138 o  5    0.64    0.44   -0.61    1.71   -0.61    1.71   -0.61    1.71    0.52    0.36       ?       ?      ?      ? 
1 1 1    0    1  139 o  4    1.88    0.55    4.77    1.78    4.77    1.78    4.77    1.78    2.05    0.33       ?       ?      ?      ? 
1 1 1    0    1  140 o 12    0.67    0.47   -0.84    2.07   -0.84    2.07   -0.84    2.07    0.56    0.39       ?       ?      ?      ? 
1 1 1    0    1  141 o  7    6.14    0.31   40.17    3.77   40.17    3.77   40.17    3.77    6.24    0.21       ?       ?      ?      ? 
1 1 1    0    1  142 o 15    1.11    0.63    2.41    2.17    2.41    2.17    2.41    2.17    1.17    0.57       ?       ?      ?      ? 
1 1 1    0    1  143 o 12    1.08    0.61    2.23    1.98    2.23    1.98    2.23    1.98    1.13    0.54       ?       ?      ?      ? 
1 1 1    0    1  144 o 10    2.76    0.37    8.71    1.95    8.71    1.95    8.71    1.95    2.86    0.25       ?       ?      ?      ? 
1 1 1    0    1  145 o  2    0.66    0.45   -0.34    1.80   -0.34    1.80   -0.34    1.80    0.56    0.38       ?       ?      ?      ? 
1 1 1    0    1  146 o  2    0.75    0.50    0.46    1.85    0.46    1.85    0.46    1.85    0.68    0.44       ?       ?      ?      ? 
1 1 1    0    1  147 o 11    0.82    0.52    0.97    1.83    0.97    1.83    0.97    1.83    0.77    0.47       ?       ?      ?      ? 
1 1 1    0    1  148 o  4    3.91    0.28   16.57    2.17   16.57    2.17   16.57    2.17    3.99    0.19       ?       ?      ?      ? 
1 1 1    0    1  149 o  4    2.24    0.49    6.53    1.91    6.53    1.91    6.53    1.91    2.42    0.29       ?       ?      ?      ? 
1 1 1    0    1  150 o 13    0.60    0.42   -0.64    1.70   -0.64    1.70   -0.64    1.70    0.50    0.35       ?       ?      ?      ? 
1 1 1    0    1  151 o  6    0.78    0.50    0.98    1.72    0.98    1.72    0.98    1.72    0.75    0.45       ?       ?      ?      ? 
1 1 1    0    1  152 o  7    0.56    0.40   -0.90    1.70   -0.90    1.70   -0.90    1.70    0.47    0.33       ?       ?      ?      ? 
1 1 1    0    1  153 o  9    0.43    0.32   -3.34    1.75   -3.34    1.75   -3.34    1.75    0.33    0.25       ?       ?      ?      ? 
1 1 1    0    1  154 o 18    0.53    0.38   -1.24    1.75   -1.24    1.75   -1.24    1.75    0.44    0.32       ?       ?      ?      ? 
1 1 1    0    1  155 o 13    0.55    0.39   -0.85    1.72   -0.85    1.72   -0.85    1.72    0.46    0.33       ?       ?      ?      ? 
1 1 1    0    1  156 o 13    0.68    0.46    0.67    1.73    0.67    1.73    0.67    1.73    0.64    0.42       ?       ?      ?      ? 
1 1 1    0    1  157 o 13    0.78    0.50    1.52    1.76    1.52    1.76    1.52    1.76    0.81    0.47       ?       ?      ?      ? 
1 1 1    0    1  158 o  7    0.78    0.50    1.64    1.69    1.64    1.69    1.64    1.69    0.83    0.47       ?       ?      ?      ? 
1 1 1    0    1  159 o  8    1.28    0.61    4.14    1.77    4.14    1.77    4.14    1.77    1.67    0.44       ?       ?      ?      ? 
1 1 1    0    1  160 o 12    0.45    0.33   -1.79    1.65   -1.79    1.65   -1.79    1.65    0.37    0.27       ?       ?      ?      ? 
1 1 1    0    2    5 o 17   13.39    0.29  179.76    7.65  179.76    7.65  179.76    7.65   13.40    0.20       ?       ?      ?      ? 
1 1 1    0    2    6 o 14   41.81    0.89 1760.14   74.75 1760.14   74.75 1760.14   74.75   41.88    0.63       ?       ?      ?      ? 
1 1 1    0    2    7 o  5   19.76    0.34  391.28   13.58  391.28   13.58  391.28   13.58   19.77    0.24       ?       ?      ?      ? 
1 1 1    0    2    8 o  1   20.78    0.31  432.60   13.05  432.60   13.05  432.60   13.05   20.79    0.22       ?       ?      ?      ? 
1 1 1    0    2    9 o 19    3.46    0.06   11.97    0.42   11.97    0.42   11.97    0.42    3.46    0.04       ?       ?      ?      ? 
1 1 1    0    2   10 o  1    2.27    0.05    5.16    0.24    5.16    0.24    5.16    0.24    2.27    0.04       ?       ?      ?      ? 
1 1 1    0    2   11 o 13    1.43    0.07    2.05    0.20    2.05    0.20    2.05    0.20    1.43    0.05       ?       ?      ?      ? 
1 1 1    0    2   12 o 16   47.32    0.76 2251.41   72.27 2251.41   72.27 2251.41   72.27   47.38    0.54       ?       ?      ?      ? 
1 1 1    0    2   13 o  7   11.39    0.20  129.99    4.59  129.99    4.59  129.99    4.59   11.40    0.14       ?       ?      ?      ? 
1 1 1    0    2   14 o 14   37.74    0.66 1431.17   49.66 1431.17   49.66 1431.17   49.66   37.78    0.46       ?       ?      ?      ? 
1 1 1    0    2   15 o  7    4.04    0.09   16.33    0.69   16.33    0.69   16.33    0.69    4.04    0.06       ?       ?      ?      ? 
1 1 1    0    2   16 o 11    3.59    0.07   12.89    0.51   12.89    0.51   12.89    0.51    3.59    0.05       ?       ?      ?      ? 
1 1 1    0    2   17 o 17    7.06    0.11   49.90    1.59   49.90    1.59   49.90    1.59    7.06    0.08       ?       ?      ?      ? 
1 1 1    0    2   18 o  8   15.61    0.24  244.03    7.39  244.03    7.39  244.03    7.39   15.62    0.17       ?       ?      ?      ? 
1 1 1    0    2   19 f  0    9.13    0.14   83.48    2.60   83.48    2.60   83.48    2.60    9.13    0.10       ?       ?      ?      ? 
1 1 1    0    2   20 o  9    6.64    0.11   44.19    1.44   44.19    1.44   44.19    1.44    6.65    0.08       ?       ?      ?      ? 
1 1 1    0    2   21 o  5    2.41    0.08    5.82    0.37    5.82    0.37    5.82    0.37    2.41    0.05       ?       ?      ?      ? 
1 1 1    0    2   22 o 10   17.23    0.26  297.45    9.01  297.45    9.01  297.45    9.01   17.24    0.18       ?       ?      ?      ? 
1 1 1    0    2   23 o 13    0.40    0.23    0.20    0.30    0.20    0.30    0.20    0.30    0.38    0.20       ?       ?      ?      ? 
1 1 1    0    2   24 o 19   25.22    0.38  637.95   19.24  637.95   19.24  637.95   19.24   25.24    0.27       ?       ?      ?      ? 
1 1 1    0    2   25 o 10    2.48    0.10    6.18    0.51    6.18    0.51    6.18    0.51    2.48    0.07       ?       ?      ?      ? 
1 1 1    0    2   26 o  6   38.71    0.59 1506.92   45.27 1506.92   45.27 1506.92   45.27   38.76    0.41       ?       ?      ?      ? 
1 1 1    0    2   27 o  6   13.87    0.21  192.71    5.91  192.71    5.91  192.71    5.91   13.88    0.15       ?       ?      ?      ? 
1 1 1    0    2   28 o 18    3.94    0.09   15.59    0.74   15.59    0.74   15.59    0.74    3.95    0.07       ?       ?      ?      ? 
1 1 1    0    2   29 f  0    7.44    0.14   55.50    2.12   55.50    2.12   55.50    2.12    7.45    0.10       ?       ?      ?      ? 
1 1 1    0    2   30 o 10   10.98    0.17  120.71    3.77  120.71    3.77  120.71    3.77   10.98    0.12       ?       ?      ?      ? 
1 1 1    0    2   31 o 11    6.92    0.12   47.95    1.63   47.95    1.63   47.95    1.63    6.92    0.08       ?       ?      ?      ? 
1 1 1    0    2   32 o 19   11.46    0.18  131.49    4.11  131.49    4.11  131.49    4.11   11.46    0.13       ?       ?      ?      ? 
1 1 1    0    2   33 o 11    9.97    0.16   99.47    3.17   99.47    3.17   99.47    3.17    9.97    0.11       ?       ?      ?      ? 
1 1 1    0    2   34 o  4   12.63    0.20  159.82    4.97  159.82    4.97  159.82    4.97   12.64    0.14       ?       ?      ?      ? 
1 1 1    0    2   35 o  5    7.61    0.13   58.00    1.95   58.00    1.95   58.00    1.95    7.61    0.09       ?       ?      ?      ? 
1 1 1    0    2   36 o 14    2.31    0.14    5.39    0.63    5.39    0.63    5.39    0.63    2.31    0.10       ?       ?      ?      ? 
1 1 1    0    2   37 o  5    3.02    0.12    9.17    0.69    9.17    0.69    9.17    0.69    3.03    0.08       ?       ?      ?      ? 
1 1 1    0    2   38 o 19   22.75    0.35  519.27   15.73  519.27   15.73  519.27   15.73   22.77    0.24       ?       ?      ?      ? 
1 1 1    0    2   39 o  3    3.28    0.11   10.77    0.70   10.77    0.70   10.77    0.70    3.28    0.08       ?       ?      ?      ? 
1 1 1    0    2   40 o 14    4.78    0.11   22.85    1.01   22.85    1.01   22.85    1.01    4.78    0.07       ?       ?      ?      ? 
1 1 1    0    2   41 o  1    1.41    0.20    2.10    0.54    2.10    0.54    2.10    0.54    1.43    0.14       ?       ?      ?      ? 
1 1 1    0    2   42 o 16    9.45    0.20   89.52    3.70   89.52    3.70   89.52    3.70    9.46    0.14       ?       ?      ?      ? 
1 1 1    0    2   43 o  3    0.39    0.27   -0.38    0.64   -0.38    0.64   -0.38    0.64    0.31    0.21       ?       ?      ?      ? 
1 1 1    0    2   44 o  5   25.37    0.49  647.50   24.81  647.50   24.81  647.50   24.81   25.41    0.35       ?       ?      ?      ? 
1 1 1    0    2   45 o 10    2.82    0.18    8.06    1.00    8.06    1.00    8.06    1.00    2.83    0.13       ?       ?      ?      ? 
1 1 1    0    2   46 f  0    2.90    0.16    8.47    0.95    8.47    0.95    8.47    0.95    2.90    0.12       ?       ?      ?      ? 
1 1 1    0    2   47 o 11    3.95    0.13   15.65    1.05   15.65    1.05   15.65    1.05    3.95    0.09       ?       ?      ?      ? 
1 1 1    0    2   48 o  6    7.28    0.13   53.02    1.92   53.02    1.92   53.02    1.92    7.28    0.09       ?       ?      ?      ? 
1 1 1    0    2   49 o 19    0.52    0.32    0.20    0.66    0.20    0.66    0.20    0.66    0.46    0.28       ?       ?      ?      ? 
1 1 1    0    2   50 o 19    1.61    0.27    2.81    0.81    2.81    0.81    2.81    0.81    1.65    0.18       ?       ?      ?      ? 
1 1 1    0    2   51 o 16    2.23    0.21    5.10    0.94    5.10    0.94    5.10    0.94    2.24    0.15       ?       ?      ?      ? 
1 1 1    0    2   52 o  2   11.83    0.27  140.43    6.38  140.43    6.38  140.43    6.38   11.84    0.19       ?       ?      ?      ? 
1 1 1    0    2   53 o 12    5.36    0.16   28.87    1.70   28.87    1.70   28.87    1.70    5.37    0.11       ?       ?      ?      ? 
1 1 1    0    2   54 o  3    7.02    0.17   49.44    2.38   49.44    2.38   49.44    2.38    7.03    0.12       ?       ?      ?      ? 
1 1 1    0    2   55 o  7    4.62    0.13   21.39    1.18   21.39    1.18   21.39    1.18    4.62    0.09       ?       ?      ?      ? 
1 1 1    0    2   56 o 14    3.10    0.15    9.66    0.89    9.66    0.89    9.66    0.89    3.10    0.10       ?       ?      ?      ? 
1 1 1    0    2   57 o 16    6.09    0.13   37.10    1.60   37.10    1.60   37.10    1.60    6.09    0.09       ?       ?      ?      ? 
1 1 1    0    2   58 o 12    1.27    0.37    1.96    0.80    1.96    0.80    1.96    0.80    1.34    0.23       ?       ?      ?      ? 
1 1 1    0    2   59 o 12    1.02    0.41    1.45    0.80    1.45    0.80    1.45    0.80    1.10    0.30       ?       ?      ?      ? 
1 1 1    0    2   60 o  7   22.46    0.34  505.93   15.46  505.93   15.46  505.93   15.46   22.48    0.24       ?       ?      ?      ? 
1 1 1    0    2   61 o 15    2.72    0.18    7.49    0.95    7.49    0.95    7.49    0.95    2.73    0.12       ?       ?      ?      ? 
1 1 1    0    2   62 o  2   14.82    0.23  219.98    6.95  219.98    6.95  219.98    6.95   14.83    0.17       ?       ?      ?      ? 
1 1 1    0    2   63 o  6   17.16    0.27  294.86    9.19  294.86    9.19  294.86    9.19   17.16    0.19       ?       ?      ?      ? 
1 1 1    0    2   64 o  1    3.97    0.15   15.84    1.19   15.84    1.19   15.84    1.19    3.98    0.11       ?       ?      ?      ? 
1 1 1    0    2   65 f  0    0.59    0.37    0.19    0.92    0.19    0.92    0.19    0.92    0.52    0.32       ?       ?      ?      ? 
1 1 1    0    2   66 o  9    7.37    0.15   54.39    2.20   54.39    2.20   54.39    2.20    7.37    0.11       ?       ?      ?      ? 
1 1 1    0    2   67 o  1   11.00    0.19  121.24    4.12  121.24    4.12  121.24    4.12   11.01    0.13       ?       ?      ?      ? 
1 1 1    0    2   68 o 16   35.20    0.53 1243.86   37.62 1243.86   37.62 1243.86   37.62   35.23    0.38       ?       ?      ?      ? 
1 1 1    0    2   69 o  3    4.53    0.16   20.62    1.41   20.62    1.41   20.62    1.41    4.54    0.11       ?       ?      ?      ? 
1 1 1    0    2   70 o  4   14.91    0.24  222.59    7.12  222.59    7.12  222.59    7.12   14.91    0.17       ?       ?      ?      ? 
1 1 1    0    2   71 o  3    2.40    0.24    5.93    1.11    5.93    1.11    5.93    1.11    2.42    0.16       ?       ?      ?      ? 
1 1 1    0    2   72 o 17    7.63    0.16   58.35    2.41   58.35    2.41   58.35    2.41    7.64    0.11       ?       ?      ?      ? 
1 1 1    0    2   73 o  8   15.83    0.25  251.13    8.03  251.13    8.03  251.13    8.03   15.84    0.18       ?       ?      ?      ? 
1 1 1    0    2   74 o 18   16.30    0.26  266.23    8.47  266.23    8.47  266.23    8.47   16.31    0.18       ?       ?      ?      ? 
1 1 1    0    2   75 o 18   23.69    0.37  562.52   17.30  562.52   17.30  562.52   17.30   23.70    0.26       ?       ?      ?      ? 
1 1 1    0    2   76 o  8    2.87    0.23    8.38    1.28    8.38    1.28    8.38    1.28    2.88    0.16       ?       ?      ?      ? 
1 1 1    0    2   77 f  0   14.93    0.24  223.26    7.22  223.26    7.22  223.26    7.22   14.94    0.17       ?       ?      ?      ? 
1 1 1    0    2   78 o 12    2.27    0.28    5.38    1.24    5.38    1.24    5.38    1.24    2.29    0.19       ?       ?      ?      ? 
1 1 1    0    2   79 o  1    2.97    0.23    8.99    1.36    8.99    1.36    8.99    1.36    2.98    0.16       ?       ?      ?      ? 
1 1 1    0    2   80 o  8    9.81    0.18   96.45    3.62   96.45    3.62   96.45    3.62    9.82    0.13       ?       ?      ?      ? 
1 1 1    0    2   81 o  1    5.99    0.17   35.95    2.03   35.95    2.03   35.95    2.03    5.99    0.12       ?       ?      ?      ? 
1 1 1    0    2   82 o  6   14.07    0.24  198.40    6.62  198.40    6.62  198.40    6.62   14.08    0.17       ?       ?      ?      ? 
1 1 1    0    2   83 o  2   17.00    0.27  289.53    9.29  289.53    9.29  289.53    9.29   17.01    0.19       ?       ?      ?      ? 
1 1 1    0    2   84 o  2    7.93    0.18   63.00    2.80   63.00    2.80   63.00    2.80    7.93    0.12       ?       ?      ?      ? 
1 1 1    0    2   85 o 19    4.17    0.21   17.51    1.77   17.51    1.77   17.51    1.77    4.18    0.15       ?       ?      ?      ? 
1 1 1    0    2   86 o 19    3.48    0.25   12.32    1.75   12.32    1.75   12.32    1.75    3.50    0.18       ?       ?      ?      ? 
1 1 1    0    2   87 o  4   13.54    0.23  183.76    6.29  183.76    6.29  183.76    6.29   13.55    0.16       ?       ?      ?      ? 
1 1 1    0    2   88 o  9    5.58    0.19   31.30    2.16   31.30    2.16   31.30    2.16    5.59    0.14       ?       ?      ?      ? 
1 1 1    0    2   89 o  2    6.76    0.19   45.90    2.56   45.90    2.56   45.90    2.56    6.77    0.13       ?       ?      ?      ? 
1 1 1    0    2   90 o 14   17.42    0.33  304.53   11.42  304.53   11.42  304.53   11.42   17.43    0.23       ?       ?      ?      ? 
1 1 1    0    2   91 o  6    5.19    0.30   27.25    3.06   27.25    3.06   27.25    3.06    5.20    0.21       ?       ?      ?      ? 
1 1 1    0    2   92 o 11    8.01    0.27   64.56    4.39   64.56    4.39   64.56    4.39    8.02    0.19       ?       ?      ?      ? 
1 1 1    0    2   93 o  2    1.18    0.63    2.04    2.02    2.04    2.02    2.04    2.02    1.17    0.55       ?       ?      ?      ? 
1 1 1    0    2   94 o  5    4.22    0.25   18.06    2.12   18.06    2.12   18.06    2.12    4.24    0.18       ?       ?      ?      ? 
1 1 1    0    2   95 o 16    3.85    0.25   15.06    1.88   15.06    1.88   15.06    1.88    3.87    0.17       ?       ?      ?      ? 
1 1 1    0    2   96 f  0    3.67    0.27   13.72    1.95   13.72    1.95   13.72    1.95    3.69    0.19       ?       ?      ?      ? 
1 1 1    0    2   97 f  0    7.18    0.21   51.81    3.06   51.81    3.06   51.81    3.06    7.19    0.15       ?       ?      ?      ? 
1 1 1    0    2   98 o 15    3.91    0.31   15.61    2.37   15.61    2.37   15.61    2.37    3.93    0.22       ?       ?      ?      ? 
1 1 1    0    2   99 o 10    3.59    0.32   13.25    2.26   13.25    2.26   13.25    2.26    3.61    0.22       ?       ?      ?      ? 
1 1 1    0    2  100 o 11    3.38    0.33   11.81    2.16   11.81    2.16   11.81    2.16    3.41    0.23       ?       ?      ?      ? 
1 1 1    0    2  101 o 13   10.36    0.22  107.74    4.51  107.74    4.51  107.74    4.51   10.37    0.15       ?       ?      ?      ? 
1 1 1    0    2  102 f  0    2.65    0.33    7.37    1.70    7.37    1.70    7.37    1.70    2.68    0.23       ?       ?      ?      ? 
1 1 1    0    2  103 o 18    7.44    0.19   55.65    2.80   55.65    2.80   55.65    2.80    7.45    0.13       ?       ?      ?      ? 
1 1 1    0    2  104 o 16    8.26    0.19   68.44    3.15   68.44    3.15   68.44    3.15    8.26    0.13       ?       ?      ?      ? 
1 1 1    0    2  105 o  2    5.25    0.20   27.78    2.10   27.78    2.10   27.78    2.10    5.26    0.14       ?       ?      ?      ? 
1 1 1    0    2  106 o 10    0.74    0.48    0.15    1.56    0.15    1.56    0.15    1.56    0.63    0.40       ?       ?      ?      ? 
1 1 1    0    2  107 o 14    6.89    0.19   47.69    2.62   47.69    2.62   47.69    2.62    6.90    0.13       ?       ?      ?      ? 
1 1 1    0    2  108 o 19    4.39    0.22   19.50    1.91   19.50    1.91   19.50    1.91    4.40    0.15       ?       ?      ?      ? 
1 1 1    0    2  109 o 13   10.70    0.21  115.19    4.47  115.19    4.47  115.19    4.47   10.72    0.15       ?       ?      ?      ? 
1 1 1    0    2  110 o 17    2.64    0.32    7.38    1.66    7.38    1.66    7.38    1.66    2.68    0.22       ?       ?      ?      ? 
1 1 1    0    2  111 o 10    6.81    0.19   46.63    2.59   46.63    2.59   46.63    2.59    6.82    0.13       ?       ?      ?      ? 
1 1 1    0    2  112 o 13    4.51    0.22   20.63    1.96   20.63    1.96   20.63    1.96    4.53    0.15       ?       ?      ?      ? 
1 1 1    0    2  113 o  3    1.35    0.57    2.67    1.55    2.67    1.55    2.67    1.55    1.46    0.43       ?       ?      ?      ? 
1 1 1    0    2  114 o 14    3.32    0.26   11.34    1.69   11.34    1.69   11.34    1.69    3.35    0.18       ?       ?      ?      ? 
1 1 1    0    2  115 o  6    1.42    0.57    2.88    1.56    2.88    1.56    2.88    1.56    1.54    0.41       ?       ?      ?      ? 
1 1 1    0    2  116 o 12    2.00    0.45    4.65    1.57    4.65    1.57    4.65    1.57    2.09    0.27       ?       ?      ?      ? 
1 1 1    0    2  117 o 19    1.23    0.58    2.34    1.58    2.34    1.58    2.34    1.58    1.32    0.47       ?       ?      ?      ? 
1 1 1    0    2  118 o 10    1.28    0.59    2.50    1.64    2.50    1.64    2.50    1.64    1.37    0.47       ?       ?      ?      ? 
1 1 1    0    2  119 o  1    2.29    0.40    5.85    1.68    5.85    1.68    5.85    1.68    2.36    0.26       ?       ?      ?      ? 
1 1 1    0    2  120 o  1    5.25    0.21   27.95    2.18   27.95    2.18   27.95    2.18    5.27    0.15       ?       ?      ?      ? 
1 1 1    0    2  121 o 15    5.78    0.20   33.80    2.28   33.80    2.28   33.80    2.28    5.80    0.14       ?       ?      ?      ? 
1 1 1    0    2  122 o 12    1.02    0.55    1.64    1.52    1.64    1.52    1.64    1.52    1.04    0.48       ?       ?      ?      ? 
1 1 1    0    2  123 o  1    4.22    0.22   18.14    1.87   18.14    1.87   18.14    1.87    4.24    0.16       ?       ?      ?      ? 
1 1 1    0    2  124 o 18    0.66    0.44   -0.17    1.50   -0.17    1.50   -0.17    1.50    0.56    0.37       ?       ?      ?      ? 
1 1 1    0    2  125 o 11    0.70    0.46   -0.01    1.55   -0.01    1.55   -0.01    1.55    0.59    0.39       ?       ?      ?      ? 
1 1 1    0    2  126 f  0    0.82    0.50    0.75    1.55    0.75    1.55    0.75    1.55    0.75    0.44       ?       ?      ?      ? 
1 1 1    0    2  127 o 19    2.17    0.43    5.43    1.66    5.43    1.66    5.43    1.66    2.26    0.27       ?       ?      ?      ? 
1 1 1    0    2  128 o  3    7.10    0.21   51.21    2.92   51.21    2.92   51.21    2.92    7.13    0.15       ?       ?      ?      ? 
1 1 1    0    2  129 o 16    5.08    0.24   26.48    2.38   26.48    2.38   26.48    2.38    5.11    0.17       ?       ?      ?      ? 
1 1 1    0    2  130 o 15    0.61    0.42   -0.83    1.61   -0.83    1.61   -0.83    1.61    0.49    0.34       ?       ?      ?      ? 
1 1 1    0    2  131 o  2    2.28    0.41    5.94    1.70    5.94    1.70    5.94    1.70    2.37    0.26       ?       ?      ?      ? 
1 1 1    0    2  132 o 11    4.37    0.26   19.74    2.27   19.74    2.27   19.74    2.27    4.40    0.18       ?       ?      ?      ? 
1 1 1    0    2  133 o 14    1.40    0.66    3.31    2.10    3.31    2.10    3.31    2.10    1.54    0.54       ?       ?      ?      ? 
1 1 1    0    2  134 o 11    1.03    0.65    1.29    2.80    1.29    2.80    1.29    2.80    0.95    0.58       ?       ?      ?      ? 
1 1 1    0    2  135 o  4    1.20    0.67    2.57    2.37    2.57    2.37    2.57    2.37    1.24    0.59       ?       ?      ?      ? 
1 1 1    0    2  136 o 18    1.20    0.63    2.55    2.00    2.55    2.00    2.55    2.00    1.28    0.55       ?       ?      ?      ? 
1 1 1    0    2  137 f  0    1.92    0.53    4.84    1.76    4.84    1.76    4.84    1.76    2.08    0.32       ?       ?      ?      ? 
1 1 1    0    2  138 o  4    3.75    0.27   14.79    2.00   14.79    2.00   14.79    2.00    3.80    0.19       ?       ?      ?      ? 
1 1 1    0    2  139 o 10    0.74    0.49    0.29    1.75    0.29    1.75    0.29    1.75    0.65    0.42       ?       ?      ?      ? 
1 1 1    0    2  140 o  1    3.61    0.34   14.25    2.38   14.25    2.38   14.25    2.38    3.70    0.23       ?       ?      ?      ? 
1 1 1    0    2  141 o  7    1.26    0.67    3.10    2.29    3.10    2.29    3.10    2.29    1.38    0.58       ?       ?      ?      ? 
1 1 1    0    2  142 o 10    1.16    0.64    2.64    2.17    2.64    2.17    2.64    2.17    1.24    0.57       ?       ?      ?      ? 
1 1 1    0    2  143 o  3    0.78    0.51    0.56    1.84    0.56    1.84    0.56    1.84    0.71    0.45       ?       ?      ?      ? 
1 1 1    0    2  144 f  0    0.91    0.55    1.43    1.77    1.43    1.77    1.43    1.77    0.90    0.49       ?       ?      ?      ? 
1 1 1    0    2  145 o  1    4.77    0.26   24.19    2.46   24.19    2.46   24.19    2.46    4.85    0.18       ?       ?      ?      ? 
1 1 1    0    2  146 o 16    0.56    0.40   -1.62    1.82   -1.62    1.82   -1.62    1.82    0.44    0.32       ?       ?      ?      ? 
1 1 1    0    2  147 o 18    2.46    0.45    7.46    1.99    7.46    1.99    7.46    1.99    2.61    0.28       ?       ?      ?      ? 
1 1 1    0    2  148 o 11    1.42    0.63    3.70    1.88    3.70    1.88    3.70    1.88    1.65    0.47       ?       ?      ?      ? 
1 1 1    0    2  149 o 11    3.57    0.31   14.15    2.18   14.15    2.18   14.15    2.18    3.67    0.21       ?       ?      ?      ? 
1 1 1    0    2  150 o  6    0.81    0.52    1.09    1.78    1.09    1.78    1.09    1.78    0.79    0.47       ?       ?      ?      ? 
1 1 1    0    2  151 o 12    0.80    0.51    1.10    1.75    1.10    1.75    1.10    1.75    0.78    0.46       ?       ?      ?      ? 
1 1 1    0    2  152 f  0    0.51    0.37   -1.70    1.73   -1.70    1.73   -1.70    1.73    0.41    0.30       ?       ?      ?      ? 
1 1 1    0    2  153 o 18    0.56    0.40   -0.89    1.73   -0.89    1.73   -0.89    1.73    0.47    0.33       ?       ?      ?      ? 
1 1 1    0    2  154 f  0    1.12    0.59    2.98    1.77    2.98    1.77    2.98    1.77    1.33    0.50       ?       ?      ?      ? 
1 1 1    0    2  155 o 17    0.65    0.45    0.32    1.73    0.32    1.73    0.32    1.73    0.60    0.40       ?       ?      ?      ? 
1 1 1    0    2  156 o 19    1.03    0.58    2.77    1.74    2.77    1.74    2.77    1.74    1.23    0.51       ?       ?      ?      ? 
1 1 1    0    2  157 o 15    0.87    0.53    2.08    1.73    2.08    1.73    2.08    1.73    0.97    0.50       ?       ?      ?      ? 
1 1 1    0    2  158 o 17    0.53    0.38   -0.73    1.66   -0.73    1.66   -0.73    1.66    0.45    0.32       ?       ?      ?      ? 
1 1 1    0    2  159 o 13    0.48    0.35   -1.36    1.62   -1.36    1.62   -1.36    1.62    0.40    0.29       ?       ?      ?      ? 
1 1 1    0    2  160 o 10    0.70    0.46    1.30    1.66    1.30    1.66    1.30    1.66    0.72    0.44       ?       ?      ?      ? 
1 1 1    0    3    3 o 18   54.59    1.18 3012.79  128.29 3012.79  128.29 3012.79  128.29   54.73    0.83       ?       ?      ?      ? 
1 1 1    0    3    4 o  7   18.97    0.40  360.77   15.34  360.77   15.34  360.77   15.34   18.98    0.29       ?       ?      ?      ? 
1 1 1    0    3    5 o  9   63.88    1.23 4129.12  156.89 4129.12  156.89 4129.12  156.89   64.07    0.87       ?       ?      ?      ? 
1 1 1    0    3    6 o  9   19.92    0.30  397.42   11.95  397.42   11.95  397.42   11.95   19.93    0.21       ?       ?      ?      ? 
1 1 1    0    3    7 o  9   19.57    0.32  383.50   12.36  383.50   12.36  383.50   12.36   19.58    0.22       ?       ?      ?      ? 
1 1 1    0    3    8 o 15    4.67    0.08   21.86    0.71   21.86    0.71   21.86    0.71    4.67    0.05       ?       ?      ?      ? 
1 1 1    0    3    9 o 15   16.76    0.27  281.24    9.10  281.24    9.10  281.24    9.10   16.76    0.19       ?       ?      ?      ? 
1 1 1    0    3   10 o 18    4.54    0.08   20.67    0.73   20.67    0.73   20.67    0.73    4.55    0.06       ?       ?      ?      ? 
1 1 1    0    3   11 o  6   23.53    0.36  554.67   16.70  554.67   16.70  554.67   16.70   23.54    0.25       ?       ?      ?      ? 
1 1 1    0    3   12 o  7    2.44    0.06    5.96    0.30    5.96    0.30    5.96    0.30    2.44    0.04       ?       ?      ?      ? 
1 1 1    0    3   13 o 11    6.00    0.10   36.05    1.17   36.05    1.17   36.05    1.17    6.00    0.07       ?       ?      ?      ? 
1 1 1    0    3   14 o 17    4.08    0.08   16.69    0.65   16.69    0.65   16.69    0.65    4.08    0.06       ?       ?      ?      ? 
1 1 1    0    3   15 o  8   11.70    0.21  136.99    4.83  136.99    4.83  136.99    4.83   11.70    0.15       ?       ?      ?      ? 
1 1 1    0    3   16 o  4    3.66    0.08   13.43    0.61   13.43    0.61   13.43    0.61    3.66    0.06       ?       ?      ?      ? 
1 1 1    0    3   17 o 10   32.57    0.53 1065.14   34.22 1065.14   34.22 1065.14   34.22   32.60    0.37       ?       ?      ?      ? 
1 1 1    0    3   18 o  8    8.98    0.14   80.77    2.52   80.77    2.52   80.77    2.52    8.99    0.10       ?       ?      ?      ? 
1 1 1    0    3   19 o 13   26.77    0.40  718.56   21.63  718.56   21.63  718.56   21.63   26.79    0.29       ?       ?      ?      ? 
1 1 1    0    3   20 o  4    5.08    0.09   25.81    0.91   25.81    0.91   25.81    0.91    5.08    0.06       ?       ?      ?      ? 
1 1 1    0    3   21 o 15    4.99    0.10   24.93    0.95   24.93    0.95   24.93    0.95    4.99    0.07       ?       ?      ?      ? 
1 1 1    0    3   22 o 17    6.37    0.11   40.63    1.44   40.63    1.44   40.63    1.44    6.37    0.08       ?       ?      ?      ? 
1 1 1    0    3   23 o  2   11.28    0.17  127.34    3.93  127.34    3.93  127.34    3.93   11.28    0.12       ?       ?      ?      ? 
1 1 1    0    3   24 o 17    1.86    0.11    3.48    0.40    3.48    0.40    3.48    0.40    1.86    0.08       ?       ?      ?      ? 
1 1 1    0    3   25 o 19    9.84    0.18   96.89    3.51   96.89    3.51   96.89    3.51    9.84    0.13       ?       ?      ?      ? 
1 1 1    0    3   26 o 16    9.68    0.19   93.85    3.75   93.85    3.75   93.85    3.75    9.68    0.14       ?       ?      ?      ? 
1 1 1    0    3   27 o 13   14.11    0.22  199.26    6.10  199.26    6.10  199.26    6.10   14.11    0.15       ?       ?      ?      ? 
1 1 1    0    3   28 o 17    9.36    0.15   87.76    2.78   87.76    2.78   87.76    2.78    9.37    0.11       ?       ?      ?      ? 
1 1 1    0    3   29 o 14   37.62    0.57 1423.94   42.82 1423.94   42.82 1423.94   42.82   37.68    0.40       ?       ?      ?      ? 
1 1 1    0    3   30 f  0    1.50    0.15    2.32    0.43    2.32    0.43    2.32    0.43    1.51    0.10       ?       ?      ?      ? 
1 1 1    0    3   31 o 10   18.25    0.28  333.86   10.14  333.86   10.14  333.86   10.14   18.26    0.20       ?       ?      ?      ? 
1 1 1    0    3   32 o  2    1.75    0.13    3.11    0.46    3.11    0.46    3.11    0.46    1.75    0.09       ?       ?      ?      ? 
1 1 1    0    3   33 o 10   10.40    0.16  108.23    3.42  108.23    3.42  108.23    3.42   10.40    0.12       ?       ?      ?      ? 
1 1 1    0    3   34 o 12    3.19    0.11   10.22    0.68   10.22    0.68   10.22    0.68    3.19    0.08       ?       ?      ?      ? 
1 1 1    0    3   35 o 12   20.52    0.31  422.22   12.85  422.22   12.85  422.22   12.85   20.54    0.22       ?       ?      ?      ? 
1 1 1    0    3   36 o  6    9.28    0.15   86.19    2.79   86.19    2.79   86.19    2.79    9.28    0.11       ?       ?      ?      ? 
1 1 1    0    3   37 o 14   28.81    0.44  833.32   25.16  833.32   25.16  833.32   25.16   28.84    0.31       ?       ?      ?      ? 
1 1 1    0    3   38 o 14    3.25    0.11   10.58    0.68   10.58    0.68   10.58    0.68    3.25    0.07       ?       ?      ?      ? 
1 1 1    0    3   39 o 11    3.83    0.10   14.71    0.79   14.71    0.79   14.71    0.79    3.83    0.07       ?       ?      ?      ? 
1 1 1    0    3   40 o  5    1.99    0.14    4.01    0.57    4.01    0.57    4.01    0.57    2.00    0.10       ?       ?      ?      ? 
1 1 1    0    3   41 o 19    4.56    0.14   20.90    1.25   20.90    1.25   20.90    1.25    4.57    0.10       ?       ?      ?      ? 
1 1 1    0    3   42 o 10    2.97    0.12    8.89    0.74    8.89    0.74    8.89    0.74    2.98    0.09       ?       ?      ?      ? 
1 1 1    0    3   43 o  7    5.82    0.13   33.98    1.54   33.98    1.54   33.98    1.54    5.83    0.09       ?       ?      ?      ? 
1 1 1    0    3   44 o 14    5.17    0.13   26.77    1.34   26.77    1.34   26.77    1.34    5.17    0.09       ?       ?      ?      ? 
1 1 1    0    3   45 o  7    6.62    0.18   43.92    2.32   43.92    2.32   43.92    2.32    6.62    0.12       ?       ?      ?      ? 
1 1 1    0    3   46 f  0    2.09    0.19    4.48    0.76    4.48    0.76    4.48    0.76    2.10    0.13       ?       ?      ?      ? 
1 1 1    0    3   47 o  1   16.61    0.30  276.65    9.85  276.65    9.85  276.65    9.85   16.62    0.21       ?       ?      ?      ? 
1 1 1    0    3   48 o 16    3.13    0.13    9.87    0.80    9.87    0.80    9.87    0.80    3.14    0.09       ?       ?      ?      ? 
1 1 1    0    3   49 o 12    4.09    0.13   16.76    1.03   16.76    1.03   16.76    1.03    4.09    0.09       ?       ?      ?      ? 
1 1 1    0    3   50 o 12    2.40    0.18    5.86    0.86    5.86    0.86    5.86    0.86    2.41    0.13       ?       ?      ?      ? 
1 1 1    0    3   51 o 17    1.88    0.24    3.69    0.86    3.69    0.86    3.69    0.86    1.90    0.16       ?       ?      ?      ? 
1 1 1    0    3   52 o 19    2.01    0.27    4.27    1.04    4.27    1.04    4.27    1.04    2.04    0.18       ?       ?      ?      ? 
1 1 1    0    3   53 o  6   10.37    0.20  107.66    4.11  107.66    4.11  107.66    4.11   10.37    0.14       ?       ?      ?      ? 
1 1 1    0    3   54 o 11    2.95    0.17    8.78    0.99    8.78    0.99    8.78    0.99    2.96    0.12       ?       ?      ?      ? 
1 1 1    0    3   55 o 16    7.84    0.15   61.56    2.41   61.56    2.41   61.56    2.41    7.84    0.11       ?       ?      ?      ? 
1 1 1    0    3   56 o  5    4.43    0.14   19.66    1.22   19.66    1.22   19.66    1.22    4.43    0.10       ?       ?      ?      ? 
1 1 1    0    3   57 o  5    8.34    0.15   69.72    2.51   69.72    2.51   69.72    2.51    8.35    0.11       ?       ?      ?      ? 
1 1 1    0    3   58 o  1   12.35    0.20  152.78    4.93  152.78    4.93  152.78    4.93   12.36    0.14       ?       ?      ?      ? 
1 1 1    0    3   59 o  8    9.64    0.17   93.11    3.19   93.11    3.19   93.11    3.19    9.65    0.12       ?       ?      ?      ? 
1 1 1    0    3   60 o 13    8.92    0.16   79.76    2.83   79.76    2.83   79.76    2.83    8.93    0.11       ?       ?      ?      ? 
1 1 1    0    3   61 o 13   24.18    0.37  586.19   17.87  586.19   17.87  586.19   17.87   24.19    0.26       ?       ?      ?      ? 
1 1 1    0    3   62 o 16    1.86    0.27    3.66    0.93    3.66    0.93    3.66    0.93    1.89    0.18       ?       ?      ?      ? 
1 1 1    0    3   63 o 14   21.28    0.33  453.77   13.94  453.77   13.94  453.77   13.94   21.29    0.23       ?       ?      ?      ? 
1 1 1    0    3   64 o  1   12.96    0.21  168.25    5.45  168.25    5.45  168.25    5.45   12.97    0.15       ?       ?      ?      ? 
1 1 1    0    3   65 o 11    6.87    0.15   47.26    1.99   47.26    1.99   47.26    1.99    6.87    0.10       ?       ?      ?      ? 
1 1 1    0    3   66 o 19    2.85    0.19    8.25    1.07    8.25    1.07    8.25    1.07    2.86    0.13       ?       ?      ?      ? 
1 1 1    0    3   67 f  0   16.11    0.25  259.91    8.20  259.91    8.20  259.91    8.20   16.12    0.18       ?       ?      ?      ? 
1 1 1    0    3   68 o 14   17.71    0.28  314.28    9.82  314.28    9.82  314.28    9.82   17.72    0.20       ?       ?      ?      ? 
1 1 1    0    3   69 o  8   40.80    0.62 1673.66   50.52 1673.66   50.52 1673.66   50.52   40.86    0.44       ?       ?      ?      ? 
1 1 1    0    3   70 o 17    2.32    0.24    5.56    1.10    5.56    1.10    5.56    1.10    2.34    0.17       ?       ?      ?      ? 
1 1 1    0    3   71 o  2    2.82    0.21    8.10    1.16    8.10    1.16    8.10    1.16    2.84    0.15       ?       ?      ?      ? 
1 1 1    0    3   72 o  1    1.04    0.48    1.59    1.11    1.59    1.11    1.59    1.11    1.09    0.39       ?       ?      ?      ? 
1 1 1    0    3   73 o  3    3.83    0.18   14.80    1.37   14.80    1.37   14.80    1.37    3.84    0.13       ?       ?      ?      ? 
1 1 1    0    3   74 o 14   14.01    0.23  196.57    6.41  196.57    6.41  196.57    6.41   14.02    0.16       ?       ?      ?      ? 
1 1 1    0    3   75 o 16   14.02    0.23  196.87    6.42  196.87    6.42  196.87    6.42   14.03    0.16       ?       ?      ?      ? 
1 1 1    0    3   76 o 13    7.15    0.16   51.26    2.29   51.26    2.29   51.26    2.29    7.16    0.11       ?       ?      ?      ? 
1 1 1    0    3   77 o  9    4.72    0.17   22.37    1.60   22.37    1.60   22.37    1.60    4.72    0.12       ?       ?      ?      ? 
1 1 1    0    3   78 o 11    4.83    0.18   23.49    1.76   23.49    1.76   23.49    1.76    4.84    0.13       ?       ?      ?      ? 
1 1 1    0    3   79 o 10    0.87    0.49    1.06    1.25    1.06    1.25    1.06    1.25    0.84    0.43       ?       ?      ?      ? 
1 1 1    0    3   80 o 17   11.87    0.21  141.13    4.86  141.13    4.86  141.13    4.86   11.87    0.14       ?       ?      ?      ? 
1 1 1    0    3   81 o  8    2.19    0.34    5.15    1.39    5.15    1.39    5.15    1.39    2.23    0.22       ?       ?      ?      ? 
1 1 1    0    3   82 o 11    5.42    0.19   29.50    2.05   29.50    2.05   29.50    2.05    5.43    0.13       ?       ?      ?      ? 
1 1 1    0    3   83 o 13   22.69    0.35  516.37   16.01  516.37   16.01  516.37   16.01   22.71    0.25       ?       ?      ?      ? 
1 1 1    0    3   84 o  2    6.28    0.18   39.59    2.23   39.59    2.23   39.59    2.23    6.29    0.13       ?       ?      ?      ? 
1 1 1    0    3   85 o  1    6.77    0.18   45.96    2.39   45.96    2.39   45.96    2.39    6.77    0.13       ?       ?      ?      ? 
1 1 1    0    3   86 o  6    9.93    0.19   98.86    3.85   98.86    3.85   98.86    3.85    9.94    0.14       ?       ?      ?      ? 
1 1 1    0    3   87 o  9   10.54    0.20  111.34    4.20  111.34    4.20  111.34    4.20   10.55    0.14       ?       ?      ?      ? 
1 1 1    0    3   88 o 14    9.43    0.19   89.06    3.61   89.06    3.61   89.06    3.61    9.43    0.14       ?       ?      ?      ? 
1 1 1    0    3   89 o 11    6.35    0.20   40.49    2.58   40.49    2.58   40.49    2.58    6.36    0.14       ?       ?      ?      ? 
1 1 1    0    3   90 o  9   16.69    0.32  279.41   10.52  279.41   10.52  279.41   10.52   16.70    0.22       ?       ?      ?      ? 
1 1 1    0    3   91 o 10    5.13    0.26   26.54    2.70   26.54    2.70   26.54    2.70    5.14    0.19       ?       ?      ?      ? 
1 1 1    0    3   92 o 18    0.60    0.43   -2.87    2.18   -2.87    2.18   -2.87    2.18    0.45    0.33       ?       ?      ?      ? 
1 1 1    0    3   93 o  8    4.71    0.25   22.37    2.32   22.37    2.32   22.37    2.32    4.72    0.17       ?       ?      ?      ? 
1 1 1    0    3   94 o 15    7.05    0.22   49.95    3.07   49.95    3.07   49.95    3.07    7.06    0.15       ?       ?      ?      ? 
1 1 1    0    3   95 o 10    0.52    0.37   -1.99    1.60   -1.99    1.60   -1.99    1.60    0.40    0.29       ?       ?      ?      ? 
1 1 1    0    3   96 o 12   11.10    0.23  123.74    5.00  123.74    5.00  123.74    5.00   11.11    0.16       ?       ?      ?      ? 
1 1 1    0    3   97 o  3    4.17    0.27   17.68    2.20   17.68    2.20   17.68    2.20    4.19    0.19       ?       ?      ?      ? 
1 1 1    0    3   98 o 17    6.41    0.23   41.35    2.97   41.35    2.97   41.35    2.97    6.42    0.16       ?       ?      ?      ? 
1 1 1    0    3   99 o 17    2.24    0.52    5.81    2.02    5.81    2.02    5.81    2.02    2.34    0.32       ?       ?      ?      ? 
1 1 1    0    3  100 o 11    0.60    0.42   -1.47    1.77   -1.47    1.77   -1.47    1.77    0.47    0.33       ?       ?      ?      ? 
1 1 1    0    3  101 o 11    7.54    0.22   57.11    3.33   57.11    3.33   57.11    3.33    7.55    0.16       ?       ?      ?      ? 
1 1 1    0    3  102 o 14    3.63    0.25   13.43    1.77   13.43    1.77   13.43    1.77    3.65    0.17       ?       ?      ?      ? 
1 1 1    0    3  103 o 15    6.73    0.19   45.46    2.54   45.46    2.54   45.46    2.54    6.73    0.13       ?       ?      ?      ? 
1 1 1    0    3  104 o  8    0.68    0.45   -0.22    1.53   -0.22    1.53   -0.22    1.53    0.56    0.37       ?       ?      ?      ? 
1 1 1    0    3  105 o 10    4.86    0.20   23.84    1.96   23.84    1.96   23.84    1.96    4.87    0.14       ?       ?      ?      ? 
1 1 1    0    3  106 o  5    0.67    0.44   -0.21    1.50   -0.21    1.50   -0.21    1.50    0.56    0.37       ?       ?      ?      ? 
1 1 1    0    3  107 o 19    0.66    0.44   -0.41    1.57   -0.41    1.57   -0.41    1.57    0.54    0.36       ?       ?      ?      ? 
1 1 1    0    3  108 o  1    3.72    0.25   14.07    1.80   14.07    1.80   14.07    1.80    3.73    0.17       ?       ?      ?      ? 
1 1 1    0    3  109 f  0   10.21    0.21  104.87    4.20  104.87    4.20  104.87    4.20   10.23    0.15       ?       ?      ?      ? 
1 1 1    0    3  110 o  1    4.16    0.23   17.55    1.91   17.55    1.91   17.55    1.91    4.17    0.16       ?       ?      ?      ? 
1 1 1    0    3  111 o  7    3.59    0.25   13.19    1.77   13.19    1.77   13.19    1.77    3.61    0.17       ?       ?      ?      ? 
1 1 1    0    3  112 o 18    7.41    0.19   55.23    2.87   55.23    2.87   55.23    2.87    7.42    0.14       ?       ?      ?      ? 
1 1 1    0    3  113 o  2    2.83    0.29    8.36    1.60    8.36    1.60    8.36    1.60    2.86    0.20       ?       ?      ?      ? 
1 1 1    0    3  114 o  6    3.23    0.26   10.76    1.67   10.76    1.67   10.76    1.67    3.26    0.18       ?       ?      ?      ? 
1 1 1    0    3  115 o 11    3.46    0.26   12.27    1.74   12.27    1.74   12.27    1.74    3.48    0.18       ?       ?      ?      ? 
1 1 1    0    3  116 o 18    3.21    0.26   10.64    1.64   10.64    1.64   10.64    1.64    3.24    0.18       ?       ?      ?      ? 
1 1 1    0    3  117 o 17    3.80    0.24   14.72    1.77   14.72    1.77   14.72    1.77    3.82    0.17       ?       ?      ?      ? 
1 1 1    0    3  118 o  2    1.94    0.48    4.51    1.61    4.51    1.61    4.51    1.61    2.05    0.29       ?       ?      ?      ? 
1 1 1    0    3  119 o  8    6.28    0.20   39.89    2.56   39.89    2.56   39.89    2.56    6.30    0.14       ?       ?      ?      ? 
1 1 1    0    3  120 o 14    3.61    0.25   13.40    1.80   13.40    1.80   13.40    1.80    3.64    0.18       ?       ?      ?      ? 
1 1 1    0    3  121 o  8    2.62    0.33    7.35    1.66    7.35    1.66    7.35    1.66    2.67    0.22       ?       ?      ?      ? 
1 1 1    0    3  122 o 14    0.55    0.38   -1.27    1.51   -1.27    1.51   -1.27    1.51    0.43    0.31       ?       ?      ?      ? 
1 1 1    0    3  123 o  5    0.97    0.54    1.45    1.51    1.45    1.51    1.45    1.51    0.97    0.47       ?       ?      ?      ? 
1 1 1    0    3  124 o 17    0.74    0.47    0.33    1.52    0.33    1.52    0.33    1.52    0.65    0.41       ?       ?      ?      ? 
1 1 1    0    3  125 o 14    0.83    0.51    0.81    1.56    0.81    1.56    0.81    1.56    0.77    0.45       ?       ?      ?      ? 
1 1 1    0    3  126 o 18    0.80    0.50    0.63    1.60    0.63    1.60    0.63    1.60    0.72    0.44       ?       ?      ?      ? 
1 1 1    0    3  127 o 13    4.55    0.23   21.17    2.07   21.17    2.07   21.17    2.07    4.57    0.16       ?       ?      ?      ? 
1 1 1    0    3  128 o 14    0.61    0.42   -0.72    1.58   -0.72    1.58   -0.72    1.58    0.49    0.34       ?       ?      ?      ? 
1 1 1    0    3  129 o  4    1.73    0.55    4.04    1.69    4.04    1.69    4.04    1.69    1.89    0.35       ?       ?      ?      ? 
1 1 1    0    3  130 o  1    4.03    0.25   16.75    1.97   16.75    1.97   16.75    1.97    4.06    0.17       ?       ?      ?      ? 
1 1 1    0    3  131 f  0    1.62    0.57    3.69    1.68    3.69    1.68    3.69    1.68    1.78    0.38       ?       ?      ?      ? 
1 1 1    0    3  132 o  8    0.69    0.48   -0.86    2.04   -0.86    2.04   -0.86    2.04    0.56    0.39       ?       ?      ?      ? 
1 1 1    0    3  133 o 19    6.70    0.26   46.26    3.49   46.26    3.49   46.26    3.49    6.75    0.18       ?       ?      ?      ? 
1 1 1    0    3  134 o  3    2.19    0.65    6.53    2.47    6.53    2.47    6.53    2.47    2.40    0.40       ?       ?      ?      ? 
1 1 1    0    3  135 o  9    2.74    0.44    8.58    2.21    8.58    2.21    8.58    2.21    2.84    0.28       ?       ?      ?      ? 
1 1 1    0    3  136 o  9    2.12    0.55    5.77    2.01    5.77    2.01    5.77    2.01    2.28    0.33       ?       ?      ?      ? 
1 1 1    0    3  137 o 13    0.64    0.44   -0.48    1.64   -0.48    1.64   -0.48    1.64    0.53    0.36       ?       ?      ?      ? 
1 1 1    0    3  138 o 17    0.77    0.50    0.52    1.71    0.52    1.71    0.52    1.71    0.70    0.43       ?       ?      ?      ? 
1 1 1    0    3  139 o  3    1.02    0.59    1.86    1.89    1.86    1.89    1.86    1.89    1.04    0.52       ?       ?      ?      ? 
1 1 1    0    3  140 o  1    0.76    0.51    0.08    2.03    0.08    2.03    0.08    2.03    0.66    0.44       ?       ?      ?      ? 
1 1 1    0    3  141 o 16    3.04    0.40   10.57    2.34   10.57    2.34   10.57    2.34    3.15    0.27       ?       ?      ?      ? 
1 1 1    0    3  142 o 14    1.72    0.66    4.80    2.13    4.80    2.13    4.80    2.13    1.97    0.44       ?       ?      ?      ? 
1 1 1    0    3  143 o  1    1.14    0.62    2.51    1.94    2.51    1.94    2.51    1.94    1.23    0.54       ?       ?      ?      ? 
1 1 1    0    3  144 o  8    1.51    0.62    3.81    1.83    3.81    1.83    3.81    1.83    1.73    0.43       ?       ?      ?      ? 
1 1 1    0    3  145 o  2    2.61    0.42    8.10    2.01    8.10    2.01    8.10    2.01    2.74    0.27       ?       ?      ?      ? 
1 1 1    0    3  146 o 14    0.59    0.42   -1.24    1.86   -1.24    1.86   -1.24    1.86    0.48    0.34       ?       ?      ?      ? 
1 1 1    0    3  147 o 17    0.75    0.50    0.52    1.81    0.52    1.81    0.52    1.81    0.68    0.44       ?       ?      ?      ? 
1 1 1    0    3  148 o  9    3.45    0.32   13.30    2.19   13.30    2.19   13.30    2.19    3.55    0.22       ?       ?      ?      ? 
1 1 1    0    3  149 o  7    0.47    0.35   -2.83    1.77   -2.83    1.77   -2.83    1.77    0.36    0.27       ?       ?      ?      ? 
1 1 1    0    3  150 o  1    0.83    0.52    1.21    1.78    1.21    1.78    1.21    1.78    0.81    0.47       ?       ?      ?      ? 
1 1 1    0    3  151 o 10    1.25    0.61    3.19    1.77    3.19    1.77    3.19    1.77    1.47    0.48       ?       ?      ?      ? 
1 1 1    0    3  152 o 16    0.89    0.54    1.74    1.74    1.74    1.74    1.74    1.74    0.93    0.50       ?       ?      ?      ? 
1 1 1    0    3  153 o  1    0.43    0.32   -3.26    1.69   -3.26    1.69   -3.26    1.69    0.33    0.24       ?       ?      ?      ? 
1 1 1    0    3  154 o 10    1.39    0.62    4.00    1.80    4.00    1.80    4.00    1.80    1.70    0.43       ?       ?      ?      ? 
1 1 1    0    3  155 f  0    0.57    0.41   -0.59    1.76   -0.59    1.76   -0.59    1.76    0.49    0.35       ?       ?      ?      ? 
1 1 1    0    3  156 o  4    0.96    0.56    2.42    1.72    2.42    1.72    2.42    1.72    1.11    0.51       ?       ?      ?      ? 
1 1 1    0    3  157 o  1    0.53    0.38   -0.93    1.71   -0.93    1.71   -0.93    1.71    0.45    0.32       ?       ?      ?      ? 
1 1 1    0    3  158 f  0    0.70    0.47    1.07    1.69    1.07    1.69    1.07    1.69    0.70    0.43       ?       ?      ?      ? 
1 1 1    0    3  159 o  9    1.70    0.57    5.40    1.74    5.40    1.74    5.40    1.74    2.07    0.32       ?       ?      ?      ? 
1 1 1    0    3  160 o 16    0.56    0.40    0.00    1.65    0.00    1.65    0.00    1.65    0.51    0.35       ?       ?      ?      ? 
1 1 1    0    4    0 o 17   50.00    1.24 2531.55  124.16 2531.55  124.16 2531.55  124.16   50.15    0.88       ?       ?      ?      ? 
1 1 1    0    4    1 o 10    6.04    0.12   36.53    1.44   36.53    1.44   36.53    1.44    6.04    0.08       ?       ?      ?      ? 
1 1 1    0    4    2 o 18   77.25    1.49 6067.90  230.11 6067.90  230.11 6067.90  230.11   77.57    1.05       ?       ?      ?      ? 
1 1 1    0    4    3 f  0   24.78    0.43  615.65   21.35  615.65   21.35  615.65   21.35   24.80    0.30       ?       ?      ?      ? 
1 1 1    0    4    4 o 14    4.02    0.09   16.18    0.75   16.18    0.75   16.18    0.75    4.02    0.07       ?       ?      ?      ? 
1 1 1    0    4    5 o  8    8.45    0.13   71.40    2.18   71.40    2.18   71.40    2.18    8.45    0.09       ?       ?      ?      ? 
1 1 1    0    4    6 o 13   11.23    0.17  126.14    3.84  126.14    3.84  126.14    3.84   11.23    0.12       ?       ?      ?      ? 
1 1 1    0    4    7 o 16    3.21    0.06   10.30    0.38   10.30    0.38   10.30    0.38    3.21    0.04       ?       ?      ?      ? 
1 1 1    0    4    8 o  9    2.90    0.06    8.45    0.33    8.45    0.33    8.45    0.33    2.91    0.04       ?       ?      ?      ? 
1 1 1    0    4    9 o  9    1.68    0.06    2.83    0.21    2.83    0.21    2.83    0.21    1.68    0.04       ?       ?      ?      ? 
1 1 1    0    4   10 o 17   25.75    0.39  664.30   20.01  664.30   20.01  664.30   20.01   25.76    0.27       ?       ?      ?      ? 
1 1 1    0    4   11 o  2    3.19    0.10   10.20    0.65   10.20    0.65   10.20    0.65    3.19    0.07       ?       ?      ?      ? 
1 1 1    0    4   12 o  2   20.34    0.31  414.32   12.51  414.32   12.51  414.32   12.51   20.35    0.22       ?       ?      ?      ? 
1 1 1    0    4   13 o  1    2.04    0.08    4.20    0.34    4.20    0.34    4.20    0.34    2.05    0.06       ?       ?      ?      ? 
1 1 1    0    4   14 o 15    1.33    0.09    1.79    0.25    1.79    0.25    1.79    0.25    1.33    0.07       ?       ?      ?      ? 
1 1 1    0    4   15 o  9    5.04    0.09   25.47    0.93   25.47    0.93   25.47    0.93    5.05    0.07       ?       ?      ?      ? 
1 1 1    0    4   16 o 13   19.21    0.31  369.77   11.95  369.77   11.95  369.77   11.95   19.22    0.22       ?       ?      ?      ? 
1 1 1    0    4   17 o  7    3.01    0.08    9.06    0.50    9.06    0.50    9.06    0.50    3.01    0.06       ?       ?      ?      ? 
1 1 1    0    4   18 o  4    4.38    0.10   19.24    0.90   19.24    0.90   19.24    0.90    4.38    0.07       ?       ?      ?      ? 
1 1 1    0    4   19 o  2    2.60    0.08    6.80    0.42    6.80    0.42    6.80    0.42    2.61    0.06       ?       ?      ?      ? 
1 1 1    0    4   20 o 13   25.36    0.38  644.89   19.47  644.89   19.47  644.89   19.47   25.38    0.27       ?       ?      ?      ? 
1 1 1    0    4   21 o 18    2.35    0.08    5.56    0.39    5.56    0.39    5.56    0.39    2.36    0.06       ?       ?      ?      ? 
1 1 1    0    4   22 o 10   28.04    0.42  788.69   23.75  788.69   23.75  788.69   23.75   28.06    0.30       ?       ?      ?      ? 
1 1 1    0    4   23 o 18    1.89    0.10    3.60    0.37    3.60    0.37    3.60    0.37    1.89    0.07       ?       ?      ?      ? 
1 1 1    0    4   24 o  7    1.92    0.10    3.72    0.39    3.72    0.39    3.72    0.39    1.92    0.07       ?       ?      ?      ? 
1 1 1    0    4   25 o 18    5.98    0.11   35.76    1.33   35.76    1.33   35.76    1.33    5.98    0.08       ?       ?      ?      ? 
1 1 1    0    4   26 o 10   12.71    0.20  161.85    4.99  161.85    4.99  161.85    4.99   12.72    0.14       ?       ?      ?      ? 
1 1 1    0    4   27 o 10    5.65    0.11   31.92    1.22   31.92    1.22   31.92    1.22    5.65    0.08       ?       ?      ?      ? 
1 1 1    0    4   28 o 18   57.67    0.88 3368.42  101.14 3368.42  101.14 3368.42  101.14   57.85    0.62       ?       ?      ?      ? 
1 1 1    0    4   29 o  3    7.52    0.12   56.57    1.87   56.57    1.87   56.57    1.87    7.52    0.09       ?       ?      ?      ? 
1 1 1    0    4   30 o 13    3.56    0.09   12.68    0.65   12.68    0.65   12.68    0.65    3.56    0.06       ?       ?      ?      ? 
1 1 1    0    4   31 o  6    4.80    0.10   23.09    0.94   23.09    0.94   23.09    0.94    4.80    0.07       ?       ?      ?      ? 
1 1 1    0    4   32 o 10    4.46    0.10   19.88    0.86   19.88    0.86   19.88    0.86    4.46    0.07       ?       ?      ?      ? 
1 1 1    0    4   33 o 18    4.29    0.12   18.44    1.06   18.44    1.06   18.44    1.06    4.29    0.09       ?       ?      ?      ? 
1 1 1    0    4   34 o 10    1.91    0.13    3.69    0.50    3.69    0.50    3.69    0.50    1.92    0.09       ?       ?      ?      ? 
1 1 1    0    4   35 o  1    6.52    0.12   42.55    1.51   42.55    1.51   42.55    1.51    6.52    0.08       ?       ?      ?      ? 
1 1 1    0    4   36 o  4   34.24    0.52 1178.96   35.51 1178.96   35.51 1178.96   35.51   34.29    0.37       ?       ?      ?      ? 
1 1 1    0    4   37 o 13   16.48    0.25  272.27    8.35  272.27    8.35  272.27    8.35   16.49    0.18       ?       ?      ?      ? 
1 1 1    0    4   38 o  3   13.95    0.22  195.00    6.04  195.00    6.04  195.00    6.04   13.96    0.15       ?       ?      ?      ? 
1 1 1    0    4   39 o 15    6.43    0.12   41.43    1.52   41.43    1.52   41.43    1.52    6.43    0.08       ?       ?      ?      ? 
1 1 1    0    4   40 o  3    9.84    0.17   96.90    3.35   96.90    3.35   96.90    3.35    9.84    0.12       ?       ?      ?      ? 
1 1 1    0    4   41 o  6    1.79    0.17    3.28    0.59    3.28    0.59    3.28    0.59    1.80    0.12       ?       ?      ?      ? 
1 1 1    0    4   42 o 13    8.24    0.16   68.08    2.65   68.08    2.65   68.08    2.65    8.25    0.11       ?       ?      ?      ? 
1 1 1    0    4   43 o  7    6.08    0.14   37.01    1.65   37.01    1.65   37.01    1.65    6.08    0.10       ?       ?      ?      ? 
1 1 1    0    4   44 o  8    4.09    0.13   16.77    1.04   16.77    1.04   16.77    1.04    4.09    0.09       ?       ?      ?      ? 
1 1 1    0    4   45 o 17    3.95    0.15   15.64    1.15   15.64    1.15   15.64    1.15    3.95    0.10       ?       ?      ?      ? 
1 1 1    0    4   46 o 13    4.79    0.15   23.00    1.40   23.00    1.40   23.00    1.40    4.79    0.10       ?       ?      ?      ? 
1 1 1    0    4   47 o  4    4.23    0.13   17.97    1.12   17.97    1.12   17.97    1.12    4.24    0.09       ?       ?      ?      ? 
1 1 1    0    4   48 o 15    1.91    0.21    3.76    0.77    3.76    0.77    3.76    0.77    1.92    0.14       ?       ?      ?      ? 
1 1 1    0    4   49 o  7    1.16    0.38    1.72    0.78    1.72    0.78    1.72    0.78    1.24    0.25       ?       ?      ?      ? 
1 1 1    0    4   50 o  9    1.63    0.27    2.87    0.81    2.87    0.81    2.87    0.81    1.67    0.18       ?       ?      ?      ? 
1 1 1    0    4   51 o 18    2.34    0.19    5.61    0.89    5.61    0.89    5.61    0.89    2.36    0.14       ?       ?      ?      ? 
1 1 1    0    4   52 o  7    1.81    0.29    3.51    0.96    3.51    0.96    3.51    0.96    1.85    0.19       ?       ?      ?      ? 
1 1 1    0    4   53 o  8    5.91    0.15   34.97    1.72   34.97    1.72   34.97    1.72    5.91    0.10       ?       ?      ?      ? 
1 1 1    0    4   54 o  3   11.13    0.21  124.11    4.67  124.11    4.67  124.11    4.67   11.13    0.15       ?       ?      ?      ? 
1 1 1    0    4   55 o  3    8.19    0.17   67.16    2.80   67.16    2.80   67.16    2.80    8.19    0.12       ?       ?      ?      ? 
1 1 1    0    4   56 o 18   10.63    0.25  113.36    5.34  113.36    5.34  113.36    5.34   10.64    0.18       ?       ?      ?      ? 
1 1 1    0    4   57 f  0    0.52    0.34    0.06    0.79    0.06    0.79    0.06    0.79    0.44    0.29       ?       ?      ?      ? 
1 1 1    0    4   58 o 16   29.00    0.44  844.73   25.62  844.73   25.62  844.73   25.62   29.03    0.31       ?       ?      ?      ? 
1 1 1    0    4   59 o 19    5.34    0.13   28.59    1.41   28.59    1.41   28.59    1.41    5.34    0.09       ?       ?      ?      ? 
1 1 1    0    4   60 o 13    0.87    0.42    1.12    0.84    1.12    0.84    1.12    0.84    0.91    0.35       ?       ?      ?      ? 
1 1 1    0    4   61 o 17    1.29    0.39    2.06    0.88    2.06    0.88    2.06    0.88    1.37    0.25       ?       ?      ?      ? 
1 1 1    0    4   62 o 10    6.72    0.16   45.22    2.18   45.22    2.18   45.22    2.18    6.72    0.11       ?       ?      ?      ? 
1 1 1    0    4   63 o  9    3.72    0.15   13.91    1.12   13.91    1.12   13.91    1.12    3.72    0.11       ?       ?      ?      ? 
1 1 1    0    4   64 o 19   17.52    0.27  307.60    9.61  307.60    9.61  307.60    9.61   17.53    0.19       ?       ?      ?      ? 
1 1 1    0    4   65 o 16   13.00    0.21  169.17    5.49  169.17    5.49  169.17    5.49   13.00    0.15       ?       ?      ?      ? 
1 1 1    0    4   66 o  6   11.81    0.20  139.58    4.64  139.58    4.64  139.58    4.64   11.81    0.14       ?       ?      ?      ? 
1 1 1    0    4   67 o  5    2.53    0.22    6.56    1.07    6.56    1.07    6.56    1.07    2.55    0.15       ?       ?      ?      ? 
1 1 1    0    4   68 o 13   14.75    0.24  217.79    6.96  217.79    6.96  217.79    6.96   14.75    0.17       ?       ?      ?      ? 
1 1 1    0    4   69 o 19    1.55    0.48    3.01    1.29    3.01    1.29    3.01    1.29    1.65    0.31       ?       ?      ?      ? 
1 1 1    0    4   70 o 13    8.71    0.16   75.89    2.87   75.89    2.87   75.89    2.87    8.71    0.12       ?       ?      ?      ? 
1 1 1    0    4   71 o 15    3.19    0.19   10.32    1.21   10.32    1.21   10.32    1.21    3.20    0.13       ?       ?      ?      ? 
1 1 1    0    4   72 o  9    3.93    0.18   15.55    1.37   15.55    1.37   15.55    1.37    3.94    0.12       ?       ?      ?      ? 
1 1 1    0    4   73 o  4    7.28    0.16   53.13    2.31   53.13    2.31   53.13    2.31    7.29    0.11       ?       ?      ?      ? 
1 1 1    0    4   74 f  0    2.73    0.23    7.60    1.24    7.60    1.24    7.60    1.24    2.74    0.16       ?       ?      ?      ? 
1 1 1    0    4   75 o 18   12.79    0.21  163.91    5.45  163.91    5.45  163.91    5.45   12.80    0.15       ?       ?      ?      ? 
1 1 1    0    4   76 o  3    6.31    0.16   39.94    1.99   39.94    1.99   39.94    1.99    6.32    0.11       ?       ?      ?      ? 
1 1 1    0    4   77 o  2   13.48    0.22  181.96    6.01  181.96    6.01  181.96    6.01   13.48    0.16       ?       ?      ?      ? 
1 1 1    0    4   78 o  3   14.53    0.24  211.42    6.90  211.42    6.90  211.42    6.90   14.53    0.17       ?       ?      ?      ? 
1 1 1    0    4   79 f  0    4.17    0.18   17.51    1.53   17.51    1.53   17.51    1.53    4.18    0.13       ?       ?      ?      ? 
1 1 1    0    4   80 o 12   18.44    0.29  340.71   10.74  340.71   10.74  340.71   10.74   18.45    0.21       ?       ?      ?      ? 
1 1 1    0    4   81 o  9    0.94    0.51    1.26    1.31    1.26    1.31    1.26    1.31    0.92    0.44       ?       ?      ?      ? 
1 1 1    0    4   82 o 11   10.49    0.19  110.15    4.03  110.15    4.03  110.15    4.03   10.49    0.14       ?       ?      ?      ? 
1 1 1    0    4   83 f  0   26.69    0.41  714.81   21.94  714.81   21.94  714.81   21.94   26.71    0.29       ?       ?      ?      ? 
1 1 1    0    4   84 o 19    7.83    0.18   61.48    2.78   61.48    2.78   61.48    2.78    7.84    0.13       ?       ?      ?      ? 
1 1 1    0    4   85 o 12    1.31    0.56    2.46    1.51    2.46    1.51    2.46    1.51    1.40    0.44       ?       ?      ?      ? 
1 1 1    0    4   86 o  4    4.08    0.22   16.83    1.78   16.83    1.78   16.83    1.78    4.09    0.15       ?       ?      ?      ? 
1 1 1    0    4   87 o 18   11.39    0.21  130.02    4.75  130.02    4.75  130.02    4.75   11.40    0.15       ?       ?      ?      ? 
1 1 1    0    4   88 o 15    1.96    0.49    4.51    1.65    4.51    1.65    4.51    1.65    2.06    0.30       ?       ?      ?      ? 
1 1 1    0    4   89 f  0   12.81    0.26  164.70    6.67  164.70    6.67  164.70    6.67   12.82    0.18       ?       ?      ?      ? 
1 1 1    0    4   90 o 11    5.55    0.23   30.99    2.50   30.99    2.50   30.99    2.50    5.56    0.16       ?       ?      ?      ? 
1 1 1    0    4   91 o 15    5.25    0.26   27.82    2.68   27.82    2.68   27.82    2.68    5.26    0.18       ?       ?      ?      ? 
1 1 1    0    4   92 f  0   11.57    0.25  134.41    5.71  134.41    5.71  134.41    5.71   11.58    0.17       ?       ?      ?      ? 
1 1 1    0    4   93 o  9    0.86    0.54    0.43    1.92    0.43    1.92    0.43    1.92    0.75    0.46       ?       ?      ?      ? 
1 1 1    0    4   94 o  3    8.63    0.22   74.72    3.85   74.72    3.85   74.72    3.85    8.64    0.16       ?       ?      ?      ? 
1 1 1    0    4   95 o  8    4.76    0.22   22.90    2.11   22.90    2.11   22.90    2.11    4.78    0.16       ?       ?      ?      ? 
1 1 1    0    4   96 o  1    8.61    0.22   74.43    3.76   74.43    3.76   74.43    3.76    8.62    0.15       ?       ?      ?      ? 
1 1 1    0    4   97 o 12    0.91    0.56    0.79    1.90    0.79    1.90    0.79    1.90    0.82    0.48       ?       ?      ?      ? 
1 1 1    0    4   98 o  7   11.85    0.27  141.13    6.48  141.13    6.48  141.13    6.48   11.86    0.19       ?       ?      ?      ? 
1 1 1    0    4   99 o 12    2.83    0.35    8.43    1.92    8.43    1.92    8.43    1.92    2.87    0.24       ?       ?      ?      ? 
1 1 1    0    4  100 o  2    5.39    0.22   29.32    2.38   29.32    2.38   29.32    2.38    5.40    0.16       ?       ?      ?      ? 
1 1 1    0    4  101 o  8    2.26    0.43    5.68    1.73    5.68    1.73    5.68    1.73    2.33    0.27       ?       ?      ?      ? 
1 1 1    0    4  102 o 12    1.99    0.47    4.60    1.62    4.60    1.62    4.60    1.62    2.08    0.29       ?       ?      ?      ? 
1 1 1    0    4  103 o 14    5.11    0.20   26.34    2.08   26.34    2.08   26.34    2.08    5.12    0.14       ?       ?      ?      ? 
1 1 1    0    4  104 o 10    8.78    0.19   77.44    3.39   77.44    3.39   77.44    3.39    8.79    0.14       ?       ?      ?      ? 
1 1 1    0    4  105 f  0    3.42    0.26   11.98    1.74   11.98    1.74   11.98    1.74    3.44    0.18       ?       ?      ?      ? 
1 1 1    0    4  106 o  3    2.16    0.41    5.19    1.59    5.19    1.59    5.19    1.59    2.23    0.26       ?       ?      ?      ? 
1 1 1    0    4  107 o  6    0.61    0.42   -0.77    1.52   -0.77    1.52   -0.77    1.52    0.49    0.34       ?       ?      ?      ? 
1 1 1    0    4  108 o  1    8.70    0.19   76.00    3.38   76.00    3.38   76.00    3.38    8.71    0.14       ?       ?      ?      ? 
1 1 1    0    4  109 o  4    2.95    0.29    9.02    1.70    9.02    1.70    9.02    1.70    2.98    0.20       ?       ?      ?      ? 
1 1 1    0    4  110 o 18    0.86    0.51    0.87    1.52    0.87    1.52    0.87    1.52    0.79    0.45       ?       ?      ?      ? 
1 1 1    0    4  111 o 18    2.40    0.37    6.24    1.65    6.24    1.65    6.24    1.65    2.45    0.24       ?       ?      ?      ? 
1 1 1    0    4  112 o  8    0.88    0.52    0.98    1.55    0.98    1.55    0.98    1.55    0.82    0.46       ?       ?      ?      ? 
1 1 1    0    4  113 o  9    0.56    0.39   -1.05    1.47   -1.05    1.47   -1.05    1.47    0.44    0.31       ?       ?      ?      ? 
1 1 1    0    4  114 o 19    4.16    0.23   17.57    1.88   17.57    1.88   17.57    1.88    4.18    0.16       ?       ?      ?      ? 
1 1 1    0    4  115 o  2    3.04    0.28    9.58    1.69    9.58    1.69    9.58    1.69    3.07    0.20       ?       ?      ?      ? 
1 1 1    0    4  116 o  9    3.54    0.25   12.86    1.74   12.86    1.74   12.86    1.74    3.57    0.17       ?       ?      ?      ? 
1 1 1    0    4  117 o 13    4.06    0.23   16.80    1.83   16.80    1.83   16.80    1.83    4.08    0.16       ?       ?      ?      ? 
1 1 1    0    4  118 o  3    4.28    0.23   18.63    1.92   18.63    1.92   18.63    1.92    4.30    0.16       ?       ?      ?      ? 
1 1 1    0    4  119 o  7    3.91    0.24   15.63    1.89   15.63    1.89   15.63    1.89    3.93    0.17       ?       ?      ?      ? 
1 1 1    0    4  120 o 15    7.35    0.20   54.57    2.91   54.57    2.91   54.57    2.91    7.37    0.14       ?       ?      ?      ? 
1 1 1    0    4  121 o 12    1.48    0.57    3.10    1.57    3.10    1.57    3.10    1.57    1.61    0.40       ?       ?      ?      ? 
1 1 1    0    4  122 o 16    0.81    0.50    0.64    1.56    0.64    1.56    0.64    1.56    0.73    0.44       ?       ?      ?      ? 
1 1 1    0    4  123 o  1    4.90    0.22   24.38    2.12   24.38    2.12   24.38    2.12    4.92    0.15       ?       ?      ?      ? 
1 1 1    0    4  124 o 17    0.75    0.48    0.25    1.62    0.25    1.62    0.25    1.62    0.65    0.41       ?       ?      ?      ? 
1 1 1    0    4  125 o 12    2.31    0.41    6.00    1.70    6.00    1.70    6.00    1.70    2.39    0.26       ?       ?      ?      ? 
1 1 1    0    4  126 o 12    1.84    0.52    4.29    1.65    4.29    1.65    4.29    1.65    1.97    0.32       ?       ?      ?      ? 
1 1 1    0    4  127 o  2    3.20    0.28   10.68    1.76   10.68    1.76   10.68    1.76    3.23    0.19       ?       ?      ?      ? 
1 1 1    0    4  128 o 18    3.28    0.29   11.31    1.87   11.31    1.87   11.31    1.87    3.32    0.20       ?       ?      ?      ? 
1 1 1    0    4  129 o  4    1.60    0.57    3.63    1.68    3.63    1.68    3.63    1.68    1.76    0.39       ?       ?      ?      ? 
1 1 1    0    4  130 o  5    3.59    0.27   13.46    1.93   13.46    1.93   13.46    1.93    3.63    0.19       ?       ?      ?      ? 
1 1 1    0    4  131 o 17    3.97    0.26   16.35    2.03   16.35    2.03   16.35    2.03    4.01    0.18       ?       ?      ?      ? 
1 1 1    0    4  132 o  1    3.70    0.33   14.54    2.41   14.54    2.41   14.54    2.41    3.76    0.23       ?       ?      ?      ? 
1 1 1    0    4  133 o 18    1.09    0.62    1.98    2.07    1.98    2.07    1.98    2.07    1.09    0.55       ?       ?      ?      ? 
1 1 1    0    4  134 o  6    1.92    0.65    5.28    2.24    5.28    2.24    5.28    2.24    2.13    0.42       ?       ?      ?      ? 
1 1 1    0    4  135 o  7    0.83    0.53    0.48    2.00    0.48    2.00    0.48    2.00    0.73    0.46       ?       ?      ?      ? 
1 1 1    0    4  136 o  3    3.45    0.34   12.86    2.28   12.86    2.28   12.86    2.28    3.52    0.23       ?       ?      ?      ? 
1 1 1    0    4  137 o 14    0.68    0.46   -0.44    1.83   -0.44    1.83   -0.44    1.83    0.57    0.39       ?       ?      ?      ? 
1 1 1    0    4  138 o 15    3.02    0.33    9.94    1.93    9.94    1.93    9.94    1.93    3.09    0.22       ?       ?      ?      ? 
1 1 1    0    4  139 o  8    0.66    0.45   -0.55    1.81   -0.55    1.81   -0.55    1.81    0.55    0.38       ?       ?      ?      ? 
1 1 1    0    4  140 o  7    1.29    0.64    3.09    2.01    3.09    2.01    3.09    2.01    1.44    0.53       ?       ?      ?      ? 
1 1 1    0    4  141 o  3    0.70    0.48   -0.28    1.95   -0.28    1.95   -0.28    1.95    0.60    0.40       ?       ?      ?      ? 
1 1 1    0    4  142 o 17    0.70    0.48   -0.29    1.94   -0.29    1.94   -0.29    1.94    0.59    0.40       ?       ?      ?      ? 
1 1 1    0    4  143 o 11    0.65    0.45   -0.60    1.86   -0.60    1.86   -0.60    1.86    0.54    0.38       ?       ?      ?      ? 
1 1 1    0    4  144 o  5    0.96    0.58    1.65    1.95    1.65    1.95    1.65    1.95    0.96    0.52       ?       ?      ?      ? 
1 1 1    0    4  145 o 19    1.80    0.60    4.92    1.94    4.92    1.94    4.92    1.94    2.04    0.37       ?       ?      ?      ? 
1 1 1    0    4  146 o  8    0.75    0.50    0.50    1.84    0.50    1.84    0.50    1.84    0.68    0.44       ?       ?      ?      ? 
1 1 1    0    4  147 o 18    0.75    0.50    0.50    1.84    0.50    1.84    0.50    1.84    0.68    0.44       ?       ?      ?      ? 
1 1 1    0    4  148 o 18    1.26    0.63    3.15    1.89    3.15    1.89    3.15    1.89    1.45    0.51       ?       ?      ?      ? 
1 1 1    0    4  149 o 12    0.52    0.38   -1.94    1.77   -1.94    1.77   -1.94    1.77    0.41    0.30       ?       ?      ?      ? 
1 1 1    0    4  150 o 13    1.05    0.59    2.34    1.81    2.34    1.81    2.34    1.81    1.15    0.52       ?       ?      ?      ? 
1 1 1    0    4  151 o  2    0.82    0.52    1.22    1.74    1.22    1.74    1.22    1.74    0.81    0.47       ?       ?      ?      ? 
1 1 1    0    4  152 o 16    0.77    0.50    1.03    1.75    1.03    1.75    1.03    1.75    0.75    0.45       ?       ?      ?      ? 
1 1 1    0    4  153 o 13    0.89    0.54    1.84    1.76    1.84    1.76    1.84    1.76    0.95    0.50       ?       ?      ?      ? 
1 1 1    0    4  154 o  1    0.56    0.40   -0.78    1.75   -0.78    1.75   -0.78    1.75    0.48    0.34       ?       ?      ?      ? 
1 1 1    0    4  155 o  8    0.62    0.43   -0.07    1.76   -0.07    1.76   -0.07    1.76    0.55    0.37       ?       ?      ?      ? 
1 1 1    0    4  156 o  8    0.83    0.52    1.79    1.76    1.79    1.76    1.79    1.76    0.89    0.49       ?       ?      ?      ? 
1 1 1    0    4  157 o  9    0.54    0.39   -0.73    1.69   -0.73    1.69   -0.73    1.69    0.46    0.33       ?       ?      ?      ? 
1 1 1    0    4  158 o  7    0.76    0.49    1.54    1.73    1.54    1.73    1.54    1.73    0.80    0.47       ?       ?      ?      ? 
1 1 1    0    4  159 o  8    0.68    0.45    1.02    1.67    1.02    1.67    1.02    1.67    0.67    0.42       ?       ?      ?      ? 
1 1 1    0    4  160 o 18    0.57    0.40    0.09    1.65    0.09    1.65    0.09    1.65    0.52    0.36       ?       ?      ?      ? 
1 1 1    0    5    0 o 13    0.26    0.18   -0.15    0.28   -0.15    0.28   -0.15    0.28    0.21    0.14       ?       ?      ?      ? 
1 1 1    0    5    1 o  7   28.24    0.60  800.82   34.03  800.82   34.03  800.82   34.03   28.27    0.43       ?       ?      ?      ? 
1 1 1    0    5    2 o 12    1.20    0.07    1.44    0.16    1.44    0.16    1.44    0.16    1.20    0.05       ?       ?      ?      ? 
1 1 1    0    5    3 o 11    9.50    0.17   90.39    3.19   90.39    3.19   90.39    3.19    9.50    0.12       ?       ?      ?      ? 
1 1 1    0    5    4 o  1    6.23    0.10   38.81    1.22   38.81    1.22   38.81    1.22    6.23    0.07       ?       ?      ?      ? 
1 1 1    0    5    5 o 17   18.43    0.28  340.12   10.28  340.12   10.28  340.12   10.28   18.44    0.20       ?       ?      ?      ? 
1 1 1    0    5    6 o 13    2.15    0.06    4.63    0.25    4.63    0.25    4.63    0.25    2.15    0.04       ?       ?      ?      ? 
1 1 1    0    5    7 o 17   20.97    0.32  440.54   13.28  440.54   13.28  440.54   13.28   20.98    0.22       ?       ?      ?      ? 
1 1 1    0    5    8 o 10    5.20    0.09   27.08    0.89   27.08    0.89   27.08    0.89    5.20    0.06       ?       ?      ?      ? 
1 1 1    0    5    9 f  0   41.01    0.62 1688.54   50.71 1688.54   50.71 1688.54   50.71   41.05    0.44       ?       ?      ?      ? 
1 1 1    0    5   10 o 18   12.42    0.19  154.52    4.70  154.52    4.70  154.52    4.70   12.43    0.13       ?       ?      ?      ? 
1 1 1    0    5   11 o 16    1.43    0.09    2.07    0.25    2.07    0.25    2.07    0.25    1.43    0.06       ?       ?      ?      ? 
1 1 1    0    5   12 o 12    3.70    0.07   13.74    0.53   13.74    0.53   13.74    0.53    3.71    0.05       ?       ?      ?      ? 
1 1 1    0    5   13 o 10    1.32    0.09    1.76    0.24    1.76    0.24    1.76    0.24    1.32    0.06       ?       ?      ?      ? 
1 1 1    0    5   14 o 10    4.54    0.08   20.66    0.73   20.66    0.73   20.66    0.73    4.54    0.06       ?       ?      ?      ? 
1 1 1    0    5   15 o  9   26.19    0.40  687.77   20.71  687.77   20.71  687.77   20.71   26.21    0.28       ?       ?      ?      ? 
1 1 1    0    5   16 o  8    1.16    0.12    1.39    0.27    1.39    0.27    1.39    0.27    1.17    0.08       ?       ?      ?      ? 
1 1 1    0    5   17 o 19    7.81    0.14   61.00    2.25   61.00    2.25   61.00    2.25    7.81    0.10       ?       ?      ?      ? 
1 1 1    0    5   18 o 10    5.44    0.11   29.62    1.16   29.62    1.16   29.62    1.16    5.44    0.08       ?       ?      ?      ? 
1 1 1    0    5   19 o  7   18.11    0.32  328.61   11.53  328.61   11.53  328.61   11.53   18.12    0.23       ?       ?      ?      ? 
1 1 1    0    5   20 f  0    3.64    0.09   13.24    0.66   13.24    0.66   13.24    0.66    3.64    0.06       ?       ?      ?      ? 
1 1 1    0    5   21 o  6   27.53    0.45  760.43   24.49  760.43   24.49  760.43   24.49   27.55    0.31       ?       ?      ?      ? 
1 1 1    0    5   22 o  8    8.60    0.14   74.05    2.35   74.05    2.35   74.05    2.35    8.60    0.10       ?       ?      ?      ? 
1 1 1    0    5   23 o 16    9.62    0.15   92.57    2.90   92.57    2.90   92.57    2.90    9.62    0.11       ?       ?      ?      ? 
1 1 1    0    5   24 f  0    2.51    0.10    6.33    0.49    6.33    0.49    6.33    0.49    2.51    0.07       ?       ?      ?      ? 
1 1 1    0    5   25 o 16   25.40    0.38  646.81   19.50  646.81   19.50  646.81   19.50   25.41    0.27       ?       ?      ?      ? 
1 1 1    0    5   26 o 17    2.06    0.11    4.29    0.44    4.29    0.44    4.29    0.44    2.07    0.07       ?       ?      ?      ? 
1 1 1    0    5   27 o 16   22.38    0.34  501.99   15.19  501.99   15.19  501.99   15.19   22.39    0.24       ?       ?      ?      ? 
1 1 1    0    5   28 o 14    8.62    0.14   74.34    2.40   74.34    2.40   74.34    2.40    8.62    0.10       ?       ?      ?      ? 
1 1 1    0    5   29 o 11   34.96    0.53 1228.96   36.99 1228.96   36.99 1228.96   36.99   35.01    0.37       ?       ?      ?      ? 
1 1 1    0    5   30 o  9    2.96    0.10    8.78    0.57    8.78    0.57    8.78    0.57    2.96    0.07       ?       ?      ?      ? 
1 1 1    0    5   31 f  0   26.16    0.40  686.72   20.73  686.72   20.73  686.72   20.73   26.18    0.28       ?       ?      ?      ? 
1 1 1    0    5   32 o 16    4.08    0.10   16.66    0.78   16.66    0.78   16.66    0.78    4.08    0.07       ?       ?      ?      ? 
1 1 1    0    5   33 o  3    8.34    0.16   69.70    2.65   69.70    2.65   69.70    2.65    8.35    0.11       ?       ?      ?      ? 
1 1 1    0    5   34 o  7    0.41    0.26    0.06    0.47    0.06    0.47    0.06    0.47    0.35    0.22       ?       ?      ?      ? 
1 1 1    0    5   35 o  5   25.29    0.38  641.89   19.41  641.89   19.41  641.89   19.41   25.31    0.27       ?       ?      ?      ? 
1 1 1    0    5   36 o  8    2.01    0.17    4.12    0.66    4.12    0.66    4.12    0.66    2.02    0.12       ?       ?      ?      ? 
1 1 1    0    5   37 o 12   17.56    0.27  309.15    9.45  309.15    9.45  309.15    9.45   17.57    0.19       ?       ?      ?      ? 
1 1 1    0    5   38 o 14    4.70    0.11   22.08    0.99   22.08    0.99   22.08    0.99    4.70    0.07       ?       ?      ?      ? 
1 1 1    0    5   39 o 11   17.89    0.28  320.80    9.84  320.80    9.84  320.80    9.84   17.90    0.19       ?       ?      ?      ? 
1 1 1    0    5   40 f  0    2.37    0.13    5.69    0.61    5.69    0.61    5.69    0.61    2.38    0.09       ?       ?      ?      ? 
1 1 1    0    5   41 o 15    1.10    0.34    1.52    0.65    1.52    0.65    1.52    0.65    1.18    0.22       ?       ?      ?      ? 
1 1 1    0    5   42 o 13    1.83    0.19    3.47    0.68    3.47    0.68    3.47    0.68    1.85    0.13       ?       ?      ?      ? 
1 1 1    0    5   43 o  8   11.15    0.21  124.52    4.59  124.52    4.59  124.52    4.59   11.15    0.15       ?       ?      ?      ? 
1 1 1    0    5   44 o  6    5.70    0.13   32.60    1.53   32.60    1.53   32.60    1.53    5.71    0.09       ?       ?      ?      ? 
1 1 1    0    5   45 f  0    6.25    0.14   39.16    1.76   39.16    1.76   39.16    1.76    6.25    0.10       ?       ?      ?      ? 
1 1 1    0    5   46 o  3    2.73    0.16    7.53    0.85    7.53    0.85    7.53    0.85    2.74    0.11       ?       ?      ?      ? 
1 1 1    0    5   47 o  9    2.94    0.17    8.73    0.99    8.73    0.99    8.73    0.99    2.95    0.12       ?       ?      ?      ? 
1 1 1    0    5   48 o 12    7.28    0.16   53.05    2.27   53.05    2.27   53.05    2.27    7.28    0.11       ?       ?      ?      ? 
1 1 1    0    5   49 o 13    2.09    0.20    4.51    0.82    4.51    0.82    4.51    0.82    2.11    0.14       ?       ?      ?      ? 
1 1 1    0    5   50 o  3    3.18    0.15   10.19    0.97   10.19    0.97   10.19    0.97    3.19    0.11       ?       ?      ?      ? 
1 1 1    0    5   51 o  7    3.13    0.16    9.86    0.99    9.86    0.99    9.86    0.99    3.13    0.11       ?       ?      ?      ? 
1 1 1    0    5   52 o  5    4.85    0.14   23.60    1.39   23.60    1.39   23.60    1.39    4.85    0.10       ?       ?      ?      ? 
1 1 1    0    5   53 o 14    0.79    0.41    0.92    0.83    0.92    0.83    0.92    0.83    0.80    0.35       ?       ?      ?      ? 
1 1 1    0    5   54 o 15    2.18    0.22    4.91    0.93    4.91    0.93    4.91    0.93    2.20    0.15       ?       ?      ?      ? 
1 1 1    0    5   55 o 15    8.09    0.24   65.77    3.85   65.77    3.85   65.77    3.85    8.10    0.17       ?       ?      ?      ? 
1 1 1    0    5   56 f  0    5.52    0.14   30.48    1.50   30.48    1.50   30.48    1.50    5.52    0.10       ?       ?      ?      ? 
1 1 1    0    5   57 o  2   22.23    0.34  495.71   15.14  495.71   15.14  495.71   15.14   22.25    0.24       ?       ?      ?      ? 
1 1 1    0    5   58 o 13    9.84    0.17   96.91    3.30   96.91    3.30   96.91    3.30    9.84    0.12       ?       ?      ?      ? 
1 1 1    0    5   59 o 19   11.72    0.19  137.46    4.48  137.46    4.48  137.46    4.48   11.72    0.14       ?       ?      ?      ? 
1 1 1    0    5   60 o  1    2.46    0.20    6.18    0.97    6.18    0.97    6.18    0.97    2.47    0.14       ?       ?      ?      ? 
1 1 1    0    5   61 o  4   17.99    0.28  324.16   10.05  324.16   10.05  324.16   10.05   18.00    0.20       ?       ?      ?      ? 
1 1 1    0    5   62 f  0    9.60    0.17   92.19    3.20   92.19    3.20   92.19    3.20    9.60    0.12       ?       ?      ?      ? 
1 1 1    0    5   63 o  4   18.94    0.29  359.59   11.12  359.59   11.12  359.59   11.12   18.95    0.21       ?       ?      ?      ? 
1 1 1    0    5   64 o  5    0.62    0.38    0.31    0.90    0.31    0.90    0.31    0.90    0.55    0.33       ?       ?      ?      ? 
1 1 1    0    5   65 o  8    8.36    0.16   70.00    2.63   70.00    2.63   70.00    2.63    8.36    0.11       ?       ?      ?      ? 
1 1 1    0    5   66 o  9    7.23    0.15   52.35    2.13   52.35    2.13   52.35    2.13    7.23    0.10       ?       ?      ?      ? 
1 1 1    0    5   67 o  3   18.21    0.28  332.15   10.35  332.15   10.35  332.15   10.35   18.22    0.20       ?       ?      ?      ? 
1 1 1    0    5   68 o 10    7.95    0.16   63.33    2.48   63.33    2.48   63.33    2.48    7.96    0.11       ?       ?      ?      ? 
1 1 1    0    5   69 o 10   33.58    0.51 1132.13   34.31 1132.13   34.31 1132.13   34.31   33.61    0.36       ?       ?      ?      ? 
1 1 1    0    5   70 o  2   15.01    0.24  225.67    7.23  225.67    7.23  225.67    7.23   15.02    0.17       ?       ?      ?      ? 
1 1 1    0    5   71 o  5    6.91    0.16   47.88    2.15   47.88    2.15   47.88    2.15    6.92    0.11       ?       ?      ?      ? 
1 1 1    0    5   72 o  9   26.32    0.40  694.68   21.23  694.68   21.23  694.68   21.23   26.34    0.29       ?       ?      ?      ? 
1 1 1    0    5   73 o 16   21.21    0.33  450.78   13.95  450.78   13.95  450.78   13.95   21.22    0.23       ?       ?      ?      ? 
1 1 1    0    5   74 o 15   13.73    0.23  188.68    6.19  188.68    6.19  188.68    6.19   13.73    0.16       ?       ?      ?      ? 
1 1 1    0    5   75 o  2   11.82    0.20  139.93    4.78  139.93    4.78  139.93    4.78   11.82    0.14       ?       ?      ?      ? 
1 1 1    0    5   76 o 10   16.24    0.26  264.26    8.41  264.26    8.41  264.26    8.41   16.25    0.18       ?       ?      ?      ? 
1 1 1    0    5   77 o 15   15.88    0.25  252.65    8.09  252.65    8.09  252.65    8.09   15.89    0.18       ?       ?      ?      ? 
1 1 1    0    5   78 o 18    7.94    0.17   63.16    2.65   63.16    2.65   63.16    2.65    7.94    0.12       ?       ?      ?      ? 
1 1 1    0    5   79 o  8    7.39    0.18   54.73    2.59   54.73    2.59   54.73    2.59    7.39    0.12       ?       ?      ?      ? 
1 1 1    0    5   80 f  0    4.25    0.18   18.22    1.56   18.22    1.56   18.22    1.56    4.26    0.13       ?       ?      ?      ? 
1 1 1    0    5   81 o 10    2.39    0.30    6.01    1.40    6.01    1.40    6.01    1.40    2.42    0.21       ?       ?      ?      ? 
1 1 1    0    5   82 o 10    7.61    0.17   57.99    2.60   57.99    2.60   57.99    2.60    7.61    0.12       ?       ?      ?      ? 
1 1 1    0    5   83 o  7   14.82    0.26  220.14    7.75  220.14    7.75  220.14    7.75   14.83    0.18       ?       ?      ?      ? 
1 1 1    0    5   84 o  2   21.71    0.34  472.74   14.74  472.74   14.74  472.74   14.74   21.73    0.24       ?       ?      ?      ? 
1 1 1    0    5   85 o  8    5.38    0.19   29.04    2.01   29.04    2.01   29.04    2.01    5.38    0.13       ?       ?      ?      ? 
1 1 1    0    5   86 o 17    4.41    0.21   19.57    1.85   19.57    1.85   19.57    1.85    4.42    0.15       ?       ?      ?      ? 
1 1 1    0    5   87 o 15   11.32    0.21  128.39    4.67  128.39    4.67  128.39    4.67   11.33    0.15       ?       ?      ?      ? 
1 1 1    0    5   88 o 19    1.89    0.54    4.36    1.76    4.36    1.76    4.36    1.76    2.01    0.34       ?       ?      ?      ? 
1 1 1    0    5   89 o  5    8.37    0.22   70.34    3.63   70.34    3.63   70.34    3.63    8.38    0.15       ?       ?      ?      ? 
1 1 1    0    5   90 o 15    6.08    0.22   37.15    2.65   37.15    2.65   37.15    2.65    6.09    0.15       ?       ?      ?      ? 
1 1 1    0    5   91 o  5    9.85    0.22   97.27    4.25   97.27    4.25   97.27    4.25    9.86    0.15       ?       ?      ?      ? 
1 1 1    0    5   92 o  6    3.80    0.28   14.74    2.13   14.74    2.13   14.74    2.13    3.82    0.20       ?       ?      ?      ? 
1 1 1    0    5   93 o 11    8.18    0.22   67.13    3.53   67.13    3.53   67.13    3.53    8.19    0.15       ?       ?      ?      ? 
1 1 1    0    5   94 o 15    6.01    0.22   36.37    2.69   36.37    2.69   36.37    2.69    6.02    0.16       ?       ?      ?      ? 
1 1 1    0    5   95 o  7    7.98    0.21   63.98    3.30   63.98    3.30   63.98    3.30    7.99    0.15       ?       ?      ?      ? 
1 1 1    0    5   96 o  9    1.91    0.56    4.52    1.86    4.52    1.86    4.52    1.86    2.04    0.35       ?       ?      ?      ? 
1 1 1    0    5   97 o  5    5.15    0.23   26.77    2.34   26.77    2.34   26.77    2.34    5.16    0.16       ?       ?      ?      ? 
1 1 1    0    5   98 o 18    8.70    0.22   76.02    3.87   76.02    3.87   76.02    3.87    8.71    0.16       ?       ?      ?      ? 
1 1 1    0    5   99 o 16    3.58    0.29   13.14    2.02   13.14    2.02   13.14    2.02    3.60    0.20       ?       ?      ?      ? 
1 1 1    0    5  100 o 11    4.17    0.26   17.68    2.11   17.68    2.11   17.68    2.11    4.19    0.18       ?       ?      ?      ? 
1 1 1    0    5  101 f  0    1.08    0.59    1.72    1.80    1.72    1.80    1.72    1.80    1.07    0.52       ?       ?      ?      ? 
1 1 1    0    5  102 o 13    6.04    0.21   36.68    2.53   36.68    2.53   36.68    2.53    6.05    0.15       ?       ?      ?      ? 
1 1 1    0    5  103 o  4    8.54    0.20   73.21    3.33   73.21    3.33   73.21    3.33    8.55    0.14       ?       ?      ?      ? 
1 1 1    0    5  104 o  9    6.50    0.19   42.43    2.50   42.43    2.50   42.43    2.50    6.51    0.14       ?       ?      ?      ? 
1 1 1    0    5  105 o 11    0.66    0.44   -0.48    1.59   -0.48    1.59   -0.48    1.59    0.54    0.36       ?       ?      ?      ? 
1 1 1    0    5  106 o  9    3.98    0.24   16.08    1.87   16.08    1.87   16.08    1.87    4.00    0.17       ?       ?      ?      ? 
1 1 1    0    5  107 o  1    4.35    0.22   19.14    1.91   19.14    1.91   19.14    1.91    4.36    0.16       ?       ?      ?      ? 
1 1 1    0    5  108 o 11    5.61    0.20   31.68    2.20   31.68    2.20   31.68    2.20    5.62    0.14       ?       ?      ?      ? 
1 1 1    0    5  109 o  4    0.43    0.32   -3.34    1.56   -3.34    1.56   -3.34    1.56    0.32    0.24       ?       ?      ?      ? 
1 1 1    0    5  110 o 19    4.34    0.22   19.09    1.86   19.09    1.86   19.09    1.86    4.36    0.15       ?       ?      ?      ? 
1 1 1    0    5  111 o 12    4.35    0.22   19.22    1.92   19.22    1.92   19.22    1.92    4.37    0.16       ?       ?      ?      ? 
1 1 1    0    5  112 o 13    3.87    0.24   15.28    1.81   15.28    1.81   15.28    1.81    3.89    0.16       ?       ?      ?      ? 
1 1 1    0    5  113 o  8    8.18    0.19   67.43    3.14   67.43    3.14   67.43    3.14    8.20    0.14       ?       ?      ?      ? 
1 1 1    0    5  114 o  7    3.09    0.28    9.90    1.70    9.90    1.70    9.90    1.70    3.12    0.19       ?       ?      ?      ? 
1 1 1    0    5  115 o  9    2.27    0.40    5.68    1.63    5.68    1.63    5.68    1.63    2.33    0.25       ?       ?      ?      ? 
1 1 1    0    5  116 o  6    1.40    0.57    2.83    1.55    2.83    1.55    2.83    1.55    1.52    0.42       ?       ?      ?      ? 
1 1 1    0    5  117 o 14    0.56    0.39   -1.06    1.49   -1.06    1.49   -1.06    1.49    0.44    0.31       ?       ?      ?      ? 
1 1 1    0    5  118 o 11    4.73    0.24   22.75    2.24   22.75    2.24   22.75    2.24    4.75    0.17       ?       ?      ?      ? 
1 1 1    0    5  119 o 15   12.87    0.24  167.56    6.14  167.56    6.14  167.56    6.14   12.91    0.17       ?       ?      ?      ? 
1 1 1    0    5  120 o  5    0.61    0.42   -0.67    1.52   -0.67    1.52   -0.67    1.52    0.49    0.34       ?       ?      ?      ? 
1 1 1    0    5  121 o  4    0.68    0.45   -0.12    1.54   -0.12    1.54   -0.12    1.54    0.57    0.38       ?       ?      ?      ? 
1 1 1    0    5  122 o  5    1.01    0.55    1.59    1.56    1.59    1.56    1.59    1.56    1.02    0.48       ?       ?      ?      ? 
1 1 1    0    5  123 o  9    2.26    0.40    5.74    1.64    5.74    1.64    5.74    1.64    2.34    0.26       ?       ?      ?      ? 
1 1 1    0    5  124 o  8    3.65    0.25   13.75    1.83   13.75    1.83   13.75    1.83    3.68    0.18       ?       ?      ?      ? 
1 1 1    0    5  125 o  4    1.45    0.58    3.10    1.61    3.10    1.61    3.10    1.61    1.60    0.41       ?       ?      ?      ? 
1 1 1    0    5  126 o 15    1.54    0.56    3.35    1.60    3.35    1.60    3.35    1.60    1.69    0.39       ?       ?      ?      ? 
1 1 1    0    5  127 o 10    0.63    0.43   -0.60    1.59   -0.60    1.59   -0.60    1.59    0.51    0.35       ?       ?      ?      ? 
1 1 1    0    5  128 o 17    8.46    0.21   72.77    3.57   72.77    3.57   72.77    3.57    8.50    0.15       ?       ?      ?      ? 
1 1 1    0    5  129 o  5    1.04    0.57    1.78    1.66    1.78    1.66    1.78    1.66    1.07    0.50       ?       ?      ?      ? 
1 1 1    0    5  130 o 19    6.42    0.21   41.96    2.66   41.96    2.66   41.96    2.66    6.45    0.15       ?       ?      ?      ? 
1 1 1    0    5  131 o  1    1.75    0.59    4.25    1.83    4.25    1.83    4.25    1.83    1.92    0.38       ?       ?      ?      ? 
1 1 1    0    5  132 o  8    6.46    0.26   42.91    3.34   42.91    3.34   42.91    3.34    6.50    0.18       ?       ?      ?      ? 
1 1 1    0    5  133 o 10    4.21    0.31   18.66    2.60   18.66    2.60   18.66    2.60    4.27    0.22       ?       ?      ?      ? 
1 1 1    0    5  134 o 11    1.88    0.59    4.84    1.95    4.84    1.95    4.84    1.95    2.06    0.37       ?       ?      ?      ? 
1 1 1    0    5  135 o  4    2.86    0.39    9.11    2.14    9.11    2.14    9.11    2.14    2.94    0.26       ?       ?      ?      ? 
1 1 1    0    5  136 o  2    3.52    0.33   13.36    2.28   13.36    2.28   13.36    2.28    3.59    0.23       ?       ?      ?      ? 
1 1 1    0    5  137 o 16    0.74    0.49   -0.02    1.91   -0.02    1.91   -0.02    1.91    0.63    0.42       ?       ?      ?      ? 
1 1 1    0    5  138 o  2    0.90    0.54    1.24    1.70    1.24    1.70    1.24    1.70    0.87    0.48       ?       ?      ?      ? 
1 1 1    0    5  139 o 12    0.87    0.54    1.04    1.86    1.04    1.86    1.04    1.86    0.82    0.48       ?       ?      ?      ? 
1 1 1    0    5  140 f  0    2.17    0.52    6.04    1.96    6.04    1.96    6.04    1.96    2.34    0.31       ?       ?      ?      ? 
1 1 1    0    5  141 o  7    0.65    0.45   -0.79    1.89   -0.79    1.89   -0.79    1.89    0.53    0.37       ?       ?      ?      ? 
1 1 1    0    5  142 o  8    0.52    0.38   -2.57    1.91   -2.57    1.91   -2.57    1.91    0.40    0.30       ?       ?      ?      ? 
1 1 1    0    5  143 o 16    0.54    0.39   -2.53    1.99   -2.53    1.99   -2.53    1.99    0.42    0.31       ?       ?      ?      ? 
1 1 1    0    5  144 o 19    3.23    0.35   11.69    2.19   11.69    2.19   11.69    2.19    3.33    0.24       ?       ?      ?      ? 
1 1 1    0    5  145 o 10    0.56    0.40   -1.46    1.78   -1.46    1.78   -1.46    1.78    0.45    0.32       ?       ?      ?      ? 
1 1 1    0    5  146 o 15    1.92    0.57    5.31    1.90    5.31    1.90    5.31    1.90    2.14    0.34       ?       ?      ?      ? 
1 1 1    0    5  147 f  0    3.59    0.31   14.23    2.19   14.23    2.19   14.23    2.19    3.69    0.21       ?       ?      ?      ? 
1 1 1    0    5  148 o 13    0.60    0.42   -0.93    1.82   -0.93    1.82   -0.93    1.82    0.50    0.35       ?       ?      ?      ? 
1 1 1    0    5  149 o  1    0.60    0.42   -0.81    1.80   -0.81    1.80   -0.81    1.80    0.50    0.35       ?       ?      ?      ? 
1 1 1    0    5  150 o  5    0.59    0.42   -0.80    1.76   -0.80    1.76   -0.80    1.76    0.49    0.35       ?       ?      ?      ? 
1 1 1    0    5  151 o 17    1.99    0.55    5.83    1.91    5.83    1.91    5.83    1.91    2.24    0.32       ?       ?      ?      ? 
1 1 1    0    5  152 o  8    0.88    0.55    1.70    1.86    1.70    1.86    1.70    1.86    0.91    0.50       ?       ?      ?      ? 
1 1 1    0    5  153 o  8    0.43    0.32   -3.54    1.76   -3.54    1.76   -3.54    1.76    0.33    0.25       ?       ?      ?      ? 
1 1 1    0    5  154 o 15    0.75    0.49    1.06    1.76    1.06    1.76    1.06    1.76    0.73    0.45       ?       ?      ?      ? 
1 1 1    0    5  155 o 18    0.94    0.56    2.28    1.77    2.28    1.77    2.28    1.77    1.05    0.51       ?       ?      ?      ? 
1 1 1    0    5  156 o  7    0.67    0.45    0.61    1.73    0.61    1.73    0.61    1.73    0.63    0.41       ?       ?      ?      ? 
1 1 1    0    5  157 o  6    0.68    0.46    0.78    1.73    0.78    1.73    0.78    1.73    0.65    0.42       ?       ?      ?      ? 
1 1 1    0    5  158 o  3    0.47    0.34   -1.73    1.66   -1.73    1.66   -1.73    1.66    0.38    0.28       ?       ?      ?      ? 
1 1 1    0    5  159 o 18    0.87    0.53    2.32    1.70    2.32    1.70    2.32    1.70    1.01    0.50       ?       ?      ?      ? 
1 1 1    0    5  160 o 13    0.75    0.48    1.68    1.64    1.68    1.64    1.68    1.64    0.82    0.46       ?       ?      ?      ? 
1 1 1    0    6    0 o 15   22.20    0.47  494.40   21.06  494.40   21.06  494.40   21.06   22.22    0.34       ?       ?      ?      ? 
1 1 1    0    6    1 o 16    1.27    0.10    1.65    0.24    1.65    0.24    1.65    0.24    1.28    0.07       ?       ?      ?      ? 
1 1 1    0    6    2 o  2    1.01    0.11    1.06    0.22    1.06    0.22    1.06    0.22    1.02    0.08       ?       ?      ?      ? 
1 1 1    0    6    3 o 11    1.05    0.11    1.13    0.21    1.13    0.21    1.13    0.21    1.05    0.07       ?       ?      ?      ? 
1 1 1    0    6    4 o 14   23.39    0.35  547.95   16.50  547.95   16.50  547.95   16.50   23.40    0.25       ?       ?      ?      ? 
1 1 1    0    6    5 o 10    3.35    0.06   11.25    0.43   11.25    0.43   11.25    0.43    3.35    0.05       ?       ?      ?      ? 
1 1 1    0    6    6 o 11   31.07    0.47  967.81   29.08  967.81   29.08  967.81   29.08   31.09    0.33       ?       ?      ?      ? 
1 1 1    0    6    7 o  5    8.39    0.13   70.48    2.18   70.48    2.18   70.48    2.18    8.39    0.09       ?       ?      ?      ? 
1 1 1    0    6    8 o 14   48.89    0.74 2403.35   72.17 2403.35   72.17 2403.35   72.17   48.96    0.52       ?       ?      ?      ? 
1 1 1    0    6    9 o 17   22.71    0.34  516.71   15.57  516.71   15.57  516.71   15.57   22.72    0.24       ?       ?      ?      ? 
1 1 1    0    6   10 o  9   38.72    0.58 1504.87   45.25 1504.87   45.25 1504.87   45.25   38.75    0.41       ?       ?      ?      ? 
1 1 1    0    6   11 o 12    2.11    0.07    4.46    0.30    4.46    0.30    4.46    0.30    2.11    0.05       ?       ?      ?      ? 
1 1 1    0    6   12 o  9   11.35    0.20  129.10    4.58  129.10    4.58  129.10    4.58   11.36    0.14       ?       ?      ?      ? 
1 1 1    0    6   13 o 14    4.11    0.08   16.94    0.63   16.94    0.63   16.94    0.63    4.11    0.05       ?       ?      ?      ? 
1 1 1    0    6   14 o  3   16.70    0.25  279.21    8.47  279.21    8.47  279.21    8.47   16.70    0.18       ?       ?      ?      ? 
1 1 1    0    6   15 o  3    1.42    0.10    2.04    0.28    2.04    0.28    2.04    0.28    1.42    0.07       ?       ?      ?      ? 
1 1 1    0    6   16 o 19    7.30    0.15   53.43    2.18   53.43    2.18   53.43    2.18    7.31    0.11       ?       ?      ?      ? 
1 1 1    0    6   17 o 14    7.05    0.11   49.80    1.61   49.80    1.61   49.80    1.61    7.06    0.08       ?       ?      ?      ? 
1 1 1    0    6   18 o 16   34.74    0.52 1211.96   36.44 1211.96   36.44 1211.96   36.44   34.78    0.37       ?       ?      ?      ? 
1 1 1    0    6   19 o  9    3.56    0.08   12.68    0.56   12.68    0.56   12.68    0.56    3.56    0.06       ?       ?      ?      ? 
1 1 1    0    6   20 o  1    2.94    0.09    8.64    0.50    8.64    0.50    8.64    0.50    2.94    0.06       ?       ?      ?      ? 
1 1 1    0    6   21 f  0    9.68    0.17   93.88    3.38   93.88    3.38   93.88    3.38    9.69    0.12       ?       ?      ?      ? 
1 1 1    0    6   22 o 15   42.94    0.75 1860.36   64.55 1860.36   64.55 1860.36   64.55   43.04    0.53       ?       ?      ?      ? 
1 1 1    0    6   23 o 17    7.57    0.13   57.32    1.99   57.32    1.99   57.32    1.99    7.57    0.09       ?       ?      ?      ? 
1 1 1    0    6   24 o 13   18.16    0.28  330.36   10.05  330.36   10.05  330.36   10.05   18.17    0.20       ?       ?      ?      ? 
1 1 1    0    6   25 o 15    2.13    0.10    4.57    0.44    4.57    0.44    4.57    0.44    2.13    0.07       ?       ?      ?      ? 
1 1 1    0    6   26 o 11   15.76    0.24  248.71    7.60  248.71    7.60  248.71    7.60   15.76    0.17       ?       ?      ?      ? 
1 1 1    0    6   27 o 12    6.48    0.13   42.11    1.67   42.11    1.67   42.11    1.67    6.49    0.09       ?       ?      ?      ? 
1 1 1    0    6   28 o 10   31.52    0.51  998.63   32.18  998.63   32.18  998.63   32.18   31.56    0.36       ?       ?      ?      ? 
1 1 1    0    6   29 o 14    3.49    0.09   12.22    0.65   12.22    0.65   12.22    0.65    3.49    0.07       ?       ?      ?      ? 
1 1 1    0    6   30 o 13   33.15    0.50 1104.46   33.28 1104.46   33.28 1104.46   33.28   33.19    0.35       ?       ?      ?      ? 
1 1 1    0    6   31 o 13    2.29    0.11    5.29    0.52    5.29    0.52    5.29    0.52    2.30    0.08       ?       ?      ?      ? 
1 1 1    0    6   32 o  3   41.80    0.63 1760.40   52.94 1760.40   52.94 1760.40   52.94   41.88    0.45       ?       ?      ?      ? 
1 1 1    0    6   33 o 17    7.23    0.13   52.41    1.92   52.41    1.92   52.41    1.92    7.24    0.09       ?       ?      ?      ? 
1 1 1    0    6   34 o  3    7.70    0.14   59.30    2.14   59.30    2.14   59.30    2.14    7.70    0.10       ?       ?      ?      ? 
1 1 1    0    6   35 o 10    7.44    0.14   55.39    2.03   55.39    2.03   55.39    2.03    7.44    0.10       ?       ?      ?      ? 
1 1 1    0    6   36 o 15   28.98    0.44  843.70   25.49  843.70   25.49  843.70   25.49   29.02    0.31       ?       ?      ?      ? 
1 1 1    0    6   37 o  9    2.36    0.13    5.60    0.60    5.60    0.60    5.60    0.60    2.36    0.09       ?       ?      ?      ? 
1 1 1    0    6   38 o  5   20.14    0.31  406.61   12.37  406.61   12.37  406.61   12.37   20.15    0.22       ?       ?      ?      ? 
1 1 1    0    6   39 o 10    0.36    0.25   -0.27    0.53   -0.27    0.53   -0.27    0.53    0.29    0.20       ?       ?      ?      ? 
1 1 1    0    6   40 f  0   11.11    0.18  123.71    3.95  123.71    3.95  123.71    3.95   11.12    0.13       ?       ?      ?      ? 
1 1 1    0    6   41 o 10    5.78    0.13   33.42    1.52   33.42    1.52   33.42    1.52    5.78    0.09       ?       ?      ?      ? 
1 1 1    0    6   42 o  3    7.67    0.17   58.98    2.60   58.98    2.60   58.98    2.60    7.68    0.12       ?       ?      ?      ? 
1 1 1    0    6   43 o  1    1.11    0.34    1.54    0.66    1.54    0.66    1.54    0.66    1.18    0.22       ?       ?      ?      ? 
1 1 1    0    6   44 o 10    5.82    0.12   33.92    1.38   33.92    1.38   33.92    1.38    5.82    0.08       ?       ?      ?      ? 
1 1 1    0    6   45 o 10    5.29    0.14   28.04    1.43   28.04    1.43   28.04    1.43    5.29    0.10       ?       ?      ?      ? 
1 1 1    0    6   46 o  7    7.78    0.16   60.71    2.49   60.71    2.49   60.71    2.49    7.79    0.11       ?       ?      ?      ? 
1 1 1    0    6   47 o  2    5.46    0.14   29.92    1.51   29.92    1.51   29.92    1.51    5.47    0.10       ?       ?      ?      ? 
1 1 1    0    6   48 o 17   17.09    0.34  293.18   11.44  293.18   11.44  293.18   11.44   17.11    0.24       ?       ?      ?      ? 
1 1 1    0    6   49 o  7    4.32    0.14   18.69    1.19   18.69    1.19   18.69    1.19    4.32    0.10       ?       ?      ?      ? 
1 1 1    0    6   50 o 10   14.94    0.27  223.80    8.07  223.80    8.07  223.80    8.07   14.95    0.19       ?       ?      ?      ? 
1 1 1    0    6   51 o  5    3.45    0.14   11.97    0.99   11.97    0.99   11.97    0.99    3.46    0.10       ?       ?      ?      ? 
1 1 1    0    6   52 o  6   16.93    0.30  287.58   10.28  287.58   10.28  287.58   10.28   16.95    0.21       ?       ?      ?      ? 
1 1 1    0    6   53 o 15    2.15    0.22    4.79    0.91    4.79    0.91    4.79    0.91    2.17    0.15       ?       ?      ?      ? 
1 1 1    0    6   54 o 11   20.10    0.36  405.49   14.38  405.49   14.38  405.49   14.38   20.12    0.25       ?       ?      ?      ? 
1 1 1    0    6   55 o 14    0.78    0.41    0.89    0.83    0.89    0.83    0.89    0.83    0.78    0.35       ?       ?      ?      ? 
1 1 1    0    6   56 o  2   12.50    0.20  156.43    5.03  156.43    5.03  156.43    5.03   12.50    0.14       ?       ?      ?      ? 
1 1 1    0    6   57 o 19    3.57    0.14   12.82    1.01   12.82    1.01   12.82    1.01    3.58    0.10       ?       ?      ?      ? 
1 1 1    0    6   58 o 11    4.00    0.13   16.06    1.08   16.06    1.08   16.06    1.08    4.00    0.10       ?       ?      ?      ? 
1 1 1    0    6   59 o 19    0.55    0.35    0.12    0.82    0.12    0.82    0.12    0.82    0.47    0.30       ?       ?      ?      ? 
1 1 1    0    6   60 o 16    3.17    0.16   10.11    0.98   10.11    0.98   10.11    0.98    3.17    0.11       ?       ?      ?      ? 
1 1 1    0    6   61 o 11    2.07    0.23    4.45    0.92    4.45    0.92    4.45    0.92    2.09    0.16       ?       ?      ?      ? 
1 1 1    0    6   62 o  3   11.23    0.22  126.45    4.86  126.45    4.86  126.45    4.86   11.24    0.15       ?       ?      ?      ? 
1 1 1    0    6   63 o  3    8.15    0.15   66.58    2.50   66.58    2.50   66.58    2.50    8.16    0.11       ?       ?      ?      ? 
1 1 1    0    6   64 f  0   10.78    0.18  116.28    3.94  116.28    3.94  116.28    3.94   10.78    0.13       ?       ?      ?      ? 
1 1 1    0    6   65 o 19    4.39    0.15   19.35    1.28   19.35    1.28   19.35    1.28    4.39    0.10       ?       ?      ?      ? 
1 1 1    0    6   66 o 12   21.76    0.34  474.56   14.59  474.56   14.59  474.56   14.59   21.77    0.24       ?       ?      ?      ? 
1 1 1    0    6   67 o 17    3.51    0.17   12.40    1.17   12.40    1.17   12.40    1.17    3.52    0.12       ?       ?      ?      ? 
1 1 1    0    6   68 o 12    4.46    0.16   20.02    1.44   20.02    1.44   20.02    1.44    4.47    0.11       ?       ?      ?      ? 
1 1 1    0    6   69 o  5    8.64    0.16   74.80    2.82   74.80    2.82   74.80    2.82    8.65    0.12       ?       ?      ?      ? 
1 1 1    0    6   70 o  9   27.87    0.43  779.31   23.77  779.31   23.77  779.31   23.77   27.90    0.30       ?       ?      ?      ? 
1 1 1    0    6   71 o  1   11.28    0.20  127.48    4.41  127.48    4.41  127.48    4.41   11.29    0.14       ?       ?      ?      ? 
1 1 1    0    6   72 o  5   57.87    0.88 3384.44  101.88 3384.44  101.88 3384.44  101.88   58.02    0.62       ?       ?      ?      ? 
1 1 1    0    6   73 o  4   12.18    0.21  148.64    5.02  148.64    5.02  148.64    5.02   12.19    0.15       ?       ?      ?      ? 
1 1 1    0    6   74 o  3   24.47    0.38  600.49   18.46  600.49   18.46  600.49   18.46   24.49    0.27       ?       ?      ?      ? 
1 1 1    0    6   75 o 17    6.26    0.16   39.26    1.96   39.26    1.96   39.26    1.96    6.26    0.11       ?       ?      ?      ? 
1 1 1    0    6   76 o  5   13.65    0.22  186.66    6.12  186.66    6.12  186.66    6.12   13.66    0.16       ?       ?      ?      ? 
1 1 1    0    6   77 o 17   19.70    0.31  388.84   12.13  388.84   12.13  388.84   12.13   19.71    0.22       ?       ?      ?      ? 
1 1 1    0    6   78 o  2   21.36    0.33  457.29   14.18  457.29   14.18  457.29   14.18   21.37    0.23       ?       ?      ?      ? 
1 1 1    0    6   79 o 16   15.34    0.25  235.66    7.63  235.66    7.63  235.66    7.63   15.34    0.18       ?       ?      ?      ? 
1 1 1    0    6   80 o  7    7.87    0.17   62.06    2.67   62.06    2.67   62.06    2.67    7.87    0.12       ?       ?      ?      ? 
1 1 1    0    6   81 f  0    3.98    0.20   15.97    1.57   15.97    1.57   15.97    1.57    3.99    0.14       ?       ?      ?      ? 
1 1 1    0    6   82 o 16    5.24    0.19   27.58    1.99   27.58    1.99   27.58    1.99    5.25    0.13       ?       ?      ?      ? 
1 1 1    0    6   83 o  3    3.08    0.26    9.70    1.57    9.70    1.57    9.70    1.57    3.10    0.18       ?       ?      ?      ? 
1 1 1    0    6   84 o  4   31.80    0.49 1016.94   31.01 1016.94   31.01 1016.94   31.01   31.85    0.34       ?       ?      ?      ? 
1 1 1    0    6   85 o 15   10.04    0.19  101.02    3.88  101.02    3.88  101.02    3.88   10.05    0.14       ?       ?      ?      ? 
1 1 1    0    6   86 o 18    3.36    0.26   11.48    1.69   11.48    1.69   11.48    1.69    3.37    0.18       ?       ?      ?      ? 
1 1 1    0    6   87 o 19   14.93    0.25  223.38    7.43  223.38    7.43  223.38    7.43   14.94    0.18       ?       ?      ?      ? 
1 1 1    0    6   88 o 14    0.73    0.48   -0.42    1.84   -0.42    1.84   -0.42    1.84    0.60    0.40       ?       ?      ?      ? 
1 1 1    0    6   89 o  2   18.08    0.34  328.11   12.15  328.11   12.15  328.11   12.15   18.10    0.24       ?       ?      ?      ? 
1 1 1    0    6   90 o 11    2.62    0.41    7.40    2.00    7.40    2.00    7.40    2.00    2.68    0.27       ?       ?      ?      ? 
1 1 1    0    6   91 o 19    4.58    0.21   21.17    1.96   21.17    1.96   21.17    1.96    4.59    0.15       ?       ?      ?      ? 
1 1 1    0    6   92 o 11   13.91    0.28  194.33    7.69  194.33    7.69  194.33    7.69   13.93    0.20       ?       ?      ?      ? 
1 1 1    0    6   93 o  7    1.31    0.63    2.56    1.93    2.56    1.93    2.56    1.93    1.37    0.53       ?       ?      ?      ? 
1 1 1    0    6   94 o  6   20.00    0.40  402.86   16.16  402.86   16.16  402.86   16.16   20.03    0.29       ?       ?      ?      ? 
1 1 1    0    6   95 o 13    8.74    0.25   76.73    4.29   76.73    4.29   76.73    4.29    8.75    0.17       ?       ?      ?      ? 
1 1 1    0    6   96 o  6   10.37    0.24  107.97    4.87  107.97    4.87  107.97    4.87   10.38    0.17       ?       ?      ?      ? 
1 1 1    0    6   97 o  9    3.53    0.28   12.72    1.97   12.72    1.97   12.72    1.97    3.55    0.20       ?       ?      ?      ? 
1 1 1    0    6   98 o  5    2.06    0.46    4.86    1.66    4.86    1.66    4.86    1.66    2.15    0.28       ?       ?      ?      ? 
1 1 1    0    6   99 o 11    8.03    0.22   64.73    3.48   64.73    3.48   64.73    3.48    8.04    0.15       ?       ?      ?      ? 
1 1 1    0    6  100 o  5    1.38    0.62    2.82    1.81    2.82    1.81    2.82    1.81    1.48    0.49       ?       ?      ?      ? 
1 1 1    0    6  101 o  5    4.44    0.24   19.92    2.15   19.92    2.15   19.92    2.15    4.45    0.17       ?       ?      ?      ? 
1 1 1    0    6  102 o  4    2.22    0.46    5.57    1.79    5.57    1.79    5.57    1.79    2.30    0.28       ?       ?      ?      ? 
1 1 1    0    6  103 o  2   11.75    0.22  138.69    5.15  138.69    5.15  138.69    5.15   11.76    0.15       ?       ?      ?      ? 
1 1 1    0    6  104 o 13    3.83    0.24   14.93    1.84   14.93    1.84   14.93    1.84    3.85    0.17       ?       ?      ?      ? 
1 1 1    0    6  105 o  1    1.31    0.58    2.54    1.61    2.54    1.61    2.54    1.61    1.41    0.46       ?       ?      ?      ? 
1 1 1    0    6  106 o  9    1.28    0.58    2.44    1.58    2.44    1.58    2.44    1.58    1.37    0.46       ?       ?      ?      ? 
1 1 1    0    6  107 o 17    3.32    0.27   11.29    1.77   11.29    1.77   11.29    1.77    3.34    0.19       ?       ?      ?      ? 
1 1 1    0    6  108 o  8    3.83    0.25   14.90    1.87   14.90    1.87   14.90    1.87    3.84    0.17       ?       ?      ?      ? 
1 1 1    0    6  109 o 12    8.50    0.20   72.75    3.38   72.75    3.38   72.75    3.38    8.52    0.14       ?       ?      ?      ? 
1 1 1    0    6  110 o  1    9.54    0.20   91.55    3.88   91.55    3.88   91.55    3.88    9.55    0.14       ?       ?      ?      ? 
1 1 1    0    6  111 o  9    0.48    0.35   -2.45    1.57   -2.45    1.57   -2.45    1.57    0.36    0.27       ?       ?      ?      ? 
1 1 1    0    6  112 o  7    4.40    0.22   19.61    1.92   19.61    1.92   19.61    1.92    4.41    0.15       ?       ?      ?      ? 
1 1 1    0    6  113 o  8    2.70    0.32    7.72    1.67    7.72    1.67    7.72    1.67    2.74    0.22       ?       ?      ?      ? 
1 1 1    0    6  114 o 13    2.79    0.30    8.14    1.63    8.14    1.63    8.14    1.63    2.82    0.21       ?       ?      ?      ? 
1 1 1    0    6  115 o 15    0.68    0.45   -0.18    1.52   -0.18    1.52   -0.18    1.52    0.56    0.37       ?       ?      ?      ? 
1 1 1    0    6  116 o 13    2.67    0.32    7.55    1.63    7.55    1.63    7.55    1.63    2.71    0.22       ?       ?      ?      ? 
1 1 1    0    6  117 o 15    2.06    0.44    4.88    1.58    4.88    1.58    4.88    1.58    2.15    0.27       ?       ?      ?      ? 
1 1 1    0    6  118 o  9    9.29    0.20   87.12    3.80   87.12    3.80   87.12    3.80    9.31    0.14       ?       ?      ?      ? 
1 1 1    0    6  119 f  0    1.68    0.55    3.73    1.64    3.73    1.64    3.73    1.64    1.82    0.36       ?       ?      ?      ? 
1 1 1    0    6  120 o  3    3.66    0.25   13.75    1.79   13.75    1.79   13.75    1.79    3.69    0.17       ?       ?      ?      ? 
1 1 1    0    6  121 o 15    1.70    0.52    3.75    1.56    3.75    1.56    3.75    1.56    1.84    0.33       ?       ?      ?      ? 
1 1 1    0    6  122 o  4    1.22    0.56    2.31    1.51    2.31    1.51    2.31    1.51    1.31    0.45       ?       ?      ?      ? 
1 1 1    0    6  123 o 11    0.66    0.44   -0.26    1.51   -0.26    1.51   -0.26    1.51    0.54    0.36       ?       ?      ?      ? 
1 1 1    0    6  124 o 14    3.92    0.24   15.74    1.85   15.74    1.85   15.74    1.85    3.94    0.17       ?       ?      ?      ? 
1 1 1    0    6  125 o  7    2.35    0.38    6.13    1.63    6.13    1.63    6.13    1.63    2.42    0.24       ?       ?      ?      ? 
1 1 1    0    6  126 o  2    0.83    0.51    0.82    1.55    0.82    1.55    0.82    1.55    0.77    0.45       ?       ?      ?      ? 
1 1 1    0    6  127 o  7    6.92    0.20   48.61    2.76   48.61    2.76   48.61    2.76    6.95    0.14       ?       ?      ?      ? 
1 1 1    0    6  128 o 19    4.46    0.23   20.37    2.07   20.37    2.07   20.37    2.07    4.49    0.16       ?       ?      ?      ? 
1 1 1    0    6  129 o 16    2.96    0.30    9.32    1.75    9.32    1.75    9.32    1.75    3.01    0.21       ?       ?      ?      ? 
1 1 1    0    6  130 o  5    0.96    0.55    1.42    1.64    1.42    1.64    1.42    1.64    0.94    0.49       ?       ?      ?      ? 
1 1 1    0    6  131 o 18    1.25    0.65    2.67    2.11    2.67    2.11    2.67    2.11    1.32    0.56       ?       ?      ?      ? 
1 1 1    0    6  132 o 12    0.64    0.45   -1.39    2.03   -1.39    2.03   -1.39    2.03    0.51    0.36       ?       ?      ?      ? 
1 1 1    0    6  133 o 13    7.69    0.25   60.87    3.87   60.87    3.87   60.87    3.87    7.75    0.18       ?       ?      ?      ? 
1 1 1    0    6  134 o  6    0.53    0.38   -2.07    1.71   -2.07    1.71   -2.07    1.71    0.41    0.29       ?       ?      ?      ? 
1 1 1    0    6  135 o 16    0.75    0.50   -0.03    1.96   -0.03    1.96   -0.03    1.96    0.64    0.43       ?       ?      ?      ? 
1 1 1    0    6  136 o 17    1.79    0.63    4.69    2.04    4.69    2.04    4.69    2.04    1.99    0.41       ?       ?      ?      ? 
1 1 1    0    6  137 o  7    0.70    0.48   -0.63    2.03   -0.63    2.03   -0.63    2.03    0.58    0.40       ?       ?      ?      ? 
1 1 1    0    6  138 o 17    3.61    0.31   13.91    2.17   13.91    2.17   13.91    2.17    3.67    0.21       ?       ?      ?      ? 
1 1 1    0    6  139 o  8    3.76    0.30   15.11    2.19   15.11    2.19   15.11    2.19    3.82    0.20       ?       ?      ?      ? 
1 1 1    0    6  140 o  2    1.71    0.62    4.47    1.94    4.47    1.94    4.47    1.94    1.93    0.40       ?       ?      ?      ? 
1 1 1    0    6  141 o 18    0.58    0.41   -1.27    1.77   -1.27    1.77   -1.27    1.77    0.47    0.33       ?       ?      ?      ? 
1 1 1    0    6  142 o  2    0.58    0.41   -1.57    1.89   -1.57    1.89   -1.57    1.89    0.46    0.33       ?       ?      ?      ? 
1 1 1    0    6  143 o  6    0.80    0.52    0.58    1.96    0.58    1.96    0.58    1.96    0.72    0.46       ?       ?      ?      ? 
1 1 1    0    6  144 o 12    0.58    0.41   -1.46    1.87   -1.46    1.87   -1.46    1.87    0.46    0.33       ?       ?      ?      ? 
1 1 1    0    6  145 f  0    1.35    0.66    3.59    2.09    3.59    2.09    3.59    2.09    1.56    0.53       ?       ?      ?      ? 
1 1 1    0    6  146 o  4    0.76    0.50    0.53    1.84    0.53    1.84    0.53    1.84    0.69    0.44       ?       ?      ?      ? 
1 1 1    0    6  147 o 14    0.68    0.46   -0.20    1.84   -0.20    1.84   -0.20    1.84    0.58    0.39       ?       ?      ?      ? 
1 1 1    0    6  148 o  5    2.62    0.43    8.37    2.08    8.37    2.08    8.37    2.08    2.77    0.27       ?       ?      ?      ? 
1 1 1    0    6  149 o 18    0.73    0.49    0.45    1.83    0.45    1.83    0.45    1.83    0.66    0.43       ?       ?      ?      ? 
1 1 1    0    6  150 o 15    2.33    0.46    6.93    1.89    6.93    1.89    6.93    1.89    2.50    0.28       ?       ?      ?      ? 
1 1 1    0    6  151 o 17    0.98    0.57    2.11    1.76    2.11    1.76    2.11    1.76    1.06    0.51       ?       ?      ?      ? 
1 1 1    0    6  152 o 11    0.90    0.54    1.79    1.75    1.79    1.75    1.79    1.75    0.95    0.50       ?       ?      ?      ? 
1 1 1    0    6  153 o  3    1.12    0.59    2.92    1.76    2.92    1.76    2.92    1.76    1.32    0.50       ?       ?      ?      ? 
1 1 1    0    6  154 o  9    0.64    0.44    0.14    1.74    0.14    1.74    0.14    1.74    0.58    0.39       ?       ?      ?      ? 
1 1 1    0    6  155 o 15    0.58    0.41   -0.46    1.73   -0.46    1.73   -0.46    1.73    0.50    0.35       ?       ?      ?      ? 
1 1 1    0    6  156 o  1    0.72    0.48    1.01    1.77    1.01    1.77    1.01    1.77    0.71    0.44       ?       ?      ?      ? 
1 1 1    0    6  157 o  8    0.46    0.34   -2.05    1.67   -2.05    1.67   -2.05    1.67    0.37    0.27       ?       ?      ?      ? 
1 1 1    0    6  158 o  3    0.46    0.34   -1.76    1.63   -1.76    1.63   -1.76    1.63    0.37    0.27       ?       ?      ?      ? 
1 1 1    0    6  159 o  4    0.42    0.31   -2.66    1.63   -2.66    1.63   -2.66    1.63    0.33    0.25       ?       ?      ?      ? 
1 1 1    0    6  160 f  0    0.49    0.36   -0.97    1.64   -0.97    1.64   -0.97    1.64    0.42    0.30       ?       ?      ?      ? 
1 1 1    0    7    0 f  0    0.58    0.26    0.49    0.33    0.49    0.33    0.49    0.33    0.62    0.21       ?       ?      ?      ? 
1 1 1    0    7    1 o 11   24.49    0.37  600.73   18.08  600.73   18.08  600.73   18.08   24.50    0.26       ?       ?      ?      ? 
1 1 1    0    7    2 o 12    9.84    0.15   96.93    2.98   96.93    2.98   96.93    2.98    9.84    0.11       ?       ?      ?      ? 
1 1 1    0    7    3 o 15   49.46    0.86 2463.37   85.43 2463.37   85.43 2463.37   85.43   49.54    0.61       ?       ?      ?      ? 
1 1 1    0    7    4 o 11    3.82    0.08   14.58    0.63   14.58    0.63   14.58    0.63    3.82    0.06       ?       ?      ?      ? 
1 1 1    0    7    5 o 11   55.58    0.97 3117.12  107.97 3117.12  107.97 3117.12  107.97   55.70    0.69       ?       ?      ?      ? 
1 1 1    0    7    6 o 19    5.52    0.10   30.53    1.09   30.53    1.09   30.53    1.09    5.52    0.07       ?       ?      ?      ? 
1 1 1    0    7    7 o  9    8.78    0.19   77.27    3.40   77.27    3.40   77.27    3.40    8.79    0.14       ?       ?      ?      ? 
1 1 1    0    7    8 o 15    6.01    0.10   36.18    1.18   36.18    1.18   36.18    1.18    6.01    0.07       ?       ?      ?      ? 
1 1 1    0    7    9 o 16   30.52    0.46  934.11   28.18  934.11   28.18  934.11   28.18   30.54    0.33       ?       ?      ?      ? 
1 1 1    0    7   10 o  4    5.97    0.10   35.63    1.17   35.63    1.17   35.63    1.17    5.97    0.07       ?       ?      ?      ? 
1 1 1    0    7   11 o  9    6.18    0.10   38.17    1.25   38.17    1.25   38.17    1.25    6.18    0.07       ?       ?      ?      ? 
1 1 1    0    7   12 o  5    7.01    0.13   49.21    1.82   49.21    1.82   49.21    1.82    7.01    0.09       ?       ?      ?      ? 
1 1 1    0    7   13 o 15   36.04    0.54 1304.15   39.21 1304.15   39.21 1304.15   39.21   36.08    0.38       ?       ?      ?      ? 
1 1 1    0    7   14 o 13    7.69    0.12   59.27    1.88   59.27    1.88   59.27    1.88    7.70    0.09       ?       ?      ?      ? 
1 1 1    0    7   15 o 15    2.33    0.09    5.46    0.42    5.46    0.42    5.46    0.42    2.33    0.06       ?       ?      ?      ? 
1 1 1    0    7   16 o 17    4.49    0.08   20.18    0.75   20.18    0.75   20.18    0.75    4.49    0.06       ?       ?      ?      ? 
1 1 1    0    7   17 o  5   19.39    0.29  376.50   11.41  376.50   11.41  376.50   11.41   19.39    0.21       ?       ?      ?      ? 
1 1 1    0    7   18 o 13    4.29    0.08   18.45    0.72   18.45    0.72   18.45    0.72    4.29    0.06       ?       ?      ?      ? 
1 1 1    0    7   19 o  7    3.57    0.08   12.74    0.57   12.74    0.57   12.74    0.57    3.57    0.06       ?       ?      ?      ? 
1 1 1    0    7   20 o  7    4.39    0.09   19.27    0.76   19.27    0.76   19.27    0.76    4.39    0.06       ?       ?      ?      ? 
1 1 1    0    7   21 o  1   32.49    0.49 1059.85   31.90 1059.85   31.90 1059.85   31.90   32.52    0.35       ?       ?      ?      ? 
1 1 1    0    7   22 o 15    5.73    0.12   32.83    1.34   32.83    1.34   32.83    1.34    5.73    0.08       ?       ?      ?      ? 
1 1 1    0    7   23 o 16   19.34    0.34  374.94   13.14  374.94   13.14  374.94   13.14   19.35    0.24       ?       ?      ?      ? 
1 1 1    0    7   24 o  1    3.18    0.12   10.17    0.77   10.17    0.77   10.17    0.77    3.19    0.09       ?       ?      ?      ? 
1 1 1    0    7   25 o 18   33.62    0.54 1136.64   36.62 1136.64   36.62 1136.64   36.62   33.67    0.38       ?       ?      ?      ? 
1 1 1    0    7   26 o  1    2.73    0.10    7.50    0.52    7.50    0.52    7.50    0.52    2.74    0.07       ?       ?      ?      ? 
1 1 1    0    7   27 o  6   13.48    0.24  181.92    6.48  181.92    6.48  181.92    6.48   13.48    0.17       ?       ?      ?      ? 
1 1 1    0    7   28 o 10   11.17    0.18  124.85    3.91  124.85    3.91  124.85    3.91   11.17    0.12       ?       ?      ?      ? 
1 1 1    0    7   29 o  7   16.92    0.30  287.09   10.15  287.09   10.15  287.09   10.15   16.93    0.21       ?       ?      ?      ? 
1 1 1    0    7   30 o  9    1.33    0.18    1.87    0.45    1.87    0.45    1.87    0.45    1.35    0.12       ?       ?      ?      ? 
1 1 1    0    7   31 o  7   34.76    0.53 1214.88   36.57 1214.88   36.57 1214.88   36.57   34.81    0.37       ?       ?      ?      ? 
1 1 1    0    7   32 o 15    4.85    0.11   23.53    1.03   23.53    1.03   23.53    1.03    4.85    0.08       ?       ?      ?      ? 
1 1 1    0    7   33 o 10   10.74    0.18  115.61    3.91  115.61    3.91  115.61    3.91   10.75    0.13       ?       ?      ?      ? 
1 1 1    0    7   34 o  8    9.12    0.15   83.35    2.71   83.35    2.71   83.35    2.71    9.13    0.11       ?       ?      ?      ? 
1 1 1    0    7   35 o 17   22.33    0.34  500.03   15.21  500.03   15.21  500.03   15.21   22.35    0.24       ?       ?      ?      ? 
1 1 1    0    7   36 o 16    2.59    0.18    6.82    0.90    6.82    0.90    6.82    0.90    2.60    0.12       ?       ?      ?      ? 
1 1 1    0    7   37 o 15   16.56    0.32  275.19   10.71  275.19   10.71  275.19   10.71   16.58    0.23       ?       ?      ?      ? 
1 1 1    0    7   38 o  3    5.42    0.11   29.46    1.20   29.46    1.20   29.46    1.20    5.43    0.08       ?       ?      ?      ? 
1 1 1    0    7   39 o 10    4.65    0.15   21.68    1.38   21.68    1.38   21.68    1.38    4.65    0.10       ?       ?      ?      ? 
1 1 1    0    7   40 o 19    3.55    0.13   12.67    0.90   12.67    0.90   12.67    0.90    3.56    0.09       ?       ?      ?      ? 
1 1 1    0    7   41 o  7   13.64    0.25  186.55    6.72  186.55    6.72  186.55    6.72   13.65    0.17       ?       ?      ?      ? 
1 1 1    0    7   42 o 15    3.73    0.13   13.98    0.96   13.98    0.96   13.98    0.96    3.73    0.09       ?       ?      ?      ? 
1 1 1    0    7   43 o 15    8.36    0.14   70.06    2.41   70.06    2.41   70.06    2.41    8.37    0.10       ?       ?      ?      ? 
1 1 1    0    7   44 o 18    4.40    0.11   19.39    1.00   19.39    1.00   19.39    1.00    4.40    0.08       ?       ?      ?      ? 
1 1 1    0    7   45 o 14    0.93    0.39    1.23    0.74    1.23    0.74    1.23    0.74    1.00    0.30       ?       ?      ?      ? 
1 1 1    0    7   46 o 16    2.39    0.18    5.83    0.83    5.83    0.83    5.83    0.83    2.40    0.12       ?       ?      ?      ? 
1 1 1    0    7   47 o 10    0.92    0.45    1.24    0.96    1.24    0.96    1.24    0.96    0.95    0.37       ?       ?      ?      ? 
1 1 1    0    7   48 o 18    1.24    0.41    1.96    0.89    1.96    0.89    1.96    0.89    1.32    0.27       ?       ?      ?      ? 
1 1 1    0    7   49 o  4    2.67    0.17    7.23    0.92    7.23    0.92    7.23    0.92    2.68    0.12       ?       ?      ?      ? 
1 1 1    0    7   50 o  4    0.59    0.36    0.34    0.79    0.34    0.79    0.34    0.79    0.53    0.31       ?       ?      ?      ? 
1 1 1    0    7   51 o 10    3.05    0.14    9.35    0.87    9.35    0.87    9.35    0.87    3.05    0.10       ?       ?      ?      ? 
1 1 1    0    7   52 o 19    6.87    0.15   47.29    2.11   47.29    2.11   47.29    2.11    6.87    0.11       ?       ?      ?      ? 
1 1 1    0    7   53 o 16    8.11    0.17   65.91    2.73   65.91    2.73   65.91    2.73    8.11    0.12       ?       ?      ?      ? 
1 1 1    0    7   54 f  0    4.54    0.15   20.69    1.32   20.69    1.32   20.69    1.32    4.54    0.10       ?       ?      ?      ? 
1 1 1    0    7   55 o 12    4.18    0.14   17.50    1.19   17.50    1.19   17.50    1.19    4.18    0.10       ?       ?      ?      ? 
1 1 1    0    7   56 o  8    7.69    0.14   59.25    2.21   59.25    2.21   59.25    2.21    7.69    0.10       ?       ?      ?      ? 
1 1 1    0    7   57 o  7    5.40    0.13   29.19    1.41   29.19    1.41   29.19    1.41    5.40    0.09       ?       ?      ?      ? 
1 1 1    0    7   58 o 15    1.56    0.30    2.69    0.84    2.69    0.84    2.69    0.84    1.61    0.19       ?       ?      ?      ? 
1 1 1    0    7   59 o 13   18.67    0.29  349.32   10.78  349.32   10.78  349.32   10.78   18.68    0.20       ?       ?      ?      ? 
1 1 1    0    7   60 o 12    4.59    0.14   21.16    1.25   21.16    1.25   21.16    1.25    4.60    0.10       ?       ?      ?      ? 
1 1 1    0    7   61 o  8   19.49    0.30  380.70   11.79  380.70   11.79  380.70   11.79   19.50    0.21       ?       ?      ?      ? 
1 1 1    0    7   62 o  4    2.40    0.20    5.90    0.95    5.90    0.95    5.90    0.95    2.42    0.14       ?       ?      ?      ? 
1 1 1    0    7   63 o 13    4.21    0.17   17.82    1.40   17.82    1.40   17.82    1.40    4.22    0.12       ?       ?      ?      ? 
1 1 1    0    7   64 o  1    5.02    0.14   25.25    1.42   25.25    1.42   25.25    1.42    5.02    0.10       ?       ?      ?      ? 
1 1 1    0    7   65 o  3    4.18    0.15   17.51    1.23   17.51    1.23   17.51    1.23    4.18    0.10       ?       ?      ?      ? 
1 1 1    0    7   66 o  4   11.64    0.19  135.78    4.53  135.78    4.53  135.78    4.53   11.65    0.14       ?       ?      ?      ? 
1 1 1    0    7   67 o 12   11.02    0.19  121.71    4.13  121.71    4.13  121.71    4.13   11.03    0.13       ?       ?      ?      ? 
1 1 1    0    7   68 o  8   13.70    0.22  188.03    6.09  188.03    6.09  188.03    6.09   13.71    0.16       ?       ?      ?      ? 
1 1 1    0    7   69 o  9   13.67    0.22  187.11    6.07  187.11    6.07  187.11    6.07   13.67    0.16       ?       ?      ?      ? 
1 1 1    0    7   70 o 17   11.04    0.19  122.03    4.20  122.03    4.20  122.03    4.20   11.04    0.13       ?       ?      ?      ? 
1 1 1    0    7   71 o  3   17.60    0.28  310.25    9.76  310.25    9.76  310.25    9.76   17.61    0.20       ?       ?      ?      ? 
1 1 1    0    7   72 o 14   32.64    0.50 1069.61   32.45 1069.61   32.45 1069.61   32.45   32.67    0.35       ?       ?      ?      ? 
1 1 1    0    7   73 o  9    8.31    0.18   69.24    2.94   69.24    2.94   69.24    2.94    8.32    0.12       ?       ?      ?      ? 
1 1 1    0    7   74 f  0   22.37    0.35  501.45   15.49  501.45   15.49  501.45   15.49   22.38    0.24       ?       ?      ?      ? 
1 1 1    0    7   75 o 18    2.63    0.25    7.09    1.28    7.09    1.28    7.09    1.28    2.65    0.17       ?       ?      ?      ? 
1 1 1    0    7   76 o  8    1.80    0.39    3.64    1.21    3.64    1.21    3.64    1.21    1.86    0.24       ?       ?      ?      ? 
1 1 1    0    7   77 o  8    9.27    0.18   85.99    3.26   85.99    3.26   85.99    3.26    9.27    0.12       ?       ?      ?      ? 
1 1 1    0    7   78 o  4    2.68    0.25    7.41    1.34    7.41    1.34    7.41    1.34    2.70    0.18       ?       ?      ?      ? 
1 1 1    0    7   79 o  8   24.17    0.37  586.14   18.04  586.14   18.04  586.14   18.04   24.19    0.26       ?       ?      ?      ? 
1 1 1    0    7   80 o  1    5.02    0.19   25.29    1.87   25.29    1.87   25.29    1.87    5.02    0.13       ?       ?      ?      ? 
1 1 1    0    7   81 o  8    2.77    0.26    7.86    1.39    7.86    1.39    7.86    1.39    2.79    0.18       ?       ?      ?      ? 
1 1 1    0    7   82 o  4    9.68    0.19   93.82    3.60   93.82    3.60   93.82    3.60    9.68    0.13       ?       ?      ?      ? 
1 1 1    0    7   83 o 15   29.33    0.45  863.94   26.39  863.94   26.39  863.94   26.39   29.36    0.32       ?       ?      ?      ? 
1 1 1    0    7   84 f  0    5.31    0.19   28.34    1.99   28.34    1.99   28.34    1.99    5.32    0.13       ?       ?      ?      ? 
1 1 1    0    7   85 o 13   18.36    0.29  337.87   10.76  337.87   10.76  337.87   10.76   18.37    0.21       ?       ?      ?      ? 
1 1 1    0    7   86 o  8   12.51    0.22  156.84    5.51  156.84    5.51  156.84    5.51   12.52    0.16       ?       ?      ?      ? 
1 1 1    0    7   87 o 18    3.18    0.32   10.44    1.97   10.44    1.97   10.44    1.97    3.21    0.22       ?       ?      ?      ? 
1 1 1    0    7   88 o 15    1.51    0.63    3.26    1.90    3.26    1.90    3.26    1.90    1.63    0.48       ?       ?      ?      ? 
1 1 1    0    7   89 o  6    9.89    0.23   98.09    4.51   98.09    4.51   98.09    4.51    9.90    0.16       ?       ?      ?      ? 
1 1 1    0    7   90 o 11   10.44    0.22  109.22    4.55  109.22    4.55  109.22    4.55   10.44    0.15       ?       ?      ?      ? 
1 1 1    0    7   91 o  8    5.05    0.21   25.70    2.12   25.70    2.12   25.70    2.12    5.06    0.15       ?       ?      ?      ? 
1 1 1    0    7   92 o  9    3.28    0.30   11.03    1.95   11.03    1.95   11.03    1.95    3.30    0.21       ?       ?      ?      ? 
1 1 1    0    7   93 o 11    6.29    0.23   39.85    2.84   39.85    2.84   39.85    2.84    6.30    0.16       ?       ?      ?      ? 
1 1 1    0    7   94 o  3    0.89    0.56    0.34    2.14    0.34    2.14    0.34    2.14    0.76    0.48       ?       ?      ?      ? 
1 1 1    0    7   95 o  5    4.97    0.27   24.96    2.69   24.96    2.69   24.96    2.69    4.98    0.19       ?       ?      ?      ? 
1 1 1    0    7   96 o 18    0.73    0.49   -0.44    1.87   -0.44    1.87   -0.44    1.87    0.60    0.40       ?       ?      ?      ? 
1 1 1    0    7   97 o 14    4.80    0.23   23.23    2.16   23.23    2.16   23.23    2.16    4.81    0.16       ?       ?      ?      ? 
1 1 1    0    7   98 o  2    2.87    0.30    8.57    1.70    8.57    1.70    8.57    1.70    2.90    0.21       ?       ?      ?      ? 
1 1 1    0    7   99 o 10   10.26    0.22  105.60    4.46  105.60    4.46  105.60    4.46   10.27    0.15       ?       ?      ?      ? 
1 1 1    0    7  100 o  4    5.56    0.22   31.19    2.47   31.19    2.47   31.19    2.47    5.57    0.16       ?       ?      ?      ? 
1 1 1    0    7  101 o  1    4.94    0.23   24.62    2.27   24.62    2.27   24.62    2.27    4.95    0.16       ?       ?      ?      ? 
1 1 1    0    7  102 o 11    1.65    0.58    3.61    1.72    3.61    1.72    3.61    1.72    1.78    0.39       ?       ?      ?      ? 
1 1 1    0    7  103 o  1    1.25    0.58    2.32    1.61    2.32    1.61    2.32    1.61    1.32    0.47       ?       ?      ?      ? 
1 1 1    0    7  104 o  3   11.13    0.21  124.48    4.72  124.48    4.72  124.48    4.72   11.14    0.15       ?       ?      ?      ? 
1 1 1    0    7  105 o 10    4.97    0.21   24.92    2.06   24.92    2.06   24.92    2.06    4.98    0.15       ?       ?      ?      ? 
1 1 1    0    7  106 o  4    2.37    0.37    6.08    1.63    6.08    1.63    6.08    1.63    2.42    0.24       ?       ?      ?      ? 
1 1 1    0    7  107 o  1   10.30    0.21  106.68    4.27  106.68    4.27  106.68    4.27   10.32    0.15       ?       ?      ?      ? 
1 1 1    0    7  108 o 17    8.45    0.20   71.70    3.31   71.70    3.31   71.70    3.31    8.46    0.14       ?       ?      ?      ? 
1 1 1    0    7  109 o  3    9.66    0.21   93.81    3.96   93.81    3.96   93.81    3.96    9.67    0.14       ?       ?      ?      ? 
1 1 1    0    7  110 o 18    2.07    0.46    4.96    1.66    4.96    1.66    4.96    1.66    2.16    0.28       ?       ?      ?      ? 
1 1 1    0    7  111 o  3    4.83    0.21   23.54    2.00   23.54    2.00   23.54    2.00    4.84    0.15       ?       ?      ?      ? 
1 1 1    0    7  112 o  7    7.11    0.20   50.97    2.78   50.97    2.78   50.97    2.78    7.13    0.14       ?       ?      ?      ? 
1 1 1    0    7  113 o  5    4.13    0.22   17.30    1.83   17.30    1.83   17.30    1.83    4.14    0.16       ?       ?      ?      ? 
1 1 1    0    7  114 o  9    0.90    0.52    1.09    1.52    1.09    1.52    1.09    1.52    0.85    0.46       ?       ?      ?      ? 
1 1 1    0    7  115 f  0    0.94    0.53    1.27    1.54    1.27    1.54    1.27    1.54    0.91    0.47       ?       ?      ?      ? 
1 1 1    0    7  116 o  6    1.75    0.52    3.87    1.58    3.87    1.58    3.87    1.58    1.87    0.33       ?       ?      ?      ? 
1 1 1    0    7  117 o 16    2.50    0.34    6.70    1.64    6.70    1.64    6.70    1.64    2.55    0.23       ?       ?      ?      ? 
1 1 1    0    7  118 o  6    8.14    0.20   66.89    3.23   66.89    3.23   66.89    3.23    8.16    0.14       ?       ?      ?      ? 
1 1 1    0    7  119 o 13    9.09    0.20   83.36    3.71   83.36    3.71   83.36    3.71    9.11    0.14       ?       ?      ?      ? 
1 1 1    0    7  120 o 10    0.56    0.39   -1.11    1.49   -1.11    1.49   -1.11    1.49    0.44    0.31       ?       ?      ?      ? 
1 1 1    0    7  121 o 14    6.13    0.20   38.01    2.45   38.01    2.45   38.01    2.45    6.15    0.14       ?       ?      ?      ? 
1 1 1    0    7  122 o  1    0.59    0.41   -0.81    1.51   -0.81    1.51   -0.81    1.51    0.47    0.33       ?       ?      ?      ? 
1 1 1    0    7  123 o 19    6.49    0.20   42.61    2.61   42.61    2.61   42.61    2.61    6.51    0.14       ?       ?      ?      ? 
1 1 1    0    7  124 o 15    0.49    0.35   -1.84    1.48   -1.84    1.48   -1.84    1.48    0.38    0.27       ?       ?      ?      ? 
1 1 1    0    7  125 o 16    3.02    0.29    9.54    1.69    9.54    1.69    9.54    1.69    3.05    0.20       ?       ?      ?      ? 
1 1 1    0    7  126 o  8    0.69    0.46   -0.01    1.55   -0.01    1.55   -0.01    1.55    0.59    0.39       ?       ?      ?      ? 
1 1 1    0    7  127 o 17    6.35    0.20   40.96    2.56   40.96    2.56   40.96    2.56    6.38    0.14       ?       ?      ?      ? 
1 1 1    0    7  128 o 15    0.58    0.41   -1.04    1.60   -1.04    1.60   -1.04    1.60    0.46    0.33       ?       ?      ?      ? 
1 1 1    0    7  129 o  9    1.53    0.58    3.41    1.65    3.41    1.65    3.41    1.65    1.69    0.40       ?       ?      ?      ? 
1 1 1    0    7  130 o 10    0.76    0.49    0.29    1.72    0.29    1.72    0.29    1.72    0.67    0.42       ?       ?      ?      ? 
1 1 1    0    7  131 o 12    3.34    0.36   12.04    2.32   12.04    2.32   12.04    2.32    3.41    0.24       ?       ?      ?      ? 
1 1 1    0    7  132 o  2    3.42    0.34   12.52    2.30   12.52    2.30   12.52    2.30    3.48    0.24       ?       ?      ?      ? 
1 1 1    0    7  133 o 12    1.25    0.64    2.71    1.99    2.71    1.99    2.71    1.99    1.35    0.54       ?       ?      ?      ? 
1 1 1    0    7  134 o 13    0.56    0.40   -1.52    1.70   -1.52    1.70   -1.52    1.70    0.44    0.32       ?       ?      ?      ? 
1 1 1    0    7  135 o 13    4.24    0.27   18.78    2.25   18.78    2.25   18.78    2.25    4.29    0.19       ?       ?      ?      ? 
1 1 1    0    7  136 o 11    1.07    0.61    1.98    2.05    1.98    2.05    1.98    2.05    1.08    0.55       ?       ?      ?      ? 
1 1 1    0    7  137 o 10    3.05    0.40   10.49    2.36   10.49    2.36   10.49    2.36    3.15    0.27       ?       ?      ?      ? 
1 1 1    0    7  138 o  2    0.66    0.46   -0.82    1.93   -0.82    1.93   -0.82    1.93    0.54    0.37       ?       ?      ?      ? 
1 1 1    0    7  139 o  2    0.93    0.56    1.44    1.85    1.44    1.85    1.44    1.85    0.92    0.50       ?       ?      ?      ? 
1 1 1    0    7  140 o 17    1.45    0.64    3.60    1.92    3.60    1.92    3.60    1.92    1.65    0.48       ?       ?      ?      ? 
1 1 1    0    7  141 o 13    0.73    0.48    0.18    1.77    0.18    1.77    0.18    1.77    0.63    0.41       ?       ?      ?      ? 
1 1 1    0    7  142 o  2    1.08    0.60    2.21    1.85    2.21    1.85    2.21    1.85    1.15    0.53       ?       ?      ?      ? 
1 1 1    0    7  143 o  7    0.66    0.46   -0.55    1.89   -0.55    1.89   -0.55    1.89    0.55    0.38       ?       ?      ?      ? 
1 1 1    0    7  144 o 12    2.10    0.53    5.89    1.94    5.89    1.94    5.89    1.94    2.29    0.31       ?       ?      ?      ? 
1 1 1    0    7  145 o  4    0.58    0.41   -1.16    1.77   -1.16    1.77   -1.16    1.77    0.47    0.33       ?       ?      ?      ? 
1 1 1    0    7  146 o 15    1.20    0.61    2.83    1.81    2.83    1.81    2.83    1.81    1.36    0.51       ?       ?      ?      ? 
1 1 1    0    7  147 f  0    0.88    0.54    1.37    1.83    1.37    1.83    1.37    1.83    0.87    0.49       ?       ?      ?      ? 
1 1 1    0    7  148 o 14    0.72    0.48    0.35    1.78    0.35    1.78    0.35    1.78    0.65    0.42       ?       ?      ?      ? 
1 1 1    0    7  149 o 11    0.87    0.53    1.42    1.76    1.42    1.76    1.42    1.76    0.87    0.49       ?       ?      ?      ? 
1 1 1    0    7  150 o  2    0.56    0.40   -1.11    1.72   -1.11    1.72   -1.11    1.72    0.46    0.33       ?       ?      ?      ? 
1 1 1    0    7  151 o 17    1.21    0.61    3.12    1.81    3.12    1.81    3.12    1.81    1.42    0.50       ?       ?      ?      ? 
1 1 1    0    7  152 o 10    0.65    0.45    0.00    1.76    0.00    1.76    0.00    1.76    0.57    0.39       ?       ?      ?      ? 
1 1 1    0    7  153 o 14    0.78    0.50    1.19    1.76    1.19    1.76    1.19    1.76    0.77    0.46       ?       ?      ?      ? 
1 1 1    0    7  154 o 12    0.94    0.56    2.22    1.80    2.22    1.80    2.22    1.80    1.04    0.51       ?       ?      ?      ? 
1 1 1    0    7  155 o 15    0.59    0.42   -0.36    1.79   -0.36    1.79   -0.36    1.79    0.52    0.36       ?       ?      ?      ? 
1 1 1    0    7  156 o  4    0.94    0.55    2.38    1.74    2.38    1.74    2.38    1.74    1.08    0.51       ?       ?      ?      ? 
1 1 1    0    7  157 f  0    0.60    0.42   -0.00    1.68   -0.00    1.68   -0.00    1.68    0.53    0.37       ?       ?      ?      ? 
1 1 1    0    7  158 o 18    0.62    0.43    0.42    1.66    0.42    1.66    0.42    1.66    0.58    0.39       ?       ?      ?      ? 
1 1 1    0    7  159 o 14    2.23    0.46    7.43    1.81    7.43    1.81    7.43    1.81    2.51    0.26       ?       ?      ?      ? 
1 1 1    0    7  160 o  7    0.52    0.37   -0.65    1.67   -0.65    1.67   -0.65    1.67    0.45    0.32       ?       ?      ?      ? 
1 1 1    0    8    0 o  7   22.32    0.48  499.75   21.36  499.75   21.36  499.75   21.36   22.34    0.34       ?       ?      ?      ? 
1 1 1    0    8    1 o 10    5.12    0.09   26.23    0.91   26.23    0.91   26.23    0.91    5.12    0.06       ?       ?      ?      ? 
1 1 1    0    8    2 o 13    1.78    0.08    3.20    0.30    3.20    0.30    3.20    0.30    1.79    0.06       ?       ?      ?      ? 
1 1 1    0    8    3 o 15   12.27    0.19  150.73    4.60  150.73    4.60  150.73    4.60   12.27    0.13       ?       ?      ?      ? 
1 1 1    0    8    4 o  1   44.75    0.68 2012.07   60.40 2012.07   60.40 2012.07   60.40   44.80    0.48       ?       ?      ?      ? 
1 1 1    0    8    5 o 15    2.71    0.08    7.37    0.44    7.37    0.44    7.37    0.44    2.71    0.06       ?       ?      ?      ? 
1 1 1    0    8    6 o 18   33.98    0.59 1159.34   40.24 1159.34   40.24 1159.34   40.24   34.01    0.42       ?       ?      ?      ? 
1 1 1    0    8    7 o  5   13.48    0.24  182.00    6.39  182.00    6.39  182.00    6.39   13.49    0.17       ?       ?      ?      ? 
1 1 1    0    8    8 o 10   22.70    0.34  516.07   15.58  516.07   15.58  516.07   15.58   22.71    0.24       ?       ?      ?      ? 
1 1 1    0    8    9 o  2    3.53    0.08   12.46    0.55   12.46    0.55   12.46    0.55    3.53    0.05       ?       ?      ?      ? 
1 1 1    0    8   10 o 16   14.51    0.22  210.81    6.42  210.81    6.42  210.81    6.42   14.51    0.16       ?       ?      ?      ? 
1 1 1    0    8   11 o 13    4.92    0.09   24.24    0.86   24.24    0.86   24.24    0.86    4.92    0.06       ?       ?      ?      ? 
1 1 1    0    8   12 o 18   14.17    0.22  201.00    6.13  201.00    6.13  201.00    6.13   14.17    0.15       ?       ?      ?      ? 
1 1 1    0    8   13 o  5   13.89    0.21  193.22    5.89  193.22    5.89  193.22    5.89   13.90    0.15       ?       ?      ?      ? 
1 1 1    0    8   14 o  6   25.12    0.38  632.69   19.08  632.69   19.08  632.69   19.08   25.14    0.27       ?       ?      ?      ? 
1 1 1    0    8   15 o 10   10.42    0.16  108.68    3.37  108.68    3.37  108.68    3.37   10.42    0.11       ?       ?      ?      ? 
1 1 1    0    8   16 f  0   23.63    0.36  559.80   16.94  559.80   16.94  559.80   16.94   23.65    0.25       ?       ?      ?      ? 
1 1 1    0    8   17 o 18    3.21    0.09   10.34    0.55   10.34    0.55   10.34    0.55    3.21    0.06       ?       ?      ?      ? 
1 1 1    0    8   18 o 12   28.17    0.43  796.06   23.99  796.06   23.99  796.06   23.99   28.19    0.30       ?       ?      ?      ? 
1 1 1    0    8   19 o  7   13.06    0.20  170.71    5.24  170.71    5.24  170.71    5.24   13.06    0.14       ?       ?      ?      ? 
1 1 1    0    8   20 o  3   42.06    0.64 1780.49   53.54 1780.49   53.54 1780.49   53.54   42.13    0.45       ?       ?      ?      ? 
1 1 1    0    8   21 f  0    6.60    0.11   43.58    1.47   43.58    1.47   43.58    1.47    6.60    0.08       ?       ?      ?      ? 
1 1 1    0    8   22 o  9   20.05    0.31  402.82   12.24  402.82   12.24  402.82   12.24   20.06    0.22       ?       ?      ?      ? 
1 1 1    0    8   23 o  1   12.88    0.20  166.13    5.13  166.13    5.13  166.13    5.13   12.88    0.14       ?       ?      ?      ? 
1 1 1    0    8   24 o 14   61.25    1.00 3812.32  122.63 3812.32  122.63 3812.32  122.63   61.50    0.71       ?       ?      ?      ? 
1 1 1    0    8   25 o 15   12.95    0.23  168.09    5.99  168.09    5.99  168.09    5.99   12.96    0.16       ?       ?      ?      ? 
1 1 1    0    8   26 o  5   12.50    0.22  156.63    5.59  156.63    5.59  156.63    5.59   12.51    0.16       ?       ?      ?      ? 
1 1 1    0    8   27 o  5    2.48    0.11    6.19    0.53    6.19    0.53    6.19    0.53    2.48    0.08       ?       ?      ?      ? 
1 1 1    0    8   28 f  0   28.34    0.43  806.07   24.31  806.07   24.31  806.07   24.31   28.36    0.30       ?       ?      ?      ? 
1 1 1    0    8   29 o  6    5.39    0.11   29.12    1.20   29.12    1.20   29.12    1.20    5.39    0.08       ?       ?      ?      ? 
1 1 1    0    8   30 o  5   10.50    0.17  110.43    3.50  110.43    3.50  110.43    3.50   10.51    0.12       ?       ?      ?      ? 
1 1 1    0    8   31 o  6    9.12    0.15   83.30    2.71   83.30    2.71   83.30    2.71    9.12    0.10       ?       ?      ?      ? 
1 1 1    0    8   32 o  6   49.24    0.75 2450.67   73.62 2450.67   73.62 2450.67   73.62   49.37    0.53       ?       ?      ?      ? 
1 1 1    0    8   33 o 17   15.83    0.24  251.06    7.71  251.06    7.71  251.06    7.71   15.84    0.17       ?       ?      ?      ? 
1 1 1    0    8   34 f  0   20.29    0.31  412.71   12.57  412.71   12.57  412.71   12.57   20.30    0.22       ?       ?      ?      ? 
1 1 1    0    8   35 o 16   14.00    0.22  196.24    6.10  196.24    6.10  196.24    6.10   14.00    0.15       ?       ?      ?      ? 
1 1 1    0    8   36 o  2    4.32    0.13   18.70    1.14   18.70    1.14   18.70    1.14    4.32    0.09       ?       ?      ?      ? 
1 1 1    0    8   37 o  6    8.57    0.14   73.54    2.45   73.54    2.45   73.54    2.45    8.57    0.10       ?       ?      ?      ? 
1 1 1    0    8   38 f  0   14.07    0.22  198.43    6.17  198.43    6.17  198.43    6.17   14.08    0.15       ?       ?      ?      ? 
1 1 1    0    8   39 o  1    3.08    0.13    9.56    0.80    9.56    0.80    9.56    0.80    3.09    0.09       ?       ?      ?      ? 
1 1 1    0    8   40 o  5    7.53    0.15   56.79    2.29   56.79    2.29   56.79    2.29    7.53    0.11       ?       ?      ?      ? 
1 1 1    0    8   41 o  2    3.89    0.13   15.16    0.99   15.16    0.99   15.16    0.99    3.89    0.09       ?       ?      ?      ? 
1 1 1    0    8   42 o  8   15.21    0.27  232.02    8.29  232.02    8.29  232.02    8.29   15.22    0.19       ?       ?      ?      ? 
1 1 1    0    8   43 o  9    1.11    0.32    1.50    0.61    1.50    0.61    1.50    0.61    1.18    0.20       ?       ?      ?      ? 
1 1 1    0    8   44 o 19    1.93    0.18    3.84    0.67    3.84    0.67    3.84    0.67    1.95    0.12       ?       ?      ?      ? 
1 1 1    0    8   45 o  1    0.49    0.32   -0.04    0.74   -0.04    0.74   -0.04    0.74    0.41    0.27       ?       ?      ?      ? 
1 1 1    0    8   46 o  8    3.19    0.19   10.30    1.19   10.30    1.19   10.30    1.19    3.20    0.13       ?       ?      ?      ? 
1 1 1    0    8   47 o 15    4.09    0.17   16.83    1.43   16.83    1.43   16.83    1.43    4.10    0.12       ?       ?      ?      ? 
1 1 1    0    8   48 o 13   16.92    0.33  287.32   11.26  287.32   11.26  287.32   11.26   16.94    0.24       ?       ?      ?      ? 
1 1 1    0    8   49 o  2    4.09    0.14   16.84    1.18   16.84    1.18   16.84    1.18    4.10    0.10       ?       ?      ?      ? 
1 1 1    0    8   50 o 10   16.45    0.26  271.13    8.44  271.13    8.44  271.13    8.44   16.46    0.18       ?       ?      ?      ? 
1 1 1    0    8   51 o 13    6.00    0.13   36.07    1.54   36.07    1.54   36.07    1.54    6.00    0.09       ?       ?      ?      ? 
1 1 1    0    8   52 o 10    2.00    0.23    4.14    0.87    4.14    0.87    4.14    0.87    2.02    0.16       ?       ?      ?      ? 
1 1 1    0    8   53 o  2    1.01    0.42    1.44    0.84    1.44    0.84    1.44    0.84    1.08    0.32       ?       ?      ?      ? 
1 1 1    0    8   54 f  0    7.10    0.16   50.57    2.26   50.57    2.26   50.57    2.26    7.11    0.11       ?       ?      ?      ? 
1 1 1    0    8   55 o  5    4.21    0.14   17.78    1.20   17.78    1.20   17.78    1.20    4.21    0.10       ?       ?      ?      ? 
1 1 1    0    8   56 o 12    5.75    0.13   33.10    1.50   33.10    1.50   33.10    1.50    5.75    0.09       ?       ?      ?      ? 
1 1 1    0    8   57 o 18    3.27    0.15   10.74    0.97   10.74    0.97   10.74    0.97    3.27    0.10       ?       ?      ?      ? 
1 1 1    0    8   58 o  4    8.34    0.15   69.72    2.52   69.72    2.52   69.72    2.52    8.35    0.11       ?       ?      ?      ? 
1 1 1    0    8   59 o  8    3.72    0.15   13.89    1.08   13.89    1.08   13.89    1.08    3.72    0.10       ?       ?      ?      ? 
1 1 1    0    8   60 o  6    1.06    0.41    1.54    0.83    1.54    0.83    1.54    0.83    1.14    0.30       ?       ?      ?      ? 
1 1 1    0    8   61 o 11    6.99    0.14   48.90    2.00   48.90    2.00   48.90    2.00    6.99    0.10       ?       ?      ?      ? 
1 1 1    0    8   62 o 12   10.38    0.18  107.80    3.67  107.80    3.67  107.80    3.67   10.38    0.13       ?       ?      ?      ? 
1 1 1    0    8   63 o 18    6.90    0.16   47.67    2.15   47.67    2.15   47.67    2.15    6.90    0.11       ?       ?      ?      ? 
1 1 1    0    8   64 o  6    2.90    0.18    8.48    1.01    8.48    1.01    8.48    1.01    2.90    0.12       ?       ?      ?      ? 
1 1 1    0    8   65 o  5    1.78    0.30    3.42    0.97    3.42    0.97    3.42    0.97    1.82    0.19       ?       ?      ?      ? 
1 1 1    0    8   66 o 19    4.69    0.15   22.03    1.36   22.03    1.36   22.03    1.36    4.69    0.10       ?       ?      ?      ? 
1 1 1    0    8   67 o  9    7.79    0.15   60.81    2.41   60.81    2.41   60.81    2.41    7.80    0.11       ?       ?      ?      ? 
1 1 1    0    8   68 o 16   19.89    0.31  396.25   12.28  396.25   12.28  396.25   12.28   19.90    0.22       ?       ?      ?      ? 
1 1 1    0    8   69 o  3   15.40    0.25  237.66    7.57  237.66    7.57  237.66    7.57   15.41    0.17       ?       ?      ?      ? 
1 1 1    0    8   70 o 16    1.79    0.34    3.56    1.10    3.56    1.10    3.56    1.10    1.85    0.22       ?       ?      ?      ? 
1 1 1    0    8   71 o  6   11.74    0.20  138.11    4.68  138.11    4.68  138.11    4.68   11.75    0.14       ?       ?      ?      ? 
1 1 1    0    8   72 o  7    6.48    0.15   42.02    1.98   42.02    1.98   42.02    1.98    6.48    0.11       ?       ?      ?      ? 
1 1 1    0    8   73 o 14    7.21    0.16   52.07    2.26   52.07    2.26   52.07    2.26    7.21    0.11       ?       ?      ?      ? 
1 1 1    0    8   74 o  9    4.00    0.17   16.11    1.38   16.11    1.38   16.11    1.38    4.01    0.12       ?       ?      ?      ? 
1 1 1    0    8   75 o 15    1.53    0.44    2.87    1.17    2.87    1.17    2.87    1.17    1.63    0.28       ?       ?      ?      ? 
1 1 1    0    8   76 o 18   40.04    0.61 1613.25   48.75 1613.25   48.75 1613.25   48.75   40.10    0.43       ?       ?      ?      ? 
1 1 1    0    8   77 o 13   19.37    0.30  375.99   11.76  375.99   11.76  375.99   11.76   19.38    0.21       ?       ?      ?      ? 
1 1 1    0    8   78 o  4   33.28    0.51 1113.29   33.81 1113.29   33.81 1113.29   33.81   33.32    0.36       ?       ?      ?      ? 
1 1 1    0    8   79 o  7   12.22    0.21  149.48    5.10  149.48    5.10  149.48    5.10   12.22    0.15       ?       ?      ?      ? 
1 1 1    0    8   80 o 17    2.18    0.34    5.10    1.38    5.10    1.38    5.10    1.38    2.22    0.22       ?       ?      ?      ? 
1 1 1    0    8   81 o 12    5.83    0.17   34.12    1.96   34.12    1.96   34.12    1.96    5.84    0.12       ?       ?      ?      ? 
1 1 1    0    8   82 o  5    1.91    0.42    4.14    1.41    4.14    1.41    4.14    1.41    1.98    0.26       ?       ?      ?      ? 
1 1 1    0    8   83 o  3   18.22    0.29  332.93   10.61  332.93   10.61  332.93   10.61   18.24    0.21       ?       ?      ?      ? 
1 1 1    0    8   84 o 12   25.96    0.40  676.56   20.84  676.56   20.84  676.56   20.84   25.98    0.28       ?       ?      ?      ? 
1 1 1    0    8   85 o 15    2.26    0.37    5.54    1.54    5.54    1.54    5.54    1.54    2.31    0.24       ?       ?      ?      ? 
1 1 1    0    8   86 o  8   16.04    0.28  258.11    9.07  258.11    9.07  258.11    9.07   16.05    0.20       ?       ?      ?      ? 
1 1 1    0    8   87 o  6    8.51    0.21   72.58    3.64   72.58    3.64   72.58    3.64    8.51    0.15       ?       ?      ?      ? 
1 1 1    0    8   88 o 17   13.50    0.27  182.88    7.26  182.88    7.26  182.88    7.26   13.51    0.19       ?       ?      ?      ? 
1 1 1    0    8   89 o 12    9.87    0.23   97.70    4.45   97.70    4.45   97.70    4.45    9.88    0.16       ?       ?      ?      ? 
1 1 1    0    8   90 o 16    8.27    0.19   68.63    3.11   68.63    3.11   68.63    3.11    8.28    0.13       ?       ?      ?      ? 
1 1 1    0    8   91 o  5   16.66    0.27  278.34    9.10  278.34    9.10  278.34    9.10   16.67    0.19       ?       ?      ?      ? 
1 1 1    0    8   92 o  3    8.60    0.20   74.23    3.50   74.23    3.50   74.23    3.50    8.61    0.14       ?       ?      ?      ? 
1 1 1    0    8   93 o  6   16.47    0.34  272.64   11.29  272.64   11.29  272.64   11.29   16.49    0.24       ?       ?      ?      ? 
1 1 1    0    8   94 o 10   19.33    0.44  377.20   17.03  377.20   17.03  377.20   17.03   19.38    0.31       ?       ?      ?      ? 
1 1 1    0    8   95 o  5   10.10    0.26  102.45    5.27  102.45    5.27  102.45    5.27   10.11    0.18       ?       ?      ?      ? 
1 1 1    0    8   96 o 17    4.88    0.24   24.04    2.30   24.04    2.30   24.04    2.30    4.89    0.17       ?       ?      ?      ? 
1 1 1    0    8   97 f  0    3.45    0.25   12.09    1.72   12.09    1.72   12.09    1.72    3.46    0.18       ?       ?      ?      ? 
1 1 1    0    8   98 o  3    9.23    0.21   85.43    3.88   85.43    3.88   85.43    3.88    9.23    0.15       ?       ?      ?      ? 
1 1 1    0    8   99 o  2    0.90    0.54    0.91    1.69    0.91    1.69    0.91    1.69    0.82    0.47       ?       ?      ?      ? 
1 1 1    0    8  100 o  7    1.15    0.60    2.00    1.79    2.00    1.79    2.00    1.79    1.17    0.52       ?       ?      ?      ? 
1 1 1    0    8  101 o 13    3.56    0.28   12.93    1.95   12.93    1.95   12.93    1.95    3.58    0.19       ?       ?      ?      ? 
1 1 1    0    8  102 o  1    2.63    0.40    7.44    1.97    7.44    1.97    7.44    1.97    2.68    0.27       ?       ?      ?      ? 
1 1 1    0    8  103 o 16    5.12    0.20   26.45    2.03   26.45    2.03   26.45    2.03    5.13    0.14       ?       ?      ?      ? 
1 1 1    0    8  104 o  3    7.84    0.19   61.73    3.03   61.73    3.03   61.73    3.03    7.85    0.14       ?       ?      ?      ? 
1 1 1    0    8  105 o  3    7.78    0.19   60.85    2.95   60.85    2.95   60.85    2.95    7.79    0.13       ?       ?      ?      ? 
1 1 1    0    8  106 o 12    0.76    0.48    0.35    1.51    0.35    1.51    0.35    1.51    0.66    0.41       ?       ?      ?      ? 
1 1 1    0    8  107 o  6    2.95    0.29    9.01    1.67    9.01    1.67    9.01    1.67    2.98    0.20       ?       ?      ?      ? 
1 1 1    0    8  108 o 13    2.88    0.30    8.61    1.71    8.61    1.71    8.61    1.71    2.91    0.21       ?       ?      ?      ? 
1 1 1    0    8  109 o  4   13.16    0.24  174.37    6.19  174.37    6.19  174.37    6.19   13.18    0.17       ?       ?      ?      ? 
1 1 1    0    8  110 o 17    7.59    0.19   57.95    2.94   57.95    2.94   57.95    2.94    7.60    0.14       ?       ?      ?      ? 
1 1 1    0    8  111 o  4    3.86    0.24   15.20    1.83   15.20    1.83   15.20    1.83    3.88    0.17       ?       ?      ?      ? 
1 1 1    0    8  112 o  3    2.60    0.33    7.19    1.64    7.19    1.64    7.19    1.64    2.65    0.22       ?       ?      ?      ? 
1 1 1    0    8  113 o 10    3.71    0.24   14.08    1.80   14.08    1.80   14.08    1.80    3.73    0.17       ?       ?      ?      ? 
1 1 1    0    8  114 o 17    0.86    0.51    0.91    1.49    0.91    1.49    0.91    1.49    0.80    0.45       ?       ?      ?      ? 
1 1 1    0    8  115 o 19    2.18    0.39    5.30    1.55    5.30    1.55    5.30    1.55    2.25    0.25       ?       ?      ?      ? 
1 1 1    0    8  116 o 14    2.71    0.31    7.76    1.65    7.76    1.65    7.76    1.65    2.75    0.22       ?       ?      ?      ? 
1 1 1    0    8  117 o  8    5.77    0.20   33.70    2.33   33.70    2.33   33.70    2.33    5.79    0.14       ?       ?      ?      ? 
1 1 1    0    8  118 o  9    1.24    0.58    2.36    1.58    2.36    1.58    2.36    1.58    1.33    0.47       ?       ?      ?      ? 
1 1 1    0    8  119 o 19    3.96    0.24   16.02    1.87   16.02    1.87   16.02    1.87    3.98    0.17       ?       ?      ?      ? 
1 1 1    0    8  120 o  2    0.63    0.43   -0.55    1.53   -0.55    1.53   -0.55    1.53    0.51    0.35       ?       ?      ?      ? 
1 1 1    0    8  121 o 10    1.51    0.56    3.18    1.55    3.18    1.55    3.18    1.55    1.65    0.38       ?       ?      ?      ? 
1 1 1    0    8  122 o  3    0.64    0.43   -0.42    1.52   -0.42    1.52   -0.42    1.52    0.52    0.36       ?       ?      ?      ? 
1 1 1    0    8  123 o  4    1.07    0.56    1.81    1.55    1.81    1.55    1.81    1.55    1.10    0.48       ?       ?      ?      ? 
1 1 1    0    8  124 o 12    2.23    0.41    5.59    1.63    5.59    1.63    5.59    1.63    2.30    0.26       ?       ?      ?      ? 
1 1 1    0    8  125 f  0    1.99    0.47    4.74    1.61    4.74    1.61    4.74    1.61    2.10    0.28       ?       ?      ?      ? 
1 1 1    0    8  126 o  1    1.56    0.56    3.42    1.59    3.42    1.59    3.42    1.59    1.71    0.38       ?       ?      ?      ? 
1 1 1    0    8  127 o  2    5.46    0.21   30.39    2.29   30.39    2.29   30.39    2.29    5.49    0.15       ?       ?      ?      ? 
1 1 1    0    8  128 o 10    4.40    0.23   19.84    2.00   19.84    2.00   19.84    2.00    4.43    0.16       ?       ?      ?      ? 
1 1 1    0    8  129 o  2    1.69    0.54    3.85    1.62    3.85    1.62    3.85    1.62    1.84    0.35       ?       ?      ?      ? 
1 1 1    0    8  130 o  9    0.67    0.46   -0.83    1.90   -0.83    1.90   -0.83    1.90    0.54    0.38       ?       ?      ?      ? 
1 1 1    0    8  131 o 10    0.93    0.57    1.15    1.97    1.15    1.97    1.15    1.97    0.87    0.50       ?       ?      ?      ? 
1 1 1    0    8  132 o  4    1.25    0.64    2.66    1.98    2.66    1.98    2.66    1.98    1.33    0.54       ?       ?      ?      ? 
1 1 1    0    8  133 o  5    2.20    0.44    5.70    1.73    5.70    1.73    5.70    1.73    2.31    0.27       ?       ?      ?      ? 
1 1 1    0    8  134 o 18    1.42    0.60    3.14    1.71    3.14    1.71    3.14    1.71    1.57    0.44       ?       ?      ?      ? 
1 1 1    0    8  135 o  4    0.74    0.48    0.14    1.74    0.14    1.74    0.14    1.74    0.64    0.41       ?       ?      ?      ? 
1 1 1    0    8  136 o  7    0.88    0.55    0.90    2.01    0.90    2.01    0.90    2.01    0.81    0.49       ?       ?      ?      ? 
1 1 1    0    8  137 o  2    1.47    0.71    3.95    2.43    3.95    2.43    3.95    2.43    1.65    0.58       ?       ?      ?      ? 
1 1 1    0    8  138 o 19    2.72    0.49    8.84    2.39    8.84    2.39    8.84    2.39    2.86    0.30       ?       ?      ?      ? 
1 1 1    0    8  139 o 14    2.54    0.42    7.55    1.97    7.55    1.97    7.55    1.97    2.65    0.27       ?       ?      ?      ? 
1 1 1    0    8  140 o  9    0.72    0.48    0.11    1.79    0.11    1.79    0.11    1.79    0.63    0.41       ?       ?      ?      ? 
1 1 1    0    8  141 o  5    2.41    0.44    6.92    1.89    6.92    1.89    6.92    1.89    2.53    0.27       ?       ?      ?      ? 
1 1 1    0    8  142 o  8    1.17    0.61    2.60    1.87    2.60    1.87    2.60    1.87    1.28    0.52       ?       ?      ?      ? 
1 1 1    0    8  143 o 13    1.19    0.63    2.78    2.00    2.78    2.00    2.78    2.00    1.31    0.54       ?       ?      ?      ? 
1 1 1    0    8  144 o 14    0.79    0.51    0.62    1.90    0.62    1.90    0.62    1.90    0.72    0.45       ?       ?      ?      ? 
1 1 1    0    8  145 o 13    0.72    0.48    0.18    1.87    0.18    1.87    0.18    1.87    0.64    0.42       ?       ?      ?      ? 
1 1 1    0    8  146 o  9    0.54    0.39   -1.47    1.71   -1.47    1.71   -1.47    1.71    0.43    0.31       ?       ?      ?      ? 
1 1 1    0    8  147 o 12    0.66    0.45   -0.32    1.79   -0.32    1.79   -0.32    1.79    0.56    0.38       ?       ?      ?      ? 
1 1 1    0    8  148 o 19    0.98    0.57    1.93    1.78    1.93    1.78    1.93    1.78    1.03    0.51       ?       ?      ?      ? 
1 1 1    0    8  149 o 14    0.60    0.42   -0.74    1.73   -0.74    1.73   -0.74    1.73    0.49    0.35       ?       ?      ?      ? 
1 1 1    0    8  150 o  7    1.95    0.56    5.57    1.89    5.57    1.89    5.57    1.89    2.19    0.33       ?       ?      ?      ? 
1 1 1    0    8  151 o 18    0.47    0.34   -2.68    1.75   -2.68    1.75   -2.68    1.75    0.36    0.27       ?       ?      ?      ? 
1 1 1    0    8  152 f  0    0.89    0.54    1.78    1.72    1.78    1.72    1.78    1.72    0.94    0.49       ?       ?      ?      ? 
1 1 1    0    8  153 o  7    0.88    0.54    1.84    1.80    1.84    1.80    1.84    1.80    0.93    0.50       ?       ?      ?      ? 
1 1 1    0    8  154 o 18    0.74    0.49    0.97    1.78    0.97    1.78    0.97    1.78    0.71    0.45       ?       ?      ?      ? 
1 1 1    0    8  155 o  1    1.68    0.60    5.16    1.85    5.16    1.85    5.16    1.85    2.02    0.36       ?       ?      ?      ? 
1 1 1    0    8  156 f  0    0.99    0.58    2.74    1.86    2.74    1.86    2.74    1.86    1.17    0.53       ?       ?      ?      ? 
1 1 1    0    8  157 o  1    0.43    0.32   -2.70    1.68   -2.70    1.68   -2.70    1.68    0.34    0.25       ?       ?      ?      ? 
1 1 1    0    8  158 o 17    0.49    0.35   -1.38    1.70   -1.38    1.70   -1.38    1.70    0.41    0.30       ?       ?      ?      ? 
1 1 1    0    8  159 o  7    0.48    0.35   -1.34    1.69   -1.34    1.69   -1.34    1.69    0.40    0.29       ?       ?      ?      ? 
1 1 1    0    8  160 f  0    0.56    0.40   -0.24    1.77   -0.24    1.77   -0.24    1.77    0.50    0.35       ?       ?      ?      ? 
1 1 1    0    9    0 o  4    0.38    0.24    0.08    0.39    0.08    0.39    0.08    0.39    0.33    0.21       ?       ?      ?      ? 
1 1 1    0    9    1 o 12    3.66    0.11   13.41    0.78   13.41    0.78   13.41    0.78    3.66    0.08       ?       ?      ?      ? 
1 1 1    0    9    2 o 17    2.59    0.08    6.73    0.40    6.73    0.40    6.73    0.40    2.59    0.05       ?       ?      ?      ? 
1 1 1    0    9    3 o  4   11.54    0.21  133.24    4.74  133.24    4.74  133.24    4.74   11.54    0.15       ?       ?      ?      ? 
1 1 1    0    9    4 o 11    7.68    0.12   58.98    1.87   58.98    1.87   58.98    1.87    7.68    0.09       ?       ?      ?      ? 
1 1 1    0    9    5 o 11    6.10    0.10   37.21    1.23   37.21    1.23   37.21    1.23    6.10    0.07       ?       ?      ?      ? 
1 1 1    0    9    6 o 15    1.95    0.08    3.81    0.32    3.81    0.32    3.81    0.32    1.95    0.06       ?       ?      ?      ? 
1 1 1    0    9    7 o  2   15.15    0.27  229.87    8.07  229.87    8.07  229.87    8.07   15.15    0.19       ?       ?      ?      ? 
1 1 1    0    9    8 o  4    4.00    0.09   16.04    0.72   16.04    0.72   16.04    0.72    4.00    0.06       ?       ?      ?      ? 
1 1 1    0    9    9 o 15   18.63    0.33  347.74   12.18  347.74   12.18  347.74   12.18   18.64    0.23       ?       ?      ?      ? 
1 1 1    0    9   10 o  9    6.50    0.11   42.33    1.39   42.33    1.39   42.33    1.39    6.50    0.08       ?       ?      ?      ? 
1 1 1    0    9   11 o  4    7.10    0.11   50.52    1.63   50.52    1.63   50.52    1.63    7.11    0.08       ?       ?      ?      ? 
1 1 1    0    9   12 o 16    5.24    0.09   27.51    0.96   27.51    0.96   27.51    0.96    5.24    0.06       ?       ?      ?      ? 
1 1 1    0    9   13 o 14    6.00    0.11   36.03    1.30   36.03    1.30   36.03    1.30    6.00    0.08       ?       ?      ?      ? 
1 1 1    0    9   14 o  6    2.57    0.08    6.63    0.43    6.63    0.43    6.63    0.43    2.57    0.06       ?       ?      ?      ? 
1 1 1    0    9   15 o 10    5.44    0.12   29.63    1.32   29.63    1.32   29.63    1.32    5.44    0.09       ?       ?      ?      ? 
1 1 1    0    9   16 o  5    3.38    0.08   11.44    0.54   11.44    0.54   11.44    0.54    3.38    0.06       ?       ?      ?      ? 
1 1 1    0    9   17 o 13   27.25    0.41  744.54   22.45  744.54   22.45  744.54   22.45   27.27    0.29       ?       ?      ?      ? 
1 1 1    0    9   18 o  7    1.15    0.16    1.39    0.35    1.39    0.35    1.39    0.35    1.16    0.11       ?       ?      ?      ? 
1 1 1    0    9   19 o  3   12.61    0.19  159.13    4.90  159.13    4.90  159.13    4.90   12.61    0.14       ?       ?      ?      ? 
1 1 1    0    9   20 o 17    4.64    0.10   21.59    0.89   21.59    0.89   21.59    0.89    4.65    0.07       ?       ?      ?      ? 
1 1 1    0    9   21 o  7   15.74    0.24  248.22    7.58  248.22    7.58  248.22    7.58   15.75    0.17       ?       ?      ?      ? 
1 1 1    0    9   22 o  6    6.69    0.12   44.78    1.62   44.78    1.62   44.78    1.62    6.69    0.09       ?       ?      ?      ? 
1 1 1    0    9   23 o  3   33.67    0.51 1139.19   34.27 1139.19   34.27 1139.19   34.27   33.71    0.36       ?       ?      ?      ? 
1 1 1    0    9   24 o  8    3.95    0.10   15.67    0.76   15.67    0.76   15.67    0.76    3.96    0.07       ?       ?      ?      ? 
1 1 1    0    9   25 o 14   11.57    0.19  134.04    4.47  134.04    4.47  134.04    4.47   11.57    0.14       ?       ?      ?      ? 
1 1 1    0    9   26 o 12    2.33    0.11    5.46    0.53    5.46    0.53    5.46    0.53    2.33    0.08       ?       ?      ?      ? 
1 1 1    0    9   27 o 19   27.38    0.48  753.44   26.25  753.44   26.25  753.44   26.25   27.42    0.34       ?       ?      ?      ? 
1 1 1    0    9   28 o 19    7.22    0.14   52.26    2.02   52.26    2.02   52.26    2.02    7.23    0.10       ?       ?      ?      ? 
1 1 1    0    9   29 o 16   11.45    0.19  131.27    4.40  131.27    4.40  131.27    4.40   11.45    0.14       ?       ?      ?      ? 
1 1 1    0    9   30 o 11   14.25    0.22  203.32    6.27  203.32    6.27  203.32    6.27   14.25    0.16       ?       ?      ?      ? 
1 1 1    0    9   31 o  8   19.11    0.29  366.08   11.15  366.08   11.15  366.08   11.15   19.12    0.21       ?       ?      ?      ? 
1 1 1    0    9   32 o  9    7.26    0.13   52.74    1.82   52.74    1.82   52.74    1.82    7.26    0.09       ?       ?      ?      ? 
1 1 1    0    9   33 o  9   13.47    0.21  181.66    5.65  181.66    5.65  181.66    5.65   13.47    0.15       ?       ?      ?      ? 
1 1 1    0    9   34 o  6    5.42    0.12   29.46    1.26   29.46    1.26   29.46    1.26    5.43    0.08       ?       ?      ?      ? 
1 1 1    0    9   35 o 13   29.75    0.45  888.88   26.84  888.88   26.84  888.88   26.84   29.78    0.32       ?       ?      ?      ? 
1 1 1    0    9   36 o  7    5.74    0.12   32.97    1.39   32.97    1.39   32.97    1.39    5.74    0.09       ?       ?      ?      ? 
1 1 1    0    9   37 o 18    4.84    0.12   23.43    1.13   23.43    1.13   23.43    1.13    4.84    0.08       ?       ?      ?      ? 
1 1 1    0    9   38 o 18    0.63    0.35    0.57    0.62    0.57    0.62    0.57    0.62    0.62    0.30       ?       ?      ?      ? 
1 1 1    0    9   39 o  6    5.77    0.19   33.45    2.15   33.45    2.15   33.45    2.15    5.78    0.13       ?       ?      ?      ? 
1 1 1    0    9   40 o  5    1.87    0.19    3.61    0.68    3.61    0.68    3.61    0.68    1.89    0.13       ?       ?      ?      ? 
1 1 1    0    9   41 o 16    2.80    0.14    7.91    0.80    7.91    0.80    7.91    0.80    2.81    0.10       ?       ?      ?      ? 
1 1 1    0    9   42 o  2    8.00    0.14   64.13    2.22   64.13    2.22   64.13    2.22    8.01    0.10       ?       ?      ?      ? 
1 1 1    0    9   43 o  1    4.11    0.12   16.98    1.01   16.98    1.01   16.98    1.01    4.12    0.09       ?       ?      ?      ? 
1 1 1    0    9   44 o 15    0.99    0.36    1.32    0.66    1.32    0.66    1.32    0.66    1.07    0.25       ?       ?      ?      ? 
1 1 1    0    9   45 o  3    4.97    0.17   24.75    1.64   24.75    1.64   24.75    1.64    4.97    0.12       ?       ?      ?      ? 
1 1 1    0    9   46 o  8    2.90    0.19    8.51    1.09    8.51    1.09    8.51    1.09    2.91    0.13       ?       ?      ?      ? 
1 1 1    0    9   47 o 16    9.84    0.23   97.02    4.56   97.02    4.56   97.02    4.56    9.84    0.16       ?       ?      ?      ? 
1 1 1    0    9   48 o 18    8.65    0.19   75.04    3.30   75.04    3.30   75.04    3.30    8.66    0.13       ?       ?      ?      ? 
1 1 1    0    9   49 o 16    3.84    0.13   14.82    0.97   14.82    0.97   14.82    0.97    3.85    0.09       ?       ?      ?      ? 
1 1 1    0    9   50 o 16    6.30    0.13   39.75    1.64   39.75    1.64   39.75    1.64    6.30    0.09       ?       ?      ?      ? 
1 1 1    0    9   51 o  8    7.29    0.14   53.21    2.02   53.21    2.02   53.21    2.02    7.29    0.10       ?       ?      ?      ? 
1 1 1    0    9   52 o 10    2.75    0.18    7.66    0.97    7.66    0.97    7.66    0.97    2.76    0.13       ?       ?      ?      ? 
1 1 1    0    9   53 o 14   16.83    0.30  283.99   10.18  283.99   10.18  283.99   10.18   16.84    0.21       ?       ?      ?      ? 
1 1 1    0    9   54 o  8    8.65    0.18   74.97    3.06   74.97    3.06   74.97    3.06    8.65    0.12       ?       ?      ?      ? 
1 1 1    0    9   55 o 19   16.43    0.27  270.65    9.02  270.65    9.02  270.65    9.02   16.44    0.19       ?       ?      ?      ? 
1 1 1    0    9   56 o 14    0.80    0.41    0.95    0.82    0.95    0.82    0.95    0.82    0.82    0.35       ?       ?      ?      ? 
1 1 1    0    9   57 o  5   11.57    0.19  134.01    4.39  134.01    4.39  134.01    4.39   11.57    0.13       ?       ?      ?      ? 
1 1 1    0    9   58 o  5    3.74    0.14   14.07    1.07   14.07    1.07   14.07    1.07    3.75    0.10       ?       ?      ?      ? 
1 1 1    0    9   59 o 11   23.64    0.36  560.29   17.12  560.29   17.12  560.29   17.12   23.65    0.26       ?       ?      ?      ? 
1 1 1    0    9   60 o 13   12.76    0.21  162.98    5.27  162.98    5.27  162.98    5.27   12.76    0.15       ?       ?      ?      ? 
1 1 1    0    9   61 o 16    6.83    0.14   46.67    1.93   46.67    1.93   46.67    1.93    6.83    0.10       ?       ?      ?      ? 
1 1 1    0    9   62 o 10    6.56    0.14   43.17    1.86   43.17    1.86   43.17    1.86    6.57    0.10       ?       ?      ?      ? 
1 1 1    0    9   63 o  2    3.66    0.17   13.45    1.21   13.45    1.21   13.45    1.21    3.66    0.12       ?       ?      ?      ? 
1 1 1    0    9   64 o  6    7.42    0.15   55.09    2.19   55.09    2.19   55.09    2.19    7.42    0.10       ?       ?      ?      ? 
1 1 1    0    9   65 o 16    9.27    0.19   86.04    3.55   86.04    3.55   86.04    3.55    9.27    0.14       ?       ?      ?      ? 
1 1 1    0    9   66 o  5    3.78    0.16   14.36    1.18   14.36    1.18   14.36    1.18    3.78    0.11       ?       ?      ?      ? 
1 1 1    0    9   67 o  5   19.31    0.30  373.62   11.62  373.62   11.62  373.62   11.62   19.32    0.21       ?       ?      ?      ? 
1 1 1    0    9   68 o  5    8.25    0.16   68.20    2.65   68.20    2.65   68.20    2.65    8.26    0.11       ?       ?      ?      ? 
1 1 1    0    9   69 o 10    9.28    0.17   86.21    3.17   86.21    3.17   86.21    3.17    9.28    0.12       ?       ?      ?      ? 
1 1 1    0    9   70 o  4    2.34    0.24    5.63    1.10    5.63    1.10    5.63    1.10    2.36    0.17       ?       ?      ?      ? 
1 1 1    0    9   71 o  6   13.20    0.22  174.51    5.74  174.51    5.74  174.51    5.74   13.21    0.15       ?       ?      ?      ? 
1 1 1    0    9   72 o 16    6.32    0.15   40.02    1.90   40.02    1.90   40.02    1.90    6.32    0.11       ?       ?      ?      ? 
1 1 1    0    9   73 o 16    2.02    0.30    4.34    1.13    4.34    1.13    4.34    1.13    2.06    0.20       ?       ?      ?      ? 
1 1 1    0    9   74 o 16   12.46    0.21  155.48    5.19  155.48    5.19  155.48    5.19   12.46    0.15       ?       ?      ?      ? 
1 1 1    0    9   75 o  9   16.87    0.27  285.21    9.03  285.21    9.03  285.21    9.03   16.88    0.19       ?       ?      ?      ? 
1 1 1    0    9   76 o  5    4.80    0.17   23.14    1.60   23.14    1.60   23.14    1.60    4.81    0.12       ?       ?      ?      ? 
1 1 1    0    9   77 o 16   14.36    0.23  206.52    6.73  206.52    6.73  206.52    6.73   14.36    0.17       ?       ?      ?      ? 
1 1 1    0    9   78 o 10   16.67    0.27  278.32    8.88  278.32    8.88  278.32    8.88   16.67    0.19       ?       ?      ?      ? 
1 1 1    0    9   79 o 16   26.59    0.41  709.62   21.76  709.62   21.76  709.62   21.76   26.61    0.29       ?       ?      ?      ? 
1 1 1    0    9   80 o  6    6.00    0.17   36.13    2.01   36.13    2.01   36.13    2.01    6.01    0.12       ?       ?      ?      ? 
1 1 1    0    9   81 o  6    2.51    0.28    6.54    1.38    6.54    1.38    6.54    1.38    2.53    0.20       ?       ?      ?      ? 
1 1 1    0    9   82 o  6    2.68    0.28    7.42    1.45    7.42    1.45    7.42    1.45    2.70    0.19       ?       ?      ?      ? 
1 1 1    0    9   83 o  5    2.98    0.27    9.10    1.56    9.10    1.56    9.10    1.56    3.00    0.19       ?       ?      ?      ? 
1 1 1    0    9   84 o 12   14.04    0.24  197.54    6.62  197.54    6.62  197.54    6.62   14.05    0.17       ?       ?      ?      ? 
1 1 1    0    9   85 o  5   15.82    0.26  250.83    8.22  250.83    8.22  250.83    8.22   15.83    0.18       ?       ?      ?      ? 
1 1 1    0    9   86 o  3    4.86    0.23   23.85    2.22   23.85    2.22   23.85    2.22    4.87    0.16       ?       ?      ?      ? 
1 1 1    0    9   87 o  7    4.89    0.23   24.09    2.28   24.09    2.28   24.09    2.28    4.90    0.17       ?       ?      ?      ? 
1 1 1    0    9   88 o  2    3.34    0.31   11.44    2.01   11.44    2.01   11.44    2.01    3.36    0.21       ?       ?      ?      ? 
1 1 1    0    9   89 o 14    3.97    0.25   16.01    1.98   16.01    1.98   16.01    1.98    3.99    0.18       ?       ?      ?      ? 
1 1 1    0    9   90 o 13    6.74    0.18   45.58    2.48   45.58    2.48   45.58    2.48    6.75    0.13       ?       ?      ?      ? 
1 1 1    0    9   91 o 18    5.40    0.20   29.28    2.10   29.28    2.10   29.28    2.10    5.40    0.14       ?       ?      ?      ? 
1 1 1    0    9   92 o  2    4.83    0.22   23.56    2.12   23.56    2.12   23.56    2.12    4.84    0.15       ?       ?      ?      ? 
1 1 1    0    9   93 o  9    2.57    0.54    7.50    2.46    7.50    2.46    7.50    2.46    2.67    0.34       ?       ?      ?      ? 
1 1 1    0    9   94 o  3    0.93    0.59    0.39    2.36    0.39    2.36    0.39    2.36    0.80    0.51       ?       ?      ?      ? 
1 1 1    0    9   95 o  6    9.91    0.28   98.83    5.60   98.83    5.60   98.83    5.60    9.93    0.20       ?       ?      ?      ? 
1 1 1    0    9   96 o 15    1.73    0.59    3.89    1.81    3.89    1.81    3.89    1.81    1.86    0.39       ?       ?      ?      ? 
1 1 1    0    9   97 o 16    1.26    0.58    2.37    1.60    2.37    1.60    2.37    1.60    1.34    0.47       ?       ?      ?      ? 
1 1 1    0    9   98 o  2    1.25    0.58    2.31    1.59    2.31    1.59    2.31    1.59    1.32    0.47       ?       ?      ?      ? 
1 1 1    0    9   99 o 13   15.16    0.27  231.05    8.26  231.05    8.26  231.05    8.26   15.18    0.19       ?       ?      ?      ? 
1 1 1    0    9  100 o 11    4.57    0.24   21.10    2.19   21.10    2.19   21.10    2.19    4.58    0.17       ?       ?      ?      ? 
1 1 1    0    9  101 o 14    4.20    0.25   17.89    2.06   17.89    2.06   17.89    2.06    4.22    0.17       ?       ?      ?      ? 
1 1 1    0    9  102 o 14    0.94    0.55    1.14    1.69    1.14    1.69    1.14    1.69    0.88    0.48       ?       ?      ?      ? 
1 1 1    0    9  103 o 15    9.01    0.20   81.46    3.53   81.46    3.53   81.46    3.53    9.02    0.14       ?       ?      ?      ? 
1 1 1    0    9  104 o 10    5.92    0.19   35.23    2.29   35.23    2.29   35.23    2.29    5.93    0.14       ?       ?      ?      ? 
1 1 1    0    9  105 o  7   10.88    0.21  118.95    4.54  118.95    4.54  118.95    4.54   10.89    0.15       ?       ?      ?      ? 
1 1 1    0    9  106 o  8    9.87    0.20   97.84    3.99   97.84    3.99   97.84    3.99    9.88    0.14       ?       ?      ?      ? 
1 1 1    0    9  107 o 16    8.69    0.19   75.90    3.38   75.90    3.38   75.90    3.38    8.70    0.14       ?       ?      ?      ? 
1 1 1    0    9  108 o  4    2.18    0.40    5.28    1.57    5.28    1.57    5.28    1.57    2.25    0.25       ?       ?      ?      ? 
1 1 1    0    9  109 o 15    7.00    0.19   49.24    2.66   49.24    2.66   49.24    2.66    7.01    0.13       ?       ?      ?      ? 
1 1 1    0    9  110 o  2    5.40    0.20   29.46    2.16   29.46    2.16   29.46    2.16    5.42    0.14       ?       ?      ?      ? 
1 1 1    0    9  111 f  0    2.88    0.29    8.65    1.63    8.65    1.63    8.65    1.63    2.91    0.20       ?       ?      ?      ? 
1 1 1    0    9  112 o  6    1.37    0.56    2.71    1.49    2.71    1.49    2.71    1.49    1.49    0.41       ?       ?      ?      ? 
1 1 1    0    9  113 o  6    1.74    0.50    3.78    1.52    3.78    1.52    3.78    1.52    1.86    0.32       ?       ?      ?      ? 
1 1 1    0    9  114 o 18    0.82    0.50    0.72    1.50    0.72    1.50    0.72    1.50    0.74    0.43       ?       ?      ?      ? 
1 1 1    0    9  115 o 15    0.69    0.45    0.01    1.45    0.01    1.45    0.01    1.45    0.58    0.38       ?       ?      ?      ? 
1 1 1    0    9  116 o  9    3.74    0.24   14.31    1.80   14.31    1.80   14.31    1.80    3.76    0.17       ?       ?      ?      ? 
1 1 1    0    9  117 o 15    0.92    0.53    1.20    1.56    1.20    1.56    1.20    1.56    0.89    0.47       ?       ?      ?      ? 
1 1 1    0    9  118 o  9    2.80    0.30    8.21    1.65    8.21    1.65    8.21    1.65    2.83    0.21       ?       ?      ?      ? 
1 1 1    0    9  119 o 12    3.70    0.24   14.02    1.77   14.02    1.77   14.02    1.77    3.72    0.17       ?       ?      ?      ? 
1 1 1    0    9  120 o 19    2.78    0.31    8.14    1.65    8.14    1.65    8.14    1.65    2.82    0.21       ?       ?      ?      ? 
1 1 1    0    9  121 o  7    2.62    0.32    7.30    1.61    7.30    1.61    7.30    1.61    2.66    0.22       ?       ?      ?      ? 
1 1 1    0    9  122 o  6    2.80    0.30    8.29    1.64    8.29    1.64    8.29    1.64    2.84    0.21       ?       ?      ?      ? 
1 1 1    0    9  123 o  3    3.00    0.29    9.45    1.69    9.45    1.69    9.45    1.69    3.04    0.20       ?       ?      ?      ? 
1 1 1    0    9  124 o 18    1.90    0.50    4.44    1.62    4.44    1.62    4.44    1.62    2.02    0.30       ?       ?      ?      ? 
1 1 1    0    9  125 o 14    0.51    0.37   -1.85    1.57   -1.85    1.57   -1.85    1.57    0.39    0.29       ?       ?      ?      ? 
1 1 1    0    9  126 o  8    3.46    0.27   12.42    1.85   12.42    1.85   12.42    1.85    3.49    0.19       ?       ?      ?      ? 
1 1 1    0    9  127 o 14    1.42    0.58    3.01    1.60    3.01    1.60    3.01    1.60    1.56    0.42       ?       ?      ?      ? 
1 1 1    0    9  128 o  3    0.78    0.49    0.54    1.55    0.54    1.55    0.54    1.55    0.69    0.42       ?       ?      ?      ? 
1 1 1    0    9  129 o  9    0.57    0.40   -1.42    1.67   -1.42    1.67   -1.42    1.67    0.44    0.32       ?       ?      ?      ? 
1 1 1    0    9  130 o  3    2.13    0.57    5.79    2.09    5.79    2.09    5.79    2.09    2.29    0.35       ?       ?      ?      ? 
1 1 1    0    9  131 o 15    0.66    0.46   -1.10    1.98   -1.10    1.98   -1.10    1.98    0.53    0.37       ?       ?      ?      ? 
1 1 1    0    9  132 o 10    0.93    0.56    1.23    1.89    1.23    1.89    1.23    1.89    0.89    0.50       ?       ?      ?      ? 
1 1 1    0    9  133 o 10    1.62    0.57    3.72    1.66    3.72    1.66    3.72    1.66    1.79    0.37       ?       ?      ?      ? 
1 1 1    0    9  134 o  4    3.50    0.29   12.92    1.97   12.92    1.97   12.92    1.97    3.55    0.20       ?       ?      ?      ? 
1 1 1    0    9  135 o 18    3.27    0.32   11.49    2.05   11.49    2.05   11.49    2.05    3.33    0.22       ?       ?      ?      ? 
1 1 1    0    9  136 o 12    0.73    0.50   -0.35    2.09   -0.35    2.09   -0.35    2.09    0.62    0.42       ?       ?      ?      ? 
1 1 1    0    9  137 o  8    3.05    0.49   10.93    2.73   10.93    2.73   10.93    2.73    3.19    0.31       ?       ?      ?      ? 
1 1 1    0    9  138 o 15    4.78    0.32   24.45    3.01   24.45    3.01   24.45    3.01    4.87    0.22       ?       ?      ?      ? 
1 1 1    0    9  139 o  4    0.62    0.43   -1.01    1.86   -1.01    1.86   -1.01    1.86    0.51    0.36       ?       ?      ?      ? 
1 1 1    0    9  140 o 19    0.45    0.33   -3.09    1.67   -3.09    1.67   -3.09    1.67    0.34    0.25       ?       ?      ?      ? 
1 1 1    0    9  141 o 17    0.74    0.48    0.31    1.74    0.31    1.74    0.31    1.74    0.65    0.42       ?       ?      ?      ? 
1 1 1    0    9  142 o  4    1.01    0.59    1.92    1.90    1.92    1.90    1.92    1.90    1.04    0.53       ?       ?      ?      ? 
1 1 1    0    9  143 o  9    0.97    0.58    1.74    1.99    1.74    1.99    1.74    1.99    0.98    0.53       ?       ?      ?      ? 
1 1 1    0    9  144 o  5    0.67    0.46   -0.29    1.82   -0.29    1.82   -0.29    1.82    0.57    0.39       ?       ?      ?      ? 
1 1 1    0    9  145 o  3    0.79    0.51    0.75    1.88    0.75    1.88    0.75    1.88    0.73    0.46       ?       ?      ?      ? 
1 1 1    0    9  146 o 13    0.65    0.44   -0.30    1.73   -0.30    1.73   -0.30    1.73    0.55    0.38       ?       ?      ?      ? 
1 1 1    0    9  147 o 15    0.77    0.50    0.71    1.76    0.71    1.76    0.71    1.76    0.71    0.44       ?       ?      ?      ? 
1 1 1    0    9  148 o 15    0.87    0.54    1.39    1.79    1.39    1.79    1.39    1.79    0.87    0.49       ?       ?      ?      ? 
1 1 1    0    9  149 o  2    0.94    0.56    1.81    1.77    1.81    1.77    1.81    1.77    0.98    0.50       ?       ?      ?      ? 
1 1 1    0    9  150 o 15    0.62    0.43   -0.40    1.72   -0.40    1.72   -0.40    1.72    0.53    0.36       ?       ?      ?      ? 
1 1 1    0    9  151 o 11    0.60    0.42   -0.53    1.75   -0.53    1.75   -0.53    1.75    0.51    0.35       ?       ?      ?      ? 
1 1 1    0    9  152 o  2    1.97    0.55    5.84    1.88    5.84    1.88    5.84    1.88    2.23    0.32       ?       ?      ?      ? 
1 1 1    0    9  153 o  2    0.90    0.55    2.00    1.82    2.00    1.82    2.00    1.82    0.97    0.51       ?       ?      ?      ? 
1 1 1    0    9  154 o 15    0.83    0.52    1.64    1.81    1.64    1.81    1.64    1.81    0.86    0.49       ?       ?      ?      ? 
1 1 1    0    9  155 o 13    3.09    0.34   11.69    2.05   11.69    2.05   11.69    2.05    3.26    0.22       ?       ?      ?      ? 
1 1 1    0    9  156 o 19    0.74    0.49    1.20    1.79    1.20    1.79    1.20    1.79    0.74    0.45       ?       ?      ?      ? 
1 1 1    0    9  157 o  1    0.46    0.34   -1.98    1.66   -1.98    1.66   -1.98    1.66    0.37    0.27       ?       ?      ?      ? 
1 1 1    0    9  158 o 16    0.44    0.33   -2.73    1.81   -2.73    1.81   -2.73    1.81    0.35    0.26       ?       ?      ?      ? 
1 1 1    0    9  159 o 13    0.85    0.54    2.48    1.88    2.48    1.88    2.48    1.88    1.00    0.52       ?       ?      ?      ? 
1 1 1    0   10    0 o 13   29.06    0.62  849.30   36.12  849.30   36.12  849.30   36.12   29.10    0.44       ?       ?      ?      ? 
1 1 1    0   10    1 o  3    9.86    0.15   97.32    3.03   97.32    3.03   97.32    3.03    9.86    0.11       ?       ?      ?      ? 
1 1 1    0   10    2 o  9   15.03    0.23  226.21    6.89  226.21    6.89  226.21    6.89   15.04    0.16       ?       ?      ?      ? 
1 1 1    0   10    3 o 17   16.23    0.25  263.65    8.01  263.65    8.01  263.65    8.01   16.23    0.17       ?       ?      ?      ? 
1 1 1    0   10    4 o 11   40.89    0.62 1680.37   50.45 1680.37   50.45 1680.37   50.45   40.94    0.44       ?       ?      ?      ? 
1 1 1    0   10    5 o  9    5.51    0.10   30.37    1.05   30.37    1.05   30.37    1.05    5.51    0.07       ?       ?      ?      ? 
1 1 1    0   10    6 o  4   19.71    0.30  389.05   11.76  389.05   11.76  389.05   11.76   19.72    0.21       ?       ?      ?      ? 
1 1 1    0   10    7 o 11    4.13    0.08   17.11    0.68   17.11    0.68   17.11    0.68    4.14    0.06       ?       ?      ?      ? 
1 1 1    0   10    8 o  2    8.13    0.13   66.08    2.10   66.08    2.10   66.08    2.10    8.13    0.09       ?       ?      ?      ? 
1 1 1    0   10    9 o  5   12.00    0.21  144.27    5.13  144.27    5.13  144.27    5.13   12.01    0.15       ?       ?      ?      ? 
1 1 1    0   10   10 o  8   22.48    0.56  508.19   25.10  508.19   25.10  508.19   25.10   22.51    0.39       ?       ?      ?      ? 
1 1 1    0   10   11 o 11    5.03    0.13   25.36    1.30   25.36    1.30   25.36    1.30    5.03    0.09       ?       ?      ?      ? 
1 1 1    0   10   12 o  3   16.12    0.25  260.36    7.92  260.36    7.92  260.36    7.92   16.13    0.17       ?       ?      ?      ? 
1 1 1    0   10   13 o  1    5.62    0.10   31.65    1.10   31.65    1.10   31.65    1.10    5.62    0.07       ?       ?      ?      ? 
1 1 1    0   10   14 o 19   15.52    0.24  241.35    7.36  241.35    7.36  241.35    7.36   15.53    0.17       ?       ?      ?      ? 
1 1 1    0   10   15 o 16    6.06    0.10   36.78    1.26   36.78    1.26   36.78    1.26    6.06    0.07       ?       ?      ?      ? 
1 1 1    0   10   16 o  6   12.19    0.19  148.85    4.58  148.85    4.58  148.85    4.58   12.20    0.13       ?       ?      ?      ? 
1 1 1    0   10   17 o 13    1.60    0.12    2.60    0.37    2.60    0.37    2.60    0.37    1.61    0.08       ?       ?      ?      ? 
1 1 1    0   10   18 o  7    4.02    0.11   16.16    0.89   16.16    0.89   16.16    0.89    4.02    0.08       ?       ?      ?      ? 
1 1 1    0   10   19 o 11    3.37    0.09   11.36    0.58   11.36    0.58   11.36    0.58    3.37    0.06       ?       ?      ?      ? 
1 1 1    0   10   20 f  0   26.78    0.41  719.30   21.70  719.30   21.70  719.30   21.70   26.80    0.29       ?       ?      ?      ? 
1 1 1    0   10   21 o  4    4.23    0.09   17.94    0.77   17.94    0.77   17.94    0.77    4.23    0.06       ?       ?      ?      ? 
1 1 1    0   10   22 o 12   15.28    0.23  233.81    7.15  233.81    7.15  233.81    7.15   15.28    0.17       ?       ?      ?      ? 
1 1 1    0   10   23 o  9    8.43    0.15   71.11    2.45   71.11    2.45   71.11    2.45    8.43    0.10       ?       ?      ?      ? 
1 1 1    0   10   24 o  6   13.50    0.22  182.41    6.03  182.41    6.03  182.41    6.03   13.50    0.16       ?       ?      ?      ? 
1 1 1    0   10   25 o 11    7.76    0.14   60.28    2.13   60.28    2.13   60.28    2.13    7.76    0.10       ?       ?      ?      ? 
1 1 1    0   10   26 o 17   28.52    0.43  816.19   24.61  816.19   24.61  816.19   24.61   28.54    0.30       ?       ?      ?      ? 
1 1 1    0   10   27 o 11    7.70    0.13   59.42    1.99   59.42    1.99   59.42    1.99    7.71    0.09       ?       ?      ?      ? 
1 1 1    0   10   28 o 18   11.27    0.19  127.14    4.26  127.14    4.26  127.14    4.26   11.27    0.13       ?       ?      ?      ? 
1 1 1    0   10   29 o  8   10.68    0.19  114.15    4.16  114.15    4.16  114.15    4.16   10.68    0.14       ?       ?      ?      ? 
1 1 1    0   10   30 f  0   10.94    0.20  119.99    4.37  119.99    4.37  119.99    4.37   10.95    0.14       ?       ?      ?      ? 
1 1 1    0   10   31 o  3   13.87    0.23  192.72    6.37  192.72    6.37  192.72    6.37   13.88    0.16       ?       ?      ?      ? 
1 1 1    0   10   32 o  4   17.17    0.26  295.31    9.03  295.31    9.03  295.31    9.03   17.18    0.19       ?       ?      ?      ? 
1 1 1    0   10   33 o 17    3.83    0.10   14.68    0.79   14.68    0.79   14.68    0.79    3.83    0.07       ?       ?      ?      ? 
1 1 1    0   10   34 o  7   43.31    0.66 1892.25   56.91 1892.25   56.91 1892.25   56.91   43.40    0.46       ?       ?      ?      ? 
1 1 1    0   10   35 o 10    2.42    0.13    5.93    0.63    5.93    0.63    5.93    0.63    2.43    0.09       ?       ?      ?      ? 
1 1 1    0   10   36 o  2   10.75    0.17  115.71    3.71  115.71    3.71  115.71    3.71   10.75    0.12       ?       ?      ?      ? 
1 1 1    0   10   37 o  9    5.48    0.13   30.04    1.41   30.04    1.41   30.04    1.41    5.48    0.09       ?       ?      ?      ? 
1 1 1    0   10   38 o 19    9.36    0.22   87.88    4.09   87.88    4.09   87.88    4.09    9.37    0.15       ?       ?      ?      ? 
1 1 1    0   10   39 o 15    1.93    0.18    3.83    0.68    3.83    0.68    3.83    0.68    1.94    0.12       ?       ?      ?      ? 
1 1 1    0   10   40 o 15    4.86    0.13   23.65    1.23   23.65    1.23   23.65    1.23    4.86    0.09       ?       ?      ?      ? 
1 1 1    0   10   41 o 13    1.90    0.17    3.70    0.64    3.70    0.64    3.70    0.64    1.91    0.12       ?       ?      ?      ? 
1 1 1    0   10   42 o 16    6.54    0.15   42.84    2.02   42.84    2.02   42.84    2.02    6.54    0.11       ?       ?      ?      ? 
1 1 1    0   10   43 f  0    4.39    0.11   19.35    1.01   19.35    1.01   19.35    1.01    4.40    0.08       ?       ?      ?      ? 
1 1 1    0   10   44 o  8    8.68    0.16   75.51    2.78   75.51    2.78   75.51    2.78    8.69    0.11       ?       ?      ?      ? 
1 1 1    0   10   45 o  3    9.63    0.23   93.00    4.37   93.00    4.37   93.00    4.37    9.64    0.16       ?       ?      ?      ? 
1 1 1    0   10   46 o  9   14.22    0.37  203.28   10.45  203.28   10.45  203.28   10.45   14.24    0.26       ?       ?      ?      ? 
1 1 1    0   10   47 f  0   10.50    0.24  110.47    5.13  110.47    5.13  110.47    5.13   10.50    0.17       ?       ?      ?      ? 
1 1 1    0   10   48 o  2    9.34    0.20   87.37    3.76   87.37    3.76   87.37    3.76    9.34    0.14       ?       ?      ?      ? 
1 1 1    0   10   49 o  5    5.03    0.12   25.36    1.22   25.36    1.22   25.36    1.22    5.03    0.09       ?       ?      ?      ? 
1 1 1    0   10   50 o 18    0.71    0.38    0.73    0.71    0.73    0.71    0.73    0.71    0.71    0.33       ?       ?      ?      ? 
1 1 1    0   10   51 f  0    5.85    0.14   34.25    1.60   34.25    1.60   34.25    1.60    5.85    0.10       ?       ?      ?      ? 
1 1 1    0   10   52 o  3    6.58    0.17   43.46    2.23   43.46    2.23   43.46    2.23    6.59    0.12       ?       ?      ?      ? 
1 1 1    0   10   53 o 14    1.43    0.37    2.42    0.92    2.42    0.92    2.42    0.92    1.51    0.23       ?       ?      ?      ? 
1 1 1    0   10   54 o 16   11.53    0.22  133.20    5.02  133.20    5.02  133.20    5.02   11.54    0.15       ?       ?      ?      ? 
1 1 1    0   10   55 o 12    4.35    0.14   18.96    1.23   18.96    1.23   18.96    1.23    4.35    0.10       ?       ?      ?      ? 
1 1 1    0   10   56 o  4    7.29    0.16   53.29    2.38   53.29    2.38   53.29    2.38    7.30    0.12       ?       ?      ?      ? 
1 1 1    0   10   57 o 13    9.05    0.16   82.08    2.89   82.08    2.89   82.08    2.89    9.06    0.11       ?       ?      ?      ? 
1 1 1    0   10   58 o  5   12.67    0.21  160.85    5.21  160.85    5.21  160.85    5.21   12.68    0.15       ?       ?      ?      ? 
1 1 1    0   10   59 o  3    2.36    0.20    5.71    0.94    5.71    0.94    5.71    0.94    2.38    0.14       ?       ?      ?      ? 
1 1 1    0   10   60 f  0   18.20    0.28  331.99   10.30  331.99   10.30  331.99   10.30   18.21    0.20       ?       ?      ?      ? 
1 1 1    0   10   61 o 17    4.38    0.14   19.27    1.24   19.27    1.24   19.27    1.24    4.39    0.10       ?       ?      ?      ? 
1 1 1    0   10   62 o 17    4.86    0.14   23.69    1.38   23.69    1.38   23.69    1.38    4.86    0.10       ?       ?      ?      ? 
1 1 1    0   10   63 o  4   12.77    0.21  163.27    5.31  163.27    5.31  163.27    5.31   12.77    0.15       ?       ?      ?      ? 
1 1 1    0   10   64 o  3    8.07    0.20   65.25    3.20   65.25    3.20   65.25    3.20    8.07    0.14       ?       ?      ?      ? 
1 1 1    0   10   65 o  2    1.08    0.45    1.65    0.96    1.65    0.96    1.65    0.96    1.16    0.34       ?       ?      ?      ? 
1 1 1    0   10   66 o  1   12.18    0.20  148.67    4.92  148.67    4.92  148.67    4.92   12.19    0.14       ?       ?      ?      ? 
1 1 1    0   10   67 f  0    6.23    0.15   38.89    1.84   38.89    1.84   38.89    1.84    6.23    0.10       ?       ?      ?      ? 
1 1 1    0   10   68 o 15    1.59    0.38    2.93    1.04    2.93    1.04    2.93    1.04    1.66    0.23       ?       ?      ?      ? 
1 1 1    0   10   69 o  8    4.58    0.15   21.10    1.42   21.10    1.42   21.10    1.42    4.59    0.11       ?       ?      ?      ? 
1 1 1    0   10   70 o 17    4.73    0.15   22.47    1.45   22.47    1.45   22.47    1.45    4.74    0.11       ?       ?      ?      ? 
1 1 1    0   10   71 o  1    7.88    0.16   62.21    2.51   62.21    2.51   62.21    2.51    7.88    0.11       ?       ?      ?      ? 
1 1 1    0   10   72 o 17    1.45    0.42    2.58    1.06    2.58    1.06    2.58    1.06    1.54    0.27       ?       ?      ?      ? 
1 1 1    0   10   73 o 13    6.01    0.15   36.15    1.82   36.15    1.82   36.15    1.82    6.01    0.11       ?       ?      ?      ? 
1 1 1    0   10   74 o 16    6.26    0.16   39.30    1.94   39.30    1.94   39.30    1.94    6.27    0.11       ?       ?      ?      ? 
1 1 1    0   10   75 o 18   11.56    0.20  133.88    4.61  133.88    4.61  133.88    4.61   11.57    0.14       ?       ?      ?      ? 
1 1 1    0   10   76 o  4   27.30    0.42  747.69   22.85  747.69   22.85  747.69   22.85   27.32    0.30       ?       ?      ?      ? 
1 1 1    0   10   77 o  5    5.46    0.16   29.95    1.79   29.95    1.79   29.95    1.79    5.47    0.12       ?       ?      ?      ? 
1 1 1    0   10   78 o  7   22.59    0.35  511.96   15.84  511.96   15.84  511.96   15.84   22.61    0.25       ?       ?      ?      ? 
1 1 1    0   10   79 o 12   19.24    0.30  371.03   11.66  371.03   11.66  371.03   11.66   19.25    0.21       ?       ?      ?      ? 
1 1 1    0   10   80 o 10   15.97    0.26  255.69    8.26  255.69    8.26  255.69    8.26   15.98    0.18       ?       ?      ?      ? 
1 1 1    0   10   81 o 16    0.81    0.48    0.73    1.35    0.73    1.35    0.73    1.35    0.74    0.42       ?       ?      ?      ? 
1 1 1    0   10   82 o  6   12.07    0.21  145.85    5.09  145.85    5.09  145.85    5.09   12.07    0.15       ?       ?      ?      ? 
1 1 1    0   10   83 o 16    9.97    0.19   99.49    3.81   99.49    3.81   99.49    3.81    9.97    0.14       ?       ?      ?      ? 
1 1 1    0   10   84 o 13    0.68    0.45   -0.20    1.49   -0.20    1.49   -0.20    1.49    0.56    0.37       ?       ?      ?      ? 
1 1 1    0   10   85 o  3   10.04    0.21  101.02    4.17  101.02    4.17  101.02    4.17   10.04    0.15       ?       ?      ?      ? 
1 1 1    0   10   86 o  2    0.82    0.52    0.40    1.74    0.40    1.74    0.40    1.74    0.71    0.44       ?       ?      ?      ? 
1 1 1    0   10   87 o 17    5.44    0.22   29.74    2.38   29.74    2.38   29.74    2.38    5.44    0.16       ?       ?      ?      ? 
1 1 1    0   10   88 o  5    5.07    0.22   25.93    2.27   25.93    2.27   25.93    2.27    5.08    0.16       ?       ?      ?      ? 
1 1 1    0   10   89 o  3    9.35    0.19   87.54    3.56   87.54    3.56   87.54    3.56    9.35    0.13       ?       ?      ?      ? 
1 1 1    0   10   90 o  4    6.50    0.18   42.36    2.37   42.36    2.37   42.36    2.37    6.50    0.13       ?       ?      ?      ? 
1 1 1    0   10   91 o 18    0.81    0.50    0.52    1.59    0.52    1.59    0.52    1.59    0.72    0.43       ?       ?      ?      ? 
1 1 1    0   10   92 o 16    2.96    0.34    9.12    1.95    9.12    1.95    9.12    1.95    2.99    0.23       ?       ?      ?      ? 
1 1 1    0   10   93 o  9   11.96    0.31  143.76    7.38  143.76    7.38  143.76    7.38   11.97    0.22       ?       ?      ?      ? 
1 1 1    0   10   94 o 16   17.41    0.40  305.56   14.03  305.56   14.03  305.56   14.03   17.44    0.28       ?       ?      ?      ? 
1 1 1    0   10   95 o  2    8.37    0.25   70.46    4.17   70.46    4.17   70.46    4.17    8.38    0.18       ?       ?      ?      ? 
1 1 1    0   10   96 o 13    3.13    0.29   10.09    1.75   10.09    1.75   10.09    1.75    3.16    0.20       ?       ?      ?      ? 
1 1 1    0   10   97 o 13    7.10    0.19   50.64    2.64   50.64    2.64   50.64    2.64    7.11    0.13       ?       ?      ?      ? 
1 1 1    0   10   98 o  3    4.67    0.21   22.00    1.94   22.00    1.94   22.00    1.94    4.68    0.15       ?       ?      ?      ? 
1 1 1    0   10   99 o 10    2.52    0.37    6.79    1.73    6.79    1.73    6.79    1.73    2.57    0.24       ?       ?      ?      ? 
1 1 1    0   10  100 o 19    1.96    0.52    4.59    1.74    4.59    1.74    4.59    1.74    2.06    0.32       ?       ?      ?      ? 
1 1 1    0   10  101 o  3    5.27    0.22   28.03    2.35   28.03    2.35   28.03    2.35    5.28    0.16       ?       ?      ?      ? 
1 1 1    0   10  102 o 10    9.78    0.22   96.16    4.22   96.16    4.22   96.16    4.22    9.79    0.15       ?       ?      ?      ? 
1 1 1    0   10  103 o  3   11.84    0.22  140.74    5.19  140.74    5.19  140.74    5.19   11.85    0.15       ?       ?      ?      ? 
1 1 1    0   10  104 o 13    1.84    0.50    4.11    1.60    4.11    1.60    4.11    1.60    1.95    0.32       ?       ?      ?      ? 
1 1 1    0   10  105 o 18    1.68    0.54    3.63    1.61    3.63    1.61    3.63    1.61    1.80    0.36       ?       ?      ?      ? 
1 1 1    0   10  106 o  4    4.00    0.23   16.23    1.85   16.23    1.85   16.23    1.85    4.01    0.16       ?       ?      ?      ? 
1 1 1    0   10  107 o  8    7.63    0.19   58.47    2.91   58.47    2.91   58.47    2.91    7.64    0.13       ?       ?      ?      ? 
1 1 1    0   10  108 o  9    2.35    0.36    5.98    1.59    5.98    1.59    5.98    1.59    2.40    0.24       ?       ?      ?      ? 
1 1 1    0   10  109 f  0    1.03    0.55    1.59    1.52    1.59    1.52    1.59    1.52    1.03    0.48       ?       ?      ?      ? 
1 1 1    0   10  110 f  0    1.08    0.55    1.78    1.51    1.78    1.51    1.78    1.51    1.11    0.47       ?       ?      ?      ? 
1 1 1    0   10  111 o  6    2.54    0.32    6.83    1.57    6.83    1.57    6.83    1.57    2.58    0.22       ?       ?      ?      ? 
1 1 1    0   10  112 o  5    1.13    0.56    1.98    1.51    1.98    1.51    1.98    1.51    1.18    0.47       ?       ?      ?      ? 
1 1 1    0   10  113 o  1    5.76    0.20   33.51    2.25   33.51    2.25   33.51    2.25    5.78    0.14       ?       ?      ?      ? 
1 1 1    0   10  114 o 16    0.84    0.50    0.84    1.48    0.84    1.48    0.84    1.48    0.77    0.44       ?       ?      ?      ? 
1 1 1    0   10  115 o 13    7.27    0.19   53.32    2.79   53.32    2.79   53.32    2.79    7.29    0.14       ?       ?      ?      ? 
1 1 1    0   10  116 o  8    4.05    0.23   16.71    1.83   16.71    1.83   16.71    1.83    4.07    0.16       ?       ?      ?      ? 
1 1 1    0   10  117 o  4    1.12    0.57    1.97    1.58    1.97    1.58    1.97    1.58    1.17    0.48       ?       ?      ?      ? 
1 1 1    0   10  118 o  8    1.49    0.56    3.11    1.55    3.11    1.55    3.11    1.55    1.62    0.39       ?       ?      ?      ? 
1 1 1    0   10  119 o 17    0.54    0.38   -1.35    1.49   -1.35    1.49   -1.35    1.49    0.42    0.30       ?       ?      ?      ? 
1 1 1    0   10  120 o  3    2.56    0.33    7.04    1.65    7.04    1.65    7.04    1.65    2.61    0.23       ?       ?      ?      ? 
1 1 1    0   10  121 o 11    5.53    0.20   30.94    2.23   30.94    2.23   30.94    2.23    5.54    0.14       ?       ?      ?      ? 
1 1 1    0   10  122 o  3    1.21    0.57    2.29    1.54    2.29    1.54    2.29    1.54    1.30    0.46       ?       ?      ?      ? 
1 1 1    0   10  123 o 16    5.51    0.21   30.81    2.26   30.81    2.26   30.81    2.26    5.53    0.14       ?       ?      ?      ? 
1 1 1    0   10  124 o 13    2.36    0.38    6.18    1.65    6.18    1.65    6.18    1.65    2.43    0.25       ?       ?      ?      ? 
1 1 1    0   10  125 o 17    0.52    0.37   -1.62    1.51   -1.62    1.51   -1.62    1.51    0.40    0.29       ?       ?      ?      ? 
1 1 1    0   10  126 o  3    2.01    0.46    4.81    1.60    4.81    1.60    4.81    1.60    2.12    0.28       ?       ?      ?      ? 
1 1 1    0   10  127 o 13    1.33    0.57    2.73    1.56    2.73    1.56    2.73    1.56    1.46    0.44       ?       ?      ?      ? 
1 1 1    0   10  128 o 12    0.94    0.54    1.37    1.59    1.37    1.59    1.37    1.59    0.93    0.48       ?       ?      ?      ? 
1 1 1    0   10  129 o 16    0.82    0.53    0.37    2.01    0.37    2.01    0.37    2.01    0.72    0.46       ?       ?      ?      ? 
1 1 1    0   10  130 o 13    0.81    0.53    0.29    2.00    0.29    2.00    0.29    2.00    0.70    0.45       ?       ?      ?      ? 
1 1 1    0   10  131 o 11    5.22    0.27   28.20    2.80   28.20    2.80   28.20    2.80    5.27    0.19       ?       ?      ?      ? 
1 1 1    0   10  132 o  7    1.47    0.59    3.26    1.67    3.26    1.67    3.26    1.67    1.63    0.42       ?       ?      ?      ? 
1 1 1    0   10  133 o  7    1.15    0.58    2.22    1.62    2.22    1.62    2.22    1.62    1.23    0.49       ?       ?      ?      ? 
1 1 1    0   10  134 o 12    0.60    0.42   -0.86    1.64   -0.86    1.64   -0.86    1.64    0.49    0.34       ?       ?      ?      ? 
1 1 1    0   10  135 f  0    1.77    0.60    4.49    1.91    4.49    1.91    4.49    1.91    1.96    0.39       ?       ?      ?      ? 
1 1 1    0   10  136 o  9    2.15    0.67    6.59    2.53    6.59    2.53    6.59    2.53    2.39    0.41       ?       ?      ?      ? 
1 1 1    0   10  137 o  5    0.87    0.57    0.53    2.42    0.53    2.42    0.53    2.42    0.78    0.50       ?       ?      ?      ? 
1 1 1    0   10  138 o 16    1.76    0.67    4.92    2.23    4.92    2.23    4.92    2.23    2.00    0.45       ?       ?      ?      ? 
1 1 1    0   10  139 o 13    0.46    0.34   -3.09    1.72   -3.09    1.72   -3.09    1.72    0.35    0.26       ?       ?      ?      ? 
1 1 1    0   10  140 o  5    0.60    0.42   -0.89    1.71   -0.89    1.71   -0.89    1.71    0.49    0.34       ?       ?      ?      ? 
1 1 1    0   10  141 o 19    4.24    0.26   18.99    2.21   18.99    2.21   18.99    2.21    4.30    0.18       ?       ?      ?      ? 
1 1 1    0   10  142 f  0    0.63    0.44   -0.78    1.84   -0.78    1.84   -0.78    1.84    0.52    0.36       ?       ?      ?      ? 
1 1 1    0   10  143 o 10    2.02    0.61    5.91    2.16    5.91    2.16    5.91    2.16    2.26    0.37       ?       ?      ?      ? 
1 1 1    0   10  144 o 18    0.69    0.48   -0.35    2.03   -0.35    2.03   -0.35    2.03    0.59    0.40       ?       ?      ?      ? 
1 1 1    0   10  145 o 11    0.43    0.32   -4.24    1.84   -4.24    1.84   -4.24    1.84    0.32    0.24       ?       ?      ?      ? 
1 1 1    0   10  146 o  7    0.59    0.42   -0.91    1.75   -0.91    1.75   -0.91    1.75    0.49    0.34       ?       ?      ?      ? 
1 1 1    0   10  147 o  3    0.89    0.54    1.47    1.76    1.47    1.76    1.47    1.76    0.90    0.49       ?       ?      ?      ? 
1 1 1    0   10  148 o 11    0.56    0.40   -1.17    1.74   -1.17    1.74   -1.17    1.74    0.46    0.33       ?       ?      ?      ? 
1 1 1    0   10  149 o 11    0.65    0.45   -0.11    1.72   -0.11    1.72   -0.11    1.72    0.56    0.38       ?       ?      ?      ? 
1 1 1    0   10  150 o  1    0.65    0.45   -0.10    1.75   -0.10    1.75   -0.10    1.75    0.57    0.38       ?       ?      ?      ? 
1 1 1    0   10  151 o  3    0.44    0.32   -3.08    1.70   -3.08    1.70   -3.08    1.70    0.34    0.25       ?       ?      ?      ? 
1 1 1    0   10  152 o  1    0.75    0.49    0.94    1.78    0.94    1.78    0.94    1.78    0.72    0.45       ?       ?      ?      ? 
1 1 1    0   10  153 o  9    0.97    0.58    2.43    1.89    2.43    1.89    2.43    1.89    1.09    0.53       ?       ?      ?      ? 
1 1 1    0   10  154 o 11    0.78    0.51    1.33    1.82    1.33    1.82    1.33    1.82    0.79    0.47       ?       ?      ?      ? 
1 1 1    0   10  155 o  7    0.52    0.38   -1.33    1.77   -1.33    1.77   -1.33    1.77    0.43    0.31       ?       ?      ?      ? 
1 1 1    0   10  156 o 11    0.87    0.54    2.09    1.81    2.09    1.81    2.09    1.81    0.96    0.51       ?       ?      ?      ? 
1 1 1    0   10  157 o 12    0.56    0.40   -0.61    1.82   -0.61    1.82   -0.61    1.82    0.48    0.34       ?       ?      ?      ? 
1 1 1    0   10  158 o 10    0.55    0.39   -0.59    1.82   -0.59    1.82   -0.59    1.82    0.48    0.34       ?       ?      ?      ? 
1 1 1    0   10  159 o 10    0.58    0.41    0.17    1.65    0.17    1.65    0.17    1.65    0.53    0.37       ?       ?      ?      ? 
1 1 1    0   11    0 o  7    0.53    0.30    0.36    0.50    0.36    0.50    0.36    0.50    0.50    0.26       ?       ?      ?      ? 
1 1 1    0   11    1 o 15    7.95    0.15   63.21    2.36   63.21    2.36   63.21    2.36    7.95    0.10       ?       ?      ?      ? 
1 1 1    0   11    2 f  0    2.48    0.09    6.15    0.44    6.15    0.44    6.15    0.44    2.48    0.06       ?       ?      ?      ? 
1 1 1    0   11    3 o 17    4.00    0.09   16.07    0.72   16.07    0.72   16.07    0.72    4.01    0.06       ?       ?      ?      ? 
1 1 1    0   11    4 o  3    4.64    0.09   21.54    0.82   21.54    0.82   21.54    0.82    4.64    0.06       ?       ?      ?      ? 
1 1 1    0   11    5 o  1   31.36    0.47  986.99   29.71  986.99   29.71  986.99   29.71   31.39    0.33       ?       ?      ?      ? 
1 1 1    0   11    6 o  7    5.67    0.10   32.19    1.12   32.19    1.12   32.19    1.12    5.67    0.07       ?       ?      ?      ? 
1 1 1    0   11    7 o  9    7.21    0.13   51.99    1.81   51.99    1.81   51.99    1.81    7.21    0.09       ?       ?      ?      ? 
1 1 1    0   11    8 o 11    5.95    0.10   35.42    1.21   35.42    1.21   35.42    1.21    5.95    0.07       ?       ?      ?      ? 
1 1 1    0   11    9 o  1   17.78    0.27  316.70    9.61  316.70    9.61  316.70    9.61   17.79    0.19       ?       ?      ?      ? 
1 1 1    0   11   10 o 18    2.19    0.10    4.84    0.42    4.84    0.42    4.84    0.42    2.20    0.07       ?       ?      ?      ? 
1 1 1    0   11   11 o  2    3.58    0.11   12.89    0.82   12.89    0.82   12.89    0.82    3.59    0.08       ?       ?      ?      ? 
1 1 1    0   11   12 o  5    3.63    0.09   13.17    0.69   13.17    0.69   13.17    0.69    3.63    0.07       ?       ?      ?      ? 
1 1 1    0   11   13 o 19    3.82    0.12   14.61    0.92   14.61    0.92   14.61    0.92    3.82    0.09       ?       ?      ?      ? 
1 1 1    0   11   14 o 14   11.00    0.18  121.06    4.02  121.06    4.02  121.06    4.02   11.00    0.13       ?       ?      ?      ? 
1 1 1    0   11   15 o  8   26.54    0.40  706.36   21.34  706.36   21.34  706.36   21.34   26.56    0.28       ?       ?      ?      ? 
1 1 1    0   11   16 o  2    5.47    0.11   29.98    1.23   29.98    1.23   29.98    1.23    5.47    0.08       ?       ?      ?      ? 
1 1 1    0   11   17 o  7    8.25    0.17   68.18    2.79   68.18    2.79   68.18    2.79    8.25    0.12       ?       ?      ?      ? 
1 1 1    0   11   18 o 12    2.82    0.11    7.99    0.64    7.99    0.64    7.99    0.64    2.82    0.08       ?       ?      ?      ? 
1 1 1    0   11   19 o  1   14.54    0.24  211.79    6.94  211.79    6.94  211.79    6.94   14.55    0.17       ?       ?      ?      ? 
1 1 1    0   11   20 o 15    2.54    0.10    6.47    0.49    6.47    0.49    6.47    0.49    2.54    0.07       ?       ?      ?      ? 
1 1 1    0   11   21 o 19   21.63    0.33  469.17   14.22  469.17   14.22  469.17   14.22   21.65    0.23       ?       ?      ?      ? 
1 1 1    0   11   22 o 10    1.49    0.15    2.28    0.43    2.28    0.43    2.28    0.43    1.50    0.10       ?       ?      ?      ? 
1 1 1    0   11   23 o  6   28.98    0.44  843.19   25.46  843.19   25.46  843.19   25.46   29.01    0.31       ?       ?      ?      ? 
1 1 1    0   11   24 o  3   13.65    0.23  186.53    6.14  186.53    6.14  186.53    6.14   13.65    0.16       ?       ?      ?      ? 
1 1 1    0   11   25 o 10   16.97    0.30  288.64   10.18  288.64   10.18  288.64   10.18   16.98    0.21       ?       ?      ?      ? 
1 1 1    0   11   26 o  6    1.08    0.24    1.32    0.45    1.32    0.45    1.32    0.45    1.12    0.15       ?       ?      ?      ? 
1 1 1    0   11   27 o 17    9.99    0.17   99.93    3.42   99.93    3.42   99.93    3.42    9.99    0.12       ?       ?      ?      ? 
1 1 1    0   11   28 o  1    5.76    0.11   33.25    1.26   33.25    1.26   33.25    1.26    5.76    0.08       ?       ?      ?      ? 
1 1 1    0   11   29 o 17   18.30    0.28  335.51   10.23  335.51   10.23  335.51   10.23   18.31    0.20       ?       ?      ?      ? 
1 1 1    0   11   30 o 13    4.10    0.11   16.81    0.88   16.81    0.88   16.81    0.88    4.10    0.08       ?       ?      ?      ? 
1 1 1    0   11   31 o  1   16.08    0.29  259.08    9.17  259.08    9.17  259.08    9.17   16.09    0.20       ?       ?      ?      ? 
1 1 1    0   11   32 o  4    2.22    0.14    5.00    0.61    5.00    0.61    5.00    0.61    2.23    0.10       ?       ?      ?      ? 
1 1 1    0   11   33 o  7   50.73    0.83 2608.49   83.80 2608.49   83.80 2608.49   83.80   50.90    0.58       ?       ?      ?      ? 
1 1 1    0   11   34 o  3    8.08    0.15   65.40    2.40   65.40    2.40   65.40    2.40    8.08    0.10       ?       ?      ?      ? 
1 1 1    0   11   35 o  3    6.65    0.14   44.28    1.90   44.28    1.90   44.28    1.90    6.65    0.10       ?       ?      ?      ? 
1 1 1    0   11   36 o  4    3.53    0.15   12.53    1.05   12.53    1.05   12.53    1.05    3.53    0.11       ?       ?      ?      ? 
1 1 1    0   11   37 o  4   24.62    0.43  609.15   21.33  609.15   21.33  609.15   21.33   24.65    0.31       ?       ?      ?      ? 
1 1 1    0   11   38 o 19    7.55    0.15   57.05    2.29   57.05    2.29   57.05    2.29    7.55    0.11       ?       ?      ?      ? 
1 1 1    0   11   39 o  4   11.59    0.21  134.52    4.95  134.52    4.95  134.52    4.95   11.59    0.15       ?       ?      ?      ? 
1 1 1    0   11   40 o 17   11.37    0.18  129.36    4.14  129.36    4.14  129.36    4.14   11.37    0.13       ?       ?      ?      ? 
1 1 1    0   11   41 o 11    9.20    0.15   84.77    2.83   84.77    2.83   84.77    2.83    9.20    0.11       ?       ?      ?      ? 
1 1 1    0   11   42 o 10    4.93    0.12   24.32    1.13   24.32    1.13   24.32    1.13    4.93    0.08       ?       ?      ?      ? 
1 1 1    0   11   43 o 13    4.19    0.12   17.64    1.00   17.64    1.00   17.64    1.00    4.20    0.08       ?       ?      ?      ? 
1 1 1    0   11   44 o  4    3.82    0.17   14.71    1.26   14.71    1.26   14.71    1.26    3.83    0.12       ?       ?      ?      ? 
1 1 1    0   11   45 o 11   16.45    0.42  272.02   13.83  272.02   13.83  272.02   13.83   16.47    0.30       ?       ?      ?      ? 
1 1 1    0   11   46 o 14   14.15    0.32  200.82    8.90  200.82    8.90  200.82    8.90   14.16    0.22       ?       ?      ?      ? 
1 1 1    0   11   47 o 17   31.53    0.56 1001.37   35.03 1001.37   35.03 1001.37   35.03   31.59    0.39       ?       ?      ?      ? 
1 1 1    0   11   48 o  3   14.39    0.23  207.42    6.52  207.42    6.52  207.42    6.52   14.40    0.16       ?       ?      ?      ? 
1 1 1    0   11   49 o  8    6.53    0.13   42.71    1.70   42.71    1.70   42.71    1.70    6.53    0.09       ?       ?      ?      ? 
1 1 1    0   11   50 o  3    3.52    0.13   12.43    0.94   12.43    0.94   12.43    0.94    3.52    0.09       ?       ?      ?      ? 
1 1 1    0   11   51 o 18   14.05    0.24  197.76    6.68  197.76    6.68  197.76    6.68   14.06    0.17       ?       ?      ?      ? 
1 1 1    0   11   52 o 15   13.30    0.25  177.37    6.54  177.37    6.54  177.37    6.54   13.31    0.17       ?       ?      ?      ? 
1 1 1    0   11   53 o 19   18.09    0.32  328.23   11.74  328.23   11.74  328.23   11.74   18.10    0.23       ?       ?      ?      ? 
1 1 1    0   11   54 o  8    4.73    0.15   22.42    1.41   22.42    1.41   22.42    1.41    4.73    0.11       ?       ?      ?      ? 
1 1 1    0   11   55 o  1    3.90    0.15   15.31    1.20   15.31    1.20   15.31    1.20    3.91    0.11       ?       ?      ?      ? 
1 1 1    0   11   56 o  1    2.74    0.17    7.58    0.90    7.58    0.90    7.58    0.90    2.75    0.12       ?       ?      ?      ? 
1 1 1    0   11   57 f  0   13.04    0.21  170.28    5.47  170.28    5.47  170.28    5.47   13.04    0.15       ?       ?      ?      ? 
1 1 1    0   11   58 o  2   12.62    0.20  159.39    5.16  159.39    5.16  159.39    5.16   12.62    0.14       ?       ?      ?      ? 
1 1 1    0   11   59 o 18   33.41    0.51 1121.46   33.95 1121.46   33.95 1121.46   33.95   33.45    0.36       ?       ?      ?      ? 
1 1 1    0   11   60 o 19    7.06    0.15   50.00    2.18   50.00    2.18   50.00    2.18    7.07    0.11       ?       ?      ?      ? 
1 1 1    0   11   61 o 15    3.58    0.17   12.89    1.18   12.89    1.18   12.89    1.18    3.58    0.12       ?       ?      ?      ? 
1 1 1    0   11   62 o  9    8.35    0.17   69.88    2.77   69.88    2.77   69.88    2.77    8.36    0.12       ?       ?      ?      ? 
1 1 1    0   11   63 o  1    7.67    0.15   58.93    2.31   58.93    2.31   58.93    2.31    7.67    0.11       ?       ?      ?      ? 
1 1 1    0   11   64 o  4   22.33    0.34  499.87   15.35  499.87   15.35  499.87   15.35   22.35    0.24       ?       ?      ?      ? 
1 1 1    0   11   65 o 19   14.65    0.23  214.81    6.88  214.81    6.88  214.81    6.88   14.65    0.17       ?       ?      ?      ? 
1 1 1    0   11   66 o  5    8.90    0.16   79.23    2.92   79.23    2.92   79.23    2.92    8.90    0.12       ?       ?      ?      ? 
1 1 1    0   11   67 o 16    8.90    0.17   79.34    2.95   79.34    2.95   79.34    2.95    8.90    0.12       ?       ?      ?      ? 
1 1 1    0   11   68 o  6    5.47    0.15   30.00    1.62   30.00    1.62   30.00    1.62    5.47    0.10       ?       ?      ?      ? 
1 1 1    0   11   69 o 15    3.06    0.19    9.50    1.14    9.50    1.14    9.50    1.14    3.07    0.13       ?       ?      ?      ? 
1 1 1    0   11   70 o 12    3.57    0.17   12.82    1.22   12.82    1.22   12.82    1.22    3.57    0.12       ?       ?      ?      ? 
1 1 1    0   11   71 o  4    8.90    0.17   79.30    2.99   79.30    2.99   79.30    2.99    8.90    0.12       ?       ?      ?      ? 
1 1 1    0   11   72 o  9    4.94    0.15   24.45    1.52   24.45    1.52   24.45    1.52    4.94    0.11       ?       ?      ?      ? 
1 1 1    0   11   73 o  3    2.75    0.22    7.73    1.20    7.73    1.20    7.73    1.20    2.77    0.15       ?       ?      ?      ? 
1 1 1    0   11   74 o  1   14.83    0.24  220.35    7.12  220.35    7.12  220.35    7.12   14.84    0.17       ?       ?      ?      ? 
1 1 1    0   11   75 o  4    6.00    0.16   36.03    1.93   36.03    1.93   36.03    1.93    6.00    0.11       ?       ?      ?      ? 
1 1 1    0   11   76 o 19   18.33    0.29  336.57   10.58  336.57   10.58  336.57   10.58   18.34    0.20       ?       ?      ?      ? 
1 1 1    0   11   77 o  8   16.72    0.29  280.26    9.57  280.26    9.57  280.26    9.57   16.73    0.20       ?       ?      ?      ? 
1 1 1    0   11   78 o 13    6.28    0.16   39.55    2.06   39.55    2.06   39.55    2.06    6.29    0.12       ?       ?      ?      ? 
1 1 1    0   11   79 o 13   23.19    0.36  539.61   16.69  539.61   16.69  539.61   16.69   23.21    0.25       ?       ?      ?      ? 
1 1 1    0   11   80 o  7   14.08    0.23  198.67    6.60  198.67    6.60  198.67    6.60   14.09    0.17       ?       ?      ?      ? 
1 1 1    0   11   81 o 14    3.44    0.22   12.02    1.51   12.02    1.51   12.02    1.51    3.46    0.15       ?       ?      ?      ? 
1 1 1    0   11   82 o 10    6.08    0.17   37.06    2.12   37.06    2.12   37.06    2.12    6.08    0.12       ?       ?      ?      ? 
1 1 1    0   11   83 o 10   25.58    0.40  656.72   20.22  656.72   20.22  656.72   20.22   25.60    0.28       ?       ?      ?      ? 
1 1 1    0   11   84 o  5    3.72    0.23   14.03    1.68   14.03    1.68   14.03    1.68    3.73    0.16       ?       ?      ?      ? 
1 1 1    0   11   85 o  9    4.43    0.24   19.82    2.08   19.82    2.08   19.82    2.08    4.44    0.17       ?       ?      ?      ? 
1 1 1    0   11   86 f  0    2.03    0.51    4.85    1.80    4.85    1.80    4.85    1.80    2.13    0.32       ?       ?      ?      ? 
1 1 1    0   11   87 o  4    7.32    0.21   53.75    3.08   53.75    3.08   53.75    3.08    7.33    0.15       ?       ?      ?      ? 
1 1 1    0   11   88 o 12   13.38    0.23  179.46    6.16  179.46    6.16  179.46    6.16   13.39    0.16       ?       ?      ?      ? 
1 1 1    0   11   89 o 16   12.22    0.22  149.63    5.29  149.63    5.29  149.63    5.29   12.23    0.15       ?       ?      ?      ? 
1 1 1    0   11   90 o  8    0.57    0.40   -1.22    1.55   -1.22    1.55   -1.22    1.55    0.45    0.32       ?       ?      ?      ? 
1 1 1    0   11   91 o 10    9.54    0.20   91.31    3.76   91.31    3.76   91.31    3.76    9.55    0.14       ?       ?      ?      ? 
1 1 1    0   11   92 o  2    9.87    0.25   97.89    4.94   97.89    4.94   97.89    4.94    9.88    0.18       ?       ?      ?      ? 
1 1 1    0   11   93 o 16   16.34    0.38  269.11   12.51  269.11   12.51  269.11   12.51   16.37    0.27       ?       ?      ?      ? 
1 1 1    0   11   94 o 12    5.22    0.29   27.63    2.96   27.63    2.96   27.63    2.96    5.24    0.20       ?       ?      ?      ? 
1 1 1    0   11   95 o 15    7.45    0.23   55.81    3.36   55.81    3.36   55.81    3.36    7.46    0.16       ?       ?      ?      ? 
1 1 1    0   11   96 o  5    2.89    0.31    8.70    1.75    8.70    1.75    8.70    1.75    2.92    0.21       ?       ?      ?      ? 
1 1 1    0   11   97 o 18    5.97    0.19   35.79    2.28   35.79    2.28   35.79    2.28    5.98    0.13       ?       ?      ?      ? 
1 1 1    0   11   98 o 15    7.44    0.19   55.61    2.77   55.61    2.77   55.61    2.77    7.45    0.13       ?       ?      ?      ? 
1 1 1    0   11   99 o  7    3.18    0.28   10.37    1.78   10.37    1.78   10.37    1.78    3.20    0.20       ?       ?      ?      ? 
1 1 1    0   11  100 o  2    1.46    0.60    3.03    1.71    3.03    1.71    3.03    1.71    1.58    0.44       ?       ?      ?      ? 
1 1 1    0   11  101 o 15   14.37    0.28  207.78    8.10  207.78    8.10  207.78    8.10   14.39    0.20       ?       ?      ?      ? 
1 1 1    0   11  102 o 14    2.80    0.34    8.26    1.82    8.26    1.82    8.26    1.82    2.84    0.23       ?       ?      ?      ? 
1 1 1    0   11  103 o  9   10.26    0.20  105.67    4.20  105.67    4.20  105.67    4.20   10.27    0.14       ?       ?      ?      ? 
1 1 1    0   11  104 o 16   17.43    0.29  306.04    9.99  306.04    9.99  306.04    9.99   17.46    0.20       ?       ?      ?      ? 
1 1 1    0   11  105 o 18    6.76    0.19   45.92    2.62   45.92    2.62   45.92    2.62    6.77    0.14       ?       ?      ?      ? 
1 1 1    0   11  106 o 14    3.86    0.24   15.15    1.82   15.15    1.82   15.15    1.82    3.88    0.17       ?       ?      ?      ? 
1 1 1    0   11  107 o 19    5.22    0.20   27.43    2.09   27.43    2.09   27.43    2.09    5.23    0.14       ?       ?      ?      ? 
1 1 1    0   11  108 f  0    4.77    0.22   23.05    2.11   23.05    2.11   23.05    2.11    4.79    0.16       ?       ?      ?      ? 
1 1 1    0   11  109 o 13    1.74    0.52    3.79    1.57    3.79    1.57    3.79    1.57    1.86    0.33       ?       ?      ?      ? 
1 1 1    0   11  110 o  9    0.57    0.39   -0.99    1.46   -0.99    1.46   -0.99    1.46    0.45    0.31       ?       ?      ?      ? 
1 1 1    0   11  111 o 10    0.92    0.52    1.18    1.48    1.18    1.48    1.18    1.48    0.88    0.46       ?       ?      ?      ? 
1 1 1    0   11  112 o 18    1.01    0.54    1.55    1.48    1.55    1.48    1.55    1.48    1.02    0.47       ?       ?      ?      ? 
1 1 1    0   11  113 o  5    0.68    0.45   -0.04    1.47   -0.04    1.47   -0.04    1.47    0.58    0.38       ?       ?      ?      ? 
1 1 1    0   11  114 o  4    1.29    0.57    2.47    1.51    2.47    1.51    2.47    1.51    1.39    0.44       ?       ?      ?      ? 
1 1 1    0   11  115 o  1    4.19    0.22   17.87    1.86   17.87    1.86   17.87    1.86    4.21    0.16       ?       ?      ?      ? 
1 1 1    0   11  116 o 14    2.06    0.44    4.88    1.58    4.88    1.58    4.88    1.58    2.15    0.27       ?       ?      ?      ? 
1 1 1    0   11  117 o 15    7.03    0.19   49.91    2.72   49.91    2.72   49.91    2.72    7.05    0.14       ?       ?      ?      ? 
1 1 1    0   11  118 o 15    0.51    0.37   -1.74    1.52   -1.74    1.52   -1.74    1.52    0.39    0.28       ?       ?      ?      ? 
1 1 1    0   11  119 f  0    3.78    0.24   14.60    1.78   14.60    1.78   14.60    1.78    3.80    0.17       ?       ?      ?      ? 
1 1 1    0   11  120 o  2    5.57    0.20   31.44    2.20   31.44    2.20   31.44    2.20    5.59    0.14       ?       ?      ?      ? 
1 1 1    0   11  121 o 18    0.49    0.35   -1.99    1.49   -1.99    1.49   -1.99    1.49    0.37    0.27       ?       ?      ?      ? 
1 1 1    0   11  122 o  6    0.78    0.49    0.50    1.54    0.50    1.54    0.50    1.54    0.69    0.42       ?       ?      ?      ? 
1 1 1    0   11  123 o  2    0.65    0.44   -0.35    1.54   -0.35    1.54   -0.35    1.54    0.54    0.36       ?       ?      ?      ? 
1 1 1    0   11  124 o 15    1.04    0.56    1.72    1.57    1.72    1.57    1.72    1.57    1.06    0.48       ?       ?      ?      ? 
1 1 1    0   11  125 o 19    0.73    0.47    0.21    1.57    0.21    1.57    0.21    1.57    0.63    0.40       ?       ?      ?      ? 
1 1 1    0   11  126 o 13    3.44    0.27   12.32    1.80   12.32    1.80   12.32    1.80    3.48    0.18       ?       ?      ?      ? 
1 1 1    0   11  127 o  9    0.62    0.42   -0.58    1.56   -0.58    1.56   -0.58    1.56    0.51    0.35       ?       ?      ?      ? 
1 1 1    0   11  128 o  8    1.14    0.59    2.18    1.74    2.18    1.74    2.18    1.74    1.20    0.51       ?       ?      ?      ? 
1 1 1    0   11  129 o 16    0.79    0.52    0.12    2.00    0.12    2.00    0.12    2.00    0.68    0.44       ?       ?      ?      ? 
1 1 1    0   11  130 o 10    4.60    0.28   21.98    2.59   21.98    2.59   21.98    2.59    4.64    0.20       ?       ?      ?      ? 
1 1 1    0   11  131 o 11    0.66    0.45   -0.80    1.84   -0.80    1.84   -0.80    1.84    0.53    0.37       ?       ?      ?      ? 
1 1 1    0   11  132 o 16    0.60    0.41   -0.72    1.55   -0.72    1.55   -0.72    1.55    0.49    0.34       ?       ?      ?      ? 
1 1 1    0   11  133 o  7    3.96    0.26   16.26    2.01   16.26    2.01   16.26    2.01    3.99    0.18       ?       ?      ?      ? 
1 1 1    0   11  134 o 19    2.61    0.38    7.58    1.85    7.58    1.85    7.58    1.85    2.69    0.25       ?       ?      ?      ? 
1 1 1    0   11  135 o 17    2.84    0.37    8.94    2.01    8.94    2.01    8.94    2.01    2.92    0.25       ?       ?      ?      ? 
1 1 1    0   11  136 o 14    1.98    0.71    6.04    2.57    6.04    2.57    6.04    2.57    2.24    0.46       ?       ?      ?      ? 
1 1 1    0   11  137 o  8    1.20    0.68    2.74    2.43    2.74    2.43    2.74    2.43    1.26    0.60       ?       ?      ?      ? 
1 1 1    0   11  138 o  3    4.48    0.30   21.33    2.65   21.33    2.65   21.33    2.65    4.55    0.21       ?       ?      ?      ? 
1 1 1    0   11  139 o 13    0.66    0.45   -0.32    1.72   -0.32    1.72   -0.32    1.72    0.56    0.38       ?       ?      ?      ? 
1 1 1    0   11  140 o  2    2.05    0.50    5.38    1.77    5.38    1.77    5.38    1.77    2.21    0.29       ?       ?      ?      ? 
1 1 1    0   11  141 o 14    0.89    0.54    1.32    1.75    1.32    1.75    1.32    1.75    0.87    0.49       ?       ?      ?      ? 
1 1 1    0   11  142 o 18    4.12    0.28   18.06    2.25   18.06    2.25   18.06    2.25    4.18    0.19       ?       ?      ?      ? 
1 1 1    0   11  143 o 11    0.50    0.36   -3.23    1.96   -3.23    1.96   -3.23    1.96    0.38    0.28       ?       ?      ?      ? 
1 1 1    0   11  144 o  8    0.78    0.52    0.54    2.00    0.54    2.00    0.54    2.00    0.71    0.45       ?       ?      ?      ? 
1 1 1    0   11  145 o 12    0.85    0.54    1.16    1.87    1.16    1.87    1.16    1.87    0.82    0.48       ?       ?      ?      ? 
1 1 1    0   11  146 o 19    0.61    0.42   -0.73    1.72   -0.73    1.72   -0.73    1.72    0.50    0.35       ?       ?      ?      ? 
1 1 1    0   11  147 o 16    0.45    0.33   -3.21    1.73   -3.21    1.73   -3.21    1.73    0.34    0.25       ?       ?      ?      ? 
1 1 1    0   11  148 o  1    0.76    0.49    0.69    1.75    0.69    1.75    0.69    1.75    0.70    0.44       ?       ?      ?      ? 
1 1 1    0   11  149 o 19    1.45    0.61    3.78    1.78    3.78    1.78    3.78    1.78    1.70    0.43       ?       ?      ?      ? 
1 1 1    0   11  150 o  6    0.99    0.57    2.14    1.74    2.14    1.74    2.14    1.74    1.08    0.51       ?       ?      ?      ? 
1 1 1    0   11  151 o 10    0.61    0.43   -0.30    1.71   -0.30    1.71   -0.30    1.71    0.53    0.36       ?       ?      ?      ? 
1 1 1    0   11  152 o 15    0.81    0.51    1.37    1.75    1.37    1.75    1.37    1.75    0.82    0.47       ?       ?      ?      ? 
1 1 1    0   11  153 o  5    0.92    0.55    2.09    1.74    2.09    1.74    2.09    1.74    1.01    0.50       ?       ?      ?      ? 
1 1 1    0   11  154 o 10    1.26    0.62    3.72    1.85    3.72    1.85    3.72    1.85    1.56    0.48       ?       ?      ?      ? 
1 1 1    0   11  155 o  2    3.07    0.39   12.14    2.30   12.14    2.30   12.14    2.30    3.29    0.25       ?       ?      ?      ? 
1 1 1    0   11  156 o 13    0.96    0.58    2.70    1.94    2.70    1.94    2.70    1.94    1.12    0.54       ?       ?      ?      ? 
1 1 1    0   11  157 o 19    0.55    0.39   -0.45    1.69   -0.45    1.69   -0.45    1.69    0.48    0.34       ?       ?      ?      ? 
1 1 1    0   11  158 o 19    0.50    0.36   -0.99    1.62   -0.99    1.62   -0.99    1.62    0.42    0.30       ?       ?      ?      ? 
1 1 1    0   11  159 o  3    0.53    0.38   -0.43    1.68   -0.43    1.68   -0.43    1.68    0.47    0.33       ?       ?      ?      ? 
1 1 1    0   12    0 o  7   37.28    0.80 1402.50   59.58 1402.50   59.58 1402.50   59.58   37.36    0.56       ?       ?      ?      ? 
1 1 1    0   12    1 o 19   18.36    0.28  337.81   10.24  337.81   10.24  337.81   10.24   18.37    0.20       ?       ?      ?      ? 
1 1 1    0   12    2 o  1   14.76    0.23  218.11    6.68  218.11    6.68  218.11    6.68   14.76    0.16       ?       ?      ?      ? 
1 1 1    0   12    3 o 17   13.61    0.21  185.50    5.69  185.50    5.69  185.50    5.69   13.62    0.15       ?       ?      ?      ? 
1 1 1    0   12    4 o 17   27.56    0.45  761.99   24.61  761.99   24.61  761.99   24.61   27.58    0.32       ?       ?      ?      ? 
1 1 1    0   12    5 o 10    2.52    0.11    6.36    0.56    6.36    0.56    6.36    0.56    2.52    0.08       ?       ?      ?      ? 
1 1 1    0   12    6 o 14    6.38    0.13   40.77    1.60   40.77    1.60   40.77    1.60    6.38    0.09       ?       ?      ?      ? 
1 1 1    0   12    7 o 15    3.53    0.08   12.50    0.60   12.50    0.60   12.50    0.60    3.53    0.06       ?       ?      ?      ? 
1 1 1    0   12    8 o  8   17.09    0.26  292.47    8.90  292.47    8.90  292.47    8.90   17.09    0.18       ?       ?      ?      ? 
1 1 1    0   12    9 o 12   11.46    0.18  131.39    4.07  131.39    4.07  131.39    4.07   11.46    0.13       ?       ?      ?      ? 
1 1 1    0   12   10 f  0    1.89    0.11    3.61    0.40    3.61    0.40    3.61    0.40    1.90    0.07       ?       ?      ?      ? 
1 1 1    0   12   11 o 18    7.35    0.12   54.03    1.77   54.03    1.77   54.03    1.77    7.35    0.09       ?       ?      ?      ? 
1 1 1    0   12   12 o  3   20.46    0.31  419.46   12.71  419.46   12.71  419.46   12.71   20.47    0.22       ?       ?      ?      ? 
1 1 1    0   12   13 o 10    5.39    0.11   29.04    1.22   29.04    1.22   29.04    1.22    5.39    0.08       ?       ?      ?      ? 
1 1 1    0   12   14 o  3    4.65    0.11   21.67    1.06   21.67    1.06   21.67    1.06    4.65    0.08       ?       ?      ?      ? 
1 1 1    0   12   15 o 17    5.99    0.13   35.97    1.57   35.97    1.57   35.97    1.57    5.99    0.09       ?       ?      ?      ? 
1 1 1    0   12   16 o 14   39.38    0.64 1561.27   50.15 1561.27   50.15 1561.27   50.15   39.45    0.45       ?       ?      ?      ? 
1 1 1    0   12   17 o 17    1.08    0.20    1.28    0.39    1.28    0.39    1.28    0.39    1.11    0.13       ?       ?      ?      ? 
1 1 1    0   12   18 o 13   15.62    0.24  244.33    7.47  244.33    7.47  244.33    7.47   15.62    0.17       ?       ?      ?      ? 
1 1 1    0   12   19 o  3   14.65    0.22  214.80    6.59  214.80    6.59  214.80    6.59   14.65    0.16       ?       ?      ?      ? 
1 1 1    0   12   20 o 15   54.41    0.83 2994.61   90.00 2994.61   90.00 2994.61   90.00   54.57    0.58       ?       ?      ?      ? 
1 1 1    0   12   21 o  4   21.21    0.35  450.99   14.64  450.99   14.64  450.99   14.64   21.22    0.24       ?       ?      ?      ? 
1 1 1    0   12   22 o  4   34.31    0.52 1183.49   35.66 1183.49   35.66 1183.49   35.66   34.36    0.37       ?       ?      ?      ? 
1 1 1    0   12   23 o  1    1.15    0.21    1.46    0.44    1.46    0.44    1.46    0.44    1.18    0.14       ?       ?      ?      ? 
1 1 1    0   12   24 o  5   32.43    0.49 1056.95   31.89 1056.95   31.89 1056.95   31.89   32.47    0.35       ?       ?      ?      ? 
1 1 1    0   12   25 o 12    2.01    0.12    4.07    0.49    4.07    0.49    4.07    0.49    2.01    0.09       ?       ?      ?      ? 
1 1 1    0   12   26 o  1   33.56    0.51 1132.35   34.10 1132.35   34.10 1132.35   34.10   33.61    0.36       ?       ?      ?      ? 
1 1 1    0   12   27 o 12   17.61    0.27  310.58    9.50  310.58    9.50  310.58    9.50   17.61    0.19       ?       ?      ?      ? 
1 1 1    0   12   28 o  6   47.21    0.72 2250.54   67.66 2250.54   67.66 2250.54   67.66   47.32    0.51       ?       ?      ?      ? 
1 1 1    0   12   29 o  4   18.46    0.28  341.60   10.44  341.60   10.44  341.60   10.44   18.47    0.20       ?       ?      ?      ? 
1 1 1    0   12   30 o  3   14.33    0.22  205.74    6.36  205.74    6.36  205.74    6.36   14.34    0.16       ?       ?      ?      ? 
1 1 1    0   12   31 o  3    3.12    0.12    9.78    0.73    9.78    0.73    9.78    0.73    3.12    0.08       ?       ?      ?      ? 
1 1 1    0   12   32 o  7   43.32    0.70 1895.77   60.94 1895.77   60.94 1895.77   60.94   43.43    0.50       ?       ?      ?      ? 
1 1 1    0   12   33 o  1    1.60    0.24    2.74    0.72    2.74    0.72    2.74    0.72    1.63    0.16       ?       ?      ?      ? 
1 1 1    0   12   34 o  6    6.49    0.14   42.15    1.80   42.15    1.80   42.15    1.80    6.49    0.10       ?       ?      ?      ? 
1 1 1    0   12   35 o  9    2.92    0.15    8.62    0.87    8.62    0.87    8.62    0.87    2.93    0.11       ?       ?      ?      ? 
1 1 1    0   12   36 o  5   22.09    0.39  489.88   17.19  489.88   17.19  489.88   17.19   22.11    0.27       ?       ?      ?      ? 
1 1 1    0   12   37 o  6    1.28    0.28    1.86    0.64    1.86    0.64    1.86    0.64    1.33    0.18       ?       ?      ?      ? 
1 1 1    0   12   38 o  1    1.83    0.19    3.45    0.68    3.45    0.68    3.45    0.68    1.84    0.13       ?       ?      ?      ? 
1 1 1    0   12   39 o  4    4.97    0.11   24.73    1.11   24.73    1.11   24.73    1.11    4.97    0.08       ?       ?      ?      ? 
1 1 1    0   12   40 o  2   29.87    0.49  897.14   29.02  897.14   29.02  897.14   29.02   29.91    0.34       ?       ?      ?      ? 
1 1 1    0   12   41 o 17    0.48    0.30    0.11    0.61    0.11    0.61    0.11    0.61    0.41    0.26       ?       ?      ?      ? 
1 1 1    0   12   42 o 11    8.61    0.15   74.25    2.55   74.25    2.55   74.25    2.55    8.61    0.10       ?       ?      ?      ? 
1 1 1    0   12   43 o  5    1.04    0.42    1.50    0.83    1.50    0.83    1.50    0.83    1.12    0.30       ?       ?      ?      ? 
1 1 1    0   12   44 o 14   15.42    0.40  239.11   12.20  239.11   12.20  239.11   12.20   15.44    0.28       ?       ?      ?      ? 
1 1 1    0   12   45 o 12    6.08    0.18   37.07    2.15   37.07    2.15   37.07    2.15    6.08    0.13       ?       ?      ?      ? 
1 1 1    0   12   46 o  3    9.11    0.20   83.26    3.62   83.26    3.62   83.26    3.62    9.12    0.14       ?       ?      ?      ? 
1 1 1    0   12   47 o 11    5.19    0.13   26.95    1.38   26.95    1.38   26.95    1.38    5.19    0.09       ?       ?      ?      ? 
1 1 1    0   12   48 o  8   29.89    0.45  898.08   27.19  898.08   27.19  898.08   27.19   29.93    0.32       ?       ?      ?      ? 
1 1 1    0   12   49 o 11    7.71    0.14   59.52    2.18   59.52    2.18   59.52    2.18    7.71    0.10       ?       ?      ?      ? 
1 1 1    0   12   50 o  3    7.02    0.15   49.32    2.04   49.32    2.04   49.32    2.04    7.02    0.10       ?       ?      ?      ? 
1 1 1    0   12   51 o  1    3.14    0.16    9.94    0.98    9.94    0.98    9.94    0.98    3.15    0.11       ?       ?      ?      ? 
1 1 1    0   12   52 o 11    4.79    0.16   23.04    1.57   23.04    1.57   23.04    1.57    4.79    0.12       ?       ?      ?      ? 
1 1 1    0   12   53 o  2   10.58    0.20  112.26    4.33  112.26    4.33  112.26    4.33   10.59    0.14       ?       ?      ?      ? 
1 1 1    0   12   54 o 16    7.46    0.18   55.85    2.71   55.85    2.71   55.85    2.71    7.47    0.13       ?       ?      ?      ? 
1 1 1    0   12   55 o  2    2.48    0.20    6.27    0.97    6.27    0.97    6.27    0.97    2.49    0.14       ?       ?      ?      ? 
1 1 1    0   12   56 o  5   16.89    0.26  285.86    8.90  285.86    8.90  285.86    8.90   16.90    0.19       ?       ?      ?      ? 
1 1 1    0   12   57 o  1    0.77    0.41    0.87    0.83    0.87    0.83    0.87    0.83    0.77    0.35       ?       ?      ?      ? 
1 1 1    0   12   58 o 14   20.67    0.32  428.12   13.16  428.12   13.16  428.12   13.16   20.68    0.23       ?       ?      ?      ? 
1 1 1    0   12   59 o  6   13.61    0.22  185.41    5.94  185.41    5.94  185.41    5.94   13.61    0.15       ?       ?      ?      ? 
1 1 1    0   12   60 o  2    6.78    0.15   46.12    2.05   46.12    2.05   46.12    2.05    6.79    0.11       ?       ?      ?      ? 
1 1 1    0   12   61 o 11    1.69    0.28    3.09    0.87    3.09    0.87    3.09    0.87    1.73    0.18       ?       ?      ?      ? 
1 1 1    0   12   62 o 12    8.71    0.17   75.97    2.97   75.97    2.97   75.97    2.97    8.71    0.12       ?       ?      ?      ? 
1 1 1    0   12   63 f  0    7.59    0.15   57.72    2.27   57.72    2.27   57.72    2.27    7.59    0.11       ?       ?      ?      ? 
1 1 1    0   12   64 o 14   26.76    0.41  718.12   21.91  718.12   21.91  718.12   21.91   26.78    0.29       ?       ?      ?      ? 
1 1 1    0   12   65 o  3   10.17    0.18  103.51    3.59  103.51    3.59  103.51    3.59   10.17    0.12       ?       ?      ?      ? 
1 1 1    0   12   66 o  6    2.03    0.25    4.32    0.97    4.32    0.97    4.32    0.97    2.06    0.17       ?       ?      ?      ? 
1 1 1    0   12   67 o  1   14.08    0.23  198.66    6.42  198.66    6.42  198.66    6.42   14.09    0.16       ?       ?      ?      ? 
1 1 1    0   12   68 o  7   10.77    0.22  116.17    4.63  116.17    4.63  116.17    4.63   10.77    0.15       ?       ?      ?      ? 
1 1 1    0   12   69 o  1   14.21    0.23  202.18    6.52  202.18    6.52  202.18    6.52   14.21    0.16       ?       ?      ?      ? 
1 1 1    0   12   70 o  7    3.95    0.15   15.68    1.22   15.68    1.22   15.68    1.22    3.96    0.11       ?       ?      ?      ? 
1 1 1    0   12   71 o 19    5.68    0.15   32.37    1.66   32.37    1.66   32.37    1.66    5.69    0.10       ?       ?      ?      ? 
1 1 1    0   12   72 o 10    3.48    0.19   12.21    1.28   12.21    1.28   12.21    1.28    3.49    0.13       ?       ?      ?      ? 
1 1 1    0   12   73 o  6    0.53    0.36   -0.47    1.09   -0.47    1.09   -0.47    1.09    0.42    0.29       ?       ?      ?      ? 
1 1 1    0   12   74 o 13   17.42    0.28  304.06    9.63  304.06    9.63  304.06    9.63   17.43    0.20       ?       ?      ?      ? 
1 1 1    0   12   75 o 18    4.40    0.17   19.46    1.50   19.46    1.50   19.46    1.50    4.41    0.12       ?       ?      ?      ? 
1 1 1    0   12   76 o  7   25.61    0.39  658.11   20.19  658.11   20.19  658.11   20.19   25.63    0.28       ?       ?      ?      ? 
1 1 1    0   12   77 o  9    2.88    0.26    8.50    1.44    8.50    1.44    8.50    1.44    2.90    0.18       ?       ?      ?      ? 
1 1 1    0   12   78 o  6   12.96    0.22  168.36    5.66  168.36    5.66  168.36    5.66   12.97    0.15       ?       ?      ?      ? 
1 1 1    0   12   79 o 16    7.65    0.18   58.60    2.80   58.60    2.80   58.60    2.80    7.65    0.13       ?       ?      ?      ? 
1 1 1    0   12   80 o 16   29.50    0.45  874.19   26.68  874.19   26.68  874.19   26.68   29.53    0.32       ?       ?      ?      ? 
1 1 1    0   12   81 f  0   15.44    0.25  238.71    7.80  238.71    7.80  238.71    7.80   15.44    0.18       ?       ?      ?      ? 
1 1 1    0   12   82 o  9   28.64    0.44  823.85   25.23  823.85   25.23  823.85   25.23   28.67    0.31       ?       ?      ?      ? 
1 1 1    0   12   83 o 10    3.63    0.24   13.37    1.70   13.37    1.70   13.37    1.70    3.64    0.17       ?       ?      ?      ? 
1 1 1    0   12   84 f  0    7.81    0.23   61.23    3.63   61.23    3.63   61.23    3.63    7.82    0.16       ?       ?      ?      ? 
1 1 1    0   12   85 o  8    1.16    0.60    2.00    1.75    2.00    1.75    2.00    1.75    1.18    0.51       ?       ?      ?      ? 
1 1 1    0   12   86 o 13    1.99    0.52    4.70    1.79    4.70    1.79    4.70    1.79    2.09    0.33       ?       ?      ?      ? 
1 1 1    0   12   87 o  9    5.61    0.21   31.61    2.31   31.61    2.31   31.61    2.31    5.62    0.15       ?       ?      ?      ? 
1 1 1    0   12   88 o  4   23.55    0.37  556.79   17.31  556.79   17.31  556.79   17.31   23.57    0.26       ?       ?      ?      ? 
1 1 1    0   12   89 o  7    3.46    0.26   12.19    1.75   12.19    1.75   12.19    1.75    3.48    0.18       ?       ?      ?      ? 
1 1 1    0   12   90 o 13   13.66    0.24  186.97    6.42  186.97    6.42  186.97    6.42   13.66    0.17       ?       ?      ?      ? 
1 1 1    0   12   91 f  0    5.20    0.23   27.29    2.38   27.29    2.38   27.29    2.38    5.21    0.16       ?       ?      ?      ? 
1 1 1    0   12   92 o 19   16.21    0.34  264.40   10.96  264.40   10.96  264.40   10.96   16.24    0.24       ?       ?      ?      ? 
1 1 1    0   12   93 o 15    4.15    0.33   17.64    2.69   17.64    2.69   17.64    2.69    4.18    0.23       ?       ?      ?      ? 
1 1 1    0   12   94 o  5    6.96    0.24   48.67    3.36   48.67    3.36   48.67    3.36    6.97    0.17       ?       ?      ?      ? 
1 1 1    0   12   95 o  2    0.72    0.48   -0.39    1.81   -0.39    1.81   -0.39    1.81    0.59    0.40       ?       ?      ?      ? 
1 1 1    0   12   96 o  3    1.09    0.57    1.79    1.59    1.79    1.59    1.79    1.59    1.11    0.49       ?       ?      ?      ? 
1 1 1    0   12   97 o  8    4.04    0.24   16.55    1.93   16.55    1.93   16.55    1.93    4.05    0.17       ?       ?      ?      ? 
1 1 1    0   12   98 o  2    6.30    0.19   39.81    2.35   39.81    2.35   39.81    2.35    6.30    0.13       ?       ?      ?      ? 
1 1 1    0   12   99 o  2   10.98    0.22  121.12    4.83  121.12    4.83  121.12    4.83   10.99    0.16       ?       ?      ?      ? 
1 1 1    0   12  100 o 14    4.49    0.23   20.42    2.09   20.42    2.09   20.42    2.09    4.51    0.16       ?       ?      ?      ? 
1 1 1    0   12  101 o  4    1.48    0.60    3.10    1.75    3.10    1.75    3.10    1.75    1.59    0.45       ?       ?      ?      ? 
1 1 1    0   12  102 o 11    0.64    0.44   -0.86    1.70   -0.86    1.70   -0.86    1.70    0.51    0.36       ?       ?      ?      ? 
1 1 1    0   12  103 o  5    6.23    0.19   39.02    2.41   39.02    2.41   39.02    2.41    6.24    0.14       ?       ?      ?      ? 
1 1 1    0   12  104 o  3    5.49    0.20   30.39    2.18   30.39    2.18   30.39    2.18    5.50    0.14       ?       ?      ?      ? 
1 1 1    0   12  105 o 16   17.61    0.29  312.74   10.21  312.74   10.21  312.74   10.21   17.65    0.20       ?       ?      ?      ? 
1 1 1    0   12  106 o 11    1.96    0.49    4.56    1.65    4.56    1.65    4.56    1.65    2.06    0.30       ?       ?      ?      ? 
1 1 1    0   12  107 o 10    6.07    0.20   37.10    2.36   37.10    2.36   37.10    2.36    6.08    0.14       ?       ?      ?      ? 
1 1 1    0   12  108 o 14   12.36    0.23  153.79    5.58  153.79    5.58  153.79    5.58   12.38    0.16       ?       ?      ?      ? 
1 1 1    0   12  109 o 13    0.64    0.43   -0.36    1.48   -0.36    1.48   -0.36    1.48    0.53    0.36       ?       ?      ?      ? 
1 1 1    0   12  110 o  1    3.30    0.26   11.19    1.67   11.19    1.67   11.19    1.67    3.32    0.18       ?       ?      ?      ? 
1 1 1    0   12  111 f  0    3.76    0.23   14.41    1.71   14.41    1.71   14.41    1.71    3.78    0.16       ?       ?      ?      ? 
1 1 1    0   12  112 o  6    0.66    0.44   -0.22    1.49   -0.22    1.49   -0.22    1.49    0.55    0.37       ?       ?      ?      ? 
1 1 1    0   12  113 o  6    3.13    0.27   10.08    1.63   10.08    1.63   10.08    1.63    3.15    0.18       ?       ?      ?      ? 
1 1 1    0   12  114 f  0    7.36    0.19   54.51    2.77   54.51    2.77   54.51    2.77    7.37    0.13       ?       ?      ?      ? 
1 1 1    0   12  115 o  3    0.63    0.43   -0.47    1.50   -0.47    1.50   -0.47    1.50    0.51    0.35       ?       ?      ?      ? 
1 1 1    0   12  116 o  2    1.50    0.55    3.11    1.53    3.11    1.53    3.11    1.53    1.63    0.38       ?       ?      ?      ? 
1 1 1    0   12  117 o  5    1.15    0.57    2.07    1.54    2.07    1.54    2.07    1.54    1.21    0.47       ?       ?      ?      ? 
1 1 1    0   12  118 o 15    4.66    0.21   22.00    1.95   22.00    1.95   22.00    1.95    4.67    0.15       ?       ?      ?      ? 
1 1 1    0   12  119 o  4    0.76    0.48    0.40    1.53    0.40    1.53    0.40    1.53    0.67    0.42       ?       ?      ?      ? 
1 1 1    0   12  120 o  4    5.06    0.20   25.91    2.03   25.91    2.03   25.91    2.03    5.07    0.14       ?       ?      ?      ? 
1 1 1    0   12  121 o 18    0.65    0.44   -0.23    1.48   -0.23    1.48   -0.23    1.48    0.54    0.36       ?       ?      ?      ? 
1 1 1    0   12  122 o 19    2.44    0.36    6.46    1.63    6.46    1.63    6.46    1.63    2.49    0.24       ?       ?      ?      ? 
1 1 1    0   12  123 o 13    4.15    0.23   17.57    1.87   17.57    1.87   17.57    1.87    4.17    0.16       ?       ?      ?      ? 
1 1 1    0   12  124 o 16    2.47    0.37    6.69    1.71    6.69    1.71    6.69    1.71    2.53    0.24       ?       ?      ?      ? 
1 1 1    0   12  125 o  4    2.51    0.36    6.89    1.69    6.89    1.69    6.89    1.69    2.57    0.24       ?       ?      ?      ? 
1 1 1    0   12  126 o 17    2.13    0.46    5.33    1.70    5.33    1.70    5.33    1.70    2.23    0.28       ?       ?      ?      ? 
1 1 1    0   12  127 o  5    2.20    0.42    5.56    1.65    5.56    1.65    5.56    1.65    2.29    0.26       ?       ?      ?      ? 
1 1 1    0   12  128 o 15    0.99    0.58    1.49    1.88    1.49    1.88    1.49    1.88    0.96    0.51       ?       ?      ?      ? 
1 1 1    0   12  129 o  1    2.24    0.51    6.11    2.01    6.11    2.01    6.11    2.01    2.38    0.31       ?       ?      ?      ? 
1 1 1    0   12  130 o 18    5.30    0.26   29.01    2.77   29.01    2.77   29.01    2.77    5.34    0.18       ?       ?      ?      ? 
1 1 1    0   12  131 o  5    1.43    0.59    3.12    1.66    3.12    1.66    3.12    1.66    1.58    0.43       ?       ?      ?      ? 
1 1 1    0   12  132 o  4    1.21    0.59    2.45    1.68    2.45    1.68    2.45    1.68    1.31    0.49       ?       ?      ?      ? 
1 1 1    0   12  133 o 17    2.53    0.38    7.13    1.78    7.13    1.78    7.13    1.78    2.61    0.25       ?       ?      ?      ? 
1 1 1    0   12  134 o 11    2.64    0.39    7.80    1.91    7.80    1.91    7.80    1.91    2.72    0.25       ?       ?      ?      ? 
1 1 1    0   12  135 o  2    0.80    0.52    0.44    1.91    0.44    1.91    0.44    1.91    0.71    0.45       ?       ?      ?      ? 
1 1 1    0   12  136 o 17    3.08    0.46   10.97    2.63   10.97    2.63   10.97    2.63    3.20    0.30       ?       ?      ?      ? 
1 1 1    0   12  137 o 13    3.40    0.39   12.89    2.55   12.89    2.55   12.89    2.55    3.50    0.26       ?       ?      ?      ? 
1 1 1    0   12  138 o 19    1.27    0.64    2.98    2.01    2.98    2.01    2.98    2.01    1.40    0.54       ?       ?      ?      ? 
1 1 1    0   12  139 o  7    1.08    0.59    2.13    1.77    2.13    1.77    2.13    1.77    1.14    0.52       ?       ?      ?      ? 
1 1 1    0   12  140 o 13    1.21    0.60    2.66    1.76    2.66    1.76    2.66    1.76    1.34    0.50       ?       ?      ?      ? 
1 1 1    0   12  141 o 16    0.67    0.45   -0.13    1.68   -0.13    1.68   -0.13    1.68    0.57    0.38       ?       ?      ?      ? 
1 1 1    0   12  142 o 16    1.83    0.60    4.93    1.93    4.93    1.93    4.93    1.93    2.05    0.37       ?       ?      ?      ? 
1 1 1    0   12  143 o  8    2.14    0.58    6.34    2.14    6.34    2.14    6.34    2.14    2.36    0.34       ?       ?      ?      ? 
1 1 1    0   12  144 f  0    0.58    0.41   -1.78    1.98   -1.78    1.98   -1.78    1.98    0.46    0.33       ?       ?      ?      ? 
1 1 1    0   12  145 o  3    0.50    0.36   -2.69    1.86   -2.69    1.86   -2.69    1.86    0.39    0.29       ?       ?      ?      ? 
1 1 1    0   12  146 o  1    2.36    0.45    6.89    1.89    6.89    1.89    6.89    1.89    2.51    0.27       ?       ?      ?      ? 
1 1 1    0   12  147 f  0    0.99    0.57    1.97    1.76    1.97    1.76    1.97    1.76    1.05    0.51       ?       ?      ?      ? 
1 1 1    0   12  148 o 16    1.20    0.60    2.91    1.77    2.91    1.77    2.91    1.77    1.38    0.50       ?       ?      ?      ? 
1 1 1    0   12  149 o 11    0.47    0.34   -2.56    1.70   -2.56    1.70   -2.56    1.70    0.36    0.27       ?       ?      ?      ? 
1 1 1    0   12  150 o 16    0.61    0.42   -0.42    1.71   -0.42    1.71   -0.42    1.71    0.52    0.36       ?       ?      ?      ? 
1 1 1    0   12  151 f  0    1.75    0.57    4.88    1.76    4.88    1.76    4.88    1.76    2.02    0.34       ?       ?      ?      ? 
1 1 1    0   12  152 o 13    0.72    0.48    0.77    1.73    0.77    1.73    0.77    1.73    0.68    0.43       ?       ?      ?      ? 
1 1 1    0   12  153 o 15    0.52    0.38   -1.86    1.92   -1.86    1.92   -1.86    1.92    0.42    0.31       ?       ?      ?      ? 
1 1 1    0   12  154 o  6    1.16    0.63    3.60    2.02    3.60    2.02    3.60    2.02    1.43    0.54       ?       ?      ?      ? 
1 1 1    0   12  155 o 13    1.57    0.63    4.98    1.89    4.98    1.89    4.98    1.89    1.94    0.39       ?       ?      ?      ? 
1 1 1    0   12  156 o 16    0.78    0.50    1.54    1.72    1.54    1.72    1.54    1.72    0.82    0.47       ?       ?      ?      ? 
1 1 1    0   12  157 o  6    0.64    0.44    0.63    1.66    0.63    1.66    0.63    1.66    0.61    0.40       ?       ?      ?      ? 
1 1 1    0   12  158 o 14    0.60    0.42    0.31    1.67    0.31    1.67    0.31    1.67    0.56    0.38       ?       ?      ?      ? 
1 1 1    0   12  159 o  9    1.65    0.63    6.00    1.95    6.00    1.95    6.00    1.95    2.12    0.36       ?       ?      ?      ? 
1 1 1    0   13    0 o  8    0.32    0.23   -0.55    0.54   -0.55    0.54   -0.55    0.54    0.25    0.18       ?       ?      ?      ? 
1 1 1    0   13    1 o  8    7.01    0.12   49.21    1.65   49.21    1.65   49.21    1.65    7.01    0.08       ?       ?      ?      ? 
1 1 1    0   13    2 f  0    8.95    0.14   80.26    2.56   80.26    2.56   80.26    2.56    8.96    0.10       ?       ?      ?      ? 
1 1 1    0   13    3 o 15   30.08    0.45  907.74   27.34  907.74   27.34  907.74   27.34   30.10    0.32       ?       ?      ?      ? 
1 1 1    0   13    4 o 11   17.83    0.27  318.44    9.67  318.44    9.67  318.44    9.67   17.84    0.19       ?       ?      ?      ? 
1 1 1    0   13    5 o  8   26.56    0.40  707.30   21.32  707.30   21.32  707.30   21.32   26.58    0.28       ?       ?      ?      ? 
1 1 1    0   13    6 o  6   13.94    0.21  194.57    5.96  194.57    5.96  194.57    5.96   13.94    0.15       ?       ?      ?      ? 
1 1 1    0   13    7 o  5    7.44    0.12   55.42    1.83   55.42    1.83   55.42    1.83    7.44    0.09       ?       ?      ?      ? 
1 1 1    0   13    8 o  9   13.39    0.21  179.43    5.52  179.43    5.52  179.43    5.52   13.39    0.15       ?       ?      ?      ? 
1 1 1    0   13    9 o  4   27.26    0.41  745.41   22.49  745.41   22.49  745.41   22.49   27.28    0.29       ?       ?      ?      ? 
1 1 1    0   13   10 o  1    8.43    0.14   71.09    2.30   71.09    2.30   71.09    2.30    8.43    0.10       ?       ?      ?      ? 
1 1 1    0   13   11 o 14    4.09    0.09   16.75    0.74   16.75    0.74   16.75    0.74    4.09    0.06       ?       ?      ?      ? 
1 1 1    0   13   12 o 12   20.68    0.31  428.41   13.01  428.41   13.01  428.41   13.01   20.69    0.22       ?       ?      ?      ? 
1 1 1    0   13   13 o 11   75.34    1.15 5791.51  173.83 5791.51  173.83 5791.51  173.83   75.72    0.81       ?       ?      ?      ? 
1 1 1    0   13   14 o  3   38.13    0.58 1461.89   44.01 1461.89   44.01 1461.89   44.01   38.18    0.41       ?       ?      ?      ? 
1 1 1    0   13   15 o  2   63.65    1.04 4121.07  132.35 4121.07  132.35 4121.07  132.35   63.92    0.73       ?       ?      ?      ? 
1 1 1    0   13   16 o  7   18.65    0.33  348.74   12.23  348.74   12.23  348.74   12.23   18.66    0.23       ?       ?      ?      ? 
1 1 1    0   13   17 o  5    3.95    0.10   15.67    0.78   15.67    0.78   15.67    0.78    3.96    0.07       ?       ?      ?      ? 
1 1 1    0   13   18 o  7    6.92    0.14   47.92    1.87   47.92    1.87   47.92    1.87    6.92    0.10       ?       ?      ?      ? 
1 1 1    0   13   19 o  4   38.20    0.58 1468.16   44.15 1468.16   44.15 1468.16   44.15   38.26    0.41       ?       ?      ?      ? 
1 1 1    0   13   20 o  3    6.34    0.11   40.19    1.42   40.19    1.42   40.19    1.42    6.34    0.08       ?       ?      ?      ? 
1 1 1    0   13   21 o 15    2.61    0.11    6.84    0.55    6.84    0.55    6.84    0.55    2.61    0.07       ?       ?      ?      ? 
1 1 1    0   13   22 o  8   12.64    0.21  160.04    5.31  160.04    5.31  160.04    5.31   12.65    0.15       ?       ?      ?      ? 
1 1 1    0   13   23 o  3   26.83    0.41  722.57   21.84  722.57   21.84  722.57   21.84   26.86    0.29       ?       ?      ?      ? 
1 1 1    0   13   24 o  3    8.20    0.14   67.25    2.22   67.25    2.22   67.25    2.22    8.20    0.10       ?       ?      ?      ? 
1 1 1    0   13   25 o  7   38.90    0.59 1523.55   45.89 1523.55   45.89 1523.55   45.89   38.97    0.42       ?       ?      ?      ? 
1 1 1    0   13   26 o 18   10.91    0.17  119.12    3.79  119.12    3.79  119.12    3.79   10.91    0.12       ?       ?      ?      ? 
1 1 1    0   13   27 o  6   13.06    0.23  170.86    6.13  170.86    6.13  170.86    6.13   13.06    0.17       ?       ?      ?      ? 
1 1 1    0   13   28 o  2   13.91    0.22  193.93    6.02  193.93    6.02  193.93    6.02   13.92    0.15       ?       ?      ?      ? 
1 1 1    0   13   29 o  3   17.46    0.27  305.50    9.35  305.50    9.35  305.50    9.35   17.47    0.19       ?       ?      ?      ? 
1 1 1    0   13   30 o 10   16.91    0.28  286.74    9.40  286.74    9.40  286.74    9.40   16.92    0.20       ?       ?      ?      ? 
1 1 1    0   13   31 o  3   32.10    0.49 1035.67   31.26 1035.67   31.26 1035.67   31.26   32.14    0.34       ?       ?      ?      ? 
1 1 1    0   13   32 o 15    2.84    0.12    8.12    0.66    8.12    0.66    8.12    0.66    2.85    0.08       ?       ?      ?      ? 
1 1 1    0   13   33 o 13   10.27    0.18  105.55    3.65  105.55    3.65  105.55    3.65   10.27    0.13       ?       ?      ?      ? 
1 1 1    0   13   34 o  8    7.51    0.16   56.45    2.46   56.45    2.46   56.45    2.46    7.51    0.12       ?       ?      ?      ? 
1 1 1    0   13   35 o  4   24.25    0.47  591.14   22.69  591.14   22.69  591.14   22.69   24.28    0.33       ?       ?      ?      ? 
1 1 1    0   13   36 o 16    7.24    0.15   52.54    2.14   52.54    2.14   52.54    2.14    7.25    0.10       ?       ?      ?      ? 
1 1 1    0   13   37 o  6    1.56    0.23    2.59    0.66    2.59    0.66    2.59    0.66    1.59    0.15       ?       ?      ?      ? 
1 1 1    0   13   38 o  9    0.73    0.36    0.80    0.61    0.80    0.61    0.80    0.61    0.76    0.30       ?       ?      ?      ? 
1 1 1    0   13   39 o 16   37.90    0.58 1447.06   43.67 1447.06   43.67 1447.06   43.67   37.97    0.41       ?       ?      ?      ? 
1 1 1    0   13   40 f  0   13.94    0.22  194.71    6.09  194.71    6.09  194.71    6.09   13.95    0.15       ?       ?      ?      ? 
1 1 1    0   13   41 o  3   12.13    0.19  147.48    4.72  147.48    4.72  147.48    4.72   12.14    0.14       ?       ?      ?      ? 
1 1 1    0   13   42 o 13   13.29    0.24  177.01    6.43  177.01    6.43  177.01    6.43   13.30    0.17       ?       ?      ?      ? 
1 1 1    0   13   43 o  2    8.78    0.21   77.36    3.75   77.36    3.75   77.36    3.75    8.79    0.15       ?       ?      ?      ? 
1 1 1    0   13   44 o  4    9.58    0.23   92.06    4.36   92.06    4.36   92.06    4.36    9.59    0.16       ?       ?      ?      ? 
1 1 1    0   13   45 o  2    5.76    0.16   33.26    1.87   33.26    1.87   33.26    1.87    5.76    0.11       ?       ?      ?      ? 
1 1 1    0   13   46 f  0    8.93    0.18   79.81    3.19   79.81    3.19   79.81    3.19    8.93    0.13       ?       ?      ?      ? 
1 1 1    0   13   47 o  3   28.12    0.43  794.48   24.11  794.48   24.11  794.48   24.11   28.15    0.30       ?       ?      ?      ? 
1 1 1    0   13   48 o  6    1.69    0.23    3.01    0.74    3.01    0.74    3.01    0.74    1.71    0.16       ?       ?      ?      ? 
1 1 1    0   13   49 o  7    5.68    0.15   32.37    1.68   32.37    1.68   32.37    1.68    5.69    0.10       ?       ?      ?      ? 
1 1 1    0   13   50 o 18    0.36    0.26   -0.85    0.74   -0.85    0.74   -0.85    0.74    0.28    0.20       ?       ?      ?      ? 
1 1 1    0   13   51 o 14    8.98    0.18   80.84    3.27   80.84    3.27   80.84    3.27    8.99    0.13       ?       ?      ?      ? 
1 1 1    0   13   52 o  6    5.26    0.15   27.71    1.56   27.71    1.56   27.71    1.56    5.26    0.11       ?       ?      ?      ? 
1 1 1    0   13   53 o  1    5.25    0.15   27.68    1.60   27.68    1.60   27.68    1.60    5.26    0.11       ?       ?      ?      ? 
1 1 1    0   13   54 o  2    9.23    0.17   85.41    3.17   85.41    3.17   85.41    3.17    9.24    0.12       ?       ?      ?      ? 
1 1 1    0   13   55 o  7    0.50    0.33   -0.06    0.80   -0.06    0.80   -0.06    0.80    0.42    0.28       ?       ?      ?      ? 
1 1 1    0   13   56 o 15    5.80    0.13   33.70    1.56   33.70    1.56   33.70    1.56    5.80    0.09       ?       ?      ?      ? 
1 1 1    0   13   57 o 16   13.46    0.22  181.43    5.81  181.43    5.81  181.43    5.81   13.46    0.15       ?       ?      ?      ? 
1 1 1    0   13   58 o 15    4.27    0.14   18.33    1.19   18.33    1.19   18.33    1.19    4.28    0.10       ?       ?      ?      ? 
1 1 1    0   13   59 o 13    2.09    0.23    4.52    0.92    4.52    0.92    4.52    0.92    2.11    0.16       ?       ?      ?      ? 
1 1 1    0   13   60 o  5    6.86    0.14   47.10    1.93   47.10    1.93   47.10    1.93    6.86    0.10       ?       ?      ?      ? 
1 1 1    0   13   61 o 18   15.65    0.25  245.17    7.73  245.17    7.73  245.17    7.73   15.65    0.17       ?       ?      ?      ? 
1 1 1    0   13   62 o 14    3.95    0.15   15.70    1.15   15.70    1.15   15.70    1.15    3.96    0.10       ?       ?      ?      ? 
1 1 1    0   13   63 o  1    6.54    0.14   42.90    1.86   42.90    1.86   42.90    1.86    6.55    0.10       ?       ?      ?      ? 
1 1 1    0   13   64 o  3   11.60    0.19  134.82    4.52  134.82    4.52  134.82    4.52   11.61    0.14       ?       ?      ?      ? 
1 1 1    0   13   65 o 16   18.13    0.28  329.17   10.28  329.17   10.28  329.17   10.28   18.14    0.20       ?       ?      ?      ? 
1 1 1    0   13   66 o  3   11.47    0.19  131.62    4.44  131.62    4.44  131.62    4.44   11.47    0.14       ?       ?      ?      ? 
1 1 1    0   13   67 o 10    7.29    0.15   53.24    2.21   53.24    2.21   53.24    2.21    7.29    0.11       ?       ?      ?      ? 
1 1 1    0   13   68 o 14   18.30    0.29  335.53   10.50  335.53   10.50  335.53   10.50   18.31    0.20       ?       ?      ?      ? 
1 1 1    0   13   69 o 12    8.03    0.20   64.59    3.25   64.59    3.25   64.59    3.25    8.03    0.14       ?       ?      ?      ? 
1 1 1    0   13   70 o 19   16.98    0.27  288.71    9.11  288.71    9.11  288.71    9.11   16.98    0.19       ?       ?      ?      ? 
1 1 1    0   13   71 o  4    2.82    0.20    8.07    1.11    8.07    1.11    8.07    1.11    2.83    0.14       ?       ?      ?      ? 
1 1 1    0   13   72 o  7    4.18    0.16   17.52    1.33   17.52    1.33   17.52    1.33    4.18    0.11       ?       ?      ?      ? 
1 1 1    0   13   73 o 12   25.07    0.39  630.47   19.31  630.47   19.31  630.47   19.31   25.09    0.27       ?       ?      ?      ? 
1 1 1    0   13   74 o 16    4.39    0.17   19.36    1.45   19.36    1.45   19.36    1.45    4.39    0.12       ?       ?      ?      ? 
1 1 1    0   13   75 o  4   16.71    0.27  279.80    8.89  279.80    8.89  279.80    8.89   16.72    0.19       ?       ?      ?      ? 
1 1 1    0   13   76 o 13    6.78    0.16   46.05    2.14   46.05    2.14   46.05    2.14    6.78    0.11       ?       ?      ?      ? 
1 1 1    0   13   77 o 17   10.30    0.19  106.17    3.82  106.17    3.82  106.17    3.82   10.30    0.13       ?       ?      ?      ? 
1 1 1    0   13   78 o  7    3.82    0.21   14.78    1.62   14.78    1.62   14.78    1.62    3.83    0.15       ?       ?      ?      ? 
1 1 1    0   13   79 o 19   15.45    0.25  239.19    7.71  239.19    7.71  239.19    7.71   15.46    0.18       ?       ?      ?      ? 
1 1 1    0   13   80 o 14    3.14    0.22   10.02    1.39   10.02    1.39   10.02    1.39    3.15    0.16       ?       ?      ?      ? 
1 1 1    0   13   81 o  3    2.76    0.26    7.84    1.40    7.84    1.40    7.84    1.40    2.78    0.18       ?       ?      ?      ? 
1 1 1    0   13   82 o 15   17.69    0.28  313.51    9.97  313.51    9.97  313.51    9.97   17.70    0.20       ?       ?      ?      ? 
1 1 1    0   13   83 o  6    9.74    0.20   95.11    3.92   95.11    3.92   95.11    3.92    9.75    0.14       ?       ?      ?      ? 
1 1 1    0   13   84 o  9    2.91    0.35    8.87    1.97    8.87    1.97    8.87    1.97    2.95    0.24       ?       ?      ?      ? 
1 1 1    0   13   85 o 19    4.71    0.25   22.43    2.31   22.43    2.31   22.43    2.31    4.72    0.17       ?       ?      ?      ? 
1 1 1    0   13   86 f  0    4.63    0.24   21.65    2.19   21.65    2.19   21.65    2.19    4.64    0.17       ?       ?      ?      ? 
1 1 1    0   13   87 o 17   21.57    0.34  467.11   14.64  467.11   14.64  467.11   14.64   21.59    0.24       ?       ?      ?      ? 
1 1 1    0   13   88 o 14    5.51    0.19   30.55    2.11   30.55    2.11   30.55    2.11    5.52    0.14       ?       ?      ?      ? 
1 1 1    0   13   89 o  4   12.07    0.22  145.95    5.22  145.95    5.22  145.95    5.22   12.07    0.15       ?       ?      ?      ? 
1 1 1    0   13   90 o 17    0.68    0.46   -0.49    1.68   -0.49    1.68   -0.49    1.68    0.56    0.38       ?       ?      ?      ? 
1 1 1    0   13   91 o 15   15.02    0.29  226.67    8.72  226.67    8.72  226.67    8.72   15.04    0.21       ?       ?      ?      ? 
1 1 1    0   13   92 o  8    1.03    0.60    1.36    2.01    1.36    2.01    1.36    2.01    0.97    0.53       ?       ?      ?      ? 
1 1 1    0   13   93 o  5    0.87    0.56    0.25    2.11    0.25    2.11    0.25    2.11    0.74    0.47       ?       ?      ?      ? 
1 1 1    0   13   94 o 18    4.15    0.27   17.50    2.22   17.50    2.22   17.50    2.22    4.17    0.19       ?       ?      ?      ? 
1 1 1    0   13   95 o 19    5.61    0.23   31.64    2.52   31.64    2.52   31.64    2.52    5.62    0.16       ?       ?      ?      ? 
1 1 1    0   13   96 o  2    0.75    0.48    0.23    1.56    0.23    1.56    0.23    1.56    0.65    0.41       ?       ?      ?      ? 
1 1 1    0   13   97 o 19    3.06    0.27    9.62    1.62    9.62    1.62    9.62    1.62    3.08    0.19       ?       ?      ?      ? 
1 1 1    0   13   98 f  0    0.63    0.43   -0.56    1.51   -0.56    1.51   -0.56    1.51    0.51    0.35       ?       ?      ?      ? 
1 1 1    0   13   99 o  2   16.40    0.29  270.66    9.49  270.66    9.49  270.66    9.49   16.43    0.20       ?       ?      ?      ? 
1 1 1    0   13  100 o  6   17.87    0.34  322.14   11.98  322.14   11.98  322.14   11.98   17.91    0.24       ?       ?      ?      ? 
1 1 1    0   13  101 o  5   11.19    0.24  125.82    5.41  125.82    5.41  125.82    5.41   11.20    0.17       ?       ?      ?      ? 
1 1 1    0   13  102 o 19   14.53    0.27  212.36    7.76  212.36    7.76  212.36    7.76   14.55    0.19       ?       ?      ?      ? 
1 1 1    0   13  103 o 18    9.34    0.20   87.56    3.71   87.56    3.71   87.56    3.71    9.35    0.14       ?       ?      ?      ? 
1 1 1    0   13  104 o 11    1.80    0.51    4.00    1.59    4.00    1.59    4.00    1.59    1.92    0.32       ?       ?      ?      ? 
1 1 1    0   13  105 f  0    3.57    0.25   12.99    1.80   12.99    1.80   12.99    1.80    3.59    0.18       ?       ?      ?      ? 
1 1 1    0   13  106 o 15   12.83    0.23  165.61    5.92  165.61    5.92  165.61    5.92   12.85    0.16       ?       ?      ?      ? 
1 1 1    0   13  107 o 16    9.20    0.21   85.25    3.93   85.25    3.93   85.25    3.93    9.22    0.15       ?       ?      ?      ? 
1 1 1    0   13  108 o  3    2.49    0.34    6.61    1.61    6.61    1.61    6.61    1.61    2.53    0.23       ?       ?      ?      ? 
1 1 1    0   13  109 o  2    1.24    0.56    2.29    1.51    2.29    1.51    2.29    1.51    1.32    0.45       ?       ?      ?      ? 
1 1 1    0   13  110 o  2    2.89    0.28    8.67    1.59    8.67    1.59    8.67    1.59    2.92    0.20       ?       ?      ?      ? 
1 1 1    0   13  111 o  1    4.52    0.21   20.65    1.85   20.65    1.85   20.65    1.85    4.53    0.15       ?       ?      ?      ? 
1 1 1    0   13  112 o 11    1.14    0.55    1.99    1.47    1.99    1.47    1.99    1.47    1.20    0.46       ?       ?      ?      ? 
1 1 1    0   13  113 o 15    1.51    0.53    3.08    1.46    3.08    1.46    3.08    1.46    1.64    0.36       ?       ?      ?      ? 
1 1 1    0   13  114 o 18    3.90    0.23   15.52    1.79   15.52    1.79   15.52    1.79    3.92    0.16       ?       ?      ?      ? 
1 1 1    0   13  115 o  1    6.62    0.19   44.16    2.52   44.16    2.52   44.16    2.52    6.63    0.13       ?       ?      ?      ? 
1 1 1    0   13  116 o  6    2.16    0.41    5.23    1.58    5.23    1.58    5.23    1.58    2.23    0.26       ?       ?      ?      ? 
1 1 1    0   13  117 o 14    2.69    0.31    7.66    1.63    7.66    1.63    7.66    1.63    2.73    0.21       ?       ?      ?      ? 
1 1 1    0   13  118 o 11    2.85    0.31    8.54    1.71    8.54    1.71    8.54    1.71    2.89    0.21       ?       ?      ?      ? 
1 1 1    0   13  119 o 14    2.54    0.33    6.93    1.63    6.93    1.63    6.93    1.63    2.59    0.23       ?       ?      ?      ? 
1 1 1    0   13  120 o 11    3.06    0.28    9.77    1.68    9.77    1.68    9.77    1.68    3.09    0.19       ?       ?      ?      ? 
1 1 1    0   13  121 o 17    3.06    0.28    9.75    1.69    9.75    1.69    9.75    1.69    3.09    0.20       ?       ?      ?      ? 
1 1 1    0   13  122 o 11    0.88    0.52    1.02    1.55    1.02    1.55    1.02    1.55    0.83    0.46       ?       ?      ?      ? 
1 1 1    0   13  123 o 15    2.80    0.32    8.34    1.74    8.34    1.74    8.34    1.74    2.85    0.22       ?       ?      ?      ? 
1 1 1    0   13  124 o 11    4.87    0.22   24.19    2.13   24.19    2.13   24.19    2.13    4.89    0.15       ?       ?      ?      ? 
1 1 1    0   13  125 o 19    1.14    0.58    2.13    1.63    2.13    1.63    2.13    1.63    1.21    0.49       ?       ?      ?      ? 
1 1 1    0   13  126 o 12    1.83    0.54    4.34    1.70    4.34    1.70    4.34    1.70    1.98    0.33       ?       ?      ?      ? 
1 1 1    0   13  127 o  4    2.08    0.55    5.44    1.96    5.44    1.96    5.44    1.96    2.23    0.33       ?       ?      ?      ? 
1 1 1    0   13  128 o  3    3.18    0.34   10.83    2.13   10.83    2.13   10.83    2.13    3.24    0.24       ?       ?      ?      ? 
1 1 1    0   13  129 o 12    4.31    0.29   19.33    2.46   19.33    2.46   19.33    2.46    4.35    0.20       ?       ?      ?      ? 
1 1 1    0   13  130 o  9    2.19    0.46    5.65    1.76    5.65    1.76    5.65    1.76    2.30    0.28       ?       ?      ?      ? 
1 1 1    0   13  131 o 14    1.36    0.59    2.89    1.65    2.89    1.65    2.89    1.65    1.49    0.45       ?       ?      ?      ? 
1 1 1    0   13  132 o 12    3.46    0.28   12.54    1.89   12.54    1.89   12.54    1.89    3.50    0.19       ?       ?      ?      ? 
1 1 1    0   13  133 o 12    2.87    0.34    8.96    1.90    8.96    1.90    8.96    1.90    2.93    0.23       ?       ?      ?      ? 
1 1 1    0   13  134 o  3    0.70    0.47   -0.31    1.85   -0.31    1.85   -0.31    1.85    0.59    0.40       ?       ?      ?      ? 
1 1 1    0   13  135 o  1    1.72    0.64    4.49    2.05    4.49    2.05    4.49    2.05    1.93    0.43       ?       ?      ?      ? 
1 1 1    0   13  136 o  4    1.43    0.70    3.72    2.35    3.72    2.35    3.72    2.35    1.60    0.57       ?       ?      ?      ? 
1 1 1    0   13  137 o  6    2.82    0.43    9.19    2.25    9.19    2.25    9.19    2.25    2.93    0.28       ?       ?      ?      ? 
1 1 1    0   13  138 o 10    0.76    0.51    0.14    2.00    0.14    2.00    0.14    2.00    0.66    0.44       ?       ?      ?      ? 
1 1 1    0   13  139 o  2    1.17    0.60    2.49    1.77    2.49    1.77    2.49    1.77    1.27    0.51       ?       ?      ?      ? 
1 1 1    0   13  140 o 12    4.03    0.26   17.16    2.09   17.16    2.09   17.16    2.09    4.09    0.18       ?       ?      ?      ? 
1 1 1    0   13  141 o 18    0.62    0.43   -0.67    1.71   -0.67    1.71   -0.67    1.71    0.51    0.35       ?       ?      ?      ? 
1 1 1    0   13  142 o 13    0.64    0.45   -0.63    1.84   -0.63    1.84   -0.63    1.84    0.53    0.37       ?       ?      ?      ? 
1 1 1    0   13  143 o 19    1.35    0.67    3.57    2.16    3.57    2.16    3.57    2.16    1.54    0.55       ?       ?      ?      ? 
1 1 1    0   13  144 o  2    0.60    0.43   -1.31    1.97   -1.31    1.97   -1.31    1.97    0.49    0.35       ?       ?      ?      ? 
1 1 1    0   13  145 o  3    1.32    0.64    3.38    1.95    3.38    1.95    3.38    1.95    1.52    0.51       ?       ?      ?      ? 
1 1 1    0   13  146 o  1    2.21    0.49    6.34    1.91    6.34    1.91    6.34    1.91    2.39    0.29       ?       ?      ?      ? 
1 1 1    0   13  147 o 15    0.58    0.41   -0.92    1.71   -0.92    1.71   -0.92    1.71    0.48    0.34       ?       ?      ?      ? 
1 1 1    0   13  148 o 18    0.56    0.40   -1.05    1.69   -1.05    1.69   -1.05    1.69    0.46    0.33       ?       ?      ?      ? 
1 1 1    0   13  149 o  4    0.42    0.31   -3.42    1.67   -3.42    1.67   -3.42    1.67    0.32    0.24       ?       ?      ?      ? 
1 1 1    0   13  150 o  3    0.89    0.54    1.73    1.75    1.73    1.75    1.73    1.75    0.93    0.50       ?       ?      ?      ? 
1 1 1    0   13  151 o 13    0.72    0.48    0.70    1.70    0.70    1.70    0.70    1.70    0.68    0.43       ?       ?      ?      ? 
1 1 1    0   13  152 o  5    0.49    0.36   -2.38    1.84   -2.38    1.84   -2.38    1.84    0.39    0.28       ?       ?      ?      ? 
1 1 1    0   13  153 o 14    0.65    0.45    0.08    1.87    0.08    1.87    0.08    1.87    0.58    0.39       ?       ?      ?      ? 
1 1 1    0   13  154 o 19    1.09    0.59    3.02    1.77    3.02    1.77    3.02    1.77    1.32    0.51       ?       ?      ?      ? 
1 1 1    0   13  155 o 16    2.43    0.44    8.07    1.91    8.07    1.91    8.07    1.91    2.66    0.26       ?       ?      ?      ? 
1 1 1    0   13  156 o 19    0.84    0.52    1.96    1.71    1.96    1.71    1.96    1.71    0.93    0.49       ?       ?      ?      ? 
1 1 1    0   13  157 o 12    0.64    0.45    0.55    1.88    0.55    1.88    0.55    1.88    0.61    0.41       ?       ?      ?      ? 
1 1 1    0   13  158 o 10    0.66    0.46    0.87    1.88    0.87    1.88    0.87    1.88    0.64    0.42       ?       ?      ?      ? 
1 1 1    0   13  159 o  5    1.18    0.60    3.86    1.73    3.86    1.73    3.86    1.73    1.56    0.45       ?       ?      ?      ? 
1 1 1    0   14    0 o  4   26.09    0.56  684.43   29.20  684.43   29.20  684.43   29.20   26.12    0.40       ?       ?      ?      ? 
1 1 1    0   14    1 o  1   25.17    0.38  635.43   19.18  635.43   19.18  635.43   19.18   25.19    0.27       ?       ?      ?      ? 
1 1 1    0   14    2 o  9   46.65    0.71 2193.03   65.87 2193.03   65.87 2193.03   65.87   46.74    0.50       ?       ?      ?      ? 
1 1 1    0   14    3 o 11   19.08    0.29  364.81   11.07  364.81   11.07  364.81   11.07   19.09    0.21       ?       ?      ?      ? 
1 1 1    0   14    4 o 14    7.48    0.12   56.03    1.86   56.03    1.86   56.03    1.86    7.48    0.09       ?       ?      ?      ? 
1 1 1    0   14    5 o 18    0.43    0.26    0.17    0.41    0.17    0.41    0.17    0.41    0.38    0.23       ?       ?      ?      ? 
1 1 1    0   14    6 o  3    1.57    0.14    2.51    0.44    2.51    0.44    2.51    0.44    1.58    0.10       ?       ?      ?      ? 
1 1 1    0   14    7 o  6    2.30    0.11    5.31    0.48    5.31    0.48    5.31    0.48    2.30    0.07       ?       ?      ?      ? 
1 1 1    0   14    8 o 15    6.14    0.15   37.81    1.87   37.81    1.87   37.81    1.87    6.15    0.11       ?       ?      ?      ? 
1 1 1    0   14    9 o 13   21.05    0.32  443.95   13.44  443.95   13.44  443.95   13.44   21.06    0.23       ?       ?      ?      ? 
1 1 1    0   14   10 o 11   33.60    0.51 1134.32   34.14 1134.32   34.14 1134.32   34.14   33.64    0.36       ?       ?      ?      ? 
1 1 1    0   14   11 f  0   30.04    0.45  905.80   27.31  905.80   27.31  905.80   27.31   30.07    0.32       ?       ?      ?      ? 
1 1 1    0   14   12 o 12   68.48    1.05 4769.68  143.10 4769.68  143.10 4769.68  143.10   68.77    0.74       ?       ?      ?      ? 
1 1 1    0   14   13 o 16   21.86    0.33  479.02   14.51  479.02   14.51  479.02   14.51   21.87    0.23       ?       ?      ?      ? 
1 1 1    0   14   14 f  0   16.29    0.25  265.96    8.12  265.96    8.12  265.96    8.12   16.30    0.18       ?       ?      ?      ? 
1 1 1    0   14   15 o 14    1.46    0.16    2.21    0.45    2.21    0.45    2.21    0.45    1.47    0.11       ?       ?      ?      ? 
1 1 1    0   14   16 o 15    1.55    0.16    2.49    0.47    2.49    0.47    2.49    0.47    1.57    0.11       ?       ?      ?      ? 
1 1 1    0   14   17 o 15    6.23    0.13   38.88    1.59   38.88    1.59   38.88    1.59    6.23    0.09       ?       ?      ?      ? 
1 1 1    0   14   18 o  7   14.84    0.26  220.64    7.81  220.64    7.81  220.64    7.81   14.85    0.19       ?       ?      ?      ? 
1 1 1    0   14   19 o  4   10.22    0.17  104.52    3.55  104.52    3.55  104.52    3.55   10.22    0.12       ?       ?      ?      ? 
1 1 1    0   14   20 f  0   16.45    0.27  271.08    8.85  271.08    8.85  271.08    8.85   16.46    0.19       ?       ?      ?      ? 
1 1 1    0   14   21 o 19    4.30    0.10   18.51    0.89   18.51    0.89   18.51    0.89    4.30    0.07       ?       ?      ?      ? 
1 1 1    0   14   22 o 18    1.36    0.20    1.98    0.52    1.98    0.52    1.98    0.52    1.39    0.13       ?       ?      ?      ? 
1 1 1    0   14   23 o 19    4.27    0.10   18.29    0.85   18.29    0.85   18.29    0.85    4.28    0.07       ?       ?      ?      ? 
1 1 1    0   14   24 o 11    9.13    0.17   83.51    3.15   83.51    3.15   83.51    3.15    9.13    0.12       ?       ?      ?      ? 
1 1 1    0   14   25 f  0    7.41    0.14   54.95    2.01   54.95    2.01   54.95    2.01    7.41    0.10       ?       ?      ?      ? 
1 1 1    0   14   26 o  5    5.37    0.11   28.85    1.15   28.85    1.15   28.85    1.15    5.37    0.08       ?       ?      ?      ? 
1 1 1    0   14   27 f  0    3.85    0.12   14.90    0.92   14.90    0.92   14.90    0.92    3.86    0.08       ?       ?      ?      ? 
1 1 1    0   14   28 o 11   18.47    0.30  342.08   11.20  342.08   11.20  342.08   11.20   18.48    0.21       ?       ?      ?      ? 
1 1 1    0   14   29 o 13   10.84    0.17  117.59    3.75  117.59    3.75  117.59    3.75   10.84    0.12       ?       ?      ?      ? 
1 1 1    0   14   30 o  9    6.33    0.15   40.12    1.92   40.12    1.92   40.12    1.92    6.33    0.11       ?       ?      ?      ? 
1 1 1    0   14   31 o  2   10.22    0.18  104.70    3.60  104.70    3.60  104.70    3.60   10.23    0.12       ?       ?      ?      ? 
1 1 1    0   14   32 o  5    3.88    0.12   15.10    0.93   15.10    0.93   15.10    0.93    3.88    0.09       ?       ?      ?      ? 
1 1 1    0   14   33 o 12    0.58    0.33    0.44    0.61    0.44    0.61    0.44    0.61    0.55    0.29       ?       ?      ?      ? 
1 1 1    0   14   34 o  8   10.15    0.23  103.23    4.74  103.23    4.74  103.23    4.74   10.15    0.16       ?       ?      ?      ? 
1 1 1    0   14   35 o  7    7.59    0.17   57.67    2.52   57.67    2.52   57.67    2.52    7.59    0.12       ?       ?      ?      ? 
1 1 1    0   14   36 f  0   11.15    0.21  124.45    4.62  124.45    4.62  124.45    4.62   11.15    0.15       ?       ?      ?      ? 
1 1 1    0   14   37 o  9   13.71    0.25  188.42    6.79  188.42    6.79  188.42    6.79   13.72    0.18       ?       ?      ?      ? 
1 1 1    0   14   38 o  4   28.44    0.46  813.13   26.30  813.13   26.30  813.13   26.30   28.48    0.33       ?       ?      ?      ? 
1 1 1    0   14   39 o 18    4.29    0.12   18.48    1.03   18.48    1.03   18.48    1.03    4.30    0.08       ?       ?      ?      ? 
1 1 1    0   14   40 o 19   12.61    0.25  159.49    6.41  159.49    6.41  159.49    6.41   12.62    0.18       ?       ?      ?      ? 
1 1 1    0   14   41 o 19   18.10    0.32  328.69   11.64  328.69   11.64  328.69   11.64   18.12    0.23       ?       ?      ?      ? 
1 1 1    0   14   42 o 13   29.49    0.57  876.86   33.58  876.86   33.58  876.86   33.58   29.55    0.40       ?       ?      ?      ? 
1 1 1    0   14   43 o 19   16.51    0.36  273.64   11.98  273.64   11.98  273.64   11.98   16.52    0.26       ?       ?      ?      ? 
1 1 1    0   14   44 o  6    2.04    0.22    4.32    0.88    4.32    0.88    4.32    0.88    2.06    0.15       ?       ?      ?      ? 
1 1 1    0   14   45 o 18    4.96    0.14   24.69    1.40   24.69    1.40   24.69    1.40    4.97    0.10       ?       ?      ?      ? 
1 1 1    0   14   46 o 13   16.17    0.27  261.94    8.74  261.94    8.74  261.94    8.74   16.17    0.19       ?       ?      ?      ? 
1 1 1    0   14   47 f  0    4.91    0.14   24.14    1.32   24.14    1.32   24.14    1.32    4.91    0.10       ?       ?      ?      ? 
1 1 1    0   14   48 o  2    9.87    0.19   97.53    3.82   97.53    3.82   97.53    3.82    9.87    0.14       ?       ?      ?      ? 
1 1 1    0   14   49 o  8    0.54    0.34    0.19    0.73    0.19    0.73    0.19    0.73    0.47    0.29       ?       ?      ?      ? 
1 1 1    0   14   50 o  3   13.87    0.24  192.68    6.53  192.68    6.53  192.68    6.53   13.87    0.17       ?       ?      ?      ? 
1 1 1    0   14   51 f  0    2.17    0.24    4.87    1.01    4.87    1.01    4.87    1.01    2.19    0.16       ?       ?      ?      ? 
1 1 1    0   14   52 o  6   12.44    0.23  154.99    5.78  154.99    5.78  154.99    5.78   12.44    0.16       ?       ?      ?      ? 
1 1 1    0   14   53 o  9    1.88    0.28    3.76    0.98    3.76    0.98    3.76    0.98    1.91    0.19       ?       ?      ?      ? 
1 1 1    0   14   54 o  4   12.04    0.23  145.37    5.48  145.37    5.48  145.37    5.48   12.05    0.16       ?       ?      ?      ? 
1 1 1    0   14   55 o 10    5.72    0.13   32.74    1.51   32.74    1.51   32.74    1.51    5.72    0.09       ?       ?      ?      ? 
1 1 1    0   14   56 o  3   16.09    0.25  259.45    8.12  259.45    8.12  259.45    8.12   16.10    0.18       ?       ?      ?      ? 
1 1 1    0   14   57 o 10    7.14    0.14   51.04    2.04   51.04    2.04   51.04    2.04    7.14    0.10       ?       ?      ?      ? 
1 1 1    0   14   58 o  5    1.86    0.25    3.65    0.90    3.65    0.90    3.65    0.90    1.89    0.17       ?       ?      ?      ? 
1 1 1    0   14   59 o  7    3.88    0.17   15.16    1.35   15.16    1.35   15.16    1.35    3.89    0.12       ?       ?      ?      ? 
1 1 1    0   14   60 o  2   17.73    0.28  314.93    9.81  314.93    9.81  314.93    9.81   17.74    0.20       ?       ?      ?      ? 
1 1 1    0   14   61 o 10    2.23    0.20    5.11    0.90    5.11    0.90    5.11    0.90    2.25    0.14       ?       ?      ?      ? 
1 1 1    0   14   62 o 17    7.94    0.15   63.08    2.41   63.08    2.41   63.08    2.41    7.94    0.11       ?       ?      ?      ? 
1 1 1    0   14   63 o  9   14.64    0.25  214.71    7.36  214.71    7.36  214.71    7.36   14.65    0.18       ?       ?      ?      ? 
1 1 1    0   14   64 o  7   10.63    0.18  113.18    3.88  113.18    3.88  113.18    3.88   10.63    0.13       ?       ?      ?      ? 
1 1 1    0   14   65 o 17    1.10    0.45    1.70    0.96    1.70    0.96    1.70    0.96    1.19    0.33       ?       ?      ?      ? 
1 1 1    0   14   66 o  7   16.28    0.26  265.44    8.38  265.44    8.38  265.44    8.38   16.29    0.18       ?       ?      ?      ? 
1 1 1    0   14   67 o 12    4.27    0.15   18.35    1.29   18.35    1.29   18.35    1.29    4.28    0.11       ?       ?      ?      ? 
1 1 1    0   14   68 o  6    4.45    0.17   19.94    1.50   19.94    1.50   19.94    1.50    4.46    0.12       ?       ?      ?      ? 
1 1 1    0   14   69 o  3   26.35    0.40  696.56   21.29  696.56   21.29  696.56   21.29   26.37    0.29       ?       ?      ?      ? 
1 1 1    0   14   70 o  3    4.23    0.16   18.00    1.38   18.00    1.38   18.00    1.38    4.24    0.12       ?       ?      ?      ? 
1 1 1    0   14   71 o  1   13.28    0.23  176.59    6.20  176.59    6.20  176.59    6.20   13.28    0.17       ?       ?      ?      ? 
1 1 1    0   14   72 o 13   11.75    0.20  138.35    4.68  138.35    4.68  138.35    4.68   11.76    0.14       ?       ?      ?      ? 
1 1 1    0   14   73 o  6    4.48    0.16   20.13    1.44   20.13    1.44   20.13    1.44    4.48    0.11       ?       ?      ?      ? 
1 1 1    0   14   74 o  9    3.01    0.20    9.21    1.22    9.21    1.22    9.21    1.22    3.02    0.14       ?       ?      ?      ? 
1 1 1    0   14   75 o  1   11.27    0.20  127.29    4.42  127.29    4.42  127.29    4.42   11.28    0.14       ?       ?      ?      ? 
1 1 1    0   14   76 o 10    8.56    0.18   73.33    3.14   73.33    3.14   73.33    3.14    8.56    0.13       ?       ?      ?      ? 
1 1 1    0   14   77 o 13    0.50    0.35   -0.97    1.18   -0.97    1.18   -0.97    1.18    0.38    0.27       ?       ?      ?      ? 
1 1 1    0   14   78 o  7    4.70    0.17   22.23    1.57   22.23    1.57   22.23    1.57    4.71    0.12       ?       ?      ?      ? 
1 1 1    0   14   79 o 19   14.00    0.23  196.43    6.49  196.43    6.49  196.43    6.49   14.01    0.16       ?       ?      ?      ? 
1 1 1    0   14   80 o 11    6.64    0.17   44.21    2.21   44.21    2.21   44.21    2.21    6.65    0.12       ?       ?      ?      ? 
1 1 1    0   14   81 f  0    7.53    0.17   56.86    2.54   56.86    2.54   56.86    2.54    7.54    0.12       ?       ?      ?      ? 
1 1 1    0   14   82 o 10    2.35    0.33    5.87    1.47    5.87    1.47    5.87    1.47    2.39    0.22       ?       ?      ?      ? 
1 1 1    0   14   83 o 18    6.41    0.20   41.25    2.51   41.25    2.51   41.25    2.51    6.42    0.14       ?       ?      ?      ? 
1 1 1    0   14   84 o 11    2.94    0.32    8.96    1.82    8.96    1.82    8.96    1.82    2.97    0.22       ?       ?      ?      ? 
1 1 1    0   14   85 o  1    2.60    0.32    7.08    1.60    7.08    1.60    7.08    1.60    2.63    0.22       ?       ?      ?      ? 
1 1 1    0   14   86 o 16   11.94    0.21  142.90    5.03  142.90    5.03  142.90    5.03   11.95    0.15       ?       ?      ?      ? 
1 1 1    0   14   87 o 15    5.91    0.17   35.04    2.06   35.04    2.06   35.04    2.06    5.91    0.12       ?       ?      ?      ? 
1 1 1    0   14   88 o 12    5.83    0.20   34.13    2.30   34.13    2.30   34.13    2.30    5.84    0.14       ?       ?      ?      ? 
1 1 1    0   14   89 o 18    2.44    0.34    6.33    1.58    6.33    1.58    6.33    1.58    2.48    0.23       ?       ?      ?      ? 
1 1 1    0   14   90 o 18   15.24    0.29  233.17    8.84  233.17    8.84  233.17    8.84   15.25    0.20       ?       ?      ?      ? 
1 1 1    0   14   91 o 17    7.65    0.23   58.72    3.50   58.72    3.50   58.72    3.50    7.65    0.16       ?       ?      ?      ? 
1 1 1    0   14   92 o 17    2.56    0.36    6.96    1.75    6.96    1.75    6.96    1.75    2.60    0.24       ?       ?      ?      ? 
1 1 1    0   14   93 o  4    0.94    0.54    1.16    1.60    1.16    1.60    1.16    1.60    0.89    0.47       ?       ?      ?      ? 
1 1 1    0   14   94 o 12    3.27    0.27   10.97    1.75   10.97    1.75   10.97    1.75    3.29    0.19       ?       ?      ?      ? 
1 1 1    0   14   95 o  4    0.55    0.38   -1.43    1.53   -1.43    1.53   -1.43    1.53    0.42    0.30       ?       ?      ?      ? 
1 1 1    0   14   96 o 12    0.51    0.36   -1.11    1.29   -1.11    1.29   -1.11    1.29    0.40    0.28       ?       ?      ?      ? 
1 1 1    0   14   97 o 13    1.14    0.53    1.94    1.34    1.94    1.34    1.94    1.34    1.21    0.43       ?       ?      ?      ? 
1 1 1    0   14   98 o  6   14.24    0.24  203.52    6.86  203.52    6.86  203.52    6.86   14.25    0.17       ?       ?      ?      ? 
1 1 1    0   14   99 o 12   11.07    0.22  123.06    4.90  123.06    4.90  123.06    4.90   11.08    0.16       ?       ?      ?      ? 
1 1 1    0   14  100 o 19    8.32    0.22   69.58    3.58   69.58    3.58   69.58    3.58    8.33    0.15       ?       ?      ?      ? 
1 1 1    0   14  101 o 13    1.51    0.60    3.21    1.75    3.21    1.75    3.21    1.75    1.64    0.44       ?       ?      ?      ? 
1 1 1    0   14  102 o  8    7.43    0.19   55.53    2.86   55.53    2.86   55.53    2.86    7.44    0.14       ?       ?      ?      ? 
1 1 1    0   14  103 o 16    7.10    0.22   50.79    3.07   50.79    3.07   50.79    3.07    7.12    0.15       ?       ?      ?      ? 
1 1 1    0   14  104 o 11    9.88    0.20   98.11    3.96   98.11    3.96   98.11    3.96    9.89    0.14       ?       ?      ?      ? 
1 1 1    0   14  105 o  6    1.08    0.56    1.76    1.52    1.76    1.52    1.76    1.52    1.10    0.48       ?       ?      ?      ? 
1 1 1    0   14  106 o  5    1.27    0.58    2.42    1.58    2.42    1.58    2.42    1.58    1.36    0.46       ?       ?      ?      ? 
1 1 1    0   14  107 o 18   13.23    0.23  176.20    6.21  176.20    6.21  176.20    6.21   13.25    0.17       ?       ?      ?      ? 
1 1 1    0   14  108 o 12    0.99    0.54    1.46    1.50    1.46    1.50    1.46    1.50    0.98    0.47       ?       ?      ?      ? 
1 1 1    0   14  109 o  7    3.25    0.25   10.83    1.62   10.83    1.62   10.83    1.62    3.27    0.18       ?       ?      ?      ? 
1 1 1    0   14  110 o  4    3.15    0.27   10.25    1.68   10.25    1.68   10.25    1.68    3.18    0.19       ?       ?      ?      ? 
1 1 1    0   14  111 o  2    0.94    0.53    1.26    1.49    1.26    1.49    1.26    1.49    0.91    0.46       ?       ?      ?      ? 
1 1 1    0   14  112 o  1    3.58    0.24   13.10    1.69   13.10    1.69   13.10    1.69    3.60    0.17       ?       ?      ?      ? 
1 1 1    0   14  113 o  4    1.98    0.45    4.56    1.54    4.56    1.54    4.56    1.54    2.07    0.27       ?       ?      ?      ? 
1 1 1    0   14  114 o  1    6.61    0.19   44.09    2.50   44.09    2.50   44.09    2.50    6.63    0.13       ?       ?      ?      ? 
1 1 1    0   14  115 o  9    3.04    0.27    9.57    1.61    9.57    1.61    9.57    1.61    3.07    0.19       ?       ?      ?      ? 
1 1 1    0   14  116 o 18    1.01    0.54    1.58    1.47    1.58    1.47    1.58    1.47    1.02    0.47       ?       ?      ?      ? 
1 1 1    0   14  117 o  2    4.40    0.22   19.64    1.94   19.64    1.94   19.64    1.94    4.41    0.16       ?       ?      ?      ? 
1 1 1    0   14  118 o  9    0.67    0.45   -0.20    1.53   -0.20    1.53   -0.20    1.53    0.56    0.37       ?       ?      ?      ? 
1 1 1    0   14  119 o  4    7.02    0.19   49.72    2.72   49.72    2.72   49.72    2.72    7.03    0.14       ?       ?      ?      ? 
1 1 1    0   14  120 f  0    1.29    0.57    2.54    1.54    2.54    1.54    2.54    1.54    1.40    0.44       ?       ?      ?      ? 
1 1 1    0   14  121 o  3    1.50    0.55    3.13    1.51    3.13    1.51    3.13    1.51    1.64    0.38       ?       ?      ?      ? 
1 1 1    0   14  122 o 12    0.60    0.41   -0.76    1.52   -0.76    1.52   -0.76    1.52    0.48    0.33       ?       ?      ?      ? 
1 1 1    0   14  123 o 13    1.89    0.49    4.39    1.60    4.39    1.60    4.39    1.60    2.01    0.30       ?       ?      ?      ? 
1 1 1    0   14  124 o 11    1.49    0.57    3.19    1.60    3.19    1.60    3.19    1.60    1.63    0.40       ?       ?      ?      ? 
1 1 1    0   14  125 o  2    7.19    0.20   52.46    2.90   52.46    2.90   52.46    2.90    7.22    0.14       ?       ?      ?      ? 
1 1 1    0   14  126 o 18    2.40    0.41    6.50    1.80    6.50    1.80    6.50    1.80    2.48    0.26       ?       ?      ?      ? 
1 1 1    0   14  127 o 10    3.57    0.31   13.41    2.19   13.41    2.19   13.41    2.19    3.61    0.22       ?       ?      ?      ? 
1 1 1    0   14  128 o 13    0.90    0.55    1.01    1.88    1.01    1.88    1.01    1.88    0.84    0.49       ?       ?      ?      ? 
1 1 1    0   14  129 o  7    4.04    0.28   16.98    2.22   16.98    2.22   16.98    2.22    4.08    0.19       ?       ?      ?      ? 
1 1 1    0   14  130 o  1    2.64    0.34    7.62    1.75    7.62    1.75    7.62    1.75    2.71    0.23       ?       ?      ?      ? 
1 1 1    0   14  131 o  8    2.11    0.45    5.29    1.67    5.29    1.67    5.29    1.67    2.22    0.28       ?       ?      ?      ? 
1 1 1    0   14  132 o 18    1.04    0.57    1.80    1.65    1.80    1.65    1.80    1.65    1.07    0.50       ?       ?      ?      ? 
1 1 1    0   14  133 o 16    3.26    0.30   11.33    1.94   11.33    1.94   11.33    1.94    3.32    0.21       ?       ?      ?      ? 
1 1 1    0   14  134 o 17    0.58    0.41   -1.55    1.84   -1.55    1.84   -1.55    1.84    0.46    0.33       ?       ?      ?      ? 
1 1 1    0   14  135 o  8    4.71    0.27   23.26    2.55   23.26    2.55   23.26    2.55    4.77    0.19       ?       ?      ?      ? 
1 1 1    0   14  136 o 16    0.75    0.51   -0.47    2.25   -0.47    2.25   -0.47    2.25    0.63    0.43       ?       ?      ?      ? 
1 1 1    0   14  137 o 17    3.67    0.33   14.61    2.40   14.61    2.40   14.61    2.40    3.75    0.23       ?       ?      ?      ? 
1 1 1    0   14  138 o 12    0.50    0.37   -4.06    2.14   -4.06    2.14   -4.06    2.14    0.38    0.28       ?       ?      ?      ? 
1 1 1    0   14  139 o  8    0.85    0.53    1.01    1.80    1.01    1.80    1.01    1.80    0.80    0.47       ?       ?      ?      ? 
1 1 1    0   14  140 o 18    0.82    0.51    0.99    1.58    0.99    1.58    0.99    1.58    0.78    0.45       ?       ?      ?      ? 
1 1 1    0   14  141 o 15    3.47    0.28   12.86    1.88   12.86    1.88   12.86    1.88    3.53    0.19       ?       ?      ?      ? 
1 1 1    0   14  142 o 17    1.40    0.63    3.46    1.86    3.46    1.86    3.46    1.86    1.60    0.48       ?       ?      ?      ? 
1 1 1    0   14  143 o  5    1.61    0.64    4.36    1.99    4.36    1.99    4.36    1.99    1.86    0.44       ?       ?      ?      ? 
1 1 1    0   14  144 f  0    1.14    0.63    2.70    2.05    2.70    2.05    2.70    2.05    1.25    0.55       ?       ?      ?      ? 
1 1 1    0   14  145 o 12    0.66    0.44   -0.06    1.64   -0.06    1.64   -0.06    1.64    0.57    0.38       ?       ?      ?      ? 
1 1 1    0   14  146 o  1    1.29    0.60    3.03    1.68    3.03    1.68    3.03    1.68    1.47    0.46       ?       ?      ?      ? 
1 1 1    0   14  147 o 14    0.89    0.53    1.51    1.66    1.51    1.66    1.51    1.66    0.90    0.48       ?       ?      ?      ? 
1 1 1    0   14  148 o 17    0.66    0.44    0.17    1.54    0.17    1.54    0.17    1.54    0.58    0.38       ?       ?      ?      ? 
1 1 1    0   14  149 o  8    0.74    0.48    0.74    1.64    0.74    1.64    0.74    1.64    0.69    0.43       ?       ?      ?      ? 
1 1 1    0   14  150 o 14    0.77    0.50    0.97    1.79    0.97    1.79    0.97    1.79    0.74    0.45       ?       ?      ?      ? 
1 1 1    0   14  151 o 16    1.00    0.57    2.34    1.77    2.34    1.77    2.34    1.77    1.11    0.51       ?       ?      ?      ? 
1 1 1    0   14  152 o  3    1.12    0.58    2.88    1.68    2.88    1.68    2.88    1.68    1.33    0.49       ?       ?      ?      ? 
1 1 1    0   14  153 o  1    0.54    0.39   -0.79    1.64   -0.79    1.64   -0.79    1.64    0.46    0.32       ?       ?      ?      ? 
1 1 1    0   14  154 o  2    1.31    0.59    3.67    1.65    3.67    1.65    3.67    1.65    1.62    0.42       ?       ?      ?      ? 
1 1 1    0   14  155 o 10    0.66    0.45    0.46    1.83    0.46    1.83    0.46    1.83    0.61    0.41       ?       ?      ?      ? 
1 1 1    0   14  156 o 14    0.45    0.33   -2.52    1.79   -2.52    1.79   -2.52    1.79    0.36    0.27       ?       ?      ?      ? 
1 1 1    0   14  157 o  1    0.87    0.53    2.26    1.70    2.26    1.70    2.26    1.70    1.00    0.50       ?       ?      ?      ? 
1 1 1    0   14  158 o  4    1.49    0.65    5.48    1.98    5.48    1.98    5.48    1.98    1.97    0.40       ?       ?      ?      ? 
1 1 1    0   15    0 o 10    0.90    0.38    1.15    0.68    1.15    0.68    1.15    0.68    0.97    0.29       ?       ?      ?      ? 
1 1 1    0   15    1 o  7   21.99    0.33  484.52   14.72  484.52   14.72  484.52   14.72   22.00    0.24       ?       ?      ?      ? 
1 1 1    0   15    2 o  5   12.65    0.20  160.28    4.97  160.28    4.97  160.28    4.97   12.66    0.14       ?       ?      ?      ? 
1 1 1    0   15    3 o 11   11.69    0.18  136.94    4.28  136.94    4.28  136.94    4.28   11.70    0.13       ?       ?      ?      ? 
1 1 1    0   15    4 o 13   18.31    0.28  335.95   10.22  335.95   10.22  335.95   10.22   18.32    0.20       ?       ?      ?      ? 
1 1 1    0   15    5 o 10   24.69    0.37  611.21   18.46  611.21   18.46  611.21   18.46   24.71    0.26       ?       ?      ?      ? 
1 1 1    0   15    6 o  1   16.57    0.25  274.97    8.39  274.97    8.39  274.97    8.39   16.58    0.18       ?       ?      ?      ? 
1 1 1    0   15    7 o 15    8.81    0.18   77.74    3.18   77.74    3.18   77.74    3.18    8.81    0.13       ?       ?      ?      ? 
1 1 1    0   15    8 o 19   12.42    0.19  154.35    4.79  154.35    4.79  154.35    4.79   12.42    0.14       ?       ?      ?      ? 
1 1 1    0   15    9 o 12   14.94    0.23  223.55    6.86  223.55    6.86  223.55    6.86   14.95    0.16       ?       ?      ?      ? 
1 1 1    0   15   10 o  2    1.75    0.14    3.12    0.47    3.12    0.47    3.12    0.47    1.76    0.10       ?       ?      ?      ? 
1 1 1    0   15   11 o  3    2.08    0.13    4.37    0.52    4.37    0.52    4.37    0.52    2.08    0.09       ?       ?      ?      ? 
1 1 1    0   15   12 o 19    2.69    0.10    7.28    0.56    7.28    0.56    7.28    0.56    2.69    0.07       ?       ?      ?      ? 
1 1 1    0   15   13 o 15    2.40    0.11    5.79    0.53    5.79    0.53    5.79    0.53    2.40    0.08       ?       ?      ?      ? 
1 1 1    0   15   14 o 18    0.65    0.30    0.62    0.44    0.62    0.44    0.62    0.44    0.69    0.25       ?       ?      ?      ? 
1 1 1    0   15   15 o 11    5.16    0.13   26.69    1.34   26.69    1.34   26.69    1.34    5.16    0.09       ?       ?      ?      ? 
1 1 1    0   15   16 o  3    4.29    0.10   18.43    0.83   18.43    0.83   18.43    0.83    4.29    0.07       ?       ?      ?      ? 
1 1 1    0   15   17 o 11   14.86    0.23  221.29    6.79  221.29    6.79  221.29    6.79   14.87    0.16       ?       ?      ?      ? 
1 1 1    0   15   18 o 17   11.54    0.19  133.29    4.47  133.29    4.47  133.29    4.47   11.54    0.14       ?       ?      ?      ? 
1 1 1    0   15   19 o 11    9.43    0.16   89.09    3.07   89.09    3.07   89.09    3.07    9.44    0.12       ?       ?      ?      ? 
1 1 1    0   15   20 o  6    9.97    0.18   99.51    3.67   99.51    3.67   99.51    3.67    9.97    0.13       ?       ?      ?      ? 
1 1 1    0   15   21 o 16    8.71    0.15   76.05    2.65   76.05    2.65   76.05    2.65    8.72    0.11       ?       ?      ?      ? 
1 1 1    0   15   22 o 13    6.00    0.12   35.99    1.42   35.99    1.42   35.99    1.42    6.00    0.08       ?       ?      ?      ? 
1 1 1    0   15   23 o 18    1.49    0.18    2.31    0.51    2.31    0.51    2.31    0.51    1.51    0.12       ?       ?      ?      ? 
1 1 1    0   15   24 o 12    1.17    0.25    1.55    0.51    1.55    0.51    1.55    0.51    1.22    0.15       ?       ?      ?      ? 
1 1 1    0   15   25 o 17   24.59    0.37  606.69   18.36  606.69   18.36  606.69   18.36   24.61    0.26       ?       ?      ?      ? 
1 1 1    0   15   26 o  5   13.62    0.23  185.96    6.18  185.96    6.18  185.96    6.18   13.63    0.16       ?       ?      ?      ? 
1 1 1    0   15   27 o  6   28.81    0.44  833.45   25.24  833.45   25.24  833.45   25.24   28.84    0.31       ?       ?      ?      ? 
1 1 1    0   15   28 o 19    2.47    0.15    6.16    0.75    6.16    0.75    6.16    0.75    2.48    0.11       ?       ?      ?      ? 
1 1 1    0   15   29 o  6   15.71    0.31  247.48    9.68  247.48    9.68  247.48    9.68   15.72    0.22       ?       ?      ?      ? 
1 1 1    0   15   30 o 10   11.21    0.19  125.96    4.29  125.96    4.29  125.96    4.29   11.22    0.14       ?       ?      ?      ? 
1 1 1    0   15   31 o 11   11.53    0.21  133.19    4.86  133.19    4.86  133.19    4.86   11.54    0.15       ?       ?      ?      ? 
1 1 1    0   15   32 o 10    4.42    0.12   19.56    1.08   19.56    1.08   19.56    1.08    4.42    0.09       ?       ?      ?      ? 
1 1 1    0   15   33 o  4    6.59    0.20   43.62    2.63   43.62    2.63   43.62    2.63    6.60    0.14       ?       ?      ?      ? 
1 1 1    0   15   34 o  7    2.27    0.16    5.23    0.73    5.23    0.73    5.23    0.73    2.28    0.11       ?       ?      ?      ? 
1 1 1    0   15   35 o 14    3.85    0.12   14.87    0.93   14.87    0.93   14.87    0.93    3.85    0.09       ?       ?      ?      ? 
1 1 1    0   15   36 o 10    1.40    0.24    2.12    0.61    2.12    0.61    2.12    0.61    1.43    0.16       ?       ?      ?      ? 
1 1 1    0   15   37 f  0   10.31    0.18  106.44    3.69  106.44    3.69  106.44    3.69   10.31    0.13       ?       ?      ?      ? 
1 1 1    0   15   38 o 14    4.11    0.12   16.98    1.01   16.98    1.01   16.98    1.01    4.12    0.09       ?       ?      ?      ? 
1 1 1    0   15   39 o  5    8.16    0.16   66.75    2.69   66.75    2.69   66.75    2.69    8.17    0.12       ?       ?      ?      ? 
1 1 1    0   15   40 o 14    3.77    0.16   14.31    1.24   14.31    1.24   14.31    1.24    3.78    0.12       ?       ?      ?      ? 
1 1 1    0   15   41 o 10   10.70    0.29  114.97    6.11  114.97    6.11  114.97    6.11   10.71    0.20       ?       ?      ?      ? 
1 1 1    0   15   42 o  5   11.35    0.26  129.24    5.95  129.24    5.95  129.24    5.95   11.36    0.19       ?       ?      ?      ? 
1 1 1    0   15   43 f  0    3.39    0.15   11.56    1.03   11.56    1.03   11.56    1.03    3.39    0.11       ?       ?      ?      ? 
1 1 1    0   15   44 o 16    3.99    0.15   16.03    1.16   16.03    1.16   16.03    1.16    4.00    0.10       ?       ?      ?      ? 
1 1 1    0   15   45 o  1   11.21    0.21  126.01    4.75  126.01    4.75  126.01    4.75   11.22    0.15       ?       ?      ?      ? 
1 1 1    0   15   46 o 15    5.72    0.12   32.77    1.42   32.77    1.42   32.77    1.42    5.72    0.09       ?       ?      ?      ? 
1 1 1    0   15   47 o  4    6.88    0.13   47.36    1.82   47.36    1.82   47.36    1.82    6.88    0.09       ?       ?      ?      ? 
1 1 1    0   15   48 f  0    2.62    0.16    6.94    0.81    6.94    0.81    6.94    0.81    2.63    0.11       ?       ?      ?      ? 
1 1 1    0   15   49 o 14   18.15    0.28  330.10   10.21  330.10   10.21  330.10   10.21   18.16    0.20       ?       ?      ?      ? 
1 1 1    0   15   50 o  1    4.71    0.15   22.29    1.44   22.29    1.44   22.29    1.44    4.72    0.11       ?       ?      ?      ? 
1 1 1    0   15   51 o  5   20.60    0.37  425.92   15.10  425.92   15.10  425.92   15.10   20.62    0.26       ?       ?      ?      ? 
1 1 1    0   15   52 o 19    4.79    0.16   23.07    1.49   23.07    1.49   23.07    1.49    4.80    0.11       ?       ?      ?      ? 
1 1 1    0   15   53 o 18   23.71    0.42  564.28   19.94  564.28   19.94  564.28   19.94   23.73    0.30       ?       ?      ?      ? 
1 1 1    0   15   54 o 11    3.92    0.14   15.40    1.11   15.40    1.11   15.40    1.11    3.92    0.10       ?       ?      ?      ? 
1 1 1    0   15   55 o  7    7.21    0.17   52.16    2.40   52.16    2.40   52.16    2.40    7.22    0.12       ?       ?      ?      ? 
1 1 1    0   15   56 o  4    8.48    0.15   71.95    2.62   71.95    2.62   71.95    2.62    8.48    0.11       ?       ?      ?      ? 
1 1 1    0   15   57 o 11   20.64    0.32  427.11   13.16  427.11   13.16  427.11   13.16   20.65    0.23       ?       ?      ?      ? 
1 1 1    0   15   58 o  1   15.52    0.25  241.23    7.61  241.23    7.61  241.23    7.61   15.53    0.17       ?       ?      ?      ? 
1 1 1    0   15   59 o 10   33.54    0.51 1130.08   34.22 1130.08   34.22 1130.08   34.22   33.58    0.36       ?       ?      ?      ? 
1 1 1    0   15   60 o 13    2.16    0.21    4.81    0.89    4.81    0.89    4.81    0.89    2.18    0.15       ?       ?      ?      ? 
1 1 1    0   15   61 o 12    7.11    0.14   50.56    2.06   50.56    2.06   50.56    2.06    7.11    0.10       ?       ?      ?      ? 
1 1 1    0   15   62 o  3    9.44    0.17   89.24    3.16   89.24    3.16   89.24    3.16    9.44    0.12       ?       ?      ?      ? 
1 1 1    0   15   63 o 13   10.89    0.18  118.78    4.03  118.78    4.03  118.78    4.03   10.90    0.13       ?       ?      ?      ? 
1 1 1    0   15   64 o 18   15.16    0.24  230.18    7.33  230.18    7.33  230.18    7.33   15.17    0.17       ?       ?      ?      ? 
1 1 1    0   15   65 o  9   10.94    0.19  119.94    4.09  119.94    4.09  119.94    4.09   10.95    0.13       ?       ?      ?      ? 
1 1 1    0   15   66 o  1    8.80    0.16   77.55    2.87   77.55    2.87   77.55    2.87    8.80    0.12       ?       ?      ?      ? 
1 1 1    0   15   67 o 10    5.35    0.14   28.66    1.53   28.66    1.53   28.66    1.53    5.35    0.10       ?       ?      ?      ? 
1 1 1    0   15   68 o  5    1.08    0.45    1.65    0.98    1.65    0.98    1.65    0.98    1.15    0.34       ?       ?      ?      ? 
1 1 1    0   15   69 o  7   15.34    0.25  235.79    7.53  235.79    7.53  235.79    7.53   15.35    0.17       ?       ?      ?      ? 
1 1 1    0   15   70 o 13   18.94    0.30  359.59   11.21  359.59   11.21  359.59   11.21   18.95    0.21       ?       ?      ?      ? 
1 1 1    0   15   71 o  3    4.56    0.17   20.91    1.56   20.91    1.56   20.91    1.56    4.57    0.12       ?       ?      ?      ? 
1 1 1    0   15   72 o  5   14.33    0.23  205.72    6.66  205.72    6.66  205.72    6.66   14.34    0.16       ?       ?      ?      ? 
1 1 1    0   15   73 o 15    1.80    0.35    3.60    1.13    3.60    1.13    3.60    1.13    1.86    0.22       ?       ?      ?      ? 
1 1 1    0   15   74 o  6    6.70    0.15   44.93    2.07   44.93    2.07   44.93    2.07    6.70    0.11       ?       ?      ?      ? 
1 1 1    0   15   75 o  7   16.01    0.26  256.87    8.20  256.87    8.20  256.87    8.20   16.02    0.18       ?       ?      ?      ? 
1 1 1    0   15   76 o 14    1.10    0.49    1.75    1.13    1.75    1.13    1.75    1.13    1.17    0.39       ?       ?      ?      ? 
1 1 1    0   15   77 o 18    4.38    0.21   19.34    1.86   19.34    1.86   19.34    1.86    4.39    0.15       ?       ?      ?      ? 
1 1 1    0   15   78 f  0    4.17    0.20   17.55    1.68   17.55    1.68   17.55    1.68    4.18    0.14       ?       ?      ?      ? 
1 1 1    0   15   79 o 19    5.82    0.18   34.02    2.12   34.02    2.12   34.02    2.12    5.83    0.13       ?       ?      ?      ? 
1 1 1    0   15   80 o 10   12.76    0.22  163.09    5.56  163.09    5.56  163.09    5.56   12.77    0.15       ?       ?      ?      ? 
1 1 1    0   15   81 o 17    5.76    0.19   33.33    2.18   33.33    2.18   33.33    2.18    5.77    0.13       ?       ?      ?      ? 
1 1 1    0   15   82 o  3    1.37    0.56    2.65    1.51    2.65    1.51    2.65    1.51    1.47    0.42       ?       ?      ?      ? 
1 1 1    0   15   83 o 10    2.23    0.39    5.40    1.57    5.40    1.57    5.40    1.57    2.28    0.25       ?       ?      ?      ? 
1 1 1    0   15   84 o 15    6.69    0.20   44.89    2.65   44.89    2.65   44.89    2.65    6.69    0.14       ?       ?      ?      ? 
1 1 1    0   15   85 o 13    2.20    0.36    5.23    1.44    5.23    1.44    5.23    1.44    2.25    0.23       ?       ?      ?      ? 
1 1 1    0   15   86 o 18    2.27    0.34    5.52    1.46    5.52    1.46    5.52    1.46    2.31    0.23       ?       ?      ?      ? 
1 1 1    0   15   87 o 18    1.76    0.47    3.70    1.43    3.70    1.43    3.70    1.43    1.85    0.30       ?       ?      ?      ? 
1 1 1    0   15   88 o 19    6.80    0.18   46.31    2.40   46.31    2.40   46.31    2.40    6.80    0.12       ?       ?      ?      ? 
1 1 1    0   15   89 o  9   22.08    0.40  490.49   17.65  490.49   17.65  490.49   17.65   22.11    0.28       ?       ?      ?      ? 
1 1 1    0   15   90 o 16    4.20    0.23   17.83    1.89   17.83    1.89   17.83    1.89    4.21    0.16       ?       ?      ?      ? 
1 1 1    0   15   91 o  8   12.03    0.27  145.30    6.52  145.30    6.52  145.30    6.52   12.04    0.19       ?       ?      ?      ? 
1 1 1    0   15   92 o  9    8.14    0.21   66.49    3.34   66.49    3.34   66.49    3.34    8.15    0.15       ?       ?      ?      ? 
1 1 1    0   15   93 o 14    1.63    0.54    3.44    1.56    3.44    1.56    3.44    1.56    1.75    0.36       ?       ?      ?      ? 
1 1 1    0   15   94 f  0    5.52    0.21   30.66    2.26   30.66    2.26   30.66    2.26    5.53    0.14       ?       ?      ?      ? 
1 1 1    0   15   95 o  2    2.60    0.34    7.13    1.68    7.13    1.68    7.13    1.68    2.64    0.23       ?       ?      ?      ? 
1 1 1    0   15   96 o  9    1.01    0.52    1.53    1.31    1.53    1.31    1.53    1.31    1.03    0.44       ?       ?      ?      ? 
1 1 1    0   15   97 o  5    4.22    0.20   17.98    1.65   17.98    1.65   17.98    1.65    4.23    0.14       ?       ?      ?      ? 
1 1 1    0   15   98 o 19    4.60    0.20   21.30    1.81   21.30    1.81   21.30    1.81    4.61    0.14       ?       ?      ?      ? 
1 1 1    0   15   99 o  1   25.40    0.43  653.28   21.70  653.28   21.70  653.28   21.70   25.48    0.30       ?       ?      ?      ? 
1 1 1    0   15  100 o 17   10.01    0.23  100.67    4.56  100.67    4.56  100.67    4.56   10.02    0.16       ?       ?      ?      ? 
1 1 1    0   15  101 o 17   11.94    0.28  143.66    6.63  143.66    6.63  143.66    6.63   11.96    0.20       ?       ?      ?      ? 
1 1 1    0   15  102 o  7    1.80    0.48    3.89    1.49    3.89    1.49    3.89    1.49    1.90    0.30       ?       ?      ?      ? 
1 1 1    0   15  103 o  2    5.56    0.18   31.05    2.04   31.05    2.04   31.05    2.04    5.56    0.13       ?       ?      ?      ? 
1 1 1    0   15  104 o  6    3.60    0.21   13.15    1.54   13.15    1.54   13.15    1.54    3.61    0.15       ?       ?      ?      ? 
1 1 1    0   15  105 o  5    2.58    0.28    6.92    1.42    6.92    1.42    6.92    1.42    2.60    0.20       ?       ?      ?      ? 
1 1 1    0   15  106 o  7    0.79    0.47    0.76    1.26    0.76    1.26    0.76    1.26    0.73    0.41       ?       ?      ?      ? 
1 1 1    0   15  107 o 13    2.42    0.29    6.17    1.38    6.17    1.38    6.17    1.38    2.45    0.20       ?       ?      ?      ? 
1 1 1    0   15  108 o 19    8.88    0.19   79.29    3.30   79.29    3.30   79.29    3.30    8.89    0.13       ?       ?      ?      ? 
1 1 1    0   15  109 o 12    1.12    0.53    1.90    1.34    1.90    1.34    1.90    1.34    1.18    0.43       ?       ?      ?      ? 
1 1 1    0   15  110 f  0    1.48    0.49    2.87    1.30    2.87    1.30    2.87    1.30    1.60    0.33       ?       ?      ?      ? 
1 1 1    0   15  111 o 18    6.60    0.18   43.86    2.35   43.86    2.35   43.86    2.35    6.61    0.13       ?       ?      ?      ? 
1 1 1    0   15  112 o 15    2.52    0.28    6.64    1.36    6.64    1.36    6.64    1.36    2.55    0.19       ?       ?      ?      ? 
1 1 1    0   15  113 o  5    5.74    0.20   33.28    2.33   33.28    2.33   33.28    2.33    5.75    0.14       ?       ?      ?      ? 
1 1 1    0   15  114 o 11    4.44    0.19   19.99    1.71   19.99    1.71   19.99    1.71    4.46    0.14       ?       ?      ?      ? 
1 1 1    0   15  115 o 12    0.57    0.39   -0.52    1.30   -0.52    1.30   -0.52    1.30    0.46    0.32       ?       ?      ?      ? 
1 1 1    0   15  116 o 15    1.14    0.52    1.98    1.28    1.98    1.28    1.98    1.28    1.23    0.41       ?       ?      ?      ? 
1 1 1    0   15  117 o 15    0.60    0.40   -0.30    1.29   -0.30    1.29   -0.30    1.29    0.49    0.33       ?       ?      ?      ? 
1 1 1    0   15  118 o 12    0.82    0.48    0.91    1.28    0.91    1.28    0.91    1.28    0.78    0.42       ?       ?      ?      ? 
1 1 1    0   15  119 o  6    1.67    0.46    3.46    1.33    3.46    1.33    3.46    1.33    1.78    0.29       ?       ?      ?      ? 
1 1 1    0   15  120 o 15    2.05    0.36    4.68    1.35    4.68    1.35    4.68    1.35    2.11    0.23       ?       ?      ?      ? 
1 1 1    0   15  121 o  6    3.99    0.20   16.23    1.61   16.23    1.61   16.23    1.61    4.01    0.14       ?       ?      ?      ? 
1 1 1    0   15  122 o 12    3.80    0.21   14.77    1.60   14.77    1.60   14.77    1.60    3.82    0.15       ?       ?      ?      ? 
1 1 1    0   15  123 o  6    4.00    0.21   16.34    1.69   16.34    1.69   16.34    1.69    4.02    0.15       ?       ?      ?      ? 
1 1 1    0   15  124 o 15    0.62    0.41   -0.18    1.32   -0.18    1.32   -0.18    1.32    0.52    0.34       ?       ?      ?      ? 
1 1 1    0   15  125 o  1    1.72    0.47    3.69    1.39    3.69    1.39    3.69    1.39    1.84    0.29       ?       ?      ?      ? 
1 1 1    0   15  126 o 18    4.35    0.25   19.48    2.16   19.48    2.16   19.48    2.16    4.38    0.17       ?       ?      ?      ? 
1 1 1    0   15  127 o 15    1.43    0.59    3.13    1.69    3.13    1.69    3.13    1.69    1.58    0.44       ?       ?      ?      ? 
1 1 1    0   15  128 o  4    2.97    0.32    9.38    1.83    9.38    1.83    9.38    1.83    3.02    0.22       ?       ?      ?      ? 
1 1 1    0   15  129 o  7    4.58    0.21   21.42    1.90   21.42    1.90   21.42    1.90    4.60    0.15       ?       ?      ?      ? 
1 1 1    0   15  130 o 10    2.37    0.33    6.13    1.49    6.13    1.49    6.13    1.49    2.42    0.22       ?       ?      ?      ? 
1 1 1    0   15  131 f  0    1.04    0.53    1.78    1.37    1.78    1.37    1.78    1.37    1.10    0.45       ?       ?      ?      ? 
1 1 1    0   15  132 o  4    1.02    0.55    1.72    1.51    1.72    1.51    1.72    1.51    1.05    0.48       ?       ?      ?      ? 
1 1 1    0   15  133 o  8    2.24    0.42    5.81    1.69    5.81    1.69    5.81    1.69    2.33    0.26       ?       ?      ?      ? 
1 1 1    0   15  134 o  4    1.84    0.50    4.34    1.58    4.34    1.58    4.34    1.58    1.98    0.30       ?       ?      ?      ? 
1 1 1    0   15  135 o 10    2.22    0.41    5.73    1.63    5.73    1.63    5.73    1.63    2.32    0.26       ?       ?      ?      ? 
1 1 1    0   15  136 o 16    2.12    0.47    5.51    1.75    5.51    1.75    5.51    1.75    2.25    0.29       ?       ?      ?      ? 
1 1 1    0   15  137 o 17    0.56    0.39   -1.13    1.58   -1.13    1.58   -1.13    1.58    0.44    0.32       ?       ?      ?      ? 
1 1 1    0   15  138 o  1    0.51    0.37   -1.92    1.64   -1.92    1.64   -1.92    1.64    0.40    0.29       ?       ?      ?      ? 
1 1 1    0   15  139 o  5    0.77    0.48    0.69    1.54    0.69    1.54    0.69    1.54    0.71    0.43       ?       ?      ?      ? 
1 1 1    0   15  140 o  3    2.12    0.41    5.39    1.54    5.39    1.54    5.39    1.54    2.24    0.25       ?       ?      ?      ? 
1 1 1    0   15  141 o 10    0.59    0.41   -0.69    1.56   -0.69    1.56   -0.69    1.56    0.48    0.33       ?       ?      ?      ? 
1 1 1    0   15  142 o  2    3.59    0.36   14.44    2.50   14.44    2.50   14.44    2.50    3.70    0.24       ?       ?      ?      ? 
1 1 1    0   15  143 o  7    0.90    0.56    1.42    1.91    1.42    1.91    1.42    1.91    0.88    0.50       ?       ?      ?      ? 
1 1 1    0   15  144 o 11    1.52    0.67    4.25    2.10    4.25    2.10    4.25    2.10    1.78    0.48       ?       ?      ?      ? 
1 1 1    0   15  145 o  3    0.74    0.49    0.46    1.74    0.46    1.74    0.46    1.74    0.66    0.43       ?       ?      ?      ? 
1 1 1    0   15  146 o 10    1.15    0.59    2.62    1.70    2.62    1.70    2.62    1.70    1.30    0.49       ?       ?      ?      ? 
1 1 1    0   15  147 o 11    0.53    0.38   -1.18    1.56   -1.18    1.56   -1.18    1.56    0.43    0.31       ?       ?      ?      ? 
1 1 1    0   15  148 o 15    1.49    0.58    3.76    1.65    3.76    1.65    3.76    1.65    1.73    0.39       ?       ?      ?      ? 
1 1 1    0   15  149 o  4    1.08    0.59    2.55    1.79    2.55    1.79    2.55    1.79    1.22    0.52       ?       ?      ?      ? 
1 1 1    0   15  150 o  7    0.79    0.51    1.13    1.79    1.13    1.79    1.13    1.79    0.77    0.46       ?       ?      ?      ? 
1 1 1    0   15  151 o 19    0.78    0.50    1.17    1.65    1.17    1.65    1.17    1.65    0.77    0.45       ?       ?      ?      ? 
1 1 1    0   15  152 o  1    0.91    0.54    2.02    1.68    2.02    1.68    2.02    1.68    1.00    0.50       ?       ?      ?      ? 
1 1 1    0   15  153 o 12    0.58    0.41   -0.30    1.63   -0.30    1.63   -0.30    1.63    0.50    0.35       ?       ?      ?      ? 
1 1 1    0   15  154 o  7    0.57    0.40   -0.62    1.78   -0.62    1.78   -0.62    1.78    0.49    0.34       ?       ?      ?      ? 
1 1 1    0   15  155 f  0    0.56    0.40   -0.65    1.79   -0.65    1.79   -0.65    1.79    0.48    0.34       ?       ?      ?      ? 
1 1 1    0   15  156 o 14    0.66    0.45    0.78    1.63    0.78    1.63    0.78    1.63    0.64    0.41       ?       ?      ?      ? 
1 1 1    0   15  157 o 16    0.95    0.56    2.75    1.72    2.75    1.72    2.75    1.72    1.16    0.51       ?       ?      ?      ? 
1 1 1    0   15  158 o 11    0.56    0.40   -0.02    1.65   -0.02    1.65   -0.02    1.65    0.51    0.35       ?       ?      ?      ? 
1 1 1    0   16    0 o  8   63.80    1.40 4198.35  178.43 4198.35  178.43 4198.35  178.43   64.30    0.98       ?       ?      ?      ? 
1 1 1    0   16    1 o  3   34.29    0.52 1181.77   35.60 1181.77   35.60 1181.77   35.60   34.34    0.37       ?       ?      ?      ? 
1 1 1    0   16    2 o 15   30.89    0.47  958.29   28.87  958.29   28.87  958.29   28.87   30.92    0.33       ?       ?      ?      ? 
1 1 1    0   16    3 o 13   18.20    0.28  331.74   10.12  331.74   10.12  331.74   10.12   18.21    0.20       ?       ?      ?      ? 
1 1 1    0   16    4 o  5   10.76    0.17  115.88    3.66  115.88    3.66  115.88    3.66   10.76    0.12       ?       ?      ?      ? 
1 1 1    0   16    5 o  1   13.24    0.21  175.67    5.44  175.67    5.44  175.67    5.44   13.25    0.15       ?       ?      ?      ? 
1 1 1    0   16    6 o  1   17.98    0.27  323.81    9.87  323.81    9.87  323.81    9.87   17.99    0.19       ?       ?      ?      ? 
1 1 1    0   16    7 o 13   31.22    0.47  978.88   29.49  978.88   29.49  978.88   29.49   31.25    0.33       ?       ?      ?      ? 
1 1 1    0   16    8 o 15   55.48    0.84 3114.50   93.51 3114.50   93.51 3114.50   93.51   55.64    0.59       ?       ?      ?      ? 
1 1 1    0   16    9 o  1   34.94    0.53 1226.85   36.94 1226.85   36.94 1226.85   36.94   34.98    0.37       ?       ?      ?      ? 
1 1 1    0   16   10 o 19   32.90    0.50 1087.76   32.78 1087.76   32.78 1087.76   32.78   32.94    0.35       ?       ?      ?      ? 
1 1 1    0   16   11 o  2   22.90    0.35  525.82   15.93  525.82   15.93  525.82   15.93   22.92    0.25       ?       ?      ?      ? 
1 1 1    0   16   12 o  7    8.29    0.14   68.75    2.27   68.75    2.27   68.75    2.27    8.29    0.10       ?       ?      ?      ? 
1 1 1    0   16   13 o 19    5.00    0.10   25.05    1.02   25.05    1.02   25.05    1.02    5.00    0.07       ?       ?      ?      ? 
1 1 1    0   16   14 o  4   13.97    0.22  195.48    6.03  195.48    6.03  195.48    6.03   13.98    0.15       ?       ?      ?      ? 
1 1 1    0   16   15 o 16   15.38    0.24  236.98    7.27  236.98    7.27  236.98    7.27   15.39    0.17       ?       ?      ?      ? 
1 1 1    0   16   16 o  8   10.21    0.16  104.47    3.32  104.47    3.32  104.47    3.32   10.22    0.11       ?       ?      ?      ? 
1 1 1    0   16   17 o  1    5.88    0.13   34.63    1.49   34.63    1.49   34.63    1.49    5.88    0.09       ?       ?      ?      ? 
1 1 1    0   16   18 o  1   25.04    0.38  629.12   19.04  629.12   19.04  629.12   19.04   25.06    0.27       ?       ?      ?      ? 
1 1 1    0   16   19 o  9   13.03    0.22  170.07    5.66  170.07    5.66  170.07    5.66   13.04    0.15       ?       ?      ?      ? 
1 1 1    0   16   20 o 11   10.18    0.17  103.75    3.55  103.75    3.55  103.75    3.55   10.18    0.12       ?       ?      ?      ? 
1 1 1    0   16   21 o 14    3.77    0.15   14.29    1.11   14.29    1.11   14.29    1.11    3.77    0.10       ?       ?      ?      ? 
1 1 1    0   16   22 o 10   15.17    0.27  230.54    8.20  230.54    8.20  230.54    8.20   15.18    0.19       ?       ?      ?      ? 
1 1 1    0   16   23 o 16   23.17    0.38  538.90   17.47  538.90   17.47  538.90   17.47   23.19    0.27       ?       ?      ?      ? 
1 1 1    0   16   24 o 18   28.58    0.46  820.46   26.51  820.46   26.51  820.46   26.51   28.61    0.33       ?       ?      ?      ? 
1 1 1    0   16   25 o  5   17.78    0.27  316.96    9.72  316.96    9.72  316.96    9.72   17.79    0.19       ?       ?      ?      ? 
1 1 1    0   16   26 o 16   17.27    0.27  298.69    9.17  298.69    9.17  298.69    9.17   17.27    0.19       ?       ?      ?      ? 
1 1 1    0   16   27 f  0    2.43    0.13    5.96    0.62    5.96    0.62    5.96    0.62    2.44    0.09       ?       ?      ?      ? 
1 1 1    0   16   28 f  0   21.80    0.33  476.37   14.49  476.37   14.49  476.37   14.49   21.81    0.23       ?       ?      ?      ? 
1 1 1    0   16   29 o  3    1.86    0.18    3.55    0.65    3.55    0.65    3.55    0.65    1.87    0.12       ?       ?      ?      ? 
1 1 1    0   16   30 o 18    2.35    0.20    5.63    0.93    5.63    0.93    5.63    0.93    2.36    0.14       ?       ?      ?      ? 
1 1 1    0   16   31 o 13    0.59    0.34    0.47    0.61    0.47    0.61    0.47    0.61    0.57    0.30       ?       ?      ?      ? 
1 1 1    0   16   32 o 15    7.86    0.17   61.96    2.68   61.96    2.68   61.96    2.68    7.87    0.12       ?       ?      ?      ? 
1 1 1    0   16   33 o 10    3.40    0.13   11.65    0.88   11.65    0.88   11.65    0.88    3.41    0.09       ?       ?      ?      ? 
1 1 1    0   16   34 o  9    3.93    0.12   15.47    0.95   15.47    0.95   15.47    0.95    3.93    0.09       ?       ?      ?      ? 
1 1 1    0   16   35 o 18    3.02    0.12    9.19    0.73    9.19    0.73    9.19    0.73    3.03    0.09       ?       ?      ?      ? 
1 1 1    0   16   36 o  6    7.88    0.14   62.23    2.17   62.23    2.17   62.23    2.17    7.89    0.10       ?       ?      ?      ? 
1 1 1    0   16   37 o 12    5.05    0.11   25.58    1.16   25.58    1.16   25.58    1.16    5.06    0.08       ?       ?      ?      ? 
1 1 1    0   16   38 o 10    3.22    0.14   10.42    0.89   10.42    0.89   10.42    0.89    3.22    0.10       ?       ?      ?      ? 
1 1 1    0   16   39 o 17    0.55    0.34    0.27    0.70    0.27    0.70    0.27    0.70    0.49    0.29       ?       ?      ?      ? 
1 1 1    0   16   40 o  2   13.86    0.31  192.71    8.61  192.71    8.61  192.71    8.61   13.87    0.22       ?       ?      ?      ? 
1 1 1    0   16   41 o 14    8.58    0.21   73.84    3.67   73.84    3.67   73.84    3.67    8.59    0.15       ?       ?      ?      ? 
1 1 1    0   16   42 o 13    6.78    0.17   46.13    2.25   46.13    2.25   46.13    2.25    6.79    0.12       ?       ?      ?      ? 
1 1 1    0   16   43 o 13    6.14    0.16   37.77    1.97   37.77    1.97   37.77    1.97    6.14    0.11       ?       ?      ?      ? 
1 1 1    0   16   44 f  0   15.46    0.31  239.76    9.47  239.76    9.47  239.76    9.47   15.47    0.22       ?       ?      ?      ? 
1 1 1    0   16   45 o  6    2.16    0.18    4.76    0.76    4.76    0.76    4.76    0.76    2.17    0.12       ?       ?      ?      ? 
1 1 1    0   16   46 o 17    7.35    0.14   54.04    2.01   54.04    2.01   54.04    2.01    7.35    0.10       ?       ?      ?      ? 
1 1 1    0   16   47 o 10    1.65    0.24    2.90    0.74    2.90    0.74    2.90    0.74    1.68    0.16       ?       ?      ?      ? 
1 1 1    0   16   48 o  9   23.38    0.36  548.68   16.74  548.68   16.74  548.68   16.74   23.40    0.25       ?       ?      ?      ? 
1 1 1    0   16   49 o 10   13.49    0.23  182.26    6.22  182.26    6.22  182.26    6.22   13.49    0.16       ?       ?      ?      ? 
1 1 1    0   16   50 o 19   16.41    0.30  270.12    9.73  270.12    9.73  270.12    9.73   16.42    0.21       ?       ?      ?      ? 
1 1 1    0   16   51 o 19   15.55    0.28  242.46    8.82  242.46    8.82  242.46    8.82   15.56    0.20       ?       ?      ?      ? 
1 1 1    0   16   52 o  7   17.35    0.31  301.91   10.88  301.91   10.88  301.91   10.88   17.36    0.22       ?       ?      ?      ? 
1 1 1    0   16   53 o  9    8.37    0.16   70.13    2.72   70.13    2.72   70.13    2.72    8.37    0.12       ?       ?      ?      ? 
1 1 1    0   16   54 o  9    6.12    0.14   37.57    1.66   37.57    1.66   37.57    1.66    6.13    0.10       ?       ?      ?      ? 
1 1 1    0   16   55 o 11    8.38    0.15   70.34    2.58   70.34    2.58   70.34    2.58    8.38    0.11       ?       ?      ?      ? 
1 1 1    0   16   56 o 18   21.18    0.33  449.47   13.80  449.47   13.80  449.47   13.80   21.19    0.23       ?       ?      ?      ? 
1 1 1    0   16   57 o  5    8.08    0.15   65.42    2.46   65.42    2.46   65.42    2.46    8.09    0.11       ?       ?      ?      ? 
1 1 1    0   16   58 o  8   22.84    0.35  522.82   16.07  522.82   16.07  522.82   16.07   22.85    0.25       ?       ?      ?      ? 
1 1 1    0   16   59 o 18    4.49    0.14   20.22    1.25   20.22    1.25   20.22    1.25    4.49    0.10       ?       ?      ?      ? 
1 1 1    0   16   60 o  4   23.66    0.36  561.31   17.20  561.31   17.20  561.31   17.20   23.68    0.26       ?       ?      ?      ? 
1 1 1    0   16   61 o 16   11.62    0.21  135.24    4.82  135.24    4.82  135.24    4.82   11.63    0.15       ?       ?      ?      ? 
1 1 1    0   16   62 o  8   11.72    0.20  137.57    4.58  137.57    4.58  137.57    4.58   11.73    0.14       ?       ?      ?      ? 
1 1 1    0   16   63 o  3    3.45    0.16   12.02    1.13   12.02    1.13   12.02    1.13    3.46    0.12       ?       ?      ?      ? 
1 1 1    0   16   64 o 19    5.60    0.17   31.50    1.90   31.50    1.90   31.50    1.90    5.61    0.12       ?       ?      ?      ? 
1 1 1    0   16   65 o  4    2.09    0.25    4.57    1.01    4.57    1.01    4.57    1.01    2.12    0.17       ?       ?      ?      ? 
1 1 1    0   16   66 f  0   14.71    0.24  216.85    6.94  216.85    6.94  216.85    6.94   14.72    0.17       ?       ?      ?      ? 
1 1 1    0   16   67 o 13   11.19    0.19  125.49    4.27  125.49    4.27  125.49    4.27   11.20    0.13       ?       ?      ?      ? 
1 1 1    0   16   68 o 14   19.63    0.31  386.29   12.01  386.29   12.01  386.29   12.01   19.64    0.22       ?       ?      ?      ? 
1 1 1    0   16   69 o 17    0.68    0.41    0.48    1.01    0.48    1.01    0.48    1.01    0.62    0.36       ?       ?      ?      ? 
1 1 1    0   16   70 o  7   15.61    0.25  244.05    7.80  244.05    7.80  244.05    7.80   15.62    0.18       ?       ?      ?      ? 
1 1 1    0   16   71 o 19    9.41    0.17   88.77    3.27   88.77    3.27   88.77    3.27    9.42    0.12       ?       ?      ?      ? 
1 1 1    0   16   72 o 13   10.43    0.18  108.87    3.83  108.87    3.83  108.87    3.83   10.43    0.13       ?       ?      ?      ? 
1 1 1    0   16   73 o 14   10.86    0.19  118.10    4.11  118.10    4.11  118.10    4.11   10.86    0.13       ?       ?      ?      ? 
1 1 1    0   16   74 o 10   21.44    0.33  460.88   14.27  460.88   14.27  460.88   14.27   21.45    0.24       ?       ?      ?      ? 
1 1 1    0   16   75 o 17    5.79    0.16   33.60    1.91   33.60    1.91   33.60    1.91    5.79    0.12       ?       ?      ?      ? 
1 1 1    0   16   76 o 13   10.71    0.21  114.84    4.42  114.84    4.42  114.84    4.42   10.71    0.15       ?       ?      ?      ? 
1 1 1    0   16   77 o 16    3.87    0.18   15.07    1.42   15.07    1.42   15.07    1.42    3.87    0.13       ?       ?      ?      ? 
1 1 1    0   16   78 o  9    4.65    0.19   21.75    1.80   21.75    1.80   21.75    1.80    4.66    0.14       ?       ?      ?      ? 
1 1 1    0   16   79 o 14    3.03    0.23    9.36    1.39    9.36    1.39    9.36    1.39    3.05    0.16       ?       ?      ?      ? 
1 1 1    0   16   80 o 15    7.84    0.17   61.54    2.69   61.54    2.69   61.54    2.69    7.84    0.12       ?       ?      ?      ? 
1 1 1    0   16   81 o  4   18.31    0.34  336.31   12.28  336.31   12.28  336.31   12.28   18.32    0.24       ?       ?      ?      ? 
1 1 1    0   16   82 o 11    3.58    0.25   13.06    1.80   13.06    1.80   13.06    1.80    3.60    0.18       ?       ?      ?      ? 
1 1 1    0   16   83 o  2    5.22    0.20   27.43    2.10   27.43    2.10   27.43    2.10    5.23    0.14       ?       ?      ?      ? 
1 1 1    0   16   84 o 11    6.46    0.18   41.80    2.26   41.80    2.26   41.80    2.26    6.46    0.12       ?       ?      ?      ? 
1 1 1    0   16   85 o 17    2.45    0.30    6.30    1.41    6.30    1.41    6.30    1.41    2.48    0.20       ?       ?      ?      ? 
1 1 1    0   16   86 o  4    1.79    0.46    3.79    1.42    3.79    1.42    3.79    1.42    1.88    0.29       ?       ?      ?      ? 
1 1 1    0   16   87 o  7   16.53    0.27  273.87    8.87  273.87    8.87  273.87    8.87   16.54    0.19       ?       ?      ?      ? 
1 1 1    0   16   88 o  9   11.36    0.24  129.39    5.33  129.39    5.33  129.39    5.33   11.37    0.17       ?       ?      ?      ? 
1 1 1    0   16   89 o 15    6.57    0.20   43.37    2.63   43.37    2.63   43.37    2.63    6.58    0.14       ?       ?      ?      ? 
1 1 1    0   16   90 o 10    6.78    0.20   46.17    2.66   46.17    2.66   46.17    2.66    6.79    0.14       ?       ?      ?      ? 
1 1 1    0   16   91 o  6    4.78    0.20   23.05    1.95   23.05    1.95   23.05    1.95    4.79    0.14       ?       ?      ?      ? 
1 1 1    0   16   92 o  1    4.79    0.21   23.11    1.96   23.11    1.96   23.11    1.96    4.80    0.14       ?       ?      ?      ? 
1 1 1    0   16   93 o  2    4.64    0.22   21.76    2.04   21.76    2.04   21.76    2.04    4.65    0.16       ?       ?      ?      ? 
1 1 1    0   16   94 o 14    6.07    0.21   37.00    2.50   37.00    2.50   37.00    2.50    6.07    0.15       ?       ?      ?      ? 
1 1 1    0   16   95 o 11    3.65    0.23   13.52    1.70   13.52    1.70   13.52    1.70    3.66    0.16       ?       ?      ?      ? 
1 1 1    0   16   96 o  9    3.81    0.21   14.65    1.62   14.65    1.62   14.65    1.62    3.82    0.15       ?       ?      ?      ? 
1 1 1    0   16   97 o 18    0.60    0.40   -0.46    1.33   -0.46    1.33   -0.46    1.33    0.48    0.33       ?       ?      ?      ? 
1 1 1    0   16   98 o 19   26.01    0.41  684.20   21.13  684.20   21.13  684.20   21.13   26.08    0.29       ?       ?      ?      ? 
1 1 1    0   16   99 o 14    4.55    0.23   20.93    2.08   20.93    2.08   20.93    2.08    4.56    0.16       ?       ?      ?      ? 
1 1 1    0   16  100 o  9    3.35    0.29   11.50    1.89   11.50    1.89   11.50    1.89    3.37    0.20       ?       ?      ?      ? 
1 1 1    0   16  101 o  5    9.48    0.22   90.34    4.18   90.34    4.18   90.34    4.18    9.49    0.16       ?       ?      ?      ? 
1 1 1    0   16  102 o  7    3.02    0.26    9.35    1.53    9.35    1.53    9.35    1.53    3.04    0.18       ?       ?      ?      ? 
1 1 1    0   16  103 o  7    0.74    0.46    0.51    1.30    0.51    1.30    0.51    1.30    0.67    0.40       ?       ?      ?      ? 
1 1 1    0   16  104 o  3    1.01    0.51    1.54    1.28    1.54    1.28    1.54    1.28    1.04    0.44       ?       ?      ?      ? 
1 1 1    0   16  105 o  7    7.92    0.18   63.06    2.85   63.06    2.85   63.06    2.85    7.93    0.13       ?       ?      ?      ? 
1 1 1    0   16  106 o 16    4.11    0.20   17.09    1.63   17.09    1.63   17.09    1.63    4.12    0.14       ?       ?      ?      ? 
1 1 1    0   16  107 o 14    1.01    0.51    1.57    1.27    1.57    1.27    1.57    1.27    1.05    0.43       ?       ?      ?      ? 
1 1 1    0   16  108 o  8    2.88    0.25    8.56    1.41    8.56    1.41    8.56    1.41    2.90    0.17       ?       ?      ?      ? 
1 1 1    0   16  109 o 18    9.48    0.19   90.38    3.66   90.38    3.66   90.38    3.66    9.49    0.14       ?       ?      ?      ? 
1 1 1    0   16  110 o 17    4.91    0.18   24.29    1.80   24.29    1.80   24.29    1.80    4.92    0.13       ?       ?      ?      ? 
1 1 1    0   16  111 f  0    1.79    0.42    3.74    1.30    3.74    1.30    3.74    1.30    1.88    0.25       ?       ?      ?      ? 
1 1 1    0   16  112 o 14    3.27    0.23   10.95    1.48   10.95    1.48   10.95    1.48    3.29    0.16       ?       ?      ?      ? 
1 1 1    0   16  113 o  7    0.60    0.40   -0.21    1.23   -0.21    1.23   -0.21    1.23    0.49    0.33       ?       ?      ?      ? 
1 1 1    0   16  114 o  4    5.72    0.18   33.02    2.01   33.02    2.01   33.02    2.01    5.73    0.12       ?       ?      ?      ? 
1 1 1    0   16  115 o 14    2.75    0.27    7.84    1.43    7.84    1.43    7.84    1.43    2.77    0.18       ?       ?      ?      ? 
1 1 1    0   16  116 o  2    3.68    0.21   13.77    1.50   13.77    1.50   13.77    1.50    3.70    0.14       ?       ?      ?      ? 
1 1 1    0   16  117 o 17    1.48    0.49    2.89    1.28    2.89    1.28    2.89    1.28    1.60    0.32       ?       ?      ?      ? 
1 1 1    0   16  118 o 18    4.76    0.19   22.96    1.79   22.96    1.79   22.96    1.79    4.78    0.13       ?       ?      ?      ? 
1 1 1    0   16  119 o 11    3.60    0.22   13.27    1.55   13.27    1.55   13.27    1.55    3.62    0.15       ?       ?      ?      ? 
1 1 1    0   16  120 o 13    1.17    0.53    2.09    1.32    2.09    1.32    2.09    1.32    1.26    0.42       ?       ?      ?      ? 
1 1 1    0   16  121 o  8    2.20    0.33    5.30    1.37    5.30    1.37    5.30    1.37    2.26    0.22       ?       ?      ?      ? 
1 1 1    0   16  122 o 13    0.62    0.41   -0.10    1.29   -0.10    1.29   -0.10    1.29    0.52    0.35       ?       ?      ?      ? 
1 1 1    0   16  123 o  1    4.33    0.20   19.07    1.75   19.07    1.75   19.07    1.75    4.35    0.14       ?       ?      ?      ? 
1 1 1    0   16  124 o  3    1.88    0.43    4.18    1.41    4.18    1.41    4.18    1.41    1.98    0.26       ?       ?      ?      ? 
1 1 1    0   16  125 o  3    1.22    0.58    2.41    1.62    2.41    1.62    2.41    1.62    1.32    0.48       ?       ?      ?      ? 
1 1 1    0   16  126 o 17    2.85    0.31    8.67    1.72    8.67    1.72    8.67    1.72    2.90    0.21       ?       ?      ?      ? 
1 1 1    0   16  127 o 10    0.60    0.42   -0.84    1.61   -0.84    1.61   -0.84    1.61    0.49    0.34       ?       ?      ?      ? 
1 1 1    0   16  128 o 17    1.04    0.54    1.76    1.44    1.76    1.44    1.76    1.44    1.08    0.46       ?       ?      ?      ? 
1 1 1    0   16  129 o  7    0.53    0.37   -0.97    1.36   -0.97    1.36   -0.97    1.36    0.42    0.30       ?       ?      ?      ? 
1 1 1    0   16  130 o  9    2.49    0.32    6.73    1.52    6.73    1.52    6.73    1.52    2.54    0.22       ?       ?      ?      ? 
1 1 1    0   16  131 o  7    0.90    0.51    1.27    1.39    1.27    1.39    1.27    1.39    0.89    0.45       ?       ?      ?      ? 
1 1 1    0   16  132 o  5    1.85    0.51    4.36    1.61    4.36    1.61    4.36    1.61    1.99    0.31       ?       ?      ?      ? 
1 1 1    0   16  133 o  8    0.86    0.51    1.06    1.54    1.06    1.54    1.06    1.54    0.82    0.46       ?       ?      ?      ? 
1 1 1    0   16  134 o  5    4.38    0.24   19.88    2.11   19.88    2.11   19.88    2.11    4.42    0.17       ?       ?      ?      ? 
1 1 1    0   16  135 o 19    0.66    0.43    0.09    1.40    0.09    1.40    0.09    1.40    0.57    0.37       ?       ?      ?      ? 
1 1 1    0   16  136 o  3    0.56    0.39   -0.97    1.51   -0.97    1.51   -0.97    1.51    0.45    0.32       ?       ?      ?      ? 
1 1 1    0   16  137 o 18    0.58    0.41   -0.90    1.61   -0.90    1.61   -0.90    1.61    0.47    0.33       ?       ?      ?      ? 
1 1 1    0   16  138 o 11    0.87    0.53    1.15    1.66    1.15    1.66    1.15    1.66    0.83    0.47       ?       ?      ?      ? 
1 1 1    0   16  139 o  5    1.68    0.56    4.11    1.69    4.11    1.69    4.11    1.69    1.88    0.36       ?       ?      ?      ? 
1 1 1    0   16  140 o  1    1.21    0.56    2.52    1.50    2.52    1.50    2.52    1.50    1.35    0.44       ?       ?      ?      ? 
1 1 1    0   16  141 o  1    0.59    0.41   -0.50    1.50   -0.50    1.50   -0.50    1.50    0.49    0.34       ?       ?      ?      ? 
1 1 1    0   16  142 o  4    1.78    0.60    4.77    1.89    4.77    1.89    4.77    1.89    2.01    0.37       ?       ?      ?      ? 
1 1 1    0   16  143 o  9    1.31    0.63    3.28    1.90    3.28    1.90    3.28    1.90    1.50    0.50       ?       ?      ?      ? 
1 1 1    0   16  144 o 19    0.94    0.58    1.70    2.05    1.70    2.05    1.70    2.05    0.95    0.53       ?       ?      ?      ? 
1 1 1    0   16  145 o  7    4.56    0.26   22.16    2.34   22.16    2.34   22.16    2.34    4.64    0.18       ?       ?      ?      ? 
1 1 1    0   16  146 o  9    0.55    0.39   -1.22    1.68   -1.22    1.68   -1.22    1.68    0.45    0.32       ?       ?      ?      ? 
1 1 1    0   16  147 o 18    0.55    0.39   -1.19    1.68   -1.19    1.68   -1.19    1.68    0.45    0.32       ?       ?      ?      ? 
1 1 1    0   16  148 o 15    0.82    0.51    1.16    1.73    1.16    1.73    1.16    1.73    0.80    0.47       ?       ?      ?      ? 
1 1 1    0   16  149 o  8    1.78    0.54    4.82    1.69    4.82    1.69    4.82    1.69    2.02    0.32       ?       ?      ?      ? 
1 1 1    0   16  150 o 17    0.62    0.43   -0.29    1.72   -0.29    1.72   -0.29    1.72    0.53    0.37       ?       ?      ?      ? 
1 1 1    0   16  151 o  8    0.49    0.35   -1.62    1.61   -1.62    1.61   -1.62    1.61    0.39    0.29       ?       ?      ?      ? 
1 1 1    0   16  152 o 16    0.66    0.46    0.26    1.85    0.26    1.85    0.26    1.85    0.60    0.40       ?       ?      ?      ? 
1 1 1    0   16  153 o  6    0.61    0.43   -0.19    1.85   -0.19    1.85   -0.19    1.85    0.54    0.37       ?       ?      ?      ? 
1 1 1    0   16  154 o  5    0.61    0.42    0.08    1.65    0.08    1.65    0.08    1.65    0.55    0.37       ?       ?      ?      ? 
1 1 1    0   16  155 o  6    0.91    0.54    2.25    1.68    2.25    1.68    2.25    1.68    1.04    0.50       ?       ?      ?      ? 
1 1 1    0   16  156 o  3    1.80    0.54    5.53    1.70    5.53    1.70    5.53    1.70    2.12    0.30       ?       ?      ?      ? 
1 1 1    0   16  157 o 13    1.21    0.60    3.85    1.74    3.85    1.74    3.85    1.74    1.57    0.45       ?       ?      ?      ? 
1 1 1    0   16  158 o  8    1.30    0.59    4.12    1.66    4.12    1.66    4.12    1.66    1.70    0.40       ?       ?      ?      ? 
1 1 1    0   17    0 o 15    0.54    0.34    0.18    0.75    0.18    0.75    0.18    0.75    0.47    0.29       ?       ?      ?      ? 
1 1 1    0   17    1 o  7   14.56    0.23  212.29    6.56  212.29    6.56  212.29    6.56   14.56    0.16       ?       ?      ?      ? 
1 1 1    0   17    2 o  1   12.12    0.19  147.02    4.60  147.02    4.60  147.02    4.60   12.12    0.13       ?       ?      ?      ? 
1 1 1    0   17    3 o 14   16.79    0.26  282.31    8.65  282.31    8.65  282.31    8.65   16.79    0.18       ?       ?      ?      ? 
1 1 1    0   17    4 o  9    6.29    0.13   39.68    1.67   39.68    1.67   39.68    1.67    6.30    0.09       ?       ?      ?      ? 
1 1 1    0   17    5 f  0   27.27    0.41  746.46   22.55  746.46   22.55  746.46   22.55   27.30    0.29       ?       ?      ?      ? 
1 1 1    0   17    6 o 12   27.72    0.42  770.87   23.28  770.87   23.28  770.87   23.28   27.74    0.30       ?       ?      ?      ? 
1 1 1    0   17    7 o  5   36.40    0.55 1332.17   40.11 1332.17   40.11 1332.17   40.11   36.45    0.39       ?       ?      ?      ? 
1 1 1    0   17    8 o 10   13.30    0.21  177.26    5.51  177.26    5.51  177.26    5.51   13.31    0.15       ?       ?      ?      ? 
1 1 1    0   17    9 o 19    5.58    0.11   31.18    1.21   31.18    1.21   31.18    1.21    5.58    0.08       ?       ?      ?      ? 
1 1 1    0   17   10 o 13   11.02    0.17  121.53    3.83  121.53    3.83  121.53    3.83   11.02    0.12       ?       ?      ?      ? 
1 1 1    0   17   11 o 10   18.39    0.28  338.81   10.32  338.81   10.32  338.81   10.32   18.40    0.20       ?       ?      ?      ? 
1 1 1    0   17   12 o 12    0.83    0.32    0.95    0.50    0.95    0.50    0.95    0.50    0.90    0.23       ?       ?      ?      ? 
1 1 1    0   17   13 o 17   13.02    0.20  169.85    5.29  169.85    5.29  169.85    5.29   13.03    0.14       ?       ?      ?      ? 
1 1 1    0   17   14 o  7    5.28    0.11   27.89    1.11   27.89    1.11   27.89    1.11    5.28    0.07       ?       ?      ?      ? 
1 1 1    0   17   15 f  0   21.78    0.33  475.81   14.45  475.81   14.45  475.81   14.45   21.80    0.23       ?       ?      ?      ? 
1 1 1    0   17   16 o 15   26.46    0.40  702.69   21.25  702.69   21.25  702.69   21.25   26.49    0.28       ?       ?      ?      ? 
1 1 1    0   17   17 o 11   44.87    0.68 2031.40   61.12 2031.40   61.12 2031.40   61.12   44.97    0.48       ?       ?      ?      ? 
1 1 1    0   17   18 o  8   18.94    0.29  359.69   10.98  359.69   10.98  359.69   10.98   18.95    0.20       ?       ?      ?      ? 
1 1 1    0   17   19 o 18    7.60    0.14   57.84    2.10   57.84    2.10   57.84    2.10    7.60    0.10       ?       ?      ?      ? 
1 1 1    0   17   20 o  7    3.25    0.14   10.60    0.87   10.60    0.87   10.60    0.87    3.25    0.10       ?       ?      ?      ? 
1 1 1    0   17   21 o 14    3.56    0.11   12.72    0.79   12.72    0.79   12.72    0.79    3.56    0.08       ?       ?      ?      ? 
1 1 1    0   17   22 o 16    9.51    0.17   90.55    3.15   90.55    3.15   90.55    3.15    9.51    0.12       ?       ?      ?      ? 
1 1 1    0   17   23 f  0   23.03    0.37  532.18   17.26  532.18   17.26  532.18   17.26   23.05    0.26       ?       ?      ?      ? 
1 1 1    0   17   24 o 17   20.79    0.37  433.74   15.24  433.74   15.24  433.74   15.24   20.81    0.26       ?       ?      ?      ? 
1 1 1    0   17   25 o  3    8.88    0.16   78.96    2.78   78.96    2.78   78.96    2.78    8.88    0.11       ?       ?      ?      ? 
1 1 1    0   17   26 o  7   13.00    0.22  169.37    5.67  169.37    5.67  169.37    5.67   13.01    0.15       ?       ?      ?      ? 
1 1 1    0   17   27 o  4   16.27    0.27  265.17    8.74  265.17    8.74  265.17    8.74   16.28    0.19       ?       ?      ?      ? 
1 1 1    0   17   28 o 16    1.20    0.30    1.67    0.61    1.67    0.61    1.67    0.61    1.25    0.18       ?       ?      ?      ? 
1 1 1    0   17   29 o 15   10.03    0.19  100.87    3.76  100.87    3.76  100.87    3.76   10.04    0.13       ?       ?      ?      ? 
1 1 1    0   17   30 f  0    8.18    0.16   67.07    2.61   67.07    2.61   67.07    2.61    8.19    0.11       ?       ?      ?      ? 
1 1 1    0   17   31 o 10   11.17    0.21  125.09    4.61  125.09    4.61  125.09    4.61   11.18    0.15       ?       ?      ?      ? 
1 1 1    0   17   32 o 15   10.14    0.16  102.96    3.34  102.96    3.34  102.96    3.34   10.14    0.12       ?       ?      ?      ? 
1 1 1    0   17   33 o 14   12.43    0.20  154.69    4.88  154.69    4.88  154.69    4.88   12.43    0.14       ?       ?      ?      ? 
1 1 1    0   17   34 o  3    5.94    0.12   35.30    1.40   35.30    1.40   35.30    1.40    5.94    0.08       ?       ?      ?      ? 
1 1 1    0   17   35 o  9    4.19    0.13   17.64    1.09   17.64    1.09   17.64    1.09    4.20    0.09       ?       ?      ?      ? 
1 1 1    0   17   36 o  2    0.38    0.26   -0.55    0.67   -0.55    0.67   -0.55    0.67    0.29    0.21       ?       ?      ?      ? 
1 1 1    0   17   37 f  0    8.07    0.16   65.21    2.61   65.21    2.61   65.21    2.61    8.07    0.11       ?       ?      ?      ? 
1 1 1    0   17   38 o  1   10.44    0.24  109.24    5.07  109.24    5.07  109.24    5.07   10.44    0.17       ?       ?      ?      ? 
1 1 1    0   17   39 o 13   12.67    0.33  161.23    8.37  161.23    8.37  161.23    8.37   12.68    0.23       ?       ?      ?      ? 
1 1 1    0   17   40 o 14    5.23    0.19   27.47    2.03   27.47    2.03   27.47    2.03    5.23    0.14       ?       ?      ?      ? 
1 1 1    0   17   41 o 15    7.89    0.18   62.44    2.83   62.44    2.83   62.44    2.83    7.90    0.13       ?       ?      ?      ? 
1 1 1    0   17   42 o  7   11.18    0.23  125.35    5.17  125.35    5.17  125.35    5.17   11.19    0.16       ?       ?      ?      ? 
1 1 1    0   17   43 o  5   26.39    0.51  700.84   26.96  700.84   26.96  700.84   26.96   26.43    0.36       ?       ?      ?      ? 
1 1 1    0   17   44 o 13    8.16    0.17   66.77    2.72   66.77    2.72   66.77    2.72    8.17    0.12       ?       ?      ?      ? 
1 1 1    0   17   45 o  5    8.23    0.16   67.78    2.56   67.78    2.56   67.78    2.56    8.23    0.11       ?       ?      ?      ? 
1 1 1    0   17   46 o  7    0.51    0.33    0.08    0.73    0.08    0.73    0.08    0.73    0.43    0.28       ?       ?      ?      ? 
1 1 1    0   17   47 o  9   20.78    0.32  432.85   13.26  432.85   13.26  432.85   13.26   20.79    0.23       ?       ?      ?      ? 
1 1 1    0   17   48 o  3    3.12    0.16    9.83    1.01    9.83    1.01    9.83    1.01    3.13    0.11       ?       ?      ?      ? 
1 1 1    0   17   49 o 14   14.81    0.27  219.92    8.02  219.92    8.02  219.92    8.02   14.82    0.19       ?       ?      ?      ? 
1 1 1    0   17   50 o  8   28.41    0.50  811.54   28.45  811.54   28.45  811.54   28.45   28.45    0.35       ?       ?      ?      ? 
1 1 1    0   17   51 o  5   10.91    0.23  119.40    5.06  119.40    5.06  119.40    5.06   10.92    0.16       ?       ?      ?      ? 
1 1 1    0   17   52 o 14   24.04    0.39  580.16   18.92  580.16   18.92  580.16   18.92   24.07    0.28       ?       ?      ?      ? 
1 1 1    0   17   53 o 16   11.89    0.19  141.53    4.63  141.53    4.63  141.53    4.63   11.89    0.14       ?       ?      ?      ? 
1 1 1    0   17   54 o 16    0.91    0.42    1.21    0.85    1.21    0.85    1.21    0.85    0.96    0.34       ?       ?      ?      ? 
1 1 1    0   17   55 o  6    4.02    0.14   16.24    1.14   16.24    1.14   16.24    1.14    4.03    0.10       ?       ?      ?      ? 
1 1 1    0   17   56 o  2    1.06    0.43    1.57    0.88    1.57    0.88    1.57    0.88    1.14    0.31       ?       ?      ?      ? 
1 1 1    0   17   57 o 10    2.98    0.17    8.95    1.02    8.95    1.02    8.95    1.02    2.98    0.12       ?       ?      ?      ? 
1 1 1    0   17   58 f  0    4.09    0.15   16.84    1.21   16.84    1.21   16.84    1.21    4.10    0.10       ?       ?      ?      ? 
1 1 1    0   17   59 o 14   23.90    0.37  572.40   17.56  572.40   17.56  572.40   17.56   23.91    0.26       ?       ?      ?      ? 
1 1 1    0   17   60 o 14   14.78    0.24  218.75    6.97  218.75    6.97  218.75    6.97   14.78    0.17       ?       ?      ?      ? 
1 1 1    0   17   61 o 12   10.34    0.18  107.07    3.69  107.07    3.69  107.07    3.69   10.34    0.13       ?       ?      ?      ? 
1 1 1    0   17   62 o 12    3.64    0.16   13.29    1.15   13.29    1.15   13.29    1.15    3.64    0.11       ?       ?      ?      ? 
1 1 1    0   17   63 o  4   10.10    0.21  102.22    4.17  102.22    4.17  102.22    4.17   10.11    0.15       ?       ?      ?      ? 
1 1 1    0   17   64 o 16    2.97    0.18    8.93    1.06    8.93    1.06    8.93    1.06    2.98    0.13       ?       ?      ?      ? 
1 1 1    0   17   65 o 18    5.04    0.14   25.47    1.45   25.47    1.45   25.47    1.45    5.04    0.10       ?       ?      ?      ? 
1 1 1    0   17   66 f  0    1.05    0.45    1.59    0.98    1.59    0.98    1.59    0.98    1.13    0.35       ?       ?      ?      ? 
1 1 1    0   17   67 o  6    2.95    0.20    8.85    1.16    8.85    1.16    8.85    1.16    2.96    0.14       ?       ?      ?      ? 
1 1 1    0   17   68 o  9   20.74    0.32  431.26   13.37  431.26   13.37  431.26   13.37   20.76    0.23       ?       ?      ?      ? 
1 1 1    0   17   69 o 13   25.65    0.39  659.69   20.21  659.69   20.21  659.69   20.21   25.67    0.28       ?       ?      ?      ? 
1 1 1    0   17   70 o 16    9.49    0.17   90.16    3.31   90.16    3.31   90.16    3.31    9.49    0.12       ?       ?      ?      ? 
1 1 1    0   17   71 o  3   11.54    0.20  133.37    4.56  133.37    4.56  133.37    4.56   11.54    0.14       ?       ?      ?      ? 
1 1 1    0   17   72 o 18    4.69    0.16   22.07    1.52   22.07    1.52   22.07    1.52    4.69    0.11       ?       ?      ?      ? 
1 1 1    0   17   73 o 13   15.64    0.25  245.00    7.85  245.00    7.85  245.00    7.85   15.65    0.18       ?       ?      ?      ? 
1 1 1    0   17   74 o  3    9.43    0.19   89.16    3.60   89.16    3.60   89.16    3.60    9.44    0.13       ?       ?      ?      ? 
1 1 1    0   17   75 o  8    8.27    0.17   68.54    2.78   68.54    2.78   68.54    2.78    8.28    0.12       ?       ?      ?      ? 
1 1 1    0   17   76 o 14    8.10    0.17   65.71    2.70   65.71    2.70   65.71    2.70    8.10    0.12       ?       ?      ?      ? 
1 1 1    0   17   77 o  9   10.37    0.19  107.74    3.92  107.74    3.92  107.74    3.92   10.38    0.13       ?       ?      ?      ? 
1 1 1    0   17   78 o 10    8.76    0.17   76.92    3.05   76.92    3.05   76.92    3.05    8.77    0.12       ?       ?      ?      ? 
1 1 1    0   17   79 o  8   15.59    0.25  243.48    7.90  243.48    7.90  243.48    7.90   15.60    0.18       ?       ?      ?      ? 
1 1 1    0   17   80 o 12    5.22    0.20   27.43    2.03   27.43    2.03   27.43    2.03    5.23    0.14       ?       ?      ?      ? 
1 1 1    0   17   81 o  6    7.14    0.22   51.13    3.19   51.13    3.19   51.13    3.19    7.14    0.16       ?       ?      ?      ? 
1 1 1    0   17   82 o 15   10.58    0.22  112.30    4.70  112.30    4.70  112.30    4.70   10.59    0.16       ?       ?      ?      ? 
1 1 1    0   17   83 o 19   12.68    0.24  161.15    5.96  161.15    5.96  161.15    5.96   12.69    0.17       ?       ?      ?      ? 
1 1 1    0   17   84 o  6    4.55    0.19   20.82    1.71   20.82    1.71   20.82    1.71    4.56    0.13       ?       ?      ?      ? 
1 1 1    0   17   85 o  6    5.45    0.18   29.80    1.95   29.80    1.95   29.80    1.95    5.45    0.13       ?       ?      ?      ? 
1 1 1    0   17   86 f  0    1.83    0.46    3.95    1.47    3.95    1.47    3.95    1.47    1.92    0.29       ?       ?      ?      ? 
1 1 1    0   17   87 o 18   11.03    0.29  122.15    6.33  122.15    6.33  122.15    6.33   11.04    0.20       ?       ?      ?      ? 
1 1 1    0   17   88 o 10    9.25    0.21   85.91    3.91   85.91    3.91   85.91    3.91    9.26    0.15       ?       ?      ?      ? 
1 1 1    0   17   89 o 14   10.54    0.25  111.58    5.22  111.58    5.22  111.58    5.22   10.55    0.17       ?       ?      ?      ? 
1 1 1    0   17   90 o  8    9.34    0.20   87.44    3.76   87.44    3.76   87.44    3.76    9.34    0.14       ?       ?      ?      ? 
1 1 1    0   17   91 o  1   11.53    0.22  133.46    5.14  133.46    5.14  133.46    5.14   11.54    0.16       ?       ?      ?      ? 
1 1 1    0   17   92 o  8    4.48    0.22   20.26    1.96   20.26    1.96   20.26    1.96    4.49    0.15       ?       ?      ?      ? 
1 1 1    0   17   93 o  6    8.12    0.21   66.26    3.40   66.26    3.40   66.26    3.40    8.13    0.15       ?       ?      ?      ? 
1 1 1    0   17   94 o 15    2.10    0.42    4.96    1.58    4.96    1.58    4.96    1.58    2.18    0.27       ?       ?      ?      ? 
1 1 1    0   17   95 o  7    4.60    0.21   21.32    1.88   21.32    1.88   21.32    1.88    4.61    0.14       ?       ?      ?      ? 
1 1 1    0   17   96 o 18    4.43    0.19   19.81    1.67   19.81    1.67   19.81    1.67    4.44    0.13       ?       ?      ?      ? 
1 1 1    0   17   97 o  6   10.17    0.20  103.71    4.00  103.71    4.00  103.71    4.00   10.17    0.14       ?       ?      ?      ? 
1 1 1    0   17   98 o 19    8.70    0.19   75.94    3.25   75.94    3.25   75.94    3.25    8.71    0.13       ?       ?      ?      ? 
1 1 1    0   17   99 o  1    7.12    0.20   50.96    2.80   50.96    2.80   50.96    2.80    7.13    0.14       ?       ?      ?      ? 
1 1 1    0   17  100 o  2    8.41    0.21   71.02    3.60   71.02    3.60   71.02    3.60    8.42    0.15       ?       ?      ?      ? 
1 1 1    0   17  101 o  7    2.35    0.40    6.06    1.73    6.06    1.73    6.06    1.73    2.41    0.26       ?       ?      ?      ? 
1 1 1    0   17  102 o  6    0.86    0.50    0.99    1.37    0.99    1.37    0.99    1.37    0.82    0.44       ?       ?      ?      ? 
1 1 1    0   17  103 o 16    0.80    0.47    0.76    1.27    0.76    1.27    0.76    1.27    0.74    0.41       ?       ?      ?      ? 
1 1 1    0   17  104 o  4    1.40    0.50    2.63    1.28    2.63    1.28    2.63    1.28    1.51    0.35       ?       ?      ?      ? 
1 1 1    0   17  105 o 18    2.13    0.33    4.92    1.32    4.92    1.32    4.92    1.32    2.18    0.22       ?       ?      ?      ? 
1 1 1    0   17  106 o  1    8.50    0.18   72.65    3.13   72.65    3.13   72.65    3.13    8.51    0.13       ?       ?      ?      ? 
1 1 1    0   17  107 o  6    0.67    0.43    0.13    1.29    0.13    1.29    0.13    1.29    0.57    0.37       ?       ?      ?      ? 
1 1 1    0   17  108 o  9    0.67    0.43    0.23    1.23    0.23    1.23    0.23    1.23    0.58    0.37       ?       ?      ?      ? 
1 1 1    0   17  109 o  9    4.81    0.18   23.33    1.77   23.33    1.77   23.33    1.77    4.82    0.13       ?       ?      ?      ? 
1 1 1    0   17  110 o  3    5.96    0.18   35.83    2.10   35.83    2.10   35.83    2.10    5.98    0.12       ?       ?      ?      ? 
1 1 1    0   17  111 o  3   10.01    0.20  100.95    3.92  100.95    3.92  100.95    3.92   10.03    0.14       ?       ?      ?      ? 
1 1 1    0   17  112 o 14    2.31    0.31    5.68    1.37    5.68    1.37    5.68    1.37    2.35    0.21       ?       ?      ?      ? 
1 1 1    0   17  113 o 13    1.78    0.42    3.74    1.31    3.74    1.31    3.74    1.31    1.87    0.26       ?       ?      ?      ? 
1 1 1    0   17  114 o 14    0.41    0.30   -2.34    1.28   -2.34    1.28   -2.34    1.28    0.31    0.23       ?       ?      ?      ? 
1 1 1    0   17  115 o 14    0.53    0.37   -0.94    1.33   -0.94    1.33   -0.94    1.33    0.42    0.30       ?       ?      ?      ? 
1 1 1    0   17  116 o  1    2.65    0.27    7.33    1.40    7.33    1.40    7.33    1.40    2.68    0.19       ?       ?      ?      ? 
1 1 1    0   17  117 o  9    3.33    0.22   11.37    1.45   11.37    1.45   11.37    1.45    3.35    0.15       ?       ?      ?      ? 
1 1 1    0   17  118 o 15    1.72    0.44    3.55    1.29    3.55    1.29    3.55    1.29    1.81    0.27       ?       ?      ?      ? 
1 1 1    0   17  119 f  0    0.65    0.43    0.09    1.29    0.09    1.29    0.09    1.29    0.56    0.36       ?       ?      ?      ? 
1 1 1    0   17  120 o 10    4.92    0.19   24.55    1.86   24.55    1.86   24.55    1.86    4.94    0.13       ?       ?      ?      ? 
1 1 1    0   17  121 o  1    1.42    0.52    2.81    1.37    2.81    1.37    2.81    1.37    1.55    0.36       ?       ?      ?      ? 
1 1 1    0   17  122 o  9    3.54    0.23   12.85    1.61   12.85    1.61   12.85    1.61    3.56    0.16       ?       ?      ?      ? 
1 1 1    0   17  123 o  6    2.67    0.28    7.54    1.47    7.54    1.47    7.54    1.47    2.71    0.19       ?       ?      ?      ? 
1 1 1    0   17  124 o 15    5.72    0.20   33.19    2.25   33.19    2.25   33.19    2.25    5.74    0.14       ?       ?      ?      ? 
1 1 1    0   17  125 o  6    0.72    0.47    0.18    1.56    0.18    1.56    0.18    1.56    0.62    0.40       ?       ?      ?      ? 
1 1 1    0   17  126 o 14    4.92    0.23   24.76    2.25   24.76    2.25   24.76    2.25    4.95    0.16       ?       ?      ?      ? 
1 1 1    0   17  127 o 17    0.77    0.48    0.53    1.53    0.53    1.53    0.53    1.53    0.69    0.42       ?       ?      ?      ? 
1 1 1    0   17  128 o  8    1.27    0.55    2.49    1.41    2.49    1.41    2.49    1.41    1.40    0.41       ?       ?      ?      ? 
1 1 1    0   17  129 o  7    2.89    0.27    8.78    1.51    8.78    1.51    8.78    1.51    2.93    0.18       ?       ?      ?      ? 
1 1 1    0   17  130 o 16    0.83    0.49    0.98    1.36    0.98    1.36    0.98    1.36    0.79    0.43       ?       ?      ?      ? 
1 1 1    0   17  131 o 14    0.61    0.41   -0.30    1.41   -0.30    1.41   -0.30    1.41    0.51    0.34       ?       ?      ?      ? 
1 1 1    0   17  132 o  9    1.19    0.58    2.37    1.62    2.37    1.62    2.37    1.62    1.29    0.48       ?       ?      ?      ? 
1 1 1    0   17  133 o  2    3.63    0.27   13.87    1.95   13.87    1.95   13.87    1.95    3.68    0.19       ?       ?      ?      ? 
1 1 1    0   17  134 o  3    1.14    0.56    2.22    1.50    2.22    1.50    2.22    1.50    1.25    0.46       ?       ?      ?      ? 
1 1 1    0   17  135 o 10    0.70    0.45    0.35    1.42    0.35    1.42    0.35    1.42    0.62    0.39       ?       ?      ?      ? 
1 1 1    0   17  136 o  9    1.78    0.53    4.29    1.64    4.29    1.64    4.29    1.64    1.95    0.33       ?       ?      ?      ? 
1 1 1    0   17  137 o 13    0.69    0.46    0.06    1.65    0.06    1.65    0.06    1.65    0.60    0.40       ?       ?      ?      ? 
1 1 1    0   17  138 o  5    1.29    0.59    2.86    1.67    2.86    1.67    2.86    1.67    1.44    0.47       ?       ?      ?      ? 
1 1 1    0   17  139 o  3    0.49    0.35   -1.89    1.55   -1.89    1.55   -1.89    1.55    0.38    0.28       ?       ?      ?      ? 
1 1 1    0   17  140 o  9    0.73    0.47    0.53    1.49    0.53    1.49    0.53    1.49    0.66    0.41       ?       ?      ?      ? 
1 1 1    0   17  141 o 15    1.03    0.55    1.95    1.52    1.95    1.52    1.95    1.52    1.10    0.48       ?       ?      ?      ? 
1 1 1    0   17  142 o 19    3.56    0.30   13.84    2.10   13.84    2.10   13.84    2.10    3.64    0.21       ?       ?      ?      ? 
1 1 1    0   17  143 o 11    0.61    0.43   -0.88    1.84   -0.88    1.84   -0.88    1.84    0.50    0.35       ?       ?      ?      ? 
1 1 1    0   17  144 o  6    2.96    0.40   10.35    2.26   10.35    2.26   10.35    2.26    3.10    0.26       ?       ?      ?      ? 
1 1 1    0   17  145 o 12    1.10    0.59    2.44    1.76    2.44    1.76    2.44    1.76    1.22    0.51       ?       ?      ?      ? 
1 1 1    0   17  146 o  4    4.52    0.28   22.18    2.52   22.18    2.52   22.18    2.52    4.62    0.19       ?       ?      ?      ? 
1 1 1    0   17  147 o 15    0.86    0.53    1.37    1.75    1.37    1.75    1.37    1.75    0.85    0.48       ?       ?      ?      ? 
1 1 1    0   17  148 o 10    0.50    0.36   -1.69    1.59   -1.69    1.59   -1.69    1.59    0.39    0.28       ?       ?      ?      ? 
1 1 1    0   17  149 o 13    0.50    0.36   -1.73    1.67   -1.73    1.67   -1.73    1.67    0.40    0.29       ?       ?      ?      ? 
1 1 1    0   17  150 o 17    0.46    0.34   -3.13    1.83   -3.13    1.83   -3.13    1.83    0.35    0.26       ?       ?      ?      ? 
1 1 1    0   17  151 o  1    1.14    0.61    3.19    1.88    3.19    1.88    3.19    1.88    1.37    0.52       ?       ?      ?      ? 
1 1 1    0   17  152 o 11    0.70    0.47    0.69    1.80    0.69    1.80    0.69    1.80    0.66    0.43       ?       ?      ?      ? 
1 1 1    0   17  153 o 10    0.63    0.43    0.29    1.61    0.29    1.61    0.29    1.61    0.57    0.38       ?       ?      ?      ? 
1 1 1    0   17  154 o  5    2.35    0.41    7.41    1.77    7.41    1.77    7.41    1.77    2.55    0.25       ?       ?      ?      ? 
1 1 1    0   17  155 f  0    1.04    0.57    2.89    1.67    2.89    1.67    2.89    1.67    1.27    0.49       ?       ?      ?      ? 
1 1 1    0   17  156 o 11    0.53    0.38   -0.50    1.62   -0.50    1.62   -0.50    1.62    0.46    0.33       ?       ?      ?      ? 
1 1 1    0   17  157 o 16    0.75    0.49    1.67    1.66    1.67    1.66    1.67    1.66    0.82    0.47       ?       ?      ?      ? 
1 1 1    0   18    0 o 18   20.10    0.44  405.97   17.49  405.97   17.49  405.97   17.49   20.13    0.31       ?       ?      ?      ? 
1 1 1    0   18    1 o  6   24.25    0.37  589.71   17.86  589.71   17.86  589.71   17.86   24.27    0.26       ?       ?      ?      ? 
1 1 1    0   18    2 o  2   27.86    0.42  779.05   23.52  779.05   23.52  779.05   23.52   27.89    0.30       ?       ?      ?      ? 
1 1 1    0   18    3 o 18   18.90    0.29  357.92   10.93  357.92   10.93  357.92   10.93   18.91    0.20       ?       ?      ?      ? 
1 1 1    0   18    4 o  7    5.62    0.14   31.62    1.60   31.62    1.60   31.62    1.60    5.62    0.10       ?       ?      ?      ? 
1 1 1    0   18    5 o  7   23.62    0.36  559.40   16.98  559.40   16.98  559.40   16.98   23.63    0.25       ?       ?      ?      ? 
1 1 1    0   18    6 o 14   28.76    0.44  830.36   25.11  830.36   25.11  830.36   25.11   28.79    0.31       ?       ?      ?      ? 
1 1 1    0   18    7 o  6   24.93    0.38  623.60   18.87  623.60   18.87  623.60   18.87   24.95    0.27       ?       ?      ?      ? 
1 1 1    0   18    8 o 12   25.97    0.39  676.75   20.46  676.75   20.46  676.75   20.46   25.99    0.28       ?       ?      ?      ? 
1 1 1    0   18    9 o 14   10.89    0.17  118.81    3.78  118.81    3.78  118.81    3.78   10.90    0.12       ?       ?      ?      ? 
1 1 1    0   18   10 o  6    4.12    0.12   17.02    0.99   17.02    0.99   17.02    0.99    4.12    0.08       ?       ?      ?      ? 
1 1 1    0   18   11 o 14    6.71    0.13   45.12    1.73   45.12    1.73   45.12    1.73    6.71    0.09       ?       ?      ?      ? 
1 1 1    0   18   12 o  1   14.30    0.22  204.92    6.33  204.92    6.33  204.92    6.33   14.31    0.16       ?       ?      ?      ? 
1 1 1    0   18   13 o 15    4.34    0.11   18.83    0.94   18.83    0.94   18.83    0.94    4.34    0.08       ?       ?      ?      ? 
1 1 1    0   18   14 o  7   16.39    0.25  269.20    8.28  269.20    8.28  269.20    8.28   16.40    0.18       ?       ?      ?      ? 
1 1 1    0   18   15 o  3    7.23    0.13   52.34    1.95   52.34    1.95   52.34    1.95    7.23    0.10       ?       ?      ?      ? 
1 1 1    0   18   16 o 15    9.20    0.17   84.84    3.21   84.84    3.21   84.84    3.21    9.21    0.12       ?       ?      ?      ? 
1 1 1    0   18   17 o  5    2.89    0.11    8.38    0.66    8.38    0.66    8.38    0.66    2.89    0.08       ?       ?      ?      ? 
1 1 1    0   18   18 o  7   10.46    0.17  109.53    3.51  109.53    3.51  109.53    3.51   10.46    0.12       ?       ?      ?      ? 
1 1 1    0   18   19 o 13    9.88    0.17   97.69    3.36   97.69    3.36   97.69    3.36    9.88    0.12       ?       ?      ?      ? 
1 1 1    0   18   20 o  7   10.92    0.17  119.40    3.80  119.40    3.80  119.40    3.80   10.92    0.12       ?       ?      ?      ? 
1 1 1    0   18   21 o 16   19.53    0.32  382.51   12.46  382.51   12.46  382.51   12.46   19.54    0.23       ?       ?      ?      ? 
1 1 1    0   18   22 o  5   21.18    0.32  449.75   13.68  449.75   13.68  449.75   13.68   21.19    0.23       ?       ?      ?      ? 
1 1 1    0   18   23 o  6    4.99    0.11   24.89    1.07   24.89    1.07   24.89    1.07    4.99    0.08       ?       ?      ?      ? 
1 1 1    0   18   24 o 17    4.52    0.11   20.47    1.03   20.47    1.03   20.47    1.03    4.52    0.08       ?       ?      ?      ? 
1 1 1    0   18   25 o 18    1.03    0.33    1.34    0.59    1.34    0.59    1.34    0.59    1.10    0.21       ?       ?      ?      ? 
1 1 1    0   18   26 o  1   11.25    0.25  127.02    5.69  127.02    5.69  127.02    5.69   11.26    0.18       ?       ?      ?      ? 
1 1 1    0   18   27 o  3    2.25    0.17    5.15    0.74    5.15    0.74    5.15    0.74    2.26    0.12       ?       ?      ?      ? 
1 1 1    0   18   28 o 16    2.37    0.16    5.69    0.76    5.69    0.76    5.69    0.76    2.38    0.11       ?       ?      ?      ? 
1 1 1    0   18   29 o  7    1.91    0.18    3.74    0.68    3.74    0.68    3.74    0.68    1.92    0.13       ?       ?      ?      ? 
1 1 1    0   18   30 o 19    7.71    0.15   59.52    2.24   59.52    2.24   59.52    2.24    7.71    0.10       ?       ?      ?      ? 
1 1 1    0   18   31 o 18    2.19    0.15    4.85    0.64    4.85    0.64    4.85    0.64    2.19    0.10       ?       ?      ?      ? 
1 1 1    0   18   32 o 19    9.52    0.16   90.68    3.00   90.68    3.00   90.68    3.00    9.52    0.11       ?       ?      ?      ? 
1 1 1    0   18   33 o  4    1.04    0.33    1.36    0.60    1.36    0.60    1.36    0.60    1.11    0.21       ?       ?      ?      ? 
1 1 1    0   18   34 o  4    2.06    0.21    4.37    0.83    4.37    0.83    4.37    0.83    2.07    0.14       ?       ?      ?      ? 
1 1 1    0   18   35 o  3    0.93    0.38    1.23    0.70    1.23    0.70    1.23    0.70    1.00    0.29       ?       ?      ?      ? 
1 1 1    0   18   36 o 11    4.41    0.13   19.51    1.15   19.51    1.15   19.51    1.15    4.41    0.09       ?       ?      ?      ? 
1 1 1    0   18   37 o 18    3.28    0.14   10.83    0.94   10.83    0.94   10.83    0.94    3.29    0.10       ?       ?      ?      ? 
1 1 1    0   18   38 o 15   10.11    0.24  102.55    4.82  102.55    4.82  102.55    4.82   10.12    0.17       ?       ?      ?      ? 
1 1 1    0   18   39 o 19   19.80    0.35  393.31   13.94  393.31   13.94  393.31   13.94   19.81    0.25       ?       ?      ?      ? 
1 1 1    0   18   40 o  3   28.01    0.49  789.39   27.66  789.39   27.66  789.39   27.66   28.05    0.35       ?       ?      ?      ? 
1 1 1    0   18   41 f  0   22.52    0.40  509.22   17.94  509.22   17.94  509.22   17.94   22.54    0.28       ?       ?      ?      ? 
1 1 1    0   18   42 o  5   27.25    0.48  746.66   26.17  746.66   26.17  746.66   26.17   27.29    0.34       ?       ?      ?      ? 
1 1 1    0   18   43 o 19   12.06    0.25  145.76    5.91  145.76    5.91  145.76    5.91   12.07    0.17       ?       ?      ?      ? 
1 1 1    0   18   44 o  1    3.94    0.17   15.62    1.33   15.62    1.33   15.62    1.33    3.95    0.12       ?       ?      ?      ? 
1 1 1    0   18   45 o 18    1.37    0.33    2.18    0.79    2.18    0.79    2.18    0.79    1.43    0.21       ?       ?      ?      ? 
1 1 1    0   18   46 o  8   13.01    0.22  169.64    5.77  169.64    5.77  169.64    5.77   13.02    0.16       ?       ?      ?      ? 
1 1 1    0   18   47 o 14    2.92    0.19    8.67    1.08    8.67    1.08    8.67    1.08    2.93    0.13       ?       ?      ?      ? 
1 1 1    0   18   48 o  3   21.72    0.42  474.04   18.35  474.04   18.35  474.04   18.35   21.75    0.30       ?       ?      ?      ?
[truncated: 48,596,804 more chars]
